# Supplementary material for: SnRK2 protein kinases represent an ancient system in plants for adaptation to a terrestrial environment
Source: Commun Biol. 2019 Jan 21;2:30. doi: 10.1038/s42003-019-0281-1 (PMC6340887; doi:10.1038/s42003-019-0281-1)
Supplement: Supplementary file 3 — Supplementary Data 1 [file 42003_2019_281_MOESM3_ESM.xlsx]

## Sheet: Sheet1
Supplementary Data 1. ABA and osmostress responsive genes and differentially expressed genes in ppsnrk2 A gene whose absolute value of fold change is 2 or more and FDR p-value is 0.05 or less in each experiments is indicated by circle.
gene ID	Panther	KOG	Pfam	description (panther)	putative Arabidopsis orthologues	ABA 12h (WT) / control (WT) Fold change	Mannitol 12h (WT) / control (WT) Fold change	ABA 12h (ppsrk2) / control (ppsrk2) Fold change	Mannitol 12h (ppsrk2) / control (ppsrk2) Fold change	ABA 12h (ppsrk2) / ABA 12h (WT) Fold change	Mannitol 12h (ppsrk2) / Mannitol 12h (WT) Fold change	control (ppsrk2) / control (WT) Fold change	ABA-inducible	ABA-repressive	Osmostress-inducible	Osmostress-repressive	Increased in ppsnrk2 (ABA)	Decreased in ppsnrk2 (ABA)	Increased in ppsnrk2 (Osmostress)	Decreased in ppsnrk2 (Osmostress)	SnRK2 regulated (increased) [control srk2 / control WT]	SnRK2 regulated (decreased) [control srk2 / control WT]	SnRK2 regulated (increased) [ABA srk2 / ABA WT]	SnRK2 regulated (decreased) [ABA srk2 / ABA WT]	SnRK2 regulated (increased) [Man srk2 / Man WT]	SnRK2 regulated (decreased) [Man srk2 / Man WT]	SnRK2 regulated (increased)	SnRK2 regulated (decreased)
Pp3c1_100	PTHR19139:SF147	KOG0224	PF00230	SUBFAMILY NOT NAMED	AT4G01470.1	-5.63575	1.05587	1.23183	2.19284	5.27507	1.5518	-1.35864		o					o				o				o
Pp3c1_1000	PTHR35994			FAMILY NOT NAMED	AT1G21600.2	-1.67286	1.25752	1.79618	1.32742	3.48862	1.20619	1.1249											o				o
Pp3c1_10000	PTHR10572:SF9		PF00368	3-HYDROXY-3-METHYLGLUTARYL-COENZYME A REDUCTASE 1	AT1G76490.1	-2.30437	-1.06456	-1.35476	1.89964	-1.08445	1.07865	-1.90271		o
Pp3c1_10010	PTHR11451:SF41		PF00749	GLUTAMATE--TRNA LIGASE, MITOCHONDRIAL-RELATED	AT5G64050.1	1.4708	1.14629	1.44785	1.32631	1.02397	1.18511	1.00878
Pp3c1_10040	PTHR22734:SF3	KOG2780	PF04427	RIBOSOME PRODUCTION FACTOR 1	AT4G01560.1	1.0265	1.36721	1.09106	-1.02998	1.55992	1.02594	1.42299
Pp3c1_10060	PTHR14499:SF70	KOG2714	PF02214	SUBFAMILY NOT NAMED	AT2G24240.1	-1.37161	1.43966	1.12761	1.71553	1.96405	1.49049	1.23188
Pp3c1_10080	PTHR24089:SF369	KOG0768	PF00153	S-ADENOSYLMETHIONINE CARRIER 2, CHLOROPLASTIC-RELATED	AT4G39460.2	-1.61451	1.78496	1.53448	1.4875	3.97091	1.31618	1.55559											o				o
Pp3c1_10090	PTHR11728:SF13	KOG2711	"PF02558,PF07479"	GLYCEROL-3-PHOSPHATE DEHYDROGENASE [NAD(+)] 2, CHLOROPLASTIC	AT2G40690.1	-1.111	1.26388	1.30882	-1.06019	2.18543	1.10442	1.45738											o				o
Pp3c1_10100	PTHR10937:SF0		"PF13522,PF01380"	GH12731P-RELATED	AT3G24090.1	1.2423	-1.28763	-1.45664	-1.42831	-1.77104	-1.10189	-1.00819
Pp3c1_10120	PTHR12459:SF7	KOG1398	PF02466	GB|AAD46013.1	AT5G51150.1	-1.19043	-1.39681	-1.33292	-1.2662	-1.23833	-1.01879	-1.14099
Pp3c1_10200	PTHR13180:SF3	KOG3393	PF05255	SUBFAMILY NOT NAMED	AT1G36980.1	1.43539	-1.05041	-1.03263	-1.09296	-1.51643	-1.08172	-1.05554
Pp3c1_10210	PTHR11246:SF5			PRE-MRNA-SPLICING FACTOR SYF1	AT5G28740.1	1.18581	1.23769	1.03416	-1.01245	1.13431	1.02168	1.26083
Pp3c1_10220	PTHR10992:SF788	"KOG1454,KOG4178"	PF12697	SUBFAMILY NOT NAMED	AT5G02970.1	2.13074	1.33719	-1.33788	-1.06647	-2.49117	-1.26587	1.11034	o											o				o
Pp3c1_10400	PTHR11731:SF126		"PF07676,PF12695"	SUBFAMILY NOT NAMED	AT5G36210.1	1.73898	1.70189	1.14384	1.36895	-1.50285	-1.24841	-1.01964
Pp3c1_10430	PTHR11129:SF2		PF01239	GERANYLGERANYL TRANSFERASE TYPE-2 SUBUNIT ALPHA	AT4G24490.2	1.36395	1.55293	-1.03167	1.49155	-1.13104	1.17696	1.20731
Pp3c1_10460	PTHR31213:SF24		PF00407	SUBFAMILY NOT NAMED	AT1G24020.2	23.4989	2.83222	-1.10907	-1.07646	-15.6857	-1.8614	1.61143	o		o									o				o
Pp3c1_10500					AT5G59210.1	-1.09345	-1.02882	-1.09938	1.95367	-1.2408	1.60352	-1.27307
Pp3c1_10530	PTHR11827:SF62		"PF03522,PF00324"	PROTEIN KCC-2, ISOFORM D	AT1G30450.2	-1.26905	1.26524	-1.47407	1.59012	1.04811	1.50543	1.18017
Pp3c1_10540	PTHR11702:SF28		PF06858	PROTEIN, PUTATIVE-RELATED	AT1G80770.1	-1.47597	1.23627	1.37511	1.23116	2.28988	1.10644	1.09427											o				o
Pp3c1_10570	PTHR31385:SF1		PF02713	EXPRESSED PROTEIN-RELATED	AT1G70480.1	-1.21472	1.9343	1.35324	1.12138	3.0043	1.04348	1.77251											o				o
Pp3c1_10620	PTHR31618	KOG4629	PF00924	FAMILY NOT NAMED	AT1G53470.1	-8.80351	-2.03461	-1.41193	-1.02333	11.7873	3.70059	1.83267		o		o							o		o		o
Pp3c1_10630	PTHR31579		PF04720	FAMILY NOT NAMED	AT2G38820.2	2.28321	-2.1264	1.73312	-3.03868	-3.21332	-3.53932	-2.51549	o			o				o		o		o		o		o
Pp3c1_10690	PTHR11706:SF8		PF01566	METAL TRANSPORTER NRAMP1 HOMOLOG	AT1G47240.1	2.16507	-1.70655	-3.96148	-3.04366	-9.41459	-1.98832	-1.13138	o					o		o				o				o
Pp3c1_10700	PTHR10751:SF2	KOG1003	"PF02841,PF02263"	GUANYLATE-BINDING PROTEIN	AT5G46070.1	1.44363	1.38412	1.10688	1.08669	-1.13627	-1.12639	1.11337
Pp3c1_10720	PTHR31439:SF2			GB|AAD25673.1	AT2G40390.1	-2.15502	1.89974	2.0797	1.4021	4.85864	-1.27106	1.05041		o			o						o				o
Pp3c1_10760	PTHR12729:SF6	KOG2721	"PF14413,PF04446"	TRNA(HIS) GUANYLYLTRANSFERASE-RELATED	AT2G32320.1	1.17038	1.2943	-1.05348	-1.00033	1.07923	1.01211	1.29053
Pp3c1_1080						1.49714	2.25116	-1.12181	1.69169	1.65907	2.06499	2.70657			o						o				o		o
Pp3c1_10810	PTHR27006:SF44	KOG1187	PF07714	LEUCINE-RICH REPEAT TRANSMEMBRANE PROTEIN KINASE	AT1G56120.1	1.30341	-1.09148	-1.23465	-1.34799	-1.45638	-1.13483	1.0722
Pp3c1_10830	PTHR10108:SF707	KOG3010	PF08241	SUBFAMILY NOT NAMED	AT2G41380.1	2.47351	1.89431	1.16634	1.55164	-2.13125	-1.24583	-1.03629	o											o				o
Pp3c1_10860	PTHR24361	KOG0198	PF14531	MITOGEN-ACTIVATED KINASE KINASE KINASE	AT1G53570.3	-42.6132	-19.2801	-4.99795	-8.73672	10.4919	2.67136	1.19228		o		o		o		o			o		o		o
Pp3c1_10880	PTHR31096:SF22		PF01842	ACR6	AT1G76990.5	-1.94745	-3.72146	-1.04142	-1.11269	-1.3505	1.30307	-2.60445				o						o						o
Pp3c1_10970	PTHR32093		PF08263	FAMILY NOT NAMED	AT4G33970.1	-24.8407	-6.30862	-1.27009	-1.90122	12.2222	2.04042	-1.64958		o		o							o		o		o
Pp3c1_11030	PTHR33044:SF33		PF14368	SUBFAMILY NOT NAMED		-294.645	-22.9833	-1.18902	-8.94589	548.675	5.59955	2.1464		o		o				o	o		o		o		o
Pp3c1_11040	PTHR27006	KOG1187	"PF08263,PF00069"	FAMILY NOT NAMED	AT1G79620.1	1.14027	-1.54826	-1.39252	-1.63184	-1.3166	1.12554	1.1693
Pp3c1_11050	PTHR27000		PF00560	FAMILY NOT NAMED	AT5G49770.1	1.00113	1.14916	-1.07574	-1.01795	1.0334	-1.06741	1.07952
Pp3c1_11070	PTHR19411	KOG3404	PF01125	G10 PROTEIN HOMOLOG	AT4G21110.1	-1.01842	-1.42642	-1.10744	-1.42954	-1.1072	-1.03539	-1.0495
Pp3c1_11090	PTHR11624:SF83		"PF02780,PF02779,PF13292"	SUBFAMILY NOT NAMED	AT4G15560.1	-1.71764	-1.42485	-1.0185	-1.34097	1.81575	1.12643	1.0439
Pp3c1_11190	PTHR24413:SF121		"PF12796,PF00651"	SUBFAMILY NOT NAMED		1.20922	1.02494	1.00846	-1.37748	-1.12685	-1.34699	1.03234
Pp3c1_11420	PTHR15960		PF00627	FAMILY NOT NAMED	AT5G53330.1	1.11736	1.05095	-1.24684	-1.23365	-1.20004	-1.13471	1.12559
Pp3c1_1160	PTHR33449:SF1		PF02575	NUCLEOID-ASSOCIATED PROTEIN YBAB	AT4G30620.1	1.04201	1.17732	1.48978	1.23051	1.65188	1.18957	1.12091
Pp3c1_11690	PTHR24286:SF0	KOG0157	PF00067	CYTOCHROME P450 61	AT2G34500.1	-6.99864	-2.29663	-1.35475	-2.66702	6.81885	1.11902	1.2799		o		o				o			o				o
Pp3c1_1170	PTHR10742:SF284	KOG0029	"PF13450,PF04433"	LYSINE-SPECIFIC HISTONE DEMETHYLASE 1A	AT4G16310.1	1.23135	1.17944	-1.28304	1.03289	-1.1911	1.14361	1.28655
Pp3c1_11820						1.23256	-1.18372	1.00051	-1.26827	-1.07369	1.0546	1.11236
Pp3c1_11980	PTHR31358:SF1		PF06886	SUBFAMILY NOT NAMED	AT5G28646.2	-7.67556	-1.30836	-1.03696	1.0689	10.0768	1.87523	1.32088		o									o				o
Pp3c1_11990	PTHR12436:SF4	KOG1861	PF03399	LEUKOCYTE RECEPTOR CLUSTER MEMBER 8	AT2G39340.1	1.04812	-1.24744	1.00544	-1.28176	-1.00087	-1.00169	1.01039
Pp3c1_120	PTHR10064	KOG3434	PF01776	60S RIBOSOMAL PROTEIN L22	AT3G05560.3	1.11059	-1.2487	-1.02294	-1.29554	-1.11132	-1.03058	-1.00829
Pp3c1_12020	PTHR24095:SF178		"PF16177,PF13193,PF00501"	ACETATE--COA LIGASE ACS, CHLOROPLASTIC/GLYOXYSOMAL	AT5G36880.2	-1.19998	1.07396	-1.05923	1.18234	1.04331	-1.00166	-1.11959
Pp3c1_12070	PTHR24073:SF502	KOG0394	PF00025	RAS-RELATED PROTEIN RABG3D	AT1G52280.1	1.43805	-1.05523	-1.0397	-1.2269	-1.5065	-1.1896	-1.03871
Pp3c1_12080	PTHR22847	"KOG0265,KOG0286"	"PF13920,PF00400"	WD40 REPEAT PROTEIN	AT2G41500.1	1.50004	1.00468	-1.18886	-1.30471	-1.53288	-1.14492	1.12797
Pp3c1_12100	PTHR33928:SF2		PF12708	POLYGALACTURONASE QRT3	AT4G20050.2	1.59074	1.38304	-1.15832	1.11977	-1.61196	-1.09799	1.108
Pp3c1_12120	PTHR12448:SF0	KOG3495	PF04627	ATP SYNTHASE SUBUNIT EPSILON, MITOCHONDRIAL	AT1G51650.1	-1.02339	-1.08396	1.07499	-1.06213	1.1573	1.05746	1.02036
Pp3c1_12140	PTHR24095:SF153	KOG1175	"PF13193,PF00501"	SUBFAMILY NOT NAMED	AT5G23050.1	3.12822	1.95212	-1.16565	1.01433	-3.92265	-2.10097	-1.10858	o											o		o		o
Pp3c1_12220	PTHR11375:SF0		PF14580	ACIDIC LEUCINE-RICH NUCLEAR PHOSPHOPROTEIN 32 FAMILY MEMBER A	AT3G50690.1	1.10313	1.27906	1.12841	1.17223	1.29928	1.14631	1.23071
Pp3c1_12230	PTHR11375:SF0		PF14580	ACIDIC LEUCINE-RICH NUCLEAR PHOSPHOPROTEIN 32 FAMILY MEMBER A	AT3G50690.1	1.11282	1.61233	1.12757	1.02019	1.39949	-1.16275	1.33881
Pp3c1_12290	PTHR12802:SF51		PF04433	SUBFAMILY NOT NAMED	AT2G47620.1	1.75066	2.14846	1.18227	2.17618	-1.44282	1.02406	-1.00434			o				o
Pp3c1_12330	PTHR31096:SF5		"PF13740,PF01842"	ACR3	AT1G76990.5	1.29639	1.36832	1.07079	-1.1993	-1.66163	-2.2869	-1.41517														o		o
Pp3c1_12340	PTHR31399:SF0		PF03121	DNA-DIRECTED PRIMASE/POLYMERASE PROTEIN	AT5G52800.3	2.06667	1.467	1.20476	1.08064	-1.56927	-1.26162	1.05987	o
Pp3c1_12370	PTHR24031:SF306	KOG0331	"PF04851,PF00271"	DEAD-BOX ATP-DEPENDENT RNA HELICASE 11	AT1G55150.1	-1.50022	1.12841	1.22283	1.28094	1.9102	1.163	1.00911
Pp3c1_1240	PTHR12899		PF00861	39S RIBOSOMAL PROTEIN L18, MITOCHONDRIAL	AT1G48350.1	1.96098	1.5703	1.01472	1.11255	-1.42076	-1.05394	1.31953
Pp3c1_12470	PTHR21461:SF12		PF01697	F21O3.9 PROTEIN-RELATED	AT2G33570.1	3.2673	2.31853	-1.12532	2.42158	-6.45929	-1.70674	-1.80939	o		o				o					o				o
Pp3c1_12560	PTHR24007:SF6	KOG1987	PF00917	SUBFAMILY NOT NAMED	AT2G25320.1	1.11053	1.08496	-1.1722	1.06558	-1.18525	1.06186	1.06568
Pp3c1_1260	PTHR10263:SF19	KOG0232	PF00137	SUBFAMILY NOT NAMED	AT1G19910.1	2.51307	1.30652	-1.11355	-1.01111	-2.5856	-1.23988	1.04957	o											o				o
Pp3c1_12610	PTHR21327		PF00926	GTP CYCLOHYDROLASE II-RELATED	AT5G64300.1	-12.9134	-1.43698	1.78357	1.07251	21.1272	1.3918	-1.12522		o									o				o
Pp3c1_12630	PTHR13554	KOG4413	PF10508	26S PROTEASOME NON-ATPASE REGULATORY SUBUNIT 5-RELATED	AT3G15180.1	3.36238	1.41631	-1.06641	1.05617	-5.24486	-1.99065	-1.50766	o											o				o
Pp3c1_1270	PTHR11802:SF88		PF00450	SUBFAMILY NOT NAMED	AT4G30610.1	1.01734	-1.40901	-1.1976	-1.56054	-1.22056	-1.12713	-1.03322
Pp3c1_12700	PTHR13129:SF4			PROTEIN VPRBP	AT4G31160.1	1.45045	1.22155	-1.25456	-1.04402	-1.38174	1.01727	1.27804
Pp3c1_12703	PTHR13129:SF4			PROTEIN VPRBP	AT4G31160.1	1.38967	1.28422	-1.27492	-1.09633	-1.28856	-1.03946	1.33333
Pp3c1_12730						-7.84848	-2.20021	-1.02048	-1.12383	9.61989	2.41056	1.21266		o		o							o		o		o
Pp3c1_12740	PTHR22684:SF0		PF04910	TRANSCRIPTION FACTOR 25	AT2G46900.1	1.27099	1.08	-1.08028	1.10681	-1.27496	1.08591	1.04452
Pp3c1_12750	PTHR22807:SF4	KOG2360	PF01189	NOL1/NOP2/SUN DOMAIN FAMILY MEMBER 5B-RELATED	AT5G26180.2	1.19796	1.37835	1.09668	1.28641	1.12676	1.13055	1.19355
Pp3c1_12790	PTHR34281:SF2			SUBFAMILY NOT NAMED	AT3G21320.1	1.24362	1.4474	1.07831	2.7519	-1.39048	1.55273	-1.243							o
Pp3c1_12810	PTHR12735:SF6	KOG3348	PF01722	SUBFAMILY NOT NAMED	AT5G17560.1	1.10371	1.183	1.12544	1.01749	1.21195	1.00626	1.15243
Pp3c1_12820						1.09594	1.34606	-1.3937	1.30757	-1.31101	1.10987	1.12566
Pp3c1_12830	PTHR16193	KOG1128	PF13414	UNCHARACTERIZED	AT5G17270.1	1.19679	1.44574	-1.15569	1.29477	-1.04966	1.16155	1.2773
Pp3c1_12850	PTHR23291:SF34	KOG1629	PF01027	BAX INHIBITOR 1	AT5G47120.1	-1.02677	-1.56756	-1.95061	-1.53932	-2.11007	-1.10757	-1.14537												o				o
Pp3c1_12860	PTHR10744:SF7	KOG1740	PF00366	30S RIBOSOMAL PROTEIN S17, CHLOROPLASTIC	AT1G79850.1	-3.24378	-1.74761	1.26958	-1.22955	4.16209	1.41398	-1.02103		o									o				o
Pp3c1_12890	PTHR10426:SF4	KOG1520	PF03088	FI18644P1-RELATED	AT3G51420.1	-1.3017	-1.18188	-1.07441	1.02421	1.22717	1.20705	-1.01816
Pp3c1_1290	PTHR11010:SF38		PF05577	LYSOSOMAL PRO-X CARBOXYPEPTIDASE	AT5G65760.1	2.16227	1.07113	1.09859	1.12914	-2.37169	-1.16019	-1.24074	o											o				o
Pp3c1_12911						2.12019	2.81675	1.1434	2.37148	-1.27535	1.20743	1.41089	o		o				o
Pp3c1_12940	PTHR12547:SF63		PF00642	ZINC FINGER CCCH DOMAIN-CONTAINING PROTEIN 37-RELATED	AT3G12680.1	1.19161	1.17773	1.00334	1.36683	-1.40748	-1.03715	-1.22253
Pp3c1_12950	PTHR12701:SF18			4D656-RELATED	AT5G42570.1	1.04076	1.36467	1.02041	1.06609	1.2361	-1.03132	1.22297
Pp3c1_12990	PTHR19876:SF7		"PF00400,PF04053,PF06957"	SUBFAMILY NOT NAMED	AT1G62020.1	-1.47214	-1.4139	-1.00936	-1.22849	1.47166	1.14364	-1.0218
Pp3c1_13010	PTHR10026:SF75	KOG0834	"PF02984,PF00134"	SUBFAMILY NOT NAMED	AT5G45190.1	1.33522	1.53807	-1.2306	-1.16608	-1.06818	-1.18391	1.49169
Pp3c1_13020	PTHR11142:SF1	KOG4393	PF01416	TRNA PSEUDOURIDINE SYNTHASE	AT1G09800.1	-1.00268	-1.05301	-1.01118	-1.05931	1.10112	1.08684	1.07697
Pp3c1_13050	PTHR16301:SF2	KOG3299	"PF05773,PF01205"	PROTEIN IMPACT HOMOLOG		1.37202	1.79767	-1.29494	1.78005	-1.31303	1.32146	1.31274
Pp3c1_13060	PTHR22762:SF82		"PF16863,PF01055"	PROTEIN AAGR-1	AT1G68560.1	4.03951	-2.04219	1.37739	-2.13648	-14.2932	-5.1748	-5.02372	o			o				o		o		o		o		o
Pp3c1_1310	PTHR23074:SF93		"PF05496,PF04212,PF09336"	F10A12.27/F10A12.27	AT2G27600.1	1.03824	-1.03694	1.03984	-1.13251	1.04598	-1.06203	1.01299
Pp3c1_13120	PTHR12377	KOG3381	PF01883	UNCHARACTERIZED	AT1G68310.2	2.26235	1.81282	1.00751	1.16963	-1.97435	-1.38398	1.10297	o
Pp3c1_13170	PTHR10836:SF38	KOG0657	"PF00044,PF02800"	GLYCERALDEHYDE-3-PHOSPHATE DEHYDROGENASE GAPA1, CHLOROPLASTIC-RELATED	AT1G12900.1	-4.74196	-1.83114	1.33152	-1.34759	7.0165	1.4876	1.0777		o									o				o
Pp3c1_13190	PTHR22847:SF451	KOG0265	"PF13920,PF00400"	E3 UBIQUITIN-PROTEIN LIGASE RFWD2	AT2G32950.1	-1.68128	1.01992	1.11982	1.26478	-1.0026	-1.5466	-1.94705
Pp3c1_1320	PTHR12263	KOG3500	PF05493	VACUOLAR ATP SYNTHASE SUBUNIT H	AT5G55290.2	1.67739	-1.5047	-1.38792	-1.75802	-2.29806	-1.17152	-1.01785												o				o
Pp3c1_13260	PTHR21666:SF196		PF06725	SUBFAMILY NOT NAMED		-1.927	-1.23952	-1.19608	-1.27237	2.09677	1.24847	1.26193											o				o
Pp3c1_13270	PTHR12059:SF5		PF00276	39S RIBOSOMAL PROTEIN L23, MITOCHONDRIAL	AT4G39880.1	-1.07902	1.03946	-1.01982	-1.06201	1.12729	-1.05249	1.03306
Pp3c1_1330	PTHR11560		PF00466	FAMILY NOT NAMED	AT5G13510.1	-1.84309	-1.48506	1.44478	-1.20623	2.84446	1.29499	1.03559											o				o
Pp3c1_13300	PTHR10799:SF741	KOG1000	"PF04851,PF01844,PF00271"	HELICASE PROTEIN MOM1-RELATED	AT5G07810.1	2.94738	-1.12089	1.01675	-1.62359	-1.75752	1.12121	1.61188	o
Pp3c1_13308	PTHR10799:SF741	KOG1000	"PF04851,PF01844,PF00271"	HELICASE PROTEIN MOM1-RELATED	AT5G07810.1	1.24986	1.28789	1.42262	1.49703	1.46839	1.47281	1.24508
Pp3c1_13380						1.16275	1.41755	-1.03018	1.23334	1.11533	1.14341	1.29161
Pp3c1_13420	PTHR33388:SF1			F1K23.3		-1.12938	1.25451	1.1288	1.09366	1.37074	-1.08372	1.04269
Pp3c1_13430						1.40938	1.06774	-1.56679	-2.27985	-2.83295	-3.173	-1.32389								o				o		o		o
Pp3c1_13570	PTHR24423:SF421		PF00989	SUBFAMILY NOT NAMED		1.17869	1.58271	-1.05233	1.32004	-2.01801	-1.98047	-1.67579												o				o
Pp3c1_1360	PTHR31908	"KOG0978,KOG0964,KOG0018,KOG0933"		FAMILY NOT NAMED	AT1G67230.1	1.55906	-1.35672	-1.05624	-2.01586	-1.07471	1.01556	1.48618								o
Pp3c1_13600	PTHR24356:SF183		"PF00433,PF07714,PF00069"	AGC (CAMP-DEPENDENT, CGMP-DEPENDENT AND PROTEIN KINASE C) KINASE FAMILY PROTEIN	AT4G14350.2	-1.34178	-1.21695	-1.05722	1.14378	1.20938	1.30587	-1.08228
Pp3c1_13640	PTHR24356:SF182		"PF00433,PF07714,PF00069"	SUBFAMILY NOT NAMED	AT2G20470.1	1.00359	-1.08791	-1.10064	-1.67527	1.10228	-1.28402	1.18109
Pp3c1_13780	PTHR23344:SF5	KOG2258	PF03009	GLYCEROPHOSPHODIESTER PHOSPHODIESTERASE LIKE 6-RELATED	AT5G58050.1	4.02801	2.12711	1.57783	1.78364	-4.85043	-2.30413	-1.95962	o		o									o		o		o
Pp3c1_13830	PTHR10612:SF7	KOG4824	PF08212	APOLIPOPROTEIN D		2.23926	-1.04448	-2.83579	-3.28456	-11.9251	-5.993	-1.93601	o					o		o				o		o		o
Pp3c1_13890	PTHR24089:SF282	KOG0769	PF00153	PEROXISOMAL ADENINE NUCLEOTIDE CARRIER 1-RELATED	AT3G05290.1	2.85373	-2.0266	1.66286	1.08019	-2.13998	1.72494	-1.28377	o			o								o				o
Pp3c1_1390	PTHR22765:SF56		PF02225	VACUOLAR-SORTING RECEPTOR 5-RELATED	AT2G14720.2	1.37326	-1.33706	-1.21449	-1.41537	-2.08536	-1.34442	-1.28923												o				o
Pp3c1_13910	PTHR11461	KOG2392	PF00079	SERINE PROTEASE INHIBITOR, SERPIN	AT1G47710.1	1.9035	-1.17068	1.10881	-1.16039	-3.05021	-1.78767	-1.83097												o				o
Pp3c1_13930	PTHR11709:SF118	KOG1263	"PF07732,PF00394,PF07731"	SUBFAMILY NOT NAMED	AT5G03260.1	-8.64969	-22.2648	-3.31548	-5.34177	3.33378	5.26371	1.24612		o		o		o		o			o		o		o
Pp3c1_140	PTHR11952:SF13		PF01704	SUBFAMILY NOT NAMED	AT5G17310.2	1.4188	1.20688	-1.09571	-1.02602	-2.12947	-1.72292	-1.4128												o				o
Pp3c1_14000	PTHR24073:SF509	"KOG0092,KOG0088"	PF00025	RAS-RELATED PROTEIN RAB-21	AT4G19640.1	-1.1077	-1.48914	-1.71163	-1.61073	-1.35478	1.03765	1.10582
Pp3c1_14030						2.14877	-1.00451	-1.53201	1.22404	-5.23516	-1.31106	-1.63849	o											o				o
Pp3c1_14120	PTHR11216:SF61	KOG0998	"PF13202,PF12763"	GH06923P	AT1G20760.1	-1.49149	-1.35777	-1.30614	-1.25101	1.26457	1.18316	1.07391
Pp3c1_14290	PTHR13780:SF48		"PF00564,PF00571"	CBS DOMAIN-CONTAINING PROTEIN CBSCBSPB1-RELATED	AT3G52950.2	3.5593	1.80583	1.10943	1.99982	-3.5444	-1.01367	-1.14001	o											o				o
Pp3c1_14300			PF05162		AT3G56020.1	1.05405	-1.13624	-1.02227	-1.1694	-1.00901	1.02115	1.03541
Pp3c1_14310	PTHR13780:SF48		"PF00564,PF00571"	CBS DOMAIN-CONTAINING PROTEIN CBSCBSPB1-RELATED	AT3G52950.2	-1.15324	-1.31396	1.01999	-1.19463	1.49082	1.37293	1.22949
Pp3c1_14330	PTHR31620:SF9		PF11891	SUBFAMILY NOT NAMED	AT5G12470.1	1.17235	-1.05319	1.10918	-1.2107	-1.26181	-1.39413	-1.23144
Pp3c1_14480	PTHR31384:SF3		"PF02309,PF02362,PF06507"	AUXIN RESPONSE FACTOR 6	AT1G30330.1	-2.23012	-1.73685	-1.13996	-1.92493	1.47994	-1.48661	-1.3614		o
Pp3c1_14540	PTHR11732:SF284	KOG1577	PF00248	SUBFAMILY NOT NAMED	AT2G37770.2	-4.56141	-3.33789	-1.23571	-3.08215	2.96479	-1.16761	-1.28396		o		o				o			o				o
Pp3c1_14630	PTHR13683:SF224		PF14541	ASPARTYL PROTEASE FAMILY PROTEIN-RELATED	AT1G77480.2	2.40583	3.62436	1.44476	2.73912	-1.01577	1.22137	1.59347	o		o				o
Pp3c1_14631	PTHR13683:SF224	KOG1339	"PF14543,PF14541"	ASPARTYL PROTEASE FAMILY PROTEIN-RELATED	AT1G49050.2	1.65921	2.24158	-1.10933	-1.06636	-1.01637	-1.3388	1.76015			o
Pp3c1_14660	PTHR15271	KOG1009	PF00400	CHROMATIN ASSEMBLY FACTOR 1 SUBUNIT B	AT5G64630.2	1.18572	1.321	-1.07063	1.58702	-1.40561	1.06847	-1.14155
Pp3c1_14663	PTHR15271	KOG1009	PF00400	CHROMATIN ASSEMBLY FACTOR 1 SUBUNIT B	AT5G64630.2	-1.66419	1.16092	1.30211	-1.25596	2.81596	-1.13632	1.26295											o				o
Pp3c1_14670	PTHR11785:SF411	KOG1286	"PF13906,PF13520"	CATIONIC AMINO ACID TRANSPORTER 2, VACUOLAR-RELATED	AT1G58030.1	-7.46841	-1.81009	-1.05154	-1.52345	6.10273	1.00517	-1.2002		o									o				o
Pp3c1_14740						-1.01116	-1.34002	-1.40628	-1.43704	-1.47131	-1.15174	-1.08971
Pp3c1_14750	PTHR24106:SF102			SUBFAMILY NOT NAMED	AT2G28360.1	1.06755	1.38279	1.04742	1.28162	1.1392	1.06033	1.12668
Pp3c1_14760	PTHR36728:SF2		PF11910	SUBFAMILY NOT NAMED	AT1G74880.1	-1.93398	-1.13138	1.34773	1.08264	2.33476	1.08014	-1.15183											o				o
Pp3c1_14770	PTHR20208:SF13		PF01541	EMB|CAB76036.1	AT5G43210.1	-1.41503	1.06106	-1.09218	1.1499	1.55843	1.28358	1.16661
Pp3c1_14800	PTHR14194:SF38		PF05368	PROTEIN PLASTID TRANSCRIPTIONALLY ACTIVE 16	AT3G46780.1	-1.93519	1.1257	1.10177	-1.03738	2.55294	1.00955	1.16107											o				o
Pp3c1_14870	PTHR33199:SF3		PF01823	MACPF DOMAIN-CONTAINING PROTEIN CAD1	AT1G29690.1	-4.14061	-4.89468	-3.33099	-4.12673	1.04966	-1.01529	-1.22219		o		o		o		o
Pp3c1_14880	PTHR22904:SF379		PF13414	RING ZINC FINGER-CONTAINING PROTEIN	AT5G10200.1	-1.05414	1.52842	1.17594	2.12824	1.84723	2.0452	1.44557							o						o		o
Pp3c1_14900	PTHR31585:SF2	KOG0254	PF03092	FOLATE-BIOPTERIN TRANSPORTER 7-RELATED	AT5G54860.1	1.36271	-1.21914	-1.2164	1.16192	-1.93932	1.19257	-1.20567
Pp3c1_14910	PTHR36900:SF1		PF10664	SUBFAMILY NOT NAMED	AT4G37925.1	-1.32206	1.13854	1.35981	1.19549	1.76972	1.01782	-1.04766
Pp3c1_14920	PTHR10555:SF142		PF00787	SUBFAMILY NOT NAMED	AT4G32160.1	1.29302	1.13817	1.14693	1.51308	-1.2567	1.1744	-1.14887
Pp3c1_14980	PTHR23316:SF22		"PF16186,PF01749,PF00514"	ARMADILLO/BETA-CATENIN-LIKE REPEATS-CONTAINING PROTEIN-RELATED	AT3G06720.2	1.43644	-1.37762	-1.09138	-1.86358	-1.93785	-1.69847	-1.27446
Pp3c1_15010	PTHR27001:SF83			LRR RECEPTOR-LIKE SERINE/THREONINE-PROTEIN KINASE MRH1-RELATED	AT4G18640.1	4.30516	1.16269	1.04983	-2.18094	-22.773	-14.3046	-5.72076	o							o		o		o		o		o
Pp3c1_15040						-1.47393	1.01549	-1.06211	1.20874	1.36686	1.15222	-1.04719
Pp3c1_15060	PTHR12358:SF33	KOG1116	PF00781	ACYLGLYCEROL KINASE, MITOCHONDRIAL	AT5G23450.2	-2.10025	-1.34665	-1.12794	-1.02035	1.92501	1.34324	1.0025		o
Pp3c1_15090	PTHR21327:SF11	KOG1284	"PF00925,PF00926"	MONOFUNCTIONAL RIBOFLAVIN BIOSYNTHESIS PROTEIN RIBA 2, CHLOROPLASTIC	AT5G64300.1	4.11362	1.66353	1.42698	1.40558	-4.68701	-1.95432	-1.67613	o											o				o
Pp3c1_15100					AT4G30390.1	-1.04644	-1.32096	-1.03342	1.22391	-1.51423	1.03851	-1.58101
Pp3c1_15110	PTHR36390			FAMILY NOT NAMED	AT5G07890.2	1.09439	-1.11486	1.28224	1.01082	-1.06235	-1.12253	-1.28419
Pp3c1_15130					AT5G41950.1	1.36701	-1.2405	-1.18497	-1.37415	-1.8114	-1.25737	-1.15349
Pp3c1_15150	PTHR34290:SF2		PF04134	SUBFAMILY NOT NAMED	AT5G50100.1	7.28297	1.70777	1.21239	1.08865	-6.46077	-1.71471	-1.10977	o											o				o
Pp3c1_15160	PTHR10825:SF3		PF11926	POLYCOMB GROUP PROTEIN PSC	AT2G05230.1	1.28362	1.1848	-1.0364	-1.01114	-1.76206	-1.61141	-1.36581
Pp3c1_15210	PTHR22807:SF30		"PF17125,PF01189"	RIBOSOMAL RNA METHYLTRANSFERASE NOP2-RELATED	AT4G26600.1	-1.29428	1.54593	1.38211	1.39421	2.45586	1.21854	1.33035											o				o
Pp3c1_15220	PTHR13507		PF06658	UNCHARACTERIZED	AT2G15270.1	1.57744	1.25347	-1.00892	1.07065	-1.25858	1.06275	1.2259
Pp3c1_1530		KOG0402	PF01780		AT3G10950.1	1.36247	-1.14853	-1.01917	-1.27098	-1.39259	-1.12697	-1.03374
Pp3c1_15310	PTHR24054:SF33		PF07714	CASEIN KINASE II SUBUNIT ALPHA, CHLOROPLASTIC	AT5G67380.1	1.23266	-1.19445	-1.17458	-1.37975	-1.31386	-1.06457	1.0691
Pp3c1_15380	PTHR34804:SF1		PF04667	CAMP-REGULATED PHOSPHOPROTEIN 19-RELATED PROTEIN	AT5G64130.1	1.27722	1.03159	-1.06492	-1.2256	-1.27606	-1.20393	1.03408
Pp3c1_15390	PTHR19370:SF97	KOG0534	"PF00970,PF00175"	SUBFAMILY NOT NAMED	AT5G17770.1	-3.86006	-2.49396	-1.88178	-2.16378	2.46814	1.36593	1.16752		o		o				o			o				o
Pp3c1_15400	PTHR10281		PF00173	MEMBRANE-ASSOCIATED PROGESTERONE RECEPTOR COMPONENT-RELATED	AT2G24940.1	-5.77978	-1.70841	1.18234	-1.34921	4.20722	-1.30247	-1.67419		o									o				o
Pp3c1_15410	PTHR31391:SF2		PF02362	SUBFAMILY NOT NAMED	AT3G18990.1	-5.32189	-1.00564	2.31289	1.0125	12.7556	1.03871	1.00429		o			o						o				o
Pp3c1_15460	PTHR24054:SF33		PF07714	CASEIN KINASE II SUBUNIT ALPHA, CHLOROPLASTIC	AT5G67380.1	1.47119	1.11026	-1.01353	-1.07919	-1.38151	-1.12752	1.04655
Pp3c1_15490	PTHR31210:SF4		PF05212	SUBFAMILY NOT NAMED	AT4G12840.2	-1.49468	1.2474	1.25904	1.05577	3.13793	1.38975	1.61705											o				o
Pp3c1_15500	PTHR21596:SF3		"PF03470,PF03468"	F16A14.2-RELATED	AT3G48670.2	-1.07127	1.2479	1.27914	1.69567	1.67609	1.63658	1.18669
Pp3c1_15560	PTHR31636:SF16		PF03514	SCARECROW-LIKE PROTEIN 28	AT1G63100.1	-3.68517	-1.17417	1.66413	1.20258	6.35533	1.44121	1.00452		o									o				o
Pp3c1_15680	PTHR31636:SF3		PF03514	SUBFAMILY NOT NAMED	AT1G66350.1	-4.13765	-1.96432	-1.32784	-1.13294	2.34266	1.28378	-1.37081		o									o				o
Pp3c1_15690	PTHR33639:SF2		PF04134	SUBFAMILY NOT NAMED	AT1G52590.1	10.8562	2.8779	-1.0248	1.87077	-10.948	-1.53755	-1.0143	o		o									o				o
Pp3c1_1570	PTHR34559		PF02939	FAMILY NOT NAMED	AT3G10860.1	-1.71537	-1.49267	1.12746	-1.29741	1.95705	1.14659	-1.01918
Pp3c1_15730	PTHR27000	KOG1187	"PF08263,PF13855,PF00069"	FAMILY NOT NAMED	AT1G31420.2	1.47278	-1.00612	1.09733	1.1259	-1.40513	1.06553	-1.07913
Pp3c1_15740	PTHR12785	KOG0114	PF00076	FAMILY NOT NAMED	AT5G12190.1	1.45716	1.11333	-1.00563	1.01255	-1.33505	-1.01711	1.06472
Pp3c1_15750	PTHR23316:SF29		"PF01749,PF16186,PF00514"	IMPORTIN SUBUNIT ALPHA-2	AT3G06720.2	-3.76241	-1.75036	1.62555	-1.06536	6.28633	1.66178	-1.00433		o									o				o
Pp3c1_15780	PTHR22883:SF33		PF01529	PALMITOYLTRANSFERASE ZDHHC12-RELATED	AT3G51390.1	1.94052	1.88518	1.01494	1.45075	-1.31224	1.10555	1.41441
Pp3c1_15830	PTHR11545:SF3	KOG3204	PF00572	60S RIBOSOMAL PROTEIN L13A	AT5G48760.2	-1.05632	-1.20702	1.00582	-1.15917	1.18444	1.14358	1.08155
Pp3c1_15840	PTHR11594	KOG1779	PF01667	40S RIBOSOMAL PROTEIN S27	AT3G61110.1	1.08834	-1.16613	-1.042	-1.26032	-1.11069	-1.07474	-1.00948
Pp3c1_15940	PTHR10996:SF123			ERYTHRONATE-4-PHOSPHATE DEHYDROGENASE FAMILY PROTEIN	AT1G01500.1	1.77282	-1.01102	-1.32395	-1.39212	-2.10634	-1.25504	1.08099												o				o
Pp3c1_16170	PTHR10792:SF11	KOG1722	PF01246	SUBFAMILY NOT NAMED	AT3G53020.1	-1.03003	-1.32136	1.01248	-1.24595	1.11377	1.11548	1.03588
Pp3c1_16240	PTHR12241:SF39	KOG2157	PF03133	TUBULIN POLYGLUTAMYLASE TTLL9-RELATED	AT1G77550.1	2.64156	2.49266	1.72868	2.68443	-2.09556	-1.29118	-1.41292	o		o				o					o				o
Pp3c1_16250	PTHR22976:SF19		"PF04055,PF06968"	BIOTIN SYNTHASE, MITOCHONDRIAL	AT2G43360.1	-4.4061	-1.0857	1.111	-1.04793	5.85925	1.22198	1.16143		o									o				o
Pp3c1_16260	PTHR22870:SF155	KOG1427	PF00415	SUBFAMILY NOT NAMED	AT5G11580.1	-3.72285	1.24018	1.53534	2.84781	5.01309	1.98175	-1.17663		o					o				o				o
Pp3c1_16440	PTHR12638	KOG3392	PF02792	FAMILY NOT NAMED	AT1G02140.1	1.24477	-1.22258	-1.05919	-1.31709	-1.38684	-1.15016	-1.08387
Pp3c1_16480	PTHR30188:SF2		PF02405	PROTEIN TRIGALACTOSYLDIACYLGLYCEROL 1, CHLOROPLASTIC	AT1G19800.1	1.54057	1.03538	1.20931	1.05774	-1.77882	-1.38767	-1.43942
Pp3c1_16490	PTHR33675:SF1			SUBFAMILY NOT NAMED	AT4G09830.1	1.24116	1.04106	-1.06296	-1.11504	-1.31558	-1.17514	-1.02795
Pp3c1_1650	PTHR10641:SF473	KOG0048	PF00249	MYB TRANSCRIPTION FACTOR	AT1G69560.1	-2.08312	-1.10266	1.06918	-3.65053	3.62231	-2.06745	1.57775		o						o			o			o	o	o
Pp3c1_16500	PTHR30249:SF0		PF04172	PLASTIDAL GLYCOLATE/GLYCERATE TRANSLOCATOR 1, CHLOROPLASTIC	AT1G32080.1	-1.61136	-1.09053	1.14019	1.19637	1.81053	1.26609	-1.04634
Pp3c1_16510	PTHR22939:SF76		PF00089	PROTEASE DO-LIKE 5, CHLOROPLASTIC	AT4G18370.1	-1.27113	-1.18733	-1.27983	1.00263	-1.14475	1.03102	-1.17177
Pp3c1_16600	PTHR24078:SF242	KOG0713	PF00226	CHAPERONE PROTEIN DNAJ 16-RELATED	AT1G68370.1	-1.23647	-1.42385	-1.10008	-1.25615	1.1464	1.13857	-1.01088
Pp3c1_16690	PTHR13381	KOG1510	PF11221	RNA POLYMERASE II HOLOENZYME COMPONENT SRB7	AT4G04780.1	1.21401	1.07856	-1.05161	-1.04326	-1.11331	1.00315	1.11202
Pp3c1_16780	PTHR31407:SF6		PF01789	OXYGEN-EVOLVING ENHANCER PROTEIN 2-1, CHLOROPLASTIC-RELATED	AT1G06680.1	-1.49868	1.1285	1.54762	1.29274	4.05487	1.97301	1.69626											o				o
Pp3c1_16810	PTHR23257:SF545	KOG0192	"PF14381,PF07714"	SERINE/THREONINE KINASE-RELATED	AT3G58640.2	1.04476	1.24027	1.09118	1.02982	1.26492	-1.01032	1.17408
Pp3c1_16820	PTHR10972	KOG2209	"PF00169,PF01237"	OXYSTEROL-BINDING PROTEIN-RELATED	AT2G31030.1	-1.55173	-1.18376	-1.12	-1.18491	1.64345	1.16671	1.15006
Pp3c1_16840			PF14934		AT2G33630.1	1.66022	1.622	1.60979	1.24322	1.01792	-1.26144	1.01779
Pp3c1_16850	PTHR11751:SF317	KOG0257	PF01053	SUBFAMILY NOT NAMED	AT1G77670.1	-1.93991	-1.10715	1.38613	1.07869	2.65802	1.16232	-1.04342											o				o
Pp3c1_16900	PTHR23118	KOG1254	"PF08442,PF16114"	ATP-CITRATE SYNTHASE	AT1G09430.1	-2.81906	-6.94561	-3.20383	-6.08533	-2.08603	-1.63366	-1.89151		o		o		o		o				o				o
Pp3c1_16910	PTHR11751:SF379	KOG0257	PF01041	SUBFAMILY NOT NAMED	AT2G22250.3	-2.59168	-2.10074	-1.26663	-1.64921	1.68361	1.03185	-1.25324		o		o
Pp3c1_16920	PTHR10593:SF20			INDETERMINATE-DOMAIN 12 PROTEIN	AT3G13810.1	-2.46616	1.13931	1.06451	1.77033	1.67357	-1.02526	-1.61772		o
Pp3c1_16980	PTHR34799			FAMILY NOT NAMED		1.88247	1.50807	1.08106	1.70339	-1.58944	1.21917	1.06333
Pp3c1_170	PTHR14155	KOG1493	PF13639	RING FINGER DOMAIN-CONTAINING	AT3G63530.2	1.60267	1.05011	1.08906	1.05425	-1.93936	-1.33331	-1.35946
Pp3c1_17080						-30.0622	-6.75762	1.48362	-2.65939	27.1128	1.52034	-1.69716		o		o				o			o				o
Pp3c1_17360	PTHR27000:SF181	KOG0472	"PF08263,PF00560,PF13855"	SUBFAMILY NOT NAMED	AT5G62230.1	1.38321	-1.24536	1.54703	1.35444	-1.57989	-1.06182	-1.81416
Pp3c1_17370	PTHR32370:SF14		"PF00651,PF03000"	SUBFAMILY NOT NAMED	AT5G48800.1	-1.94789	1.76289	1.16199	2.83176	2.91359	2.0369	1.24833							o				o		o		o
Pp3c1_17710						1.29101	1.20979	1.03471	1.36475	-1.66245	-1.19953	-1.37385
Pp3c1_17760	PTHR14398:SF0		PF14259	SECOND MITOTIC WAVE MISSING, ISOFORM C	AT3G27700.2	1.00925	1.00332	1.04267	-1.22758	1.216	-1.06281	1.14136
Pp3c1_17860	PTHR22835		PF00657	ZINC FINGER FYVE DOMAIN CONTAINING PROTEIN	AT1G56670.1	-3.69651	-1.80284	-1.08085	-1.60414	7.52354	2.4334	2.13405		o							o		o		o		o
Pp3c1_17870	PTHR22835		PF00657	ZINC FINGER FYVE DOMAIN CONTAINING PROTEIN	AT4G01130.1	-8.43288	-3.46962	-1.27904	-2.93736	11.0706	1.95282	1.62812		o		o				o			o				o
Pp3c1_17880	PTHR13803		"PF04810,PF08033,PF04815,PF04811"	SEC24-RELATED PROTEIN	AT3G07100.1	1.7412	1.07721	-1.16396	1.01263	-2.34288	-1.24922	-1.19235												o				o
Pp3c1_1790	PTHR22844:SF159	KOG0271	PF00400	F3I6.5 PROTEIN	AT3G51930.1	-19.7579	-4.44604	1.15873	-3.50783	19.2686	1.04994	-1.22583		o		o				o			o				o
Pp3c1_17930	PTHR23155	KOG4658	"PF07714,PF13306,PF00931"	LEUCINE-RICH REPEAT-CONTAINING PROTEIN	AT1G69550.1	-1.25549	1.43636	-1.10064	1.45338	1.94169	1.69726	1.6495
Pp3c1_17990	PTHR10430	KOG0541	PF00578	PEROXIREDOXIN	AT1G65980.1	19.1349	4.91954	1.21569	1.43094	-7.52519	-1.66471	2.03353	o		o									o				o
Pp3c1_1800	PTHR10759:SF13	KOG1790	PF01199	SUBFAMILY NOT NAMED	AT1G26880.1	-1.00366	-1.33006	1.09634	-1.15165	1.11163	1.14902	-1.02066
Pp3c1_18010	PTHR10992:SF891	"KOG1454,KOG4178"	PF12697	STRIGOLACTONE ESTERASE D14 HOMOLOG-RELATED	AT4G37470.1	-2.16537	-5.54099	-1.78253	-5.65696	10.2243	8.12393	8.19108		o		o				o	o		o		o		o
Pp3c1_18050	PTHR10792:SF8	KOG1723	PF01246	RIBOSOME BIOGENESIS PROTEIN RLP24-RELATED	AT2G44860.2	-1.20405	1.22418	1.09322	-1.07541	1.84951	1.051	1.36334
Pp3c1_18090	PTHR24423:SF561	KOG0519	"PF00512,PF00072,PF02518"	SUBFAMILY NOT NAMED	AT1G27320.1	1.29097	1.28373	-1.03168	1.31533	-1.27002	1.05797	1.0173
Pp3c1_1810	PTHR10357:SF119	KOG0470	"PF02922,PF00128,PF02806"	1,4-ALPHA-GLUCAN-BRANCHING ENZYME 3, CHLOROPLASTIC/AMYLOPLASTIC	AT3G20440.2	-1.58892	1.54147	1.40927	1.0989	3.22382	1.01039	1.39577											o				o
Pp3c1_18110	PTHR22762:SF82		"PF16863,PF01055"	PROTEIN AAGR-1	AT1G68560.1	3.9996	1.53776	-1.01448	-1.15965	-28.495	-12.7195	-7.24519	o									o		o		o		o
Pp3c1_18130	PTHR11455:SF2		"PF03441,PF00875"	BLUE-LIGHT PHOTORECEPTOR PHR2	AT2G47590.1	-1.13741	1.12762	1.07635	-1.04426	1.23409	-1.18628	-1.02317
Pp3c1_18150	PTHR24115:SF522	KOG0242	"PF11995,PF00225"	KINESIN-LIKE PROTEIN NACK1	AT1G18370.1	-12.6629	-3.19609	1.71399	-2.40826	17.1584	1.03213	-1.30544		o		o				o			o				o
Pp3c1_18190	PTHR24089:SF319	KOG0765	PF00153	SUBFAMILY NOT NAMED	AT1G72820.1	1.61522	-1.21868	-1.12444	1.09189	-1.71554	1.38628	1.02651
Pp3c1_18200	PTHR24089:SF319	KOG0765	PF00153	SUBFAMILY NOT NAMED	AT1G72820.1	1.10679	-1.5535	-1.22874	-1.47469	-1.49347	-1.05807	-1.13182
Pp3c1_18210						3.35565	1.78704	1.0005	1.22486	-2.95725	-1.30736	1.09978	o											o				o
Pp3c1_18250	PTHR11405:SF47		"PF02142,PF02787,PF13535"	CARBAMOYL-PHOSPHATE SYNTHASE LARGE CHAIN, CHLOROPLASTIC	AT1G29900.1	-1.23621	1.51721	1.12336	1.1852	1.64349	-1.0989	1.14796
Pp3c1_18260	PTHR27008:SF22	KOG1187	"PF08263,PF07714"	SUBFAMILY NOT NAMED	AT1G48480.1	-11.9109	-2.4199	-1.50337	-1.87811	12.538	2.00691	1.53504		o		o							o		o		o
Pp3c1_18280	PTHR27001:SF10	KOG1187	PF07714	RECEPTOR-LIKE SERINE/THREONINE-PROTEIN KINASE ALE2	AT5G56890.1	3.07454	1.18547	-1.36652	-2.10471	-2.24574	-1.35457	1.81448	o							o				o				o
Pp3c1_18360	PTHR12161	KOG2027	PF03398	UNCHARACTERIZED DUF292	AT1G34220.2	-1.00626	-1.71371	-1.86643	-3.11659	-1.57762	-1.57032	1.13996								o
Pp3c1_18390	PTHR23257:SF353	KOG0192	PF07714	KINASE-LIKE PROTEIN	AT3G22750.1	1.16375	1.06207	1.16788	1.05506	1.05213	1.02724	1.0183
Pp3c1_18400	PTHR12146	KOG3344	PF03501	40S RIBOSOMAL PROTEIN S10	AT4G25740.1	-1.02408	-1.1947	-1.05276	-1.17677	1.08176	1.1119	1.07864
Pp3c1_18420	PTHR23293:SF4	KOG0189	PF01507	SUBFAMILY NOT NAMED	AT1G62180.1	2.40524	1.70598	-1.03021	1.23875	-3.00667	-1.69656	-1.25081	o											o				o
Pp3c1_18430	PTHR21514:SF0			AP-4 COMPLEX ACCESSORY SUBUNIT TEPSIN	AT3G16270.1	-1.9195	-2.35686	1.03929	-2.392	1.09117	-1.88553	-1.88529				o				o
Pp3c1_18440	PTHR10438:SF276	KOG0907	PF00085	THIOREDOXIN-LIKE PROTEIN CITRX, CHLOROPLASTIC	AT3G06730.1	2.60448	1.54709	1.2696	1.12254	-2.22413	-1.5184	-1.11851	o											o				o
Pp3c1_18460						2.31132	1.72256	-1.0668	1.40637	-3.30894	-1.66933	-1.38386	o											o				o
Pp3c1_18470	PTHR33886:SF3		PF07470	SUBFAMILY NOT NAMED		-2.19371	1.20755	1.01516	1.11586	2.48843	1.01574	1.0833		o									o				o
Pp3c1_18490	PTHR18934:SF83		"PF00271,PF04408,PF07717"	PRE-MRNA-SPLICING FACTOR ATP-DEPENDENT RNA HELICASE DHX16-RELATED	AT1G32490.1	1.67147	1.69529	1.01544	1.24002	-1.25849	-1.06173	1.26872
Pp3c1_18530	PTHR11668:SF243	KOG0374	"PF13415,PF00149"	SUBFAMILY NOT NAMED	AT2G27210.1	-1.23331	-1.17465	-1.07423	-1.19947	1.13873	-1.04545	-1.03949
Pp3c1_1860	PTHR12701:SF20			GENOMIC DNA, CHROMOSOME 3, P1 CLONE: MIG5	AT1G48440.1	6.81723	1.32485	1.05114	-1.11548	-10.289	-2.38217	-1.63658	o											o		o		o
Pp3c1_1870	PTHR11941:SF54	KOG1680	PF00378	ENOYL-COA HYDRATASE, MITOCHONDRIAL	AT4G16800.1	2.89641	2.03576	-1.46004	-1.15337	-3.60558	-2.03321	1.13837	o		o									o		o		o
Pp3c1_18830	PTHR10362:SF18		PF00221	SUBFAMILY NOT NAMED	AT3G10340.1	-2.21733	-14.3136	-6.95183	-12.9619	-8.53147	-2.50188	-2.80339		o		o		o		o		o		o		o		o
Pp3c1_18860	PTHR31356:SF6		PF00141	THYLAKOID LUMENAL 29 KDA PROTEIN, CHLOROPLASTIC	AT4G09010.1	1.51353	1.4796	1.45344	1.31103	-1.01903	-1.12114	-1.00889
Pp3c1_18940	PTHR10362:SF18		PF00221	SUBFAMILY NOT NAMED	AT3G10340.1	-1.82119	-14.5378	-8.86802	-8.78395	-13.0358	-1.63754	-2.75402				o		o		o		o		o				o
Pp3c1_190	PTHR11825:SF24		PF01063	D-AMINOACID AMINOTRANSFERASE-LIKE PLP-DEPENDENT ENZYMES SUPERFAMILY PROTEIN	AT3G54970.1	-1.14227	-1.08064	1.42232	1.54335	-1.01938	-1.00848	-1.70822
Pp3c1_19190	PTHR11002:SF7	KOG1578	PF00484	CARBONIC ANHYDRASE 2, CHLOROPLASTIC-RELATED	AT5G14740.2	-1.50645	1.13519	1.12798	-1.07721	1.69014	-1.24819	-1.03676
Pp3c1_19200	PTHR23170:SF3			LEUCINE-RICH REPEAT-CONTAINING PROTEIN 45	AT3G63130.2	1.8231	1.80916	-1.47804	1.57646	-2.23437	1.03396	1.16905												o				o
Pp3c1_19210	PTHR31425		PF06549	FAMILY NOT NAMED	AT5G08050.1	1.06721	1.27183	1.34942	1.05	1.13653	-1.36847	-1.1474
Pp3c1_19220	PTHR24056:SF0		PF07714	CYCLIN-DEPENDENT KINASE 7	AT1G73690.1	-1.20118	1.00264	1.60952	-1.05522	2.64107	1.27778	1.32786											o				o
Pp3c1_19230	PTHR30222:SF3		PF13416	SUBFAMILY NOT NAMED	AT1G31410.1	-1.14122	1.34201	1.48112	-1.03807	1.97017	-1.21476	1.12941
Pp3c1_19240	PTHR34131:SF1		PF09366	SUBFAMILY NOT NAMED	AT5G04440.1	1.8417	1.45755	1.24338	1.04529	-1.53079	-1.46422	-1.0667
Pp3c1_19270	PTHR31811:SF0	KOG2634	PF04179	TRNA A64-2'-O-RIBOSYLPHOSPHATE TRANSFERASE	AT2G40570.2	2.03505	1.18323	1.17889	1.20588	-1.72549	1.00017	-1.03475	o
Pp3c1_19290	PTHR30523:SF10		PF14010	SUBFAMILY NOT NAMED	AT3G14940.1	1.65537	1.59104	-1.22512	1.2942	-1.18387	1.37415	1.6633
Pp3c1_19310	PTHR11136:SF0	KOG2525	"PF02875,PF08245"	DIHYDROFOLATE SYNTHETASE-RELATED	AT5G41480.1	1.05757	2.02257	1.33108	2.41238	1.62239	1.51703	1.25167			o				o
Pp3c1_19340	PTHR11134:SF14		"PF02883,PF09066,PF01602"	SUBFAMILY NOT NAMED	AT4G23460.1	-1.45077	-1.24476	-1.02041	-1.04901	1.42903	1.17382	-1.02643
Pp3c1_19370	PTHR33621:SF2			T17B22.18 PROTEIN	AT5G17160.1	-14.3247	-3.54863	1.83507	-3.13958	30.9626	1.31035	1.14128		o		o				o			o				o
Pp3c1_1940	PTHR23244:SF249		PF01419	MANNOSE-BINDING LECTIN SUPERFAMILY PROTEIN	AT1G19715.2	-1.19037	-1.28998	-1.54537	-1.57197	1.06615	1.11871	1.34256
Pp3c1_19400	PTHR23316:SF22		"PF16186,PF01749,PF00514"	ARMADILLO/BETA-CATENIN-LIKE REPEATS-CONTAINING PROTEIN-RELATED	AT3G06720.2	-1.06529	-1.03147	-1.00711	-1.23003	1.14814	-1.1158	1.05268
Pp3c1_19420	PTHR21580:SF14		PF07004	SUBFAMILY NOT NAMED		1.56976	-1.18409	-2.30672	-1.32641	-4.89262	-1.54071	-1.39589						o						o				o
Pp3c1_19590	PTHR36805		PF05641	FAMILY NOT NAMED	AT5G52070.1	1.26096	1.13062	-1.03716	1.03223	-1.36539	-1.16123	-1.07571
Pp3c1_19660	PTHR21717:SF25		PF00249	MYB FAMILY TRANSCRIPTION FACTOR TRFL6-RELATED	AT1G72650.1	-1.06195	-1.20799	-1.29838	-1.10176	-1.35812	-1.02949	-1.1456
Pp3c1_19680	PTHR11451:SF24		"PF04557,PF03950,PF04558,PF00749"	SUBFAMILY NOT NAMED	AT1G25350.1	-1.10124	1.17803	1.1832	1.24905	1.36256	1.09145	1.01406
Pp3c1_19710	PTHR10108:SF844		PF03141	METHYLTRANSFERASE PMT21-RELATED	AT4G19120.2	-1.45371	-1.66041	-1.12842	-1.5882	1.28618	1.02766	-1.03289
Pp3c1_19720						-4.88832	-2.90018	-1.3522	-1.97535	4.68703	1.87343	1.25645		o		o							o				o
Pp3c1_19780	PTHR24361	KOG0198	PF00069	MITOGEN-ACTIVATED KINASE KINASE KINASE	AT5G55090.1	-1.19271	2.50682	1.42524	2.95126	2.16488	1.47399	1.23029			o				o				o				o
Pp3c1_19950						-1.60557	-1.41919	1.12128	-1.29807	1.72494	1.03139	-1.07686
Pp3c1_19980	PTHR23257:SF347	KOG0192	PF07714	SERINE/THREONINE-PROTEIN KINASE KINX-RELATED	AT4G35780.1	1.29403	1.02656	1.02068	1.05078	-1.37326	-1.0743	-1.11656
Pp3c1_20	PTHR33101:SF1		PF03759	ROP GUANINE NUCLEOTIDE EXCHANGE FACTOR 7	AT5G02010.1	-1.92182	-1.16752	-1.02022	1.09918	1.90438	1.27711	-1.0203
Pp3c1_200	PTHR12320:SF7	KOG1379	PF07228	PROTEIN PHOSPHATASE 2C 26-RELATED	AT2G30170.1	1.6574	1.53915	1.21434	1.51522	-1.32583	-1.00145	-1.00104
Pp3c1_20010	PTHR10108:SF753		PF03141	METHYLTRANSFERASE PMT17-RELATED	AT1G33170.1	-1.23864	-1.73984	-1.01305	-1.7988	-1.04784	-1.34529	-1.32128
Pp3c1_20030	PTHR22572:SF7		"PF00132,PF00483,PF02020"	TRANSLATION INITIATION FACTOR EIF-2B SUBUNIT EPSILON	AT2G34970.1	-1.08644	1.04512	-1.11741	-1.06042	1.1781	1.0762	1.17481
Pp3c1_20040	PTHR23139	KOG4208	"PF00098,PF00076"	RNA-BINDING PROTEIN	AT3G10400.1	1.49108	1.66718	-1.26137	1.27229	-1.73892	-1.22932	1.04972
Pp3c1_20050	PTHR24423:SF365	KOG0519	"PF03924,PF00512,PF02518,PF00072"	ETHYLENE RECEPTOR 1-RELATED	AT2G01830.1	1.24295	1.19003	-1.21112	-1.11863	-1.25673	-1.12808	1.16236
Pp3c1_20090	PTHR31469:SF4			SUBFAMILY NOT NAMED	AT4G08810.1	-2.91415	-1.19583	1.16553	1.0804	3.08718	1.15551	-1.13477		o									o				o
Pp3c1_2010	PTHR13523	KOG4090	PF06747	COILED-COIL-HELIX-COILED-COIL-HELIX DOMAIN CONTAINING 2/NUR77	AT5G09570.1	1.08608	1.33238	1.19224	1.21502	1.39	1.13658	1.22734
Pp3c1_20100	PTHR21396	KOG3445	PF05047	39S RIBOSOMAL PROTEIN L43	AT3G59650.1	1.29237	1.3323	1.20205	1.18552	1.17072	1.10191	1.22002
Pp3c1_20190	PTHR36028:SF1			SUBFAMILY NOT NAMED	AT5G15320.1	-1.20145	-1.2085	-1.0009	-1.21266	1.16739	-1.04815	-1.0607
Pp3c1_20230	PTHR10593:SF20			INDETERMINATE-DOMAIN 12 PROTEIN	AT3G13810.1	1.2717	-1.01088	-1.31446	-1.54096	-1.63361	-1.51294	-1.00739
Pp3c1_20280	PTHR21235:SF2		"PF00117,PF00977"	IMIDAZOLE GLYCEROL PHOSPHATE SYNTHASE HISHF	AT4G26900.1	-2.21323	-1.10849	-1.03348	-1.08107	2.54549	1.19974	1.15219		o									o				o
Pp3c1_20290	PTHR12547:SF18		PF00642	PROTEIN TIS11	AT1G32360.1	-1.10124	1.16783	-1.01205	-1.19807	1.20985	-1.2776	1.07821
Pp3c1_20310	PTHR11246:SF11		"PF13174,PF07719"	SUBFAMILY NOT NAMED	AT3G17040.2	1.15414	1.19963	1.11201	1.0694	1.09704	-1.00069	1.10424
Pp3c1_20330	PTHR31810:SF6		PF00656	METACASPASE-4-RELATED	AT1G79340.1	-1.80775	-3.82707	-1.05687	-1.71354	-1.97607	-1.53718	-3.4855				o						o						o
Pp3c1_20350	PTHR31810:SF6	KOG1546	PF00656	METACASPASE-4-RELATED	AT1G79330.1	1.24772	-2.44056	1.38452	-1.79216	-1.40403	-1.16197	-1.60671				o
Pp3c1_20360						1.86328	1.167	-1.07057	-1.02969	-1.57411	1.03786	1.22863
Pp3c1_20580	PTHR27001:SF90	KOG1187	PF00069	PROTEIN KINASE FAMILY PROTEIN	AT1G01540.2	1.18052	1.30305	1.48102	1.17713	1.49315	1.05947	1.15567
Pp3c1_20610	PTHR21240:SF1		PF04909	CATALYTIC/ HYDROLASE	AT2G35450.1	-1.51928	1.20863	1.16049	1.31102	1.99501	1.20743	1.09618
Pp3c1_20630		KOG1603				1.85104	1.27834	2.42878	2.22524	-6.33584	-4.84975	-8.5724					o		o			o		o		o		o
Pp3c1_20660	PTHR24223:SF192		"PF00664,PF00005"	ABC TRANSPORTER C FAMILY MEMBER 10	AT3G59140.1	2.09501	1.18797	1.48103	1.21511	-4.62389	-3.24784	-3.3668	o									o		o		o		o
Pp3c1_20690	PTHR11879:SF1		PF00155	ASPARTATE AMINOTRANSFERASE, CHLOROPLASTIC	AT4G31990.2	1.57945	1.3422	-1.02253	1.18866	-1.69597	-1.20423	-1.0829
Pp3c1_20700	PTHR11220		PF04832	HEME-BINDING PROTEIN-RELATED	AT1G17100.1	11.3205	3.43323	-1.04139	1.63698	-26.7042	-4.8248	-2.33578	o		o							o		o		o		o
Pp3c1_20710	PTHR23024:SF211	KOG1515	PF00135	CARBOXYLESTERASE 11-RELATED	AT3G27320.2	-1.53733	-1.73762	-1.76448	-1.49289	-1.30984	1.00395	-1.17633
Pp3c1_20720	PTHR12276:SF10	KOG2056	PF07651	ENTH/VHS FAMILY PROTEIN	AT3G46540.1	3.32292	-1.06911	-2.30599	1.64413	-44.6307	-3.37438	-6.02144	o					o				o		o		o		o
Pp3c1_20740	PTHR10098:SF128		"PF13181,PF13424"	SUBFAMILY NOT NAMED		-1.81966	1.40489	-1.17442	2.19878	1.52087	1.51097	-1.0497							o
Pp3c1_20770	PTHR23273:SF4		"PF01336,PF16900,PF08646"	REPLICATION PROTEIN A 70 KDA DNA-BINDING SUBUNIT	AT5G08020.1	-5.35791	-2.27173	1.50757	-2.17442	6.82882	-1.15084	-1.2214		o		o				o			o				o
Pp3c1_20790	PTHR31060:SF6			SUBFAMILY NOT NAMED	AT1G63850.1	1.88502	1.34221	-1.36554	1.16568	-3.31112	-1.50377	-1.32598												o				o
Pp3c1_20810	PTHR15141:SF38	KOG1886	"PF07500,PF01426"	BROMO-ADJACENT HOMOLOGY (BAH) DOMAIN-CONTAINING PROTEIN-RELATED	AT4G11560.1	2.05176	1.02283	-1.18549	-1.12082	-3.802	-1.82038	-1.61175	o											o				o
Pp3c1_20870	PTHR21234		PF01048	PURINE NUCLEOSIDE PHOSPHORYLASE	AT4G34840.1	-4.94942	-1.92161	-1.17344	-1.22595	4.63397	1.69464	1.06498		o									o				o
Pp3c1_20880	PTHR10772:SF13	KOG1641	PF00166	CHLOROPLAST CHAPERONIN 10	AT3G60210.1	-1.9253	1.34792	1.07641	1.41779	2.98868	1.49218	1.39772											o				o
Pp3c1_20900	PTHR21426:SF12	KOG2215	"PF08700,PF16528"	EXOCYST COMPLEX COMPONENT 8	AT5G49830.1	1.14248	-1.11524	-1.37334	-1.34517	-1.0462	1.22438	1.45491
Pp3c1_20930	PTHR11817:SF28	KOG2323	PF00224	PLASTIDIAL PYRUVATE KINASE 4, CHLOROPLASTIC	AT3G49160.1	-1.7578	1.47004	-1.04536	1.18264	1.82324	-1.16423	1.05182
Pp3c1_20960	PTHR31945:SF2		PF00010	SUBFAMILY NOT NAMED	AT1G12860.1	8.57387	5.13633	1.09967	3.40806	-6.13341	-1.20407	1.24151	o		o				o					o				o
Pp3c1_20980	PTHR24006:SF435			F-BOX/LRR-REPEAT PROTEIN 4	AT4G29420.1	-2.47166	1.16632	1.4318	1.41258	2.00508	-1.47934	-1.81867		o									o				o
Pp3c1_210	PTHR31928:SF4		PF06075	SUBFAMILY NOT NAMED	AT1G08760.1	2.99963	1.33189	1.65913	1.31215	-2.4127	-1.37584	-1.37589	o											o				o
Pp3c1_21000	PTHR19317:SF9	KOG3142	PF03208	PRA1 FAMILY PROTEIN B1-RELATED	AT2G38360.1	-1.82203	-1.95479	-1.3069	-1.58486	1.36606	1.18879	-1.05289
Pp3c1_21050	PTHR23257:SF347	KOG0192	PF07714	SERINE/THREONINE-PROTEIN KINASE KINX-RELATED	AT4G35780.1	2.02378	-1.4346	-1.85009	-2.00537	-3.12512	-1.18539	1.16151	o							o				o				o
Pp3c1_21100	PTHR31903:SF3		PF07889	SUBFAMILY NOT NAMED	AT2G02730.2	1.46785	1.10481	-1.0163	1.14096	-1.75486	-1.15685	-1.21314
Pp3c1_21110	PTHR11223		"PF03810,PF08389,PF08767"	EXPORTIN 1/5	AT5G17020.1	-1.12829	1.00787	1.24296	1.72777	-1.09594	1.09804	-1.58453
Pp3c1_21114	PTHR11223		"PF03810,PF08389,PF08767"	EXPORTIN 1/5	AT5G17020.1	1.80456	1.43931	-1.52052	-1.20538	-2.18188	-1.4003	1.2212												o				o
Pp3c1_21120	PTHR10322:SF21		"PF12254,PF03104,PF08996,PF00136"	DNA POLYMERASE ALPHA CATALYTIC SUBUNIT	AT5G67100.1	-2.24087	-1.32793	1.10408	-1.02584	2.77955	1.43218	1.08954		o									o				o
Pp3c1_21140	PTHR34210:SF2		PF00013	SUBFAMILY NOT NAMED	AT3G62330.1	1.19454	1.08708	-1.23432	1.07496	-1.08521	1.32264	1.31762
Pp3c1_21160	PTHR13856:SF93		"PF03127,PF00790"	SUBFAMILY NOT NAMED	AT5G16880.2	-1.79614	-1.74892	-1.59484	-1.44249	1.03587	1.09741	-1.12106
Pp3c1_21200	PTHR10681:SF108	KOG0852	"PF10417,PF08534"	2-CYS PEROXIREDOXIN BAS1, CHLOROPLASTIC	AT5G06290.1	-2.13153	-1.48823	1.46464	-1.25058	3.5366	1.32976	1.09996		o									o				o
Pp3c1_21230	PTHR10681:SF108	KOG0852	"PF10417,PF08534"	2-CYS PEROXIREDOXIN BAS1, CHLOROPLASTIC	AT5G06290.1	-1.29762	1.10314	1.19961	1.09972	1.81102	1.1393	1.12527
Pp3c1_21270	PTHR12300:SF26	KOG1726	PF03134	HVA22-LIKE PROTEIN G-RELATED	AT5G42560.1	6.04886	1.66516	-1.07	1.19636	-14.6777	-3.21234	-2.33933	o									o		o		o		o
Pp3c1_21290	PTHR16019:SF5	KOG2690	PF03909	BSD DOMAIN-CONTAINING PROTEIN 1	AT4G13110.1	1.199	-1.20885	-1.1076	-1.10036	-1.71369	-1.19353	-1.33021
Pp3c1_21300	PTHR28039			FAMILY NOT NAMED	AT5G66230.1	-12.9006	-4.6331	2.24315	-4.82426	25.2709	-1.20845	-1.18197		o		o	o			o			o				o
Pp3c1_21360	PTHR15898:SF1	KOG4159	"PF00569,PF13920"	GLUCOSE-INDUCED DEGRADATION PROTEIN 4 HOMOLOG	AT3G24800.1	3.6696	1.09477	1.52938	-1.21552	-3.23137	-1.81858	-1.38857	o											o				o
Pp3c1_21400			PF00646			-4.77491	-2.814	-1.53924	-2.33265	2.88068	1.10294	-1.11031		o		o				o			o				o
Pp3c1_21470	PTHR24031:SF125		"PF00271,PF00270"	ATP-DEPENDENT RNA HELICASE DDX42	AT2G47330.1	1.69384	1.226	-1.05195	-1.02895	-1.61623	-1.16181	1.06947
Pp3c1_21480	PTHR21666		"PF01476,PF01551"	PEPTIDASE-RELATED		-6.13864	-1.64115	1.18584	-3.20144	7.73721	-1.86607	1.0309		o						o			o				o
Pp3c1_21510	PTHR12768:SF4	KOG2751	PF04111	BECLIN-1	AT3G61710.1	1.60179	1.09327	1.03862	1.28531	-2.16568	-1.21384	-1.44906												o				o
Pp3c1_21530	PTHR24012:SF366	KOG0123	"PF00658,PF00076"	SUBFAMILY NOT NAMED	AT4G34110.1	1.50818	1.51967	1.31802	1.00485	1.07836	-1.2445	1.19714
Pp3c1_21540	PTHR11772:SF14		PF13537	SUBFAMILY NOT NAMED	AT3G22850.1	1.60763	1.2705	1.02837	1.08484	-2.23979	-1.70192	-1.47528												o				o
Pp3c1_21550	PTHR24072:SF171	KOG0393	PF08477	RAC-LIKE GTP-BINDING PROTEIN ARAC4-RELATED	AT4G35020.3	-2.37657	-1.65548	-1.19741	-1.13415	1.95097	1.41408	-1.04813		o
Pp3c1_21620	PTHR23321:SF26	KOG2815	PF00312	28S RIBOSOMAL PROTEIN S15, MITOCHONDRIAL	AT1G15810.1	1.11199	1.26746	1.17026	1.13912	1.25738	1.05732	1.15978
Pp3c1_21630	PTHR24055:SF189	KOG0660	PF07714	SUBFAMILY NOT NAMED	AT3G45640.1	-1.23698	1.16064	1.17378	1.61845	1.48526	1.40437	-1.00774
Pp3c1_21650						-1.19969	1.17871	1.21397	1.2702	1.14125	-1.20252	-1.31545
Pp3c1_21660	PTHR10855:SF1		PF01399	26S PROTEASOME NON-ATPASE REGULATORY SUBUNIT 12	AT5G09900.1	-1.07767	-1.00775	1.18577	-1.13829	1.33642	-1.09697	1.01408
Pp3c1_21670	PTHR22426		PF15477	UNCHARACTERIZED	AT3G56720.1	1.56361	1.38582	1.14709	1.07466	-1.41303	-1.35879	-1.07005
Pp3c1_21680	PTHR11741	KOG1071	PF00889	ELONGATION FACTOR TS	AT4G11120.1	-1.39379	1.37402	1.1147	1.36866	2.37603	1.50454	1.48607											o				o
Pp3c1_2170	PTHR31998		PF03030	FAMILY NOT NAMED	AT1G15690.1	-3.23111	-2.5126	1.09882	-2.00952	4.9855	1.72947	1.36205		o		o				o			o				o
Pp3c1_21730	PTHR10687:SF22	KOG3088	PF04144	SECRETORY CARRIER-ASSOCIATED MEMBRANE PROTEIN 1-RELATED	AT1G61250.1	1.30759	-1.87838	-2.09429	-1.84413	-3.09852	-1.12851	-1.16652						o						o				o
Pp3c1_21740	PTHR34548:SF2		PF12263	PROTEIN TIC 21, CHLOROPLASTIC	AT2G15290.1	-2.06175	-1.17338	1.04638	-1.09182	2.33023	1.14183	1.04615		o									o				o
Pp3c1_21760	PTHR22952:SF183		"PF00170,PF14144"	TRANSCRIPTION FACTOR TGA5	AT3G12250.2	1.06844	-1.45254	-1.34569	-1.13194	-2.51812	-1.38899	-1.80778												o				o
Pp3c1_21790						2.19957	1.00613	1.00125	-1.15056	-4.17204	-2.23615	-1.96077	o											o		o		o
Pp3c1_21800	PTHR12496:SF0	KOG2651	PF13679	METHYLTRANSFERASE-LIKE PROTEIN 25	AT1G16650.1	2.30022	2.05907	1.13874	2.06073	-1.83568	1.08514	1.06744	o		o				o
Pp3c1_21810	PTHR14154:SF18			SUBFAMILY NOT NAMED	AT4G34190.1	1.31689	1.13203	1.09641	1.0842	-1.43	-1.26278	-1.22754
Pp3c1_21840	PTHR22930:SF54		PF13359	SUBFAMILY NOT NAMED	AT2G13770.1	1.3155	1.23742	-1.06842	-1.0147	-1.25837	-1.1384	1.08509
Pp3c1_21850	PTHR24015:SF429		"PF01535,PF13812,PF13041"	SUBFAMILY NOT NAMED	AT4G35850.1	1.11429	1.2994	1.22765	1.22921	1.2615	1.06714	1.11055
Pp3c1_21860	PTHR11700:SF10	KOG0900	PF00338	SUBFAMILY NOT NAMED	AT5G62300.2	1.16688	-1.35393	-1.07821	-1.71533	-1.19885	-1.22607	1.01787
Pp3c1_21920	PTHR31413:SF2			AFP HOMOLOG 2	AT4G28910.3	1.15484	-1.04546	1.0995	1.1107	1.00299	1.20374	1.02112
Pp3c1_21950	PTHR23073:SF12		PF07724	26S PROTEASE REGULATORY SUBUNIT 8	AT5G19990.1	1.30331	-1.01752	1.01047	-1.03116	-1.14909	1.09043	1.08857
Pp3c1_21960						1.10506	-1.13119	1.32212	1.15611	1.03414	1.10691	-1.19489
Pp3c1_21970						1.18341	1.18719	-1.29726	-1.51296	-1.16473	-1.38655	1.27852
Pp3c1_21980	PTHR31413:SF2		PF16135	AFP HOMOLOG 2	AT4G28910.3	1.48601	1.15446	1.04949	1.39533	1.24651	2.10171	1.71215													o		o
Pp3c1_22040		KOG3026	PF06003		AT2G02570.4	2.30785	1.79436	-1.12633	2.51683	-1.21421	2.95741	2.07569	o						o		o				o		o
Pp3c1_22066	PTHR24365:SF339	"KOG0472,KOG0531,KOG1644"	"PF14580,PF13855"	SUBFAMILY NOT NAMED	AT3G17920.2	1.31419	1.77084	1.11584	2.94973	-1.02327	1.89832	1.12123							o
Pp3c1_22090	PTHR19847	KOG0266	PF00400	WD40 REPEAT PROTEIN	AT4G03020.2	-1.42623	-1.75026	-2.03581	-1.97579	-1.57141	-1.2612	-1.13426						o
Pp3c1_2210	PTHR31998		PF03030	FAMILY NOT NAMED	AT1G15690.1	-6.67626	-2.11783	1.00331	-1.95533	9.85694	1.56915	1.42633		o		o							o				o
Pp3c1_22100	PTHR27001:SF152	KOG1187	PF00069	GENOMIC DNA, CHROMOSOME 3, P1 CLONE:MMM17-RELATED	AT3G13690.1	-1.38376	-1.37968	1.12488	1.20462	1.14787	1.20633	-1.39881
Pp3c1_22120	PTHR11431:SF4	KOG2332	PF00210	FERRITIN	AT2G40300.1	2.89141	2.74895	3.07727	3.13084	-1.86761	-1.77199	-2.04864	o		o		o		o			o						o
Pp3c1_22130	PTHR23070	KOG0743	"PF14363,PF00004"	BCS1 AAA-TYPE ATPASE	AT4G25835.1	-4.92601	-2.76782	1.54327	-3.81046	4.09746	-2.59461	-1.91385		o		o				o			o			o	o	o
Pp3c1_22150	PTHR11252:SF3		"PF00575,PF03726,PF03725,PF01138"	POLYRIBONUCLEOTIDE NUCLEOTIDYLTRANSFERASE 1, MITOCHONDRIAL	AT5G14580.1	1.27182	2.76689	1.75235	1.62981	2.16833	-1.09474	1.52743			o								o				o
Pp3c1_22180	PTHR10288:SF5		"PF00013,PF00642"	ZINC FINGER CCCH DOMAIN-CONTAINING PROTEIN 36-RELATED	AT5G06770.1	1.50205	3.14618	1.68015	1.84874	1.547	-1.24514	1.34476			o
Pp3c1_22185	PTHR10288:SF5		"PF00013,PF00642"	ZINC FINGER CCCH DOMAIN-CONTAINING PROTEIN 36-RELATED	AT3G12130.1	1.31422	1.31731	1.14412	1.11301	1.04767	1.001	1.16704
Pp3c1_2220	PTHR31998		PF03030	FAMILY NOT NAMED	AT1G15690.1	-4.29882	-1.94966	1.16692	-1.60021	5.40933	1.29293	1.04461		o									o				o
Pp3c1_22200	PTHR11207		"PF00035,PF00636"	RIBONUCLEASE III	AT4G15417.1	1.26526	1.09935	-1.13454	-1.12491	-1.11337	1.02668	1.25036
Pp3c1_22210	PTHR24098:SF9		"PF00628,PF16135"	ACYL-COA N-ACYLTRANSFERASE DOMAIN-CONTAINING PROTEIN-RELATED	AT1G05380.2	1.44248	1.28184	-1.055	1.02971	-1.39691	-1.16021	1.05681
Pp3c1_22230	PTHR13271:SF19	KOG1337	"PF09273,PF00856"	PROTEIN SET DOMAIN GROUP 40	AT5G17240.1	-2.06265	1.39918	1.36191	1.75654	3.06942	1.3509	1.06037		o									o				o
Pp3c1_22240	PTHR10366:SF326	KOG1371	PF01073	SUBFAMILY NOT NAMED	AT4G20460.1	-1.10017	1.20702	1.09977	1.00875	1.47097	-1.00021	1.17844
Pp3c1_22260	PTHR31846:SF14		PF01985	RNA-BINDING CRS1 / YHBY (CRM) DOMAIN PROTEIN	AT2G21350.1	-2.33892	1.08749	1.60546	1.10018	4.93946	1.30928	1.27476		o									o				o
Pp3c1_22300	PTHR24414:SF33		"PF00646,PF01344"	SUBFAMILY NOT NAMED	AT1G55270.1	-1.17611	-1.02292	1.05666	1.38749	-1.01992	1.10283	-1.30691
Pp3c1_22360						-2.50096	-1.13472	1.33002	1.04627	3.10893	1.09287	-1.10298		o									o				o
Pp3c1_22410	PTHR34677:SF1			SUBFAMILY NOT NAMED	AT3G48200.1	1.94803	1.25938	-1.26991	1.40431	-2.58467	1.05077	-1.07703												o				o
Pp3c1_22440	PTHR32370:SF6		"PF00651,PF03000"	ROOT PHOTOTROPISM PROTEIN 3	AT5G64330.2	-1.03073	1.66583	1.33496	1.80563	1.2967	1.00628	-1.09404
Pp3c1_22450	PTHR10909:SF287		PF00301	SUBFAMILY NOT NAMED	AT1G54500.1	-1.23812	1.25091	1.40353	1.2795	1.8259	1.05788	1.01826
Pp3c1_22480	PTHR24055:SF227		PF00069	MITOGEN-ACTIVATED PROTEIN KINASE 11-RELATED	AT4G01370.1	1.09565	1.02336	1.10805	-1.10247	1.11606	-1.03816	1.07015
Pp3c1_22490	PTHR14580:SF0	KOG4520	PF10159	MULTIPLE MYELOMA TUMOR-ASSOCIATED PROTEIN 2	AT3G52220.1	1.65828	1.5705	1.0316	1.44651	-1.19532	1.22228	1.30518
Pp3c1_22500	PTHR33878:SF1		PF04568	SUBFAMILY NOT NAMED	AT2G27730.1	4.06391	2.0031	1.06355	1.247	-3.23556	-1.38142	1.14539	o		o									o				o
Pp3c1_22510	PTHR11240:SF19	KOG1642	PF00445	F7A19.32 PROTEIN-RELATED	AT2G02990.1	-1.47543	1.0072	-1.36485	1.15109	1.12935	1.17649	1.0136
Pp3c1_22520	PTHR36791		PF03692	FAMILY NOT NAMED	AT5G02710.1	-1.08329	1.56248	1.32758	1.37478	2.0216	1.21936	1.36291											o				o
Pp3c1_22540	PTHR24031:SF301		"PF04851,PF13959,PF00271"	ATP-DEPENDENT RNA HELICASE DDX18	AT3G18600.1	-1.50301	1.25287	1.3612	1.09662	2.48312	1.04653	1.17732											o				o
Pp3c1_22560	PTHR27000:SF25	KOG1187	"PF08263,PF00560,PF13855,PF00069"	SUBFAMILY NOT NAMED	AT3G49670.1	-16.5326	-10.6369	-2.58161	-6.09561	6.34106	1.70022	-1.04218		o		o		o		o			o				o
Pp3c1_22590	PTHR35988:SF2		PF07298	15-CIS-ZETA-CAROTENE ISOMERASE, CHLOROPLASTIC	AT1G10830.1	2.16262	1.20469	1.35419	1.06277	-1.6983	-1.22471	-1.09679	o
Pp3c1_22620	PTHR12854:SF7		"PF14438,PF06741"	ATAXIN-2 HOMOLOG	AT3G14010.4	-1.59292	-1.31985	-1.22542	-1.51937	1.49115	-1.01936	1.11252
Pp3c1_22690	PTHR23114	KOG2937	"PF00293,PF05026"	FAMILY NOT NAMED	AT5G13570.1	-2.56575	-2.25656	-1.10544	-1.32905	1.30773	-1.06151	-1.8304		o		o
Pp3c1_2270	PTHR24073:SF474	KOG0094	PF00025	SUBFAMILY NOT NAMED	AT5G10260.1	1.72817	-1.48401	-1.33928	-2.11455	-4.60674	-2.88125	-2.05254								o		o		o		o		o
Pp3c1_22710	PTHR15876	KOG4536	PF10160	TRANSMEMBRANE PROTEIN ADIPOCYTE-ASSOCIATED 1	AT3G05010.1	1.37394	1.08008	1.00809	-1.11562	-1.3332	-1.1969	-1.00863
Pp3c1_22730	PTHR12821:SF0		PF05291	BYSTIN	AT1G31660.1	1.97813	2.18258	-1.15119	2.19133	-1.72732	1.30412	1.27922			o				o
Pp3c1_22750	PTHR13803		"PF04810,PF04815,PF08033,PF04811"	SEC24-RELATED PROTEIN	AT4G32640.2	1.37938	-1.02222	-1.13546	-1.15491	-1.58254	-1.15953	-1.04217
Pp3c1_22820	PTHR12899:SF6		PF00861	F14B2.25/F14B2.25	AT5G27820.1	-1.49163	-1.10544	1.04022	1.06073	1.62804	1.20973	1.01728
Pp3c1_22860	PTHR13068	KOG1267	PF02536	CGI-12 PROTEIN-RELATED	AT4G02990.1	1.24957	1.40916	1.03437	1.18833	1.14212	1.14538	1.33782
Pp3c1_22900	PTHR13803:SF4		"PF04810,PF08033,PF04815,PF04811"	SEC24	AT4G32640.2	1.07254	-1.01845	1.00158	-1.03358	-1.09047	-1.04997	-1.05006
Pp3c1_22930	PTHR18895:SF74	KOG2904	PF12847	HEMK METHYLTRANSFERASE FAMILY MEMBER 1	AT5G64150.1	1.34457	1.17922	1.08322	1.30866	-1.36275	-1.00461	-1.1323
Pp3c1_22950	PTHR24006:SF470		PF12937	PROTEIN Y71A12B.15	AT1G21410.1	-3.06246	-1.37175	1.04912	1.02079	4.07214	1.74689	1.22857		o									o				o
Pp3c1_23010	PTHR12103:SF21	KOG2469	PF05761	IMP-GMP SPECIFIC 5-NUCLEOTIDASE, PUTATIVE-RELATED	AT1G75210.1	1.16069	1.30316	1.05352	1.06374	-1.2099	-1.36674	-1.1334
Pp3c1_23150	PTHR35294			FAMILY NOT NAMED		-2.98654	-1.00455	1.36342	2.28508	4.27431	2.37302	1.01716		o					o				o		o		o
Pp3c1_23160	PTHR17204:SF5	KOG1258		PRE-MRNA-PROCESSING FACTOR 39	AT1G04080.1	1.32737	1.41828	-1.2508	1.05014	-1.32988	-1.09877	1.21113
Pp3c1_23190	PTHR24089:SF133	KOG0764	PF00153	PROTEIN Y37B11A.3	AT2G47490.1	1.35602	1.11747	1.05104	-1.16062	1.66771	1.63334	2.08865									o						o
Pp3c1_23200	PTHR19375:SF179		PF00012	HEAT SHOCK 70 KDA PROTEIN 10, MITOCHONDRIAL	AT5G09590.1	-1.20234	1.5993	-1.04877	1.051	1.76345	-1.00592	1.48994
Pp3c1_23220	PTHR19375:SF179		PF00012	HEAT SHOCK 70 KDA PROTEIN 10, MITOCHONDRIAL	AT5G09590.1	1.057	1.46518	1.14918	1.57575	1.1401	1.11099	1.01781
Pp3c1_23250	PTHR24089:SF307	KOG0752	PF00153	SUBFAMILY NOT NAMED	AT3G55640.1	1.03717	1.84793	-1.24329	1.18058	1.29989	1.05512	1.62673
Pp3c1_23260	PTHR23429:SF3		"PF00479,PF02781"	GLUCOSE-6-PHOSPHATE 1-DEHYDROGENASE 2, CHLOROPLASTIC-RELATED	AT5G13110.1	-4.6859	-1.75459	2.63571	-1.29492	10.8079	1.1675	-1.17998		o			o						o				o
Pp3c1_23300	PTHR12542:SF7	KOG2344	PF03081	EXOCYST COMPLEX COMPONENT 7	AT5G03540.1	-2.3587	-1.80229	1.79792	-2.25833	2.80364	-1.92812	-1.56042		o						o			o				o
Pp3c1_23370	PTHR24296	KOG0157	PF00067	FAMILY NOT NAMED	AT3G56630.1	2.46731	1.97456	-1.10356	1.1949	-3.0761	-1.89632	-1.16523	o											o				o
Pp3c1_23410	PTHR35509:SF1		PF09353	SUBFAMILY NOT NAMED	AT5G27560.1	-1.91609	1.19948	1.32618	1.50147	2.60884	1.26539	-1.00487											o				o
Pp3c1_23460						-1.17942	1.6022	1.00604	1.31062	1.11211	-1.3264	-1.10184
Pp3c1_2350	PTHR31071:SF6		PF12681	GB|AAF24581.1	AT5G41650.1	-1.30566	1.17267	1.26427	1.31652	1.5533	1.04038	-1.09561
Pp3c1_23520	PTHR10133:SF38		"PF01367,PF02739"	5'-3' EXONUCLEASE FAMILY PROTEIN	AT1G34380.2	1.02217	1.31609	-1.00021	1.05214	1.24394	1.00154	1.23377
Pp3c1_23530	PTHR11638:SF94	KOG1051	PF02861	HEAT SHOCK PROTEIN 104	AT5G57710.1	1.57359	1.75966	-1.18516	1.30629	-1.19444	1.14083	1.51488
Pp3c1_23558						1.33033	1.64036	-1.02311	2.33226	-1.04964	1.82235	1.26069							o
Pp3c1_23590						-1.14361	-1.18629	-1.01015	-1.11378	1.27591	1.18193	1.09287
Pp3c1_23600	PTHR33386			FAMILY NOT NAMED	AT1G19020.1	2.32662	-1.7568	-3.88351	-2.31045	-15.2641	-2.25608	-1.74133	o					o		o				o		o		o
Pp3c1_23610	PTHR31042:SF8		PF02485	CORE-2/I-BRANCHING BETA-1,6-N-ACETYLGLUCOSAMINYLTRANSFERASE FAMILY PROTEIN	AT5G11730.1	-1.19098	-3.61536	-2.38425	-5.64341	-1.73249	-1.36984	1.12121				o		o		o
Pp3c1_23611	PTHR31042:SF8		PF02485	CORE-2/I-BRANCHING BETA-1,6-N-ACETYLGLUCOSAMINYLTRANSFERASE FAMILY PROTEIN	AT5G11730.1	-1.13894	-3.44326	-2.50243	-6.66749	-1.45803	-1.30716	1.46125				o		o		o
Pp3c1_23670	PTHR23115:SF157		"PF03144,PF03143,PF00009"	SUBFAMILY NOT NAMED	AT5G60390.3	1.42444	1.14695	1.00556	-1.11989	-1.5378	-1.41567	-1.11879
Pp3c1_23680	PTHR33317:SF2		PF03652	HOLLIDAY JUNCTION RESOLVASE-RELATED	AT1G12244.1	-1.11251	1.0652	1.05908	-1.25253	1.29439	-1.23204	1.0663
Pp3c1_23750	PTHR23115:SF157		"PF03144,PF03143,PF00009"	SUBFAMILY NOT NAMED	AT5G60390.3	1.28647	1.07725	1.04118	-1.03856	-1.18769	-1.09155	1.00931
Pp3c1_23810	PTHR24361:SF25	KOG0201	PF00069	FI20177P1	AT3G15220.1	-1.47069	-1.38943	1.04121	-1.27682	1.64378	1.15022	1.0411
Pp3c1_23830						-1.9795	-2.05257	1.44815	1.34887	1.62271	1.54228	-1.8228
Pp3c1_23850	PTHR23115:SF157		"PF03144,PF03143,PF00009"	SUBFAMILY NOT NAMED	AT5G60390.3	-1.42318	-1.02279	1.11483	-1.15101	1.66421	-1.08962	1.01717
Pp3c1_2390	PTHR23076:SF69		"PF06480,PF00004,PF01434"	SUBFAMILY NOT NAMED	AT1G07510.1	1.42274	1.56042	1.25093	1.27401	-1.02165	-1.11722	1.07975
Pp3c1_23900	PTHR23115:SF157		"PF03144,PF03143,PF00009"	SUBFAMILY NOT NAMED	AT5G60390.3	2.64243	1.11061	1.21715	-1.01893	-3.41441	-1.80744	-1.62163	o											o				o
Pp3c1_23920	PTHR23115:SF157		"PF03144,PF03143,PF00009"	SUBFAMILY NOT NAMED	AT5G60390.3	-1.17367	-2.11361	-1.29243	-2.29473	-1.17551	-1.17673	-1.10044				o				o
Pp3c1_23930	PTHR31802:SF3			32 KDA HEAT SHOCK PROTEIN	AT3G44750.2	1.24498	1.95607	1.36491	1.24917	1.75021	1.00455	1.54857
Pp3c1_23960	PTHR19957:SF80	KOG0810	"PF05739,PF00804"	SYNTAXIN-123-RELATED	AT1G61290.1	-5.17644	-1.91882	1.44316	-1.41488	7.60306	1.35893	-1.01315		o									o				o
Pp3c1_23970	PTHR33159:SF2		PF05627	RPM1-INTERACTING PROTEIN 4 (RIN4) FAMILY PROTEIN	AT3G25070.1	-9.61968	-4.62861	-2.00356	-3.47666	3.56311	-1.02746	-1.39184		o		o		o		o			o				o
Pp3c1_24000	PTHR23115:SF138		"PF00071,PF04760,PF11987"	TRANSLATION INITIATION FACTOR IF-2, CHLOROPLASTIC	AT1G17220.1	-1.06478	1.18187	1.52032	1.15546	1.64743	-1.02054	-1.01335
Pp3c1_24020	PTHR24326:SF239	KOG0483	"PF00046,PF01852"	HOMEOBOX-LEUCINE ZIPPER PROTEIN HDG2	AT4G04890.1	-1.1993	-1.3364	-1.12131	-1.6224	1.53343	1.16225	1.38948
Pp3c1_24090	PTHR13832:SF252	KOG0698	PF00481	PROTEIN PHOSPHATASE 2C 27-RELATED	AT2G33700.1	-1.21869	-2.15942	-1.2798	-1.40557	-1.80844	-1.13828	-1.7752				o
Pp3c1_24110	PTHR13430	KOG4573	PF10033	UNCHARACTERIZED	AT3G18770.1	1.58563	1.02774	-2.55298	-1.6808	-3.00881	-1.30608	1.29958						o						o				o
Pp3c1_24111	PTHR13430	KOG4573	PF10033	UNCHARACTERIZED	AT3G18770.1	-1.1238	-1.31152	1.02047	1.01188	-1.36042	-1.19304	-1.60715
Pp3c1_24120	PTHR11489	KOG0830	PF00318	40S RIBOSOMAL PROTEIN SA	AT1G72370.2	-1.45992	-1.05728	1.29401	1.01355	2.09521	1.17026	1.07532											o				o
Pp3c1_2420	PTHR31062:SF15		"PF06955,PF00722"	XYLOGLUCAN ENDOTRANSGLUCOSYLASE/HYDROLASE PROTEIN 4-RELATED	AT4G03210.1	-97.6786	-26.7281	1.13604	-3.50019	111.187	7.53041	-1.02957		o		o				o			o		o		o
Pp3c1_24280	PTHR11802:SF79	KOG1282	PF00450	SERINE CARBOXYPEPTIDASE-LIKE 47-RELATED	AT3G10410.1	-1.76331	-1.13188	1.1961	-1.07654	1.73709	-1.17321	-1.25234
Pp3c1_24300	PTHR10715	KOG1694	"PF03868,PF01159"	60S RIBOSOMAL PROTEIN L6	AT1G74050.1	-1.0154	-1.23421	-1.01672	-1.28468	1.0397	-1.0153	1.00977
Pp3c1_24340						1.72499	-1.13227	-1.11818	-1.4077	-2.0667	-1.35146	-1.10451												o				o
Pp3c1_24420	PTHR32133		PF00646	FAMILY NOT NAMED	AT3G61590.2	-9.80092	-2.60238	-2.13279	-2.62479	14.1671	3.00961	2.99287		o		o		o		o	o		o		o		o
Pp3c1_24440	PTHR11406:SF11	KOG1367	PF00162	SUBFAMILY NOT NAMED	AT1G79550.2	2.11467	1.42501	-1.1123	1.37065	-2.22345	1.00154	1.02603	o											o				o
Pp3c1_2450	PTHR23083:SF397		"PF07719,PF13424,PF13844,PF13414"	UDP-N-ACETYLGLUCOSAMINE--PEPTIDE N-ACETYLGLUCOSAMINYLTRANSFERASE SPINDLY-RELATED	AT3G11540.1	1.29765	-1.00244	-1.07365	-1.62245	-1.1871	-1.40684	1.13726
Pp3c1_24500	PTHR31579		PF04720	FAMILY NOT NAMED	AT2G38820.2	2.43663	1.00096	1.20264	1.0522	-2.84216	-1.35474	-1.44511	o											o				o
Pp3c1_24530	PTHR31032:SF2			SUBFAMILY NOT NAMED	AT5G59400.1	1.08196	1.31395	1.39071	1.25403	1.14694	-1.19271	-1.15544
Pp3c1_24560	PTHR34573:SF1			THIOL-DISULFIDE OXIDOREDUCTASE LTO1	AT4G35760.1	-1.14682	1.25647	1.26695	1.2795	1.63484	1.12816	1.09122
Pp3c1_24570	PTHR13045:SF0	KOG3128	PF05822	7-METHYLGUANOSINE PHOSPHATE-SPECIFIC 5'-NUCLEOTIDASE	AT2G38680.1	-1.03756	1.23682	1.12483	1.18718	1.23669	1.00068	1.02615
Pp3c1_2460	PTHR23083:SF397		"PF07719,PF13424,PF13844,PF13414"	UDP-N-ACETYLGLUCOSAMINE--PEPTIDE N-ACETYLGLUCOSAMINYLTRANSFERASE SPINDLY-RELATED	AT3G11540.1	1.30251	1.37369	-1.02386	1.26853	-1.04343	1.16359	1.24013
Pp3c1_24600	PTHR24031:SF219		"PF04851,PF00271"	ATP-DEPENDENT RNA HELICASE DDX5-RELATED	AT1G55150.1	-1.07682	1.15671	-1.26072	1.09759	1.01073	1.10604	1.14896
Pp3c1_24660						1.88141	1.00779	1.17965	-1.38262	-1.64961	-1.46383	-1.0667
Pp3c1_24700	PTHR24031:SF219		"PF04851,PF00271"	ATP-DEPENDENT RNA HELICASE DDX5-RELATED	AT1G55150.1	1.54418	1.21641	-1.15113	-1.34307	-1.16904	-1.09196	1.47385
Pp3c1_24730	PTHR36052			FAMILY NOT NAMED	AT4G20150.1	-1.36641	-1.09203	-1.15119	1.01995	1.20637	1.11461	-1.01461
Pp3c1_24760	PTHR24031:SF122		"PF00271,PF00270"	SUBFAMILY NOT NAMED	AT4G32700.2	1.45966	-1.15542	-1.15573	-1.29894	-1.20788	1.22347	1.35483
Pp3c1_24790	PTHR31407:SF18		PF01789	PSBP DOMAIN-CONTAINING PROTEIN 4, CHLOROPLASTIC	AT1G77090.1	1.986	1.98664	1.34536	1.47574	-1.79827	-1.66501	-1.25601
Pp3c1_24820	PTHR13696:SF1	KOG3022	PF10609	SEPTUM SITE-DETERMINING PROTEIN MIND HOMOLOG, CHLOROPLASTIC-RELATED	AT5G24020.1	-1.73407	1.17103	1.19425	1.06214	2.87394	1.2388	1.34538											o				o
Pp3c1_24840	PTHR21229:SF28	KOG2568	PF06814	LUNG SEVEN TRANSMEMBRANE RECEPTOR-LIKE PROTEIN	AT1G72480.1	-1.04124	-1.31543	-1.25531	-1.27472	-1.1625	1.05374	1.00568
Pp3c1_24850	PTHR22847:SF422	KOG0265	PF00400	PROTEIN SUPPRESSOR OF PHYA-105 1	AT3G15354.1	1.34286	-1.03378	-1.06197	-1.28222	-1.31038	-1.15767	1.05529
Pp3c1_24880	PTHR12900:SF0	KOG3999	PF04005	HUS1-LIKE	AT1G52530.1	1.73596	1.29618	1.2789	1.01101	-1.51735	-1.45555	-1.15263
Pp3c1_24890						-4.30125	-1.09473	1.28538	1.50649	5.00667	1.46947	-1.13943		o									o				o
Pp3c1_24950	PTHR14950:SF3	KOG0701	"PF14709,PF00271,PF03368"	ENDORIBONUCLEASE DICER HOMOLOG 1	AT1G01040.1	1.77831	2.8494	-1.04558	2.48408	-1.38348	1.15538	1.3053			o				o
Pp3c1_24980	PTHR12482:SF11	KOG4372	PF05057	HYDROLASE-LIKE PROTEIN	AT1G29120.2	-3.08759	-1.96138	-1.63054	-1.63918	2.32586	1.44694	1.19139		o									o				o
Pp3c1_25000	PTHR11143	KOG3401	"PF00467,PF16906"	60S RIBOSOMAL PROTEIN L26 FAMILY MEMBER	AT3G49910.1	1.06141	-1.33586	1.03592	-1.541	1.04765	-1.09142	1.04105
Pp3c1_25070	PTHR19241:SF307		"PF14510,PF08370,PF00005,PF01061"	ABC TRANSPORTER G FAMILY MEMBER 34-RELATED	AT1G59870.1	-6.41531	-1.79721	1.20414	1.16282	4.46731	1.19157	-1.78047		o									o				o
Pp3c1_25080	PTHR16007:SF29		PF04819	SUBFAMILY NOT NAMED	AT1G55230.1	-6.98999	-1.88776	-4.62587	-1.73984	-1.04178	-1.47758	-1.62722		o				o
Pp3c1_2510	PTHR22957:SF211	KOG2197	PF00566	RAB GTPASE ACTIVATOR PROTEIN-RELATED	AT3G59570.1	-1.98297	-1.8952	-2.24489	-1.9263	-1.34251	-1.22474	-1.22306						o
Pp3c1_25150	PTHR24012:SF490	"KOG4205,KOG0149"	PF00076	UBP1-ASSOCIATED PROTEIN 2C	AT3G15010.2	1.46137	1.37277	1.38626	1.82502	1.36449	1.89253	1.39603
Pp3c1_25190	PTHR23317:SF76		"PF14429,PF06920"	LD20667P	AT4G16340.1	1.85337	1.46783	1.02142	2.10148	-1.56074	1.63934	1.12837							o
Pp3c1_2520						-1.89831	-2.69537	-2.55135	-3.28672	1.14959	1.25061	1.49784				o		o		o
Pp3c1_25220						20.917	2.00301	-1.32548	1.85112	-59.0094	-2.33899	-2.19503	o		o									o		o		o
Pp3c1_25240	PTHR12121:SF48	KOG0620	PF03372	CARBON CATABOLITE REPRESSOR PROTEIN 4 HOMOLOG 6	AT5G11350.1	2.39882	1.56826	-1.21782	1.25981	-2.41587	-1.04503	1.17261	o											o				o
Pp3c1_25250	PTHR34200:SF1			SUBFAMILY NOT NAMED	AT3G51580.1	2.76751	1.80609	-1.117	1.63211	-2.71257	1.01344	1.10447	o											o				o
Pp3c1_25290	PTHR35756:SF1		PF00403	SUBFAMILY NOT NAMED	AT5G14910.1	-1.3343	-1.0934	1.46718	1.08173	2.00188	1.19088	-1.00888											o				o
Pp3c1_25330	PTHR12850	KOG1767	PF03297	FAMILY NOT NAMED	AT2G21580.2	1.33393	-1.40299	-1.02641	-1.51549	-1.53592	-1.23046	-1.15645
Pp3c1_2540	PTHR31636:SF17		PF03514	SUBFAMILY NOT NAMED	AT5G48150.2	-1.4504	-1.71321	-1.2128	-1.7268	1.56667	1.27992	1.27119
Pp3c1_25400	PTHR34954:SF1		PF12600	PROTEIN TRIGALACTOSYLDIACYLGLYCEROL 4, CHLOROPLASTIC	AT3G06960.1	1.01764	1.33975	1.08603	1.13202	1.33561	1.04097	1.21408
Pp3c1_25410	PTHR13068:SF24	KOG1267	PF02536	MITOCHONDRIAL TRANSCRIPTION TERMINATION FACTOR-LIKE PROTEIN BELAYA SMERT	AT4G02990.1	-1.47025	1.24837	1.33788	1.16586	2.38932	1.11701	1.17755											o				o
Pp3c1_25430	PTHR31096:SF4			ACT DOMAIN-CONTAINING PROTEIN	AT2G39570.1	6.71471	2.10508	1.55883	2.12932	-5.52474	-1.28691	-1.32178	o		o				o					o				o
Pp3c1_25570	PTHR31343:SF2		PF05623	SUBFAMILY NOT NAMED	AT1G03610.1	1.11292	1.06377	-1.04578	-1.19907	-1.03621	-1.15318	1.08993
Pp3c1_25640	PTHR11062:SF47	KOG1021	PF03016	EXOSTOSIN FAMILY PROTEIN-RELATED	AT1G63450.1	-10.1561	-4.55072	1.52187	1.35051	16.9528	6.63057	1.06277		o		o							o		o		o
Pp3c1_25660	PTHR13466:SF0	KOG2238		PROTEIN F55C12.5, ISOFORM B	AT1G17820.1	3.22189	1.06213	-1.3701	-1.26125	-4.92139	-1.5174	-1.1497	o											o				o
Pp3c1_25680	PTHR22953:SF46	KOG1378	"PF00149,PF14008,PF16656"	INACTIVE PURPLE ACID PHOSPHATASE 2-RELATED	AT1G13900.1	3.6116	1.83388	1.05154	1.08453	-3.07724	-1.53665	1.08528	o											o				o
Pp3c1_25700	PTHR11019:SF1		PF01965	SUBFAMILY NOT NAMED		6.44588	2.51516	1.12291	1.98101	-8.16541	-1.83427	-1.46608	o		o									o				o
Pp3c1_25750						-1.34552	-1.67741	-1.58379	-1.79873	-1.46773	-1.35777	-1.28486
Pp3c1_25760	PTHR15832:SF1		PF04504	HETEROCHROMATIN PROTEIN 1-BINDING PROTEIN 3		1.74408	1.53483	1.17816	1.30241	-1.21109	1.02097	1.18532
Pp3c1_25770						2.39863	1.36643	1.39524	1.11811	-1.40886	-1.01642	1.18389	o
Pp3c1_25820						-2.20079	1.18018	1.24559	-1.16588	9.3082	2.43069	3.29494		o							o		o		o		o
Pp3c1_25850	PTHR11994		"PF00281,PF00673"	60S RIBOSOMAL PROTEIN L11-RELATED	AT4G01310.1	-2.29406	-1.25547	1.36279	-1.00608	4.04317	1.58948	1.25399		o									o				o
Pp3c1_25930	PTHR10166:SF37		PF13519	SUBFAMILY NOT NAMED		-4.30755	-1.84102	-1.56143	-1.85226	3.13532	1.11261	1.1027		o									o				o
Pp3c1_25940			PF00722			1.65847	-1.28518	1.02083	1.34485	-13.0143	-4.71111	-8.26607										o		o		o		o
Pp3c1_25950	PTHR14326:SF17		"PF06886,PF12214"	PROTEIN TPX2-RELATED	AT1G03780.2	-3.64711	1.0379	1.06599	1.95696	5.14039	2.45316	1.28157		o									o		o		o
Pp3c1_25970	PTHR24031:SF283	KOG0339	PF00270	DEAD/DEAH BOX HELICASE-LIKE PROTEIN	AT2G28600.1	1.06454	1.81556	1.72936	1.75179	1.86244	1.08832	1.1108
Pp3c1_25980	PTHR34952:SF2			SUBFAMILY NOT NAMED		-2.58978	-2.33369	-1.05138	-1.39889	1.59516	1.06415	-1.59139		o		o
Pp3c1_26200	PTHR22893:SF44	KOG0134	PF00724	SUBFAMILY NOT NAMED	AT1G76690.1	4.24487	1.47477	1.37188	1.35165	-2.79169	-1.00006	1.07514	o											o				o
Pp3c1_26220						4.15932	1.6084	1.46727	1.9222	-2.98534	1.11712	-1.08623	o											o				o
Pp3c1_26260						-1.80995	-1.41854	-1.2894	-1.56725	1.42368	-1.1067	-1.0169
Pp3c1_26270	PTHR31356:SF9		PF00141	L-ASCORBATE PEROXIDASE 3, PEROXISOMAL	AT4G35000.1	-1.85854	-1.28071	1.22749	1.17078	2.12909	1.37785	-1.10495											o				o
Pp3c1_26280	PTHR11722	KOG3295	PF01294	60S RIBOSOMAL PROTEIN L13	AT3G49010.3	-1.08308	-1.29089	-1.09993	-1.2866	1.04126	1.04509	1.02603
Pp3c1_26350	PTHR10241:SF25	KOG1983	PF00957	TOMOSYN, ISOFORM D	AT5G05570.2	1.03858	-1.0308	-1.12893	1.03065	-1.21998	1.00515	-1.07292
Pp3c1_2650	PTHR24093		PF00403	FAMILY NOT NAMED	AT1G63440.1	-1.15454	-1.316	-1.29213	-1.68835	1.19337	1.02844	1.29977
Pp3c1_26530	PTHR31140:SF1		PF02362	B3 DOMAIN-CONTAINING TRANSCRIPTION FACTOR ABI3	AT3G24650.1	3.92471	2.36549	1.62503	2.24969	-3.04039	-1.34523	-1.29719	o		o				o					o				o
Pp3c1_26600	PTHR31140:SF1		PF02362	B3 DOMAIN-CONTAINING TRANSCRIPTION FACTOR ABI3	AT3G24650.1	2.79005	1.12117	1.19124	-1.5219	-6.13709	-4.54367	-2.70422	o									o		o		o		o
Pp3c1_26610	PTHR31235		PF00141	FAMILY NOT NAMED	AT3G50990.1	1.02092	-1.36376	-1.24806	-1.3358	-1.09624	1.17024	1.12764
Pp3c1_26680	PTHR10994:SF71		PF03407	RETICULON-LIKE PROTEIN B3	AT1G70630.1	-1.13859	-1.13112	-1.28275	-1.07087	1.19952	1.40581	1.311
Pp3c1_26700	PTHR23002		"PF06273,PF00098"	ZINC FINGER CCHC DOMAIN CONTAINING PROTEIN	AT4G36020.1	1.07382	-1.02974	-1.25765	-1.12778	-1.41504	-1.16566	-1.08053
Pp3c1_26720	PTHR32145:SF18		"PF00753,PF01613"	SUBFAMILY NOT NAMED		-1.33792	1.15164	1.11696	1.10532	1.21656	-1.29928	-1.26642
Pp3c1_26730	PTHR22939:SF76	KOG1320	"PF13180,PF00089"	PROTEASE DO-LIKE 5, CHLOROPLASTIC	AT3G27925.1	-2.08915	-1.13749	-1.13936	-1.09427	2.13805	1.19367	1.13107		o									o				o
Pp3c1_26740	PTHR14154:SF14			SUBFAMILY NOT NAMED	AT4G17600.1	-2.61467	-1.65505	1.13168	-1.19209	3.03357	1.40178	-1.00616		o									o				o
Pp3c1_26750	PTHR11614:SF86	KOG1455	PF12695	HYDROLASE, ALPHA/BETA FOLD FAMILY PROTEIN	AT5G16120.1	-1.05377	1.46004	1.16326	1.27685	1.3895	-1.02392	1.09974
Pp3c1_26770	PTHR22749:SF1		PF13419	SUBFAMILY NOT NAMED	AT4G21470.1	-1.76264	1.31019	-1.30804	1.53341	2.01972	1.72823	1.45318											o				o
Pp3c1_26780	PTHR31503:SF16	KOG1397	PF01699	SUBFAMILY NOT NAMED	AT1G55730.2	-2.31675	-2.56329	-1.85778	-2.03442	1.18831	1.18049	-1.08316		o		o				o
Pp3c1_26860	PTHR35285			FAMILY NOT NAMED	AT3G13410.1	1.93924	-1.12128	-1.06267	-1.08536	-2.14751	-1.02528	-1.07544												o				o
Pp3c1_26880	PTHR21015:SF22		"PF03033,PF04101"	UDP-N-ACETYLGLUCOSAMINE--N-ACETYLMURAMYL-(PENTAPEPTIDE)-PYROPHOSPHORYL-UNDECAPRENOL N-ACETYLGLUCOSAMINE TRANSFERASE-RELATED	AT1G73740.1	-1.33479	1.4092	1.24123	1.71165	1.94614	1.40568	1.13957
Pp3c1_26930	PTHR24073:SF579	KOG0080	PF00025	RAS-RELATED PROTEIN RABC2B	AT1G43890.3	1.10323	-1.32783	-1.86172	-1.24957	-1.53768	1.39758	1.29581
Pp3c1_26980	PTHR10698	KOG2759	"PF11698,PF03224"	V-TYPE PROTON ATPASE SUBUNIT H	AT3G42050.1	-1.01134	-1.28566	1.01651	-1.19709	1.0205	1.04983	-1.03903
Pp3c1_2700	PTHR24093:SF315		PF00403	SUBFAMILY NOT NAMED	AT1G63440.1	-1.30837	-1.74903	1.06806	-1.92097	1.20817	-1.29033	-1.19445
Pp3c1_27020	PTHR11959:SF1	KOG0638		4-HYDROXYPHENYLPYRUVATE DIOXYGENASE	AT1G06570.1	3.62606	2.04062	1.20592	1.34686	-4.60499	-2.35361	-1.57819	o		o									o		o		o
Pp3c1_27050	PTHR13527:SF0	KOG3249	"PF00240,PF10260"	SAYSVFN DOMAIN-CONTAINING PROTEIN 1	AT2G35360.1	1.41108	1.14383	-1.20073	1.01528	-1.30363	1.13722	1.26004
Pp3c1_27060	PTHR21141		PF00428	60S ACIDIC RIBOSOMAL PROTEIN FAMILY MEMBER	AT2G27710.4	-1.05396	-1.35947	-1.05051	-1.37095	1.02122	-1.00602	-1.01293
Pp3c1_2710	PTHR24093:SF315			SUBFAMILY NOT NAMED	AT1G63440.1	-1.30283	-1.09268	-1.22349	1.10216	1.09138	1.21488	-1.00682
Pp3c1_27160	PTHR23308:SF29		PF00498	SUBFAMILY NOT NAMED	AT2G21530.1	1.52875	1.24916	1.01195	-1.27941	-2.46657	-2.6509	-1.68429												o		o		o
Pp3c1_27170	PTHR28441		"PF14648,PF14647"	FAMILY NOT NAMED	AT1G35220.1	-4.37575	-3.1928	1.11787	-1.08942	3.80908	2.24722	-1.32461		o		o							o		o		o
Pp3c1_27180	PTHR11839:SF13	KOG2839	PF00293	NUDIX HYDROLASE 26, CHLOROPLASTIC	AT3G10620.1	2.64328	1.36379	-1.14379	1.10777	-3.94597	-1.63141	-1.34589	o											o				o
Pp3c1_27190	PTHR23315:SF86		PF00514	ARMADILLO/BETA-CATENIN-LIKE REPEAT-CONTAINING PROTEIN	AT5G50900.1	-2.15875	-4.24491	-2.10875	-1.97506	-1.28955	1.60453	-1.35975		o		o		o
Pp3c1_27230	PTHR36763			FAMILY NOT NAMED	AT3G27050.1	1.00253	1.13783	-1.1624	-1.01877	1.30741	1.29412	1.47758
Pp3c1_27270						-4.43923	1.15088	1.76626	-1.40826	4.1143	-3.13727	-1.96508		o									o			o	o	o
Pp3c1_27300						1.11018	-1.07225	1.14521	-1.23424	1.12303	-1.07445	1.05462
Pp3c1_27360	PTHR12358:SF42	KOG1115	PF00781	SUBFAMILY NOT NAMED	AT4G21540.1	-1.37423	1.26741	1.29684	1.54579	1.69137	1.14019	-1.08655
Pp3c1_27370	PTHR24115:SF511		PF00225	SUBFAMILY NOT NAMED	AT3G16630.2	-1.20979	1.12457	-1.06837	1.44207	1.54191	1.71896	1.32076
Pp3c1_2740	PTHR24093:SF315		"PF12710,PF00403,PF00122"	SUBFAMILY NOT NAMED	AT1G63440.1	-3.64558	-1.65174	-1.6495	-1.75921	1.6883	-1.4155	-1.34868		o
Pp3c1_27480	PTHR15241	KOG0114	PF00076	TRANSFORMER-2-RELATED	AT4G35785.3	1.39703	1.24156	-1.044	1.14657	-1.31038	1.01219	1.07951
Pp3c1_27510	PTHR10828:SF47		PF00581	SUBFAMILY NOT NAMED	AT5G03455.1	-1.15859	-1.11526	1.18726	-1.42418	1.52437	-1.16987	1.07573
Pp3c1_27530						4.15255	2.7142	2.42302	1.95349	-1.09625	1.10745	1.5172	o		o		o
Pp3c1_27630	PTHR31190:SF27		PF00847	ETHYLENE-RESPONSIVE TRANSCRIPTION FACTOR CRF1-RELATED	AT2G47520.1	-2.03642	1.19826	1.21247	-1.19641	6.11477	1.6967	2.39347		o							o		o				o
Pp3c1_2770	PTHR24093:SF315		"PF12710,PF00403,PF00122"	SUBFAMILY NOT NAMED	AT1G63440.1	-3.24855	-1.7904	-1.35143	-1.00758	1.82128	1.32232	-1.36479		o
Pp3c1_27710	PTHR31190:SF27		PF00847	ETHYLENE-RESPONSIVE TRANSCRIPTION FACTOR CRF1-RELATED	AT2G33710.1	-2.05976	-1.68122	-1.97001	-1.47486	-1.08518	-1.01232	-1.17123		o
Pp3c1_27830	PTHR31061		PF07786	FAMILY NOT NAMED	AT5G47900.1	-1.7942	1.11704	1.64491	2.74458	3.47813	2.84847	1.14262							o				o		o		o
Pp3c1_27850	PTHR24223:SF192		"PF00664,PF00005"	ABC TRANSPORTER C FAMILY MEMBER 10	AT3G21250.2	-1.20927	-1.07337	1.34627	1.24784	1.48508	1.20297	-1.13073
Pp3c1_27870	PTHR10516:SF214	KOG0544	PF00254	PEPTIDYL-PROLYL CIS-TRANS ISOMERASE FKBP12	AT5G64350.1	1.27046	1.13443	1.20274	1.02648	-1.21298	-1.28923	-1.18441
Pp3c1_27900	PTHR32100:SF13		PF00487	OMEGA-6 FATTY ACID DESATURASE, ENDOPLASMIC RETICULUM	AT3G12120.2	-5.6822	-1.32271	-1.07811	-1.30654	8.21977	1.55567	1.51255		o									o				o
Pp3c1_27970	PTHR32054:SF0		"PF00240,PF03031"	UBIQUITIN-LIKE DOMAIN-CONTAINING CTD PHOSPHATASE 1	AT4G06599.1	-1.12073	1.03181	1.23206	1.15903	1.25396	1.00528	-1.13512
Pp3c1_27980	PTHR10744:SF10	KOG1728	"PF00366,PF16205"	SUBFAMILY NOT NAMED	AT5G23740.1	1.10792	-1.34805	-1.04803	-1.45394	-1.1574	-1.09178	-1.0276
Pp3c1_27990	PTHR11680:SF10		PF00464	SERINE HYDROXYMETHYLTRANSFERASE 1, MITOCHONDRIAL	AT4G37930.1	1.16612	1.4399	1.36876	1.222	-1.08737	-1.52697	-1.31616
Pp3c1_28010	PTHR23346:SF19		PF13001	PROTEASOME-ASSOCIATED PROTEIN ECM29 HOMOLOG	AT2G26780.1	1.1627	1.09663	-1.08265	1.05359	-1.23535	-1.0372	-1.0117
Pp3c1_28060	PTHR31307:SF4		PF13837	6B-INTERACTING PROTEIN 1-LIKE 1-RELATED	AT3G10030.2	1.69628	1.32498	1.07748	-1.12657	-2.00656	-1.93114	-1.31356												o				o
Pp3c1_28110						-1.29551	-2.6931	-1.11672	-2.05892	-1.10731	1.00247	-1.32435				o				o
Pp3c1_28200	PTHR32116:SF4		PF01501	POLYGALACTURONATE 4-ALPHA-GALACTURONOSYLTRANSFERASE-RELATED	AT3G61130.1	1.73781	-2.02211	-2.10961	-4.23793	-5.90144	-3.42484	-1.65918				o		o		o				o		o		o
Pp3c1_28210	PTHR24073:SF495	KOG0087	PF00025	SUBFAMILY NOT NAMED	AT1G07410.1	-1.96055	-1.37328	-1.11796	1.26086	1.88046	1.82822	1.04013
Pp3c1_28310	PTHR31742:SF1		"PF14767,PF14766,PF14768"	RPA-INTERACTING PROTEIN	AT4G12760.1	-1.60357	1.10479	-1.0749	1.5468	1.63974	1.51656	1.06641
Pp3c1_28320	PTHR10343:SF61		PF16561	STARCH BINDING SCAFFOLD PROTEIN-RELATED	AT5G39790.1	-1.05522	1.19346	-1.01263	1.23445	1.08005	1.0566	1.00584
Pp3c1_28340	PTHR11827:SF62		"PF13520,PF03522"	PROTEIN KCC-2, ISOFORM D	AT1G30450.2	1.53143	-1.08079	-1.41151	1.13074	-5.20901	-2.00343	-2.48437										o		o		o		o
Pp3c1_28350	PTHR11079:SF90	KOG1018	PF00383	SUBFAMILY NOT NAMED	AT5G28050.1	-1.73756	1.36523	-1.02473	1.60134	2.39717	1.63325	1.37126											o				o
Pp3c1_28370	PTHR10037		PF00520	VOLTAGE-GATED CATION CHANNEL CALCIUM AND SODIUM	AT4G03560.1	-1.85681	-1.43876	-1.36515	-1.27141	-1.10218	-1.34518	-1.54534
Pp3c1_28390	PTHR10438:SF274	KOG0907	PF13098	THIOREDOXIN H1	AT3G51030.1	5.53855	2.77555	1.00436	1.36934	-8.97887	-3.35315	-1.67847	o		o									o		o		o
Pp3c1_2841						1.31048	1.395	-1.80992	1.1611	-1.40176	1.38869	1.64291
Pp3c1_28430	PTHR31839			FAMILY NOT NAMED	AT1G19210.1	1.11178	-1.01934	-1.27193	-1.36469	-1.17737	-1.13174	1.1654
Pp3c1_28480	PTHR22939:SF66		"PF13365,PF12812"	PRO-APOPTOTIC SERINE PROTEASE NMA111	AT3G03380.1	-3.0842	-1.39529	1.1227	-1.58464	3.98006	-1.00412	1.11401		o									o				o
Pp3c1_28560	PTHR23054:SF10		"PF14389,PF04784"	SUBFAMILY NOT NAMED	AT3G13000.1	-2.70697	-1.73214	-1.42841	-2.26955	5.1988	2.06041	2.66107		o						o	o		o		o		o
Pp3c1_28610	PTHR17901:SF14	KOG4549	PF13419	MAGNESIUM-DEPENDENT PHOSPHATASE 1	AT2G14110.1	1.76102	1.00077	-1.08882	-1.34536	-1.76817	-1.26004	1.0526
Pp3c1_28630	PTHR24089:SF325	KOG0752	PF00153	MITOCHONDRIAL ADENINE NUCLEOTIDE TRANSPORTER ADNT1	AT4G01100.1	1.07114	1.37363	1.13109	1.25946	1.58534	1.35523	1.45558
Pp3c1_28640	PTHR15160:SF3		PF02577	BIFUNCTIONAL NUCLEASE 1-RELATED	AT1G75380.3	-12.5433	-1.99742	-1.12027	-1.76308	7.08379	-1.41695	-1.62853		o									o				o
Pp3c1_28670	PTHR13134:SF3	KOG2625	PF06159	TRAFFICKING PROTEIN PARTICLE COMPLEX SUBUNIT 13	AT2G47960.1	1.11247	1.30119	1.09469	1.33106	1.05085	1.07666	1.03649
Pp3c1_28690						5.37882	-1.97021	-1.09433	-5.80125	-7.41128	-3.76376	-1.29748	o							o				o		o		o
Pp3c1_28730	PTHR31218:SF17			SUBFAMILY NOT NAMED	AT1G56080.1	1.0005	-1.02069	1.54	1.72285	-1.62763	-1.44644	-2.58268										o						o
Pp3c1_28750	PTHR22884:SF351		"PF16135,PF13831,PF00856,PF13771"	SUBFAMILY NOT NAMED	AT1G05830.2	1.38165	1.16096	-1.07955	1.06585	-1.47678	-1.09517	-1.02017
Pp3c1_28760	PTHR24015:SF364		"PF13812,PF13041"	ATPASE EXPRESSION PROTEIN 3	AT1G26460.1	-1.17668	1.1687	1.15104	-1.04794	1.70607	1.01256	1.2209
Pp3c1_28770	PTHR10769	KOG3502	PF01200	40S RIBOSOMAL PROTEIN S28	AT5G03850.1	-1.21501	-1.07697	1.08792	-1.09373	1.37178	1.00604	1.00631
Pp3c1_28780	PTHR11710	KOG3411	PF01090	40S RIBOSOMAL PROTEIN S19	AT3G02080.1	1.22167	-1.21166	-1.08255	-1.30596	-1.35495	-1.12103	-1.05606
Pp3c1_2880	PTHR24093:SF315		"PF12710,PF00403,PF00122"	SUBFAMILY NOT NAMED	AT1G63440.1	-3.51495	-1.45671	-1.97131	-1.44426	2.04147	1.13637	1.1108		o									o				o
Pp3c1_28820	PTHR14791:SF28			SUBFAMILY NOT NAMED	AT2G33510.1	-1.54228	1.177	1.30454	1.06438	5.98196	2.64795	2.88169									o		o		o		o
Pp3c1_28930	PTHR31713:SF2		PF07887	SUBFAMILY NOT NAMED	AT5G57580.1	1.24119	1.15876	1.01381	-1.07599	-1.15771	-1.19762	1.02547
Pp3c1_28940						1.13914	1.21358	1.34173	1.33936	1.43178	1.32101	1.17883
Pp3c1_29030	PTHR11717:SF7	KOG3217	PF01451	LOW MOLECULAR WEIGHT PHOSPHOTYROSINE PROTEIN PHOSPHATASE	AT3G44620.1	-1.79761	-1.30468	1.1671	1.04617	1.7259	1.10523	-1.25348
Pp3c1_29070	PTHR10544	KOG3412	PF01778	60S RIBOSOMAL PROTEIN L28	AT2G19730.3	1.31167	-1.52287	1.11692	-1.40958	-1.27701	-1.02202	-1.12082
Pp3c1_29080	PTHR15546		"PF15614,PF02791,PF10537"	FAMILY NOT NAMED	AT5G08630.1	1.8777	1.59547	-1.06546	-1.17495	-1.46192	-1.39602	1.3209
Pp3c1_29082	PTHR15546		"PF15614,PF02791,PF10537"	FAMILY NOT NAMED	AT5G08630.1	2.86378	1.78369	-1.30063	1.621	-3.52955	-1.05798	1.02754	o											o				o
Pp3c1_29090	PTHR11670		PF00694	ACONITASE	AT2G43090.1	-1.10159	-1.08416	1.03188	-1.14796	1.36304	1.11497	1.16253
Pp3c1_29150	PTHR21074:SF0			IQ AND UBIQUITIN-LIKE DOMAIN-CONTAINING PROTEIN		-1.06668	2.01285	-1.0808	1.88321	1.3072	1.22034	1.28496			o
Pp3c1_29160	PTHR31789			FAMILY NOT NAMED	AT3G54190.1	1.00461	-1.02451	1.10232	-1.0504	1.00754	-1.13322	-1.12204
Pp3c1_29170	PTHR11070:SF15	KOG2108	"PF13245,PF13538"	SUBFAMILY NOT NAMED	AT4G25120.1	3.52443	1.50781	-1.24028	1.07415	-2.49	1.23066	1.70252	o											o				o
Pp3c1_2920	PTHR24093:SF315		"PF12710,PF00403,PF00122"	SUBFAMILY NOT NAMED	AT1G63440.1	-1.09074	-1.38326	1.04171	-1.19818	1.02644	1.02843	-1.1424
Pp3c1_29260	PTHR33984:SF2			SUBFAMILY NOT NAMED	AT4G12070.1	1.16807	1.93979	1.58218	2.87826	1.91743	2.07065	1.37305							o						o		o
Pp3c1_29300	PTHR11771:SF42		PF00305	PROTEIN C13C4.7	AT3G22400.1	-3.84833	-1.2549	-2.30928	-1.90104	1.55922	-1.64392	-1.10189		o				o
Pp3c1_29340					AT1G55475.1	-1.08863	-1.11295	-1.15568	-1.15786	-1.03559	-1.03032	-1.00551
Pp3c1_29360	PTHR12603		PF14570	CCR4-NOT TRANSCRIPTION COMPLEX RELATED	AT5G62910.1	1.43749	1.51251	-1.00323	1.32083	-1.16751	1.06235	1.19858
Pp3c1_29380	PTHR24365:SF339	KOG0617		SUBFAMILY NOT NAMED	AT5G22320.1	-1.05802	1.20327	1.27401	1.14195	1.65823	1.14926	1.1933
Pp3c1_29390	PTHR30053:SF1		"PF08207,PF01132,PF09285"	ELONGATION FACTOR P (EF-P) FAMILY PROTEIN	AT4G26310.1	-1.80983	1.46891	1.27069	1.37578	3.02469	1.21305	1.27532											o				o
Pp3c1_29420	PTHR13848	KOG3399	PF03226	FAMILY NOT NAMED	AT5G53940.1	1.25437	1.05992	1.01515	1.1776	-1.48777	-1.10122	-1.24214
Pp3c1_29440	PTHR15204:SF0	"KOG0001,KOG0005"	PF00240	LARGE PROLINE-RICH PROTEIN BAG6	AT5G25270.1	1.26591	-1.22119	-1.26584	-1.46701	-1.67677	-1.27653	-1.07875
Pp3c1_29460	PTHR10072:SF48	KOG1120	PF01521	IRON-SULFUR ASSEMBLY PROTEIN ISCA, CHLOROPLASTIC	AT1G10500.1	-1.47857	-1.57143	1.0549	-1.37673	1.66134	1.19678	1.03267
Pp3c1_29470	PTHR35506:SF1			SUBFAMILY NOT NAMED	AT5G11810.1	-1.91349	-1.67627	-1.36513	-1.47302	1.266	1.01215	-1.1418
Pp3c1_29500						-1.38665	1.56384	1.56855	2.62542	1.67041	1.27092	-1.34015							o
Pp3c1_29560	PTHR22780:SF4		"PF02883,PF02296,PF01602"	AP-2 COMPLEX SUBUNIT ALPHA	AT5G22770.2	4.78019	1.71641	-1.09231	1.00498	-11.1519	-3.70393	-2.20177	o									o		o		o		o
Pp3c1_29590					AT3G45770.2	-2.71271	-1.09421	-1.03427	-1.1654	3.3364	1.17579	1.2336		o									o				o
Pp3c1_2960	PTHR24093:SF315		"PF12710,PF00403,PF00122"	SUBFAMILY NOT NAMED	AT1G63440.1	-2.12827	-1.90943	-1.29651	-1.48755	1.48107	1.14208	-1.14441		o
Pp3c1_29600	PTHR34365:SF1		PF07173	SUBFAMILY NOT NAMED	AT1G56230.1	-1.47651	-1.12706	1.23031	1.07366	1.66863	1.0943	-1.12265
Pp3c1_29630	PTHR11627:SF8		PF00274	FRUCTOSE-BISPHOSPHATE ALDOLASE 3, CHLOROPLASTIC-RELATED	AT2G01140.1	-4.93914	-1.80124	-2.03485	-2.26431	2.02199	-1.5358	-1.23962		o				o		o			o				o
Pp3c1_29650	PTHR11627:SF8		PF00274	FRUCTOSE-BISPHOSPHATE ALDOLASE 3, CHLOROPLASTIC-RELATED	AT2G01140.1	-3.18169	-2.3015	-2.02323	-1.48477	-1.67562	-1.72584	-2.71835		o		o		o				o						o
Pp3c1_29660	PTHR13923:SF11		PF12931	SEC31, ISOFORM B	AT3G63460.1	-1.0503	-1.2788	-1.21796	-1.26873	-1.12594	1.02223	-1.00101
Pp3c1_29770	PTHR24067:SF109	KOG0425	PF00179	SUBFAMILY NOT NAMED	AT5G59300.1	1.15554	-1.15002	-1.13981	-1.33766	-1.63053	-1.46179	-1.27634
Pp3c1_2980	PTHR24093:SF315		"PF12710,PF00403,PF00122"	SUBFAMILY NOT NAMED	AT1G63440.1	-3.73238	-1.10387	-1.48221	-1.231	2.83315	-1.00788	1.09089		o									o				o
Pp3c1_29810	PTHR24064:SF245	KOG0253	PF07690	ORGANIC CATION/CARNITINE TRANSPORTER 7	AT3G13050.1	1.58827	1.3441	-1.42509	1.1566	-1.88864	1.01525	1.16199
Pp3c1_29830	PTHR36759:SF1			GENOMIC DNA, CHROMOSOME 3, P1 CLONE:MHC9	AT3G21400.1	3.01276	1.21309	1.28389	-1.14562	-2.61693	-1.57793	-1.15106	o											o				o
Pp3c1_29840	PTHR12886:SF0	KOG3893	PF06728	GPI MANNOSYLTRANSFERASE 1	AT5G22130.1	-2.45583	-1.15381	-1.26998	1.34504	2.405	1.89909	1.20561		o									o				o
Pp3c1_29850						1.54676	1.88817	-1.22002	1.40755	-1.61776	-1.16593	1.1347
Pp3c1_29920	PTHR24423:SF475	KOG0519	"PF00512,PF02518,PF00072"	HISTIDINE KINASE 5	AT5G10720.1	-1.452	1.25493	-2.09178	1.26133	-1.5126	-1.06154	-1.08219						o
Pp3c1_29970	PTHR11062:SF95	KOG1021	PF03016	SUBFAMILY NOT NAMED	AT4G38040.1	1.23791	-3.79832	-2.93412	-2.73695	-13.969	-2.81357	-3.96134				o		o		o		o		o		o		o
Pp3c1_3000	PTHR33108		PF07911	FAMILY NOT NAMED	AT1G72510.2	2.62842	-1.08498	-1.48464	1.03572	-5.00078	-1.15926	-1.32171	o											o				o
Pp3c1_30080	PTHR31966:SF3		PF00582	SUBFAMILY NOT NAMED	AT1G11360.4	3.19128	3.21055	1.71408	3.66275	1.01318	2.12196	1.83022	o		o				o						o		o
Pp3c1_30090	PTHR22792:SF58	KOG1855	PF05383	LA-RELATED PROTEIN 6A	AT5G46250.1	2.5164	1.25935	-1.05418	-1.23502	-2.80619	-1.67078	-1.09054	o											o				o
Pp3c1_30120	PTHR31803:SF10		PF01786	UBIQUINOL OXIDASE 4, CHLOROPLASTIC/CHROMOPLASTIC	AT4G22260.1	-2.1384	-1.06634	1.16469	-1.03427	2.78233	1.13364	1.0832		o									o				o
Pp3c1_30130	PTHR22792:SF58	KOG1855	PF05383	LA-RELATED PROTEIN 6A	AT5G46250.1	-2.70945	-1.62905	-1.0624	1.04619	4.14311	2.72244	1.57458		o									o		o		o
Pp3c1_30150						1.53868	-1.35396	-1.17344	-1.41826	-3.85161	-2.26949	-2.19926										o		o		o		o
Pp3c1_30350	PTHR32472:SF11		PF13676	SUBFAMILY NOT NAMED	AT4G23440.1	-10.3668	-2.90556	-1.05968	-1.32172	20.4479	4.52031	2.02565		o		o					o		o		o		o
Pp3c1_30360	PTHR11262:SF11		"PF10431,PF00004"	ATP-DEPENDENT CLP PROTEASE REGULATORY SUBUNIT CLPX	AT5G53350.1	-1.23342	1.14722	-1.12103	1.15191	1.23015	1.10513	1.08422
Pp3c1_30380	PTHR10257:SF20		PF01603	SERINE/THREONINE PROTEIN PHOSPHATASE 2A 57 KDA REGULATORY SUBUNIT B' ALPHA ISOFORM-RELATED	AT4G15415.1	-1.15199	-1.0412	-1.1508	-1.20036	1.23634	1.0546	1.1972
Pp3c1_3040	PTHR22572:SF119	KOG1322	PF00483	GLUCOSE-1-PHOSPHATE ADENYLYLTRANSFERASE LARGE SUBUNIT 1, CHLOROPLASTIC	AT1G27680.1	-3.74647	-1.02613	1.48931	1.12907	5.2463	1.07257	-1.09703		o									o				o
Pp3c1_30400	PTHR34129:SF2		PF06108	SUBFAMILY NOT NAMED	AT4G01897.1	-3.6587	1.32491	1.17266	1.01468	7.38897	1.30046	1.67443		o									o				o
Pp3c1_30410	PTHR22595:SF58		PF00187	SUBFAMILY NOT NAMED		2.60576	3.32098	1.15269	-1.91408	1.05919	-2.69579	2.32107	o		o						o					o	o	o
Pp3c1_30550						-53.9704	-28.3702	-1.91103	-11.7781	51.0627	4.28836	1.75038		o		o				o			o		o		o
Pp3c1_30570						-48.9472	-24.1791	-1.86398	-12.0204	46.5036	3.50718	1.71511		o		o				o			o		o		o
Pp3c1_30620	PTHR37734:SF1		PF02620	SUBFAMILY NOT NAMED	AT3G19800.1	-1.68259	-1.27937	1.18731	-1.10628	2.42859	1.3787	1.17497											o				o
Pp3c1_30630	PTHR21262:SF12	KOG1157	"PF13202,PF07719,PF13432,PF04607,PF13328"	CA2+-ACTIVATED RELA/SPOT-LIKE PROTEIN	AT3G17470.1	1.07153	-1.05991	1.03173	-1.03886	1.04087	1.08619	1.04873
Pp3c1_30640	PTHR30618:SF0	KOG2466	PF02133	NUCLEOBASE:CATION SYMPORTER-1	AT5G03555.1	-1.09003	1.06943	1.08019	-1.07144	1.62981	1.18954	1.34256
Pp3c1_30660	PTHR10366:SF327	KOG1429	PF16363	GDP-MANNOSE 3,5-EPIMERASE	AT5G28840.2	-1.83715	-1.08297	-1.14348	-1.15317	1.71026	-1.01653	1.03173
Pp3c1_30730	PTHR24067:SF109	KOG0425	PF00179	SUBFAMILY NOT NAMED	AT5G59300.1	-1.24343	-1.21228	-1.09978	-1.11917	1.14491	1.07979	-1.01853
Pp3c1_30760	PTHR19305:SF8	KOG3065	PF12352	SYNAPTOSOMAL-ASSOCIATED PROTEIN-RELATED	AT5G61210.1	-3.64123	-3.304	-2.12479	-1.53002	1.89622	2.35272	1.07336		o		o		o							o		o
Pp3c1_30790						-14.2224	-3.82446	2.23047	1.16549	20.9392	2.89579	-1.56326		o		o	o						o		o		o
Pp3c1_30960	PTHR33644:SF2			SUBFAMILY NOT NAMED	AT3G12940.1	1.62292	1.29118	-1.09795	1.23773	-1.87608	-1.11637	-1.08567
Pp3c1_30970	PTHR19959:SF156	KOG1840	"PF00515,PF13424"	SUBFAMILY NOT NAMED	AT4G10840.1	-1.69221	-1.12851	-1.02001	-1.16825	2.25126	1.2891	1.31422											o				o
Pp3c1_30990	PTHR22166:SF12	KOG2846	PF10058	PROTEIN LUNAPARK	AT4G31080.1	3.04053	-1.66521	-1.15071	-1.78411	-4.73264	-1.47165	-1.39437	o											o				o
Pp3c1_31050	PTHR21726:SF30		"PF14383,PF14309"	PHOSPHATIDYLINOSITOL N-ACETYGLUCOSAMINLYTRANSFERASE SUBUNIT P-LIKE PROTEIN	AT2G20240.1	-2.30864	-1.36455	1.0466	-1.09641	3.1509	1.59665	1.26426		o									o				o
Pp3c1_31160		KOG1789			AT2G26890.1	-2.56681	-1.3279	-1.49022	-1.04039	2.2417	1.63604	1.26296		o									o				o
Pp3c1_31190	PTHR12505		"PF00628,PF01426"	PHD FINGER TRANSCRIPTION FACTOR	AT4G22140.2	-1.17406	-1.13585	-1.48883	-1.0763	-1.33763	-1.0159	-1.08819
Pp3c1_31230	PTHR11654:SF76		PF00854	PROTEIN NRT1/ PTR FAMILY 8.1-RELATED	AT3G54140.1	-1.04691	-1.33996	-1.11236	-1.47322	-1.04742	-1.10094	-1.01681
Pp3c1_31250	PTHR10190			EYES ABSENT	AT2G35320.1	5.30529	6.27894	1.08436	4.06069	-6.09439	-1.95513	-1.28302	o		o				o					o				o
Pp3c1_31280	PTHR23147:SF9	KOG4207	PF00076	SUBFAMILY NOT NAMED	AT5G64200.2	1.3392	1.50159	1.01435	1.40888	-1.33536	-1.09575	-1.04328
Pp3c1_31360	PTHR30615:SF1	KOG3267	PF01894	SUBFAMILY NOT NAMED	AT1G21065.1	2.76044	1.07379	-1.15282	1.01035	-3.48008	-1.18025	-1.12715	o											o				o
Pp3c1_31370	PTHR24056:SF178	KOG0594	PF07714	CYCLIN-DEPENDENT KINASE B2-1-RELATED	AT2G38620.2	2.4386	1.17001	1.4168	-1.21114	-1.18941	1.00661	1.40579	o
Pp3c1_3140	PTHR15922:SF2	KOG1797		NEUROBLASTOMA-AMPLIFIED SEQUENCE	AT5G24350.1	1.21804	-1.06667	-1.08476	-1.29621	-1.13204	-1.05748	1.13217
Pp3c1_31440	PTHR33132:SF13			SERINE-RICH PROTEIN-LIKE PROTEIN	AT1G67910.2	-1.28447	1.12152	1.57934	1.47702	1.57714	1.00866	-1.32593
Pp3c1_31470	PTHR15052:SF2			GENERAL TRANSCRIPTION FACTOR 3C POLYPEPTIDE 2	AT1G19485.2	-1.18071	1.18622	1.15213	1.36683	1.50777	1.25872	1.07557
Pp3c1_3150	PTHR12452	KOG3425	PF06110	42-9-9 PROTEIN-RELATED	AT5G42850.2	-1.22113	-1.14591	1.14656	-1.08555	1.07645	-1.25098	-1.34025
Pp3c1_31520						-1.17162	1.76949	1.46538	1.92453	1.27764	-1.25477	-1.38474
Pp3c1_3160	PTHR11586		PF01588	FAMILY NOT NAMED		-1.34237	-1.10608	1.17598	-1.14663	1.64267	-1.01193	1.00935
Pp3c1_31610	PTHR11200:SF161	KOG0565	"PF00168,PF03372"	SUBFAMILY NOT NAMED	AT1G65580.1	-1.12804	1.15616	-1.1962	1.03628	1.21523	1.13724	1.24974
Pp3c1_31680	PTHR24221:SF141		"PF00005,PF00664"	ABC TRANSPORTER B FAMILY MEMBER 15-RELATED	AT3G28345.1	-2.70655	-1.4717	-3.31044	-5.93952	-1.3758	-4.61242	-1.15962		o				o		o						o		o
Pp3c1_3170	PTHR11726:SF15	KOG0857	PF00252	SUBFAMILY NOT NAMED	AT1G26910.1	1.35395	-1.32148	-1.12591	-1.32439	-1.60012	-1.06804	-1.08206
Pp3c1_31750	PTHR12822	KOG3114	PF04893	UNCHARACTERIZED	AT5G27490.1	1.00201	-1.31563	-1.22318	1.1413	-1.58498	1.14447	-1.33161
Pp3c1_31760	PTHR12822	KOG3114	PF04893	UNCHARACTERIZED	AT5G27490.1	-1.29032	-1.33867	-1.29225	-1.33766	1.17074	1.15526	1.1366
Pp3c1_3180	PTHR31906:SF4		PF04755	SUBFAMILY NOT NAMED		1.79058	1.19457	1.33466	1.33633	-1.53575	-1.03935	-1.18062
Pp3c1_31910	PTHR10209:SF188	KOG0143	"PF03171,PF14226"	SUBFAMILY NOT NAMED	AT4G10490.1	-31.7947	-3.66769	1.92833	-6.92565	42.7075	-2.75537	-1.48529		o		o				o			o			o	o	o
Pp3c1_31930	PTHR21337:SF6		PF01474	CLASS-II DAHP SYNTHETASE FAMILY PROTEIN-RELATED	AT1G22410.1	9.12877	4.48045	3.39935	3.49667	-6.93611	-3.36517	-2.66568	o		o		o		o			o		o		o		o
Pp3c1_31960	PTHR12982	KOG3059	PF06432	PHOSPHATIDYLINOSITOL GLYCAN, CLASS C	AT2G34980.1	-1.31563	-1.30168	-1.67414	-1.20814	-1.0704	1.26101	1.15321
Pp3c1_31970	PTHR12303:SF6	KOG2798	PF07942	UPF0586 PROTEIN C9ORF41	AT2G32170.1	1.32956	2.0195	1.1821	2.07492	1.25117	1.42134	1.36514			o				o
Pp3c1_31980	PTHR31570			FAMILY NOT NAMED	AT2G41350.1	-2.20743	1.17244	1.18157	1.35744	3.29204	1.44135	1.22487		o									o				o
Pp3c1_3200	PTHR36891:SF1		PF11805	SUBFAMILY NOT NAMED		-1.15435	2.30274	1.38636	2.53476	1.93012	1.30675	1.16946			o				o
Pp3c1_32020	PTHR14791:SF28			SUBFAMILY NOT NAMED	AT2G33510.1	-2.58	-1.04993	-1.16266	-1.03346	1.4421	-1.5375	-1.58615		o
Pp3c1_32030	PTHR11558:SF25		PF01564	SPERMINE SYNTHASE	AT1G23820.2	-1.38125	1.7372	1.22767	2.27684	1.94534	1.4764	1.11088							o
Pp3c1_32040	PTHR10619	KOG3174	PF01115	F-ACTIN-CAPPING PROTEIN SUBUNIT BETA	AT1G71790.1	-1.43707	-1.17632	-1.02421	-1.00932	1.30976	1.07094	-1.1044
Pp3c1_32060	PTHR19432:SF27	KOG0637	PF13347	SUCROSE TRANSPORT PROTEIN SUC3	AT2G02860.1	-2.04515	-2.57405	-1.50567	-1.62297	-1.81858	-1.58028	-2.54432		o		o						o						o
Pp3c1_32070	PTHR31126:SF15		PF13350	SUBFAMILY NOT NAMED	AT1G05000.1	-1.82526	-1.3433	-1.13698	-1.38897	2.05338	1.21808	1.24055											o				o
Pp3c1_32090	PTHR24221:SF18		"PF00005,PF00664"	ATP-BINDING CASSETTE SUB-FAMILY B MEMBER 6, MITOCHONDRIAL	AT5G58270.1	1.48384	1.214	1.04431	1.10545	-1.49633	-1.17479	-1.08583
Pp3c1_3210	PTHR10516:SF302	KOG0544	PF00254	PEPTIDYL-PROLYL CIS-TRANS ISOMERASE FKBP13, CHLOROPLASTIC	AT5G45680.1	-1.76278	1.23787	1.44844	1.37763	3.05725	1.31161	1.16033											o				o
Pp3c1_32120	PTHR24115:SF478	KOG0242	PF00225	KINESIN-LIKE PROTEIN	AT3G49650.1	-3.05938	1.34976	1.3706	3.06595	4.82339	2.57212	1.11535		o					o				o		o		o
Pp3c1_32170	PTHR10969:SF43	KOG1654	PF04110	AUTOPHAGY-RELATED PROTEIN 8A-RELATED	AT2G05630.1	1.82272	-1.08097	1.11482	-1.01363	-3.15237	-1.83582	-1.98734												o				o
Pp3c1_32190	PTHR10969:SF40	KOG1654	PF04110	SUBFAMILY NOT NAMED	AT3G60640.1	-1.42654	-1.20276	-1.20963	1.03946	1.02374	1.06845	-1.18749
Pp3c1_3220	PTHR11545		PF00572	RIBOSOMAL PROTEIN L13	AT3G01790.2	-1.32245	1.16741	1.32938	1.04559	2.2203	1.11516	1.22599											o				o
Pp3c1_32200	PTHR34455:SF1		PF06596	EXPRESSED PROTEIN	AT2G06520.1	-3.09325	-1.53468	1.23204	-1.2149	3.96734	1.29465	1.00907		o									o				o
Pp3c1_32210						-1.15347	-1.58394	-1.1994	-1.52332	-1.73757	-1.63257	-1.72329
Pp3c1_32220	PTHR33600:SF3			PLASTID DIVISION PROTEIN PDV2	AT2G16070.2	-3.758	-1.02703	-1.15137	1.10465	2.24954	-1.3003	-1.49805		o									o				o
Pp3c1_32230	PTHR14155:SF2		PF13639	RING-H2 FINGER PROTEIN ATL60	AT1G72200.1	-2.36495	-2.26791	-2.52524	-1.59386	-1.51127	-1.01038	-1.45848		o		o		o
Pp3c1_32260	PTHR23180:SF284		"PF00169,PF16746,PF01412"	ADP-RIBOSYLATION FACTOR GTPASE-ACTIVATING PROTEIN AGD3	AT5G13300.1	-1.08724	1.15493	-1.10945	1.16069	1.07539	1.08582	1.06417
Pp3c1_32280	PTHR11071	KOG0865	PF00160	PEPTIDYL-PROLYL CIS-TRANS ISOMERASE	AT2G16600.1	-1.24497	1.30151	-1.12542	1.60846	1.04297	1.14715	-1.09375
Pp3c1_3230	PTHR11089:SF9		"PF01926,PF08153"	NUCLEOLAR GTP-BINDING PROTEIN 2	AT1G52980.1	1.03202	-1.30675	1.01683	-1.17569	-1.11413	-1.00271	-1.13171
Pp3c1_32300	PTHR19376:SF37		"PF05001,PF05000,PF04983,PF04990,PF04992,PF00623,PF04998,PF04997"	DNA-DIRECTED RNA POLYMERASE II SUBUNIT RPB1	AT5G60040.1	1.08191	1.19471	-1.06569	1.08362	-1.03185	-1.00234	1.08351
Pp3c1_32310	PTHR10114	KOG3452	PF01158	60S RIBOSOMAL PROTEIN L36	AT3G53740.4	1.3714	-1.11502	1.00381	-1.31447	-1.71292	-1.50067	-1.29276
Pp3c1_32320	PTHR12674:SF2	KOG3048	PF02996	PREFOLDIN SUBUNIT 5	AT5G23290.1	-1.04429	1.20831	1.31435	1.14731	1.66647	1.135	1.17718
Pp3c1_32330	PTHR12058	KOG2826	PF04045	ARP2/3 COMPLEX 34 KDA SUBUNIT	AT1G30825.1	1.36257	1.74088	-1.22196	1.78094	1.01701	1.70926	1.64236
Pp3c1_32410	PTHR21026:SF2		PF01783	39S RIBOSOMAL PROTEIN L32, MITOCHONDRIAL	AT1G26740.1	-1.26804	1.04614	1.0133	1.09106	1.53942	1.23098	1.16221
Pp3c1_32440	PTHR31241		"PF13912,PF00847"	FAMILY NOT NAMED	AT2G36450.1	-6.03059	-2.31646	-1.37089	-2.10636	5.68586	1.399	1.25207		o		o				o			o				o
Pp3c1_32480	PTHR10015:SF162	KOG0627	PF00447	HEAT STRESS TRANSCRIPTION FACTOR A-1A-RELATED	AT5G16820.2	1.26743	1.31085	-1.1881	1.13178	-1.91305	-1.49432	-1.30944
Pp3c1_32490	PTHR23413	KOG0878	PF01655	60S RIBOSOMAL PROTEIN L32 AND DNA-DIRECTED RNA POLYMERASE II, SUBUNIT N	AT4G18100.1	1.19708	-1.10804	1.02743	-1.16439	-1.17084	-1.0725	-1.03621
Pp3c1_32520	PTHR12298:SF7		PF01753	SUBFAMILY NOT NAMED	AT5G65450.1	-6.0283	-2.1645	1.04127	-2.25391	5.1929	-1.27834	-1.24628		o		o				o			o				o
Pp3c1_32560	PTHR34050:SF3			SUBFAMILY NOT NAMED	AT1G71310.1	-1.6569	-2.12811	-1.96934	-2.21041	-1.08466	1.03834	1.06263				o				o
Pp3c1_32570	PTHR10584:SF181	KOG2855	PF00294	PUTATIVE-RELATED	AT1G66430.1	-1.35542	-1.2662	-1.15216	-1.40829	1.05309	-1.26316	-1.15124
Pp3c1_32580	PTHR11082:SF4		PF01207	TRNA-DIHYDROURIDINE(20) SYNTHASE [NAD(P)+]-LIKE	AT3G49640.1	-1.46746	1.31902	1.27161	1.29583	2.09439	1.08667	1.09019											o				o
Pp3c1_32590	PTHR12829:SF2		PF05063	N6-ADENOSINE-METHYLTRANSFERASE 70 KDA SUBUNIT	AT4G10760.1	1.13194	1.25809	-1.0966	1.18983	-1.13257	1.02091	1.06329
Pp3c1_3260	PTHR22847:SF422	"KOG0279,KOG0313"	PF00400	PROTEIN SUPPRESSOR OF PHYA-105 1	AT5G52250.1	1.21205	1.76797	1.9467	2.0681	1.20345	-1.15861	-1.37588							o
Pp3c1_32600	PTHR35112			FAMILY NOT NAMED	AT1G76250.1	1.02134	-5.71921	-3.69959	-1.93235	-36.108	-3.28397	-9.8547				o		o				o		o		o		o
Pp3c1_32730	PTHR24423	KOG0519	"PF02518,PF00072"	TWO-COMPONENT SENSOR HISTIDINE KINASE	AT5G35750.1	-2.05614	-3.70651	-1.33362	-1.47746	-2.54894	-1.59099	-4.0503		o		o						o		o				o
Pp3c1_32740	PTHR36404:SF1			PROTEIN EMBRYO DEFECTIVE 2737	AT5G53860.2	-1.26491	1.34604	1.12826	1.277	2.02322	1.32426	1.37513											o				o
Pp3c1_32750	PTHR12064:SF32	KOG2118	PF01595	SUBFAMILY NOT NAMED	AT4G14240.1	3.77579	1.45072	-1.10035	-1.00619	-5.35695	-1.91165	-1.32978	o											o				o
Pp3c1_32760	PTHR34133:SF2		PF09366	SUBFAMILY NOT NAMED	AT5G39530.1	1.66789	1.48363	1.44684	1.34188	-1.35658	-1.32144	-1.21332
Pp3c1_32770	PTHR23315:SF98	KOG4646	"PF04564,PF00514"	U-BOX DOMAIN-CONTAINING PROTEIN 38-RELATED	AT5G62560.1	-3.38912	-3.54391	-1.51493	-3.19353	1.86261	-1.09876	-1.23835		o		o				o
Pp3c1_32810	PTHR22957:SF293	KOG2197	PF00566	GTPASE ACTIVATOR PROTEIN OF RAB-LIKE SMALL GTPASES-LIKE PROTEIN	AT5G41940.1	1.78372	1.13168	-1.23646	-1.07219	-4.18898	-2.34084	-1.95785												o		o		o
Pp3c1_32820	PTHR12791:SF34	KOG3385		SUBFAMILY NOT NAMED	AT3G58170.1	1.03228	-1.16169	-1.03501	1.03984	-1.46941	-1.15691	-1.41775
Pp3c1_32850	PTHR24423	KOG0519	"PF02518,PF00072"	TWO-COMPONENT SENSOR HISTIDINE KINASE	AT5G35750.1	-3.55069	-3.32395	-1.31643	-1.39753	1.33281	1.1567	-2.08793		o		o						o						o
Pp3c1_32870	PTHR11630:SF42		"PF14551,PF00493"	DNA REPLICATION LICENSING FACTOR MCM5	AT2G07690.1	-1.95341	-1.16039	1.14551	-1.11434	2.45151	1.12321	1.06235											o				o
Pp3c1_32910	PTHR11986:SF81	KOG1404	PF00202	SUBFAMILY NOT NAMED	AT3G22200.1	1.15077	1.43383	-1.17733	-1.03321	-1.97908	-2.19623	-1.50492														o		o
Pp3c1_32920	PTHR11260:SF206	KOG0868	PF13417	GLUTATHIONE S-TRANSFERASE Z1-RELATED	AT2G02390.1	2.65332	1.64484	-1.11443	1.20127	-3.46844	-1.63017	-1.2089	o											o				o
Pp3c1_32960	PTHR20852:SF16	KOG0683	"PF16952,PF04909,PF00120"	TYPE-1 GLUTAMINE SYNTHETASE 1	AT3G53180.1	-1.55923	-1.15279	1.05625	-1.06194	1.92312	1.24794	1.13246
Pp3c1_3300	PTHR24089:SF392	KOG0759	PF00153	MITOCHONDRIAL UNCOUPLING PROTEIN 4-RELATED	AT4G24570.1	-6.14918	-1.32794	-2.27599	-3.00117	1.60859	-3.85648	-1.73146		o				o		o						o		o
Pp3c1_33030	PTHR31391:SF4		PF01476	SUBFAMILY NOT NAMED		-1.47931	1.22527	1.17624	1.08265	1.95185	-1.02358	1.08772
Pp3c1_33050						-17.8788	-3.8598	2.19061	1.56607	21.7656	3.30778	-1.85658		o		o	o						o		o		o
Pp3c1_33070	PTHR22952:SF90		PF00170	BASIC LEUCINE ZIPPER 63	AT2G18160.1	-1.95525	-1.19037	-1.0227	1.73504	1.62483	1.72628	-1.21477
Pp3c1_33080	PTHR22952:SF90		PF00170	BASIC LEUCINE ZIPPER 63	AT2G18160.1	-1.31716	-1.40061	-1.10648	1.08515	1.46252	1.83865	1.19181
Pp3c1_3310	PTHR22750:SF44	KOG4457	PF10184	SUBFAMILY NOT NAMED	AT2G46220.1	1.37689	1.24197	1.18296	1.35881	-1.75704	-1.40073	-1.5559
Pp3c1_33100	PTHR13711:SF202	KOG0381	"PF00505,PF01388"	HIGH MOBILITY GROUP B PROTEIN 10-RELATED	AT1G04880.1	1.66528	1.20804	-1.30385	-1.04084	-1.88047	-1.10608	1.11938
Pp3c1_33120	PTHR13563:SF13	KOG2967	PF01746	TRNA METHYLTRANSFERASE 10 HOMOLOG B	AT5G47680.1	-1.24542	1.04378	1.23156	-1.10596	1.85528	1.03171	1.17295
Pp3c1_33150	PTHR11587:SF2		PF00764	ARGININOSUCCINATE SYNTHASE	AT4G24830.1	-1.4807	1.04438	1.28748	1.43074	2.29977	1.62674	1.16944											o				o
Pp3c1_33190			PF13414		AT3G05625.1	1.07646	1.39953	1.24139	1.28484	1.15317	-1.1059	-1.03139
Pp3c1_33220						-1.83315	-1.45718	-1.45153	-1.68671	1.60635	1.08183	1.23346
Pp3c1_33300	PTHR23002:SF69		"PF14392,PF00098"	SUBFAMILY NOT NAMED	AT3G43590.1	-1.84223	1.47839	1.73154	2.1144	4.10837	1.8107	1.24921							o				o				o
Pp3c1_33320	PTHR33130:SF12		PF07797	SUBFAMILY NOT NAMED	AT1G55340.2	5.36674	2.41589	1.08171	1.41064	-3.9418	-1.37997	1.22143	o		o									o				o
Pp3c1_33340	PTHR24282	KOG0157	PF00067	CYTOCHROME P450 FAMILY MEMBER	AT2G26710.1	2.60088	-1.21469	-1.40017	-1.61399	-6.34813	-2.35231	-1.79716	o											o		o		o
Pp3c1_33350	PTHR31860:SF6		PF04842	GENOMIC DNA, CHROMOSOME 3, P1 CLONE: MYF24	AT1G48840.1	1.36609	-1.17926	-1.26658	-1.25717	-2.06527	-1.29228	-1.23044												o				o
Pp3c1_33360	PTHR18901:SF29	KOG2914	PF13419	HALOACID DEHALOGENASE-LIKE HYDROLASE	AT3G10970.2	1.28706	1.06278	-1.1328	1.0086	-1.94415	-1.42787	-1.37551
Pp3c1_33380	PTHR13018:SF47		"PF14703,PF13967,PF02714"	ERD (EARLY-RESPONSIVE TO DEHYDRATION STRESS) FAMILY PROTEIN-RELATED	AT4G02900.1	1.12616	1.34059	-1.03987	-1.03531	1.30198	1.08179	1.47863
Pp3c1_3340	PTHR10799:SF537		"PF04851,PF00271,PF13892"	PROTEIN PQN-41, ISOFORM B-RELATED	AT3G57300.1	1.61196	1.39181	1.00082	1.27757	-1.55529	-1.06828	1.0046
Pp3c1_33410	PTHR34043:SF1			ALPHA/BETA-HYDROLASES SUPERFAMILY PROTEIN	AT1G23330.1	1.55839	-2.22838	-1.84759	-2.59418	-4.38978	-1.80179	-1.57031				o				o				o				o
Pp3c1_33430	PTHR10885:SF4	KOG0142	PF00293	SUBFAMILY NOT NAMED	AT5G16440.1	1.02428	1.06788	-1.02702	-1.11843	-1.10819	-1.2781	-1.08672
Pp3c1_33440	PTHR10388:SF15		PF05634	APO PROTEIN 2, CHLOROPLASTIC	AT5G57930.2	1.29207	1.17508	1.07263	1.09355	-1.29613	-1.17361	-1.10876
Pp3c1_33450	PTHR35135			FAMILY NOT NAMED	AT5G14105.1	-1.24151	1.12049	-1.05161	1.28843	1.33504	1.28061	1.09656
Pp3c1_33460	PTHR12526:SF391	KOG0853	"PF13692,PF00862"	SUCROSE SYNTHASE 1-RELATED	AT4G02280.1	2.35235	-1.0544	1.30327	-1.49566	-1.6291	-1.30042	1.07354	o
Pp3c1_33470	PTHR10566:SF41	KOG1235	PF03109	SUBFAMILY NOT NAMED	AT5G05200.1	-1.0536	1.03884	-1.03407	-1.24019	1.18864	-1.1215	1.13155
Pp3c1_33480	PTHR19211:SF56	KOG0062	"PF12848,PF00005"	SUBFAMILY NOT NAMED	AT5G60790.1	2.23034	1.34079	1.5447	1.16868	-1.73117	-1.39734	-1.23622	o
Pp3c1_33500	PTHR22912	KOG2495	PF00070	DISULFIDE OXIDOREDUCTASE	AT1G07180.1	-1.93077	-1.24319	1.28137	1.07919	2.21686	1.1836	-1.15087											o				o
Pp3c1_33530	PTHR16052:SF0	KOG4416	PF07986	TBCC DOMAIN-CONTAINING PROTEIN 1	AT3G57890.1	-1.14795	-1.02191	1.10393	1.01037	1.29512	1.03934	-1.00855
Pp3c1_33540	PTHR24012:SF332	"KOG0106,KOG0131"	PF00076	SUBFAMILY NOT NAMED	AT3G07810.1	1.01336	-1.06427	1.09847	-1.11388	1.05186	-1.09749	-1.06432
Pp3c1_33590						2.31051	-1.6729	-1.12578	1.6871	-3.40961	2.11918	-1.35021	o											o	o		o	o
Pp3c1_33600	PTHR24012:SF332	"KOG0106,KOG0131"	PF00076	SUBFAMILY NOT NAMED	AT3G07810.1	1.72174	-1.25872	-1.25151	-1.37942	-1.80236	1.07391	1.15877
Pp3c1_33710	PTHR31210:SF10		PF05212	SUBFAMILY NOT NAMED	AT3G26440.3	-1.46669	-1.82223	-1.34415	1.05624	1.04221	1.80032	-1.08309
Pp3c1_33770	PTHR22884:SF276		"PF07496,PF00856"	HISTONE-LYSINE N-METHYLTRANSFERASE, H3 LYSINE-36 SPECIFIC	AT1G77300.2	1.1499	1.07328	-1.22796	-1.07286	-1.19235	1.01339	1.14944
Pp3c1_33790	PTHR19211:SF52		"PF12848,PF00005"	ABC TRANSPORTER F FAMILY MEMBER 1	AT5G60790.1	1.49767	1.09241	-1.10598	1.07636	-3.04426	-1.8951	-1.89566												o				o
Pp3c1_3380	PTHR10681		PF01152	THIOREDOXIN PEROXIDASE	AT4G32690.1	-1.54576	1.2405	1.58645	1.67323	3.71114	2.00954	1.46806											o		o		o
Pp3c1_33830	PTHR10992:SF217	KOG1454	PF00561	HYDROLASE, ALPHA/BETA FOLD FAMILY PROTEIN	AT4G24140.1	1.05274	1.57044	-1.87302	1.4106	-1.70859	1.0206	1.1192
Pp3c1_33890	PTHR31269:SF11		PF03595	GUARD CELL S-TYPE ANION CHANNEL SLAC1	AT1G12480.1	-4.38063	-1.01973	1.17443	3.20646	3.32011	2.07187	-1.60139		o					o				o		o		o
Pp3c1_33900	PTHR13363:SF1	KOG4692	"PF10408,PF13920,PF00622"	E3 UBIQUITIN-PROTEIN LIGASE RNF123	AT2G22010.1	-1.02615	1.06818	-1.41251	-1.27318	-1.13867	-1.14237	1.17293
Pp3c1_34000	PTHR31161:SF2			SEC1/MUNC18-LIKE (SM) FAMILY PROTEIN	AT2G45260.1	-6.011	-2.4086	1.09663	-2.04203	6.81365	1.19848	1.00142		o		o				o			o				o
Pp3c1_34020	PTHR31889:SF13		PF03254	SUBFAMILY NOT NAMED	AT2G03210.1	1.56637	1.45156	-1.04092	1.14299	1.11083	1.40389	1.75664
Pp3c1_34050	PTHR28580:SF1	KOG3451	PF06331	GENERAL TRANSCRIPTION FACTOR IIH SUBUNIT 5	AT1G12400.1	-1.72091	-1.00113	1.18727	1.15509	2.33128	1.29898	1.10566											o				o
Pp3c1_34070	PTHR11911:SF6		"PF00571,PF00478"	INOSINE-5'-MONOPHOSPHATE DEHYDROGENASE	AT1G79470.1	-1.09884	1.74353	1.10248	1.80867	1.18599	-1.00148	-1.05445
Pp3c1_34100	PTHR11615:SF115		"PF09326,PF10588,PF13510,PF00384"	NADH-UBIQUINONE OXIDOREDUCTASE 75 KDA SUBUNIT, MITOCHONDRIAL	AT5G37510.2	-1.02846	-1.02417	1.39782	1.16457	1.3966	1.14009	-1.06247
Pp3c1_34110	PTHR11615:SF115		"PF09326,PF10588,PF13510,PF00384"	NADH-UBIQUINONE OXIDOREDUCTASE 75 KDA SUBUNIT, MITOCHONDRIAL	AT5G37510.2	-1.07926	1.06949	1.16438	1.45262	1.03056	1.09402	-1.26155
Pp3c1_34140	PTHR11615:SF115		"PF09326,PF10588,PF13510,PF00384"	NADH-UBIQUINONE OXIDOREDUCTASE 75 KDA SUBUNIT, MITOCHONDRIAL	AT5G37510.2	-1.0105	1.06965	1.02779	1.45692	1.07557	1.38758	1.00469
Pp3c1_34190	PTHR12197:SF145	KOG4234	"PF00856,PF13414"	SET DOMAIN-CONTAINING PROTEIN	AT1G26760.1	-2.0729	-1.23176	1.37006	1.49113	1.71202	1.08877	-1.71229		o
Pp3c1_34210	PTHR21649:SF2		PF00504	CHLOROPHYLL A-B BINDING PROTEIN	AT1G15820.1	-2.38387	-1.36028	1.04609	-1.37646	2.3779	-1.07754	-1.08137		o									o				o
Pp3c1_34240	PTHR21649:SF2		PF00504	CHLOROPHYLL A-B BINDING PROTEIN	AT1G15820.1	-2.13331	-1.14405	1.15234	-1.0553	2.32136	1.00802	-1.09226		o									o				o
Pp3c1_34310			PF13837			1.71553	1.2136	-1.08535	-1.58139	-1.80304	-1.88474	1.00148
Pp3c1_34380	PTHR12884		PF01779	60S RIBOSOMAL PROTEIN L29	AT3G06680.1	-1.09977	-1.35907	1.09877	-1.30046	1.20427	1.02564	-1.03466
Pp3c1_34390	PTHR10956	KOG0893	PF01198	60S RIBOSOMAL PROTEIN L31	AT2G19740.1	-1.15705	-1.02247	1.2858	-1.04902	1.69963	1.09677	1.10792
Pp3c1_3440						-4.28076	-6.54617	-1.72834	-9.32092	2.08181	-1.71558	-1.22606		o		o				o			o				o
Pp3c1_34400	PTHR10742:SF294	KOG1276	PF13450	PROTOPORPHYRINOGEN OXIDASE 1, CHLOROPLASTIC	AT4G01690.1	-2.44888	-1.34671	1.08572	-1.17198	3.12609	1.33042	1.14022		o									o				o
Pp3c1_34410	PTHR22765:SF46	KOG1493	PF13639	SUBFAMILY NOT NAMED	AT1G71980.1	-2.38905	-1.40487	-1.40981	-1.26461	1.95972	1.26633	1.12216		o
Pp3c1_34520						1.04862	1.32192	-1.30023	1.61894	-1.41125	1.16402	-1.06634
Pp3c1_34522						1.40159	1.08774	1.26665	1.1474	-1.34988	-1.17119	-1.25816
Pp3c1_34680	PTHR24221:SF235		"PF00005,PF00664"	ABC TRANSPORTER B FAMILY MEMBER 13-RELATED	AT4G25960.1	-3.52958	-2.41081	-1.189	-1.73096	4.78273	2.20763	1.56201		o		o							o		o		o
Pp3c1_3480	PTHR10934	KOG1714		60S RIBOSOMAL PROTEIN L18	AT3G05590.1	-1.00472	-1.29648	-1.01011	-1.31457	1.00069	-1.02334	-1.02463
Pp3c1_34800	PTHR34378:SF1		PF04107	GLUTAMATE--CYSTEINE LIGASE, CHLOROPLASTIC	AT4G23100.3	-1.45993	1.21115	1.42619	1.58935	2.74043	1.69982	1.27574											o				o
Pp3c1_34820	PTHR11630:SF44		"PF14551,PF12619,PF00493"	DNA REPLICATION LICENSING FACTOR MCM2	AT1G44900.1	-4.20345	-1.24092	1.17932	1.13208	5.69678	1.58814	1.11321		o									o				o
Pp3c1_34830	PTHR23029:SF18	KOG0235	PF00300	F7G19.18 PROTEIN	AT3G05170.1	1.04204	-1.25437	1.01143	-1.24438	-1.01776	1.00403	-1.01875
Pp3c1_34880	PTHR12999:SF7		PF00641	ZINC FINGER RAN-BINDING DOMAIN-CONTAINING PROTEIN 2		1.38886	1.62836	1.1987	1.41747	-1.73605	-1.74916	-1.54571
Pp3c1_3490						-5.70137	-1.96517	-1.22493	-1.76511	4.07975	-1.04025	-1.17699		o									o				o
Pp3c1_34950	PTHR34795		"PF07231,PF07014"	FAMILY NOT NAMED	AT2G40000.1	-1.09072	-1.38487	-1.34818	-1.44288	-1.9195	-1.64267	-1.60046
Pp3c1_3500	PTHR11814:SF65		"PF01740,PF00916"	SULFATE TRANSPORTER 1.1-RELATED	AT4G08620.1	-3.20631	-1.34112	1.02173	-1.05777	3.66996	1.3985	1.08658		o									o				o
Pp3c1_35010	PTHR35736:SF1			SUBFAMILY NOT NAMED	AT3G26950.1	-1.14983	1.00321	-1.33418	-1.51126	-1.03015	-1.3678	1.09232
Pp3c1_35120	PTHR22835		PF00657	ZINC FINGER FYVE DOMAIN CONTAINING PROTEIN	AT1G29660.1	-19.6594	-3.22281	-1.34826	-1.95109	12.3902	1.38192	-1.21321		o		o							o				o
Pp3c1_35130	PTHR34938:SF1			SUBFAMILY NOT NAMED		1.2402	1.20416	1.15043	1.12166	-1.03913	-1.05064	1.00673
Pp3c1_35160	PTHR21477:SF12			CF9 PROTEIN-RELATED	AT3G49790.1	-1.46953	-1.42646	1.30264	-1.02863	1.51926	1.08401	-1.29902
Pp3c1_35170	PTHR22594:SF6		PF00152	ASPARAGINE--TRNA LIGASE, MITOCHONDRIAL	AT4G17300.1	-2.4297	1.02161	1.30495	1.28582	3.58876	1.40275	1.09784		o									o				o
Pp3c1_35180	PTHR12855:SF10	KOG2656	"PF05499,PF16282"	DNA METHYLTRANSFERASE 1-ASSOCIATED PROTEIN 1	AT2G47210.1	1.56525	1.45033	-1.04744	1.29586	-1.49375	-1.03571	1.06408
Pp3c1_3520	PTHR33159:SF2		PF05627	RPM1-INTERACTING PROTEIN 4 (RIN4) FAMILY PROTEIN		3.20462	1.81092	1.04991	2.06762	-2.46276	1.39214	1.20415	o						o					o				o
Pp3c1_35220	PTHR31100		PF03479	FAMILY NOT NAMED	AT2G35270.1	-1.99732	-1.07983	-1.01674	-1.00824	2.1409	1.14923	1.05719											o				o
Pp3c1_35260	PTHR30566:SF13		PF00924	MECHANOSENSITIVE ION CHANNEL PROTEIN 2, CHLOROPLASTIC	AT5G10490.1	1.03053	1.09674	-1.07023	1.1739	-1.1033	1.05329	-1.03163
Pp3c1_35310	PTHR15696:SF0		"PF10374,PF10373"	TELOMERASE-BINDING PROTEIN EST1A	AT5G19400.2	-4.72982	-1.1324	1.12441	-1.16884	6.6005	1.18376	1.20344		o									o				o
Pp3c1_35330						1.52082	1.07573	-1.34469	1.11409	-2.79819	-1.34058	-1.41141												o				o
Pp3c1_35350	PTHR19848:SF0		"PF08154,PF00400"	NOTCHLESS PROTEIN HOMOLOG 1	AT5G52820.1	-1.2655	1.17746	1.51264	1.39671	1.93847	1.18379	-1.01759
Pp3c1_35360	PTHR17490	KOG3051	PF01300	SUA5	AT5G60590.2	-2.76213	-1.57524	-1.43646	-2.27484	2.60278	-1.08055	1.31664		o						o			o				o
Pp3c1_35390	PTHR23142	KOG2889	PF03371	UNCHARACTERIZED	AT2G40650.1	1.58717	1.49806	1.31351	1.26281	-1.09346	-1.08986	1.07191
Pp3c1_35400	PTHR23338:SF24	"KOG3482,KOG3448"	PF01423	SUBFAMILY NOT NAMED	AT5G27720.1	2.20482	1.40253	-1.238	1.21993	-3.09919	-1.32424	-1.16916	o											o				o
Pp3c1_35410	PTHR24413:SF116	KOG4214	"PF12796,PF00651"	REGULATORY PROTEIN NPR5-RELATED	AT2G41370.1	-1.14063	-1.69354	-1.79674	-2.19914	-1.13363	1.05322	1.3474								o
Pp3c1_35460	PTHR23257:SF378	KOG0192	"PF13857,PF00069"	INTEGRIN-LINKED PROTEIN KINASE FAMILY PROTEIN-RELATED	AT4G18950.1	1.47165	1.07072	-1.43067	-1.18812	-1.67673	-1.02737	1.21849
Pp3c1_35560	PTHR23070		"PF14363,PF00004"	BCS1 AAA-TYPE ATPASE	AT4G25835.1	1.39126	1.20263	-1.51991	-1.25126	-1.88223	-1.35996	1.0899
Pp3c1_35630	PTHR31998:SF11		PF03030	PYROPHOSPHATE-ENERGIZED MEMBRANE PROTON PUMP 2-RELATED	AT1G16780.1	1.42081	1.02288	-1.25494	-1.07452	-1.57694	1.01231	1.09639
Pp3c1_35660	PTHR10351	KOG2240	PF01849	TRANSCRIPTION FACTOR BTF3	AT1G17880.1	1.6799	1.22583	1.11721	-1.01674	-1.46641	-1.23425	-1.00531
Pp3c1_35670	PTHR36764:SF1			SUBFAMILY NOT NAMED		-1.08668	-1.17188	-1.00329	-1.05896	1.19306	1.20093	1.06843
Pp3c1_35675	PTHR36764:SF1			SUBFAMILY NOT NAMED		2.86644	1.32398	-1.4101	-1.85483	-2.5194	-1.55286	1.55662	o											o				o
Pp3c1_35690	PTHR20938:SF0		PF12717	INTEGRATOR COMPLEX SUBUNIT 4-RELATED	AT3G08800.1	1.20602	1.21016	1.16994	1.44752	1.02744	1.24695	1.02691
Pp3c1_35700	PTHR24012:SF487	KOG0105	PF00076	SUBFAMILY NOT NAMED	AT3G49430.3	2.0246	1.52558	-1.09024	1.3133	-2.27345	-1.21476	-1.06168	o											o				o
Pp3c1_35760	PTHR24055:SF184	KOG0659	PF00069	SERINE/THREONINE-PROTEIN KINASE MHK	AT4G19110.2	1.77809	1.2213	1.12584	-1.30799	-1.59699	-1.64031	-1.04255
Pp3c1_35770	PTHR22891:SF25		"PF16487,PF16488,PF08699,PF16486,PF02170,PF02171"	SUBFAMILY NOT NAMED	AT1G48410.1	-1.62514	-1.01857	1.22553	-1.04054	2.03866	-1.01349	-1.00706											o				o
Pp3c1_35820	PTHR10783		PF03105	XENOTROPIC AND POLYTROPIC RETROVIRUS RECEPTOR 1-RELATED	AT5G20150.1	-3.81094	-2.47628	1.01146	-2.47281	3.54353	-1.10317	-1.1214		o		o				o			o				o
Pp3c1_35860					AT1G55475.1	-1.04398	-1.14274	-1.15311	-1.09547	-1.0157	1.11694	1.05482
Pp3c1_35880	PTHR24075		"PF00271,PF00270,PF02889"	FAMILY NOT NAMED	AT1G20960.2	1.19523	1.09164	-1.15714	-1.06042	-1.08381	1.08555	1.23781
Pp3c1_3590	PTHR14085:SF3		PF08149	WD REPEAT-CONTAINING PROTEIN 46	AT3G10530.1	-1.03472	1.54189	1.44483	1.27269	1.85545	1.00873	1.20349
Pp3c1_35920	PTHR12126:SF7	KOG2865		NADH DEHYDROGENASE [UBIQUINONE] 1 ALPHA SUBCOMPLEX SUBUNIT 9, MITOCHONDRIAL	AT2G20360.1	-1.48233	1.03455	1.01223	1.00406	1.56973	-1.00028	1.01457
Pp3c1_35930	PTHR11038:SF17	KOG3480	PF02953	SUBFAMILY NOT NAMED	AT2G29530.2	-1.46956	1.06173	1.05329	1.02148	1.75667	1.07465	1.10008
Pp3c1_35940	PTHR21085		PF01264	CHORISMATE SYNTHASE	AT1G48850.1	-3.89151	-2.48502	-1.40579	-1.78269	2.33053	1.15552	-1.22482		o		o							o				o
Pp3c1_35990	PTHR19850	KOG0286	PF00400	GUANINE NUCLEOTIDE-BINDING PROTEIN BETA G PROTEIN BETA	AT4G34460.4	1.83375	1.55036	1.16518	1.67429	-1.43056	1.17102	1.06809
Pp3c1_36000	PTHR10926	KOG2952	PF03381	CELL CYCLE CONTROL PROTEIN 50	AT3G12740.1	-1.14257	-1.47859	-1.48753	-1.28675	-1.30448	1.12888	-1.03319
Pp3c1_36020	PTHR20971	KOG1775	PF01423	U6 SNRNA-ASSOCIATED PROTEIN	AT5G48870.1	1.12518	1.05438	1.07375	-1.12145	1.00494	-1.14084	1.0209
Pp3c1_36050	PTHR19862:SF14		"PF00400,PF11816"	WD REPEAT-CONTAINING PROTEIN 48	AT3G05090.2	2.47483	1.76353	-1.41096	1.49966	-2.88104	1.01425	1.17489	o											o				o
Pp3c1_36070						1.12515	1.33784	-1.35382	1.20993	-1.43383	-1.05671	1.03042
Pp3c1_36080	PTHR34116:SF2			SUBFAMILY NOT NAMED	AT1G57680.2	1.13228	-1.48493	-1.13029	-1.75633	-1.29189	-1.21278	-1.04113
Pp3c1_3610	PTHR33128		PF11820	FAMILY NOT NAMED	AT5G63500.1	8.83923	3.11538	-1.00204	1.36469	-40.5576	-10.6086	-4.71441	o		o							o		o		o		o
Pp3c1_36100	PTHR14456	KOG4749	PF06090	INOSITOL POLYPHOSPHATE KINASE 1	AT5G42810.1	-2.0205	-3.02535	1.00933	-3.82509	2.28756	-1.14453	1.08793		o		o				o			o				o
Pp3c1_36180	PTHR33384:SF1			SUBFAMILY NOT NAMED	AT3G02555.1	-2.59619	1.2343	1.14032	1.79333	3.85206	1.86135	1.26166		o									o				o
Pp3c1_36220	PTHR21141	KOG1762	PF00428	60S ACIDIC RIBOSOMAL PROTEIN FAMILY MEMBER	AT5G24510.1	-1.09896	-1.54668	-1.10866	-1.70053	-1.0812	-1.19652	-1.10475
Pp3c1_36240	PTHR10799:SF769	KOG0390	"PF00271,PF00176"	SUBFAMILY NOT NAMED	AT2G16390.1	1.33774	1.41908	1.07992	1.24502	-1.0487	1.02047	1.14567
Pp3c1_36270	PTHR35713:SF1			GENOMIC DNA, CHROMOSOME 3, P1 CLONE: MOB24	AT3G24506.1	1.10044	1.34068	1.12198	1.09018	1.08433	-1.17456	1.0311
Pp3c1_36280	PTHR11130:SF0		PF03917	GLUTATHIONE SYNTHETASE	AT5G27380.1	-1.31198	1.23208	-1.27418	1.28192	-1.02238	-1.02786	-1.08585
Pp3c1_36300	PTHR24012:SF243	KOG4210	PF00076	SUBFAMILY NOT NAMED	AT3G18610.1	-3.53599	1.24456	1.3264	1.38026	6.04895	1.40861	1.25095		o									o				o
Pp3c1_36330	PTHR31152			FAMILY NOT NAMED	AT5G41390.1	-3.77723	-2.55734	-1.23706	-2.16524	3.00835	1.14552	-1.04731		o		o				o			o				o
Pp3c1_36360						-2.16613	-1.75173	-1.64366	-1.1628	-1.25472	-1.11688	-1.70729		o
Pp3c1_36370	PTHR22847:SF387	"KOG0278,KOG0307,KOG0315"	PF00400	GENERAL TRANSCRIPTIONAL COREPRESSOR TUPA	AT5G24710.1	-1.76217	-1.29045	-1.15067	-1.372	1.55788	-1.0615	-1.01373
Pp3c1_36390	PTHR11711:SF42	KOG0070	PF08477	ADP-RIBOSYLATION FACTOR 2	AT2G47170.1	-1.55723	-1.40068	-1.74025	-1.03001	1.08079	1.61648	1.1708
Pp3c1_36410	PTHR33101:SF1		PF03759	ROP GUANINE NUCLEOTIDE EXCHANGE FACTOR 7	AT5G02010.1	1.61772	1.99875	-1.13615	1.54958	-1.02965	1.3628	1.732
Pp3c1_36430	PTHR23405:SF4		"PF04874,PF01778"	PROTEIN MAK16 HOMOLOG	AT1G23280.1	1.40999	1.78496	1.00641	1.15883	-1.08829	-1.21672	1.24787
Pp3c1_36440	PTHR11606:SF4	KOG2250	"PF02812,PF00208"	NADP-SPECIFIC GLUTAMATE DEHYDROGENASE 1-RELATED	AT1G51720.1	1.57684	1.07726	1.05536	1.07879	-2.31461	-1.57031	-1.59611												o				o
Pp3c1_36470	PTHR13603			UNCHARACTERIZED		1.9075	1.55731	-1.01734	1.42098	-1.8826	-1.07919	-1.00031
Pp3c1_36480						2.72882	-1.1078	-1.35342	1.08974	-8.89326	-2.02474	-2.48084	o									o		o		o		o
Pp3c1_36490	PTHR31585:SF2		PF03092	FOLATE-BIOPTERIN TRANSPORTER 7-RELATED	AT5G54860.1	-1.82029	1.33816	-1.68046	3.15712	1.23804	2.65498	1.10842							o						o		o
Pp3c1_36560	PTHR30603:SF0		"PF00140,PF04545,PF04542,PF04539"	RNA POLYMERASE SIGMA FACTOR SIGB	AT1G08540.1	-1.61875	1.85328	-1.01612	1.30229	2.76035	1.19885	1.68086											o				o
Pp3c1_36570	PTHR22536:SF1			MEDIATOR OF RNA POLYMERASE II TRANSCRIPTION SUBUNIT 19	AT5G12230.1	-1.06174	1.01456	-1.08769	-1.06283	1.106	1.03536	1.09972
Pp3c1_36580	PTHR30603:SF0		"PF00140,PF04545,PF04542,PF04539"	RNA POLYMERASE SIGMA FACTOR SIGB	AT1G08540.1	-1.57704	-1.1459	1.10645	-1.19209	2.04823	1.11115	1.1383											o				o
Pp3c1_36770	PTHR32472:SF10		"PF05362,PF13481"	DNA REPAIR PROTEIN RADA-LIKE PROTEIN	AT5G50340.1	-1.19779	1.26589	-1.02824	1.04398	1.5535	1.08315	1.29396
Pp3c1_36780	PTHR23056:SF41	KOG0034	"PF13202,PF13499"	CALCINEURIN B-LIKE PROTEIN 9	AT4G26570.1	-1.66289	1.14829	-1.13315	1.06116	1.89006	1.17241	1.25122
Pp3c1_36940	PTHR24326:SF171	KOG0483	"PF02183,PF00046"	SUBFAMILY NOT NAMED	AT4G40060.1	-44.5013	-10.8576	-1.12487	-2.9679	24.5514	2.23731	-1.66176		o		o				o			o		o		o
Pp3c1_370	PTHR11668:SF280		"PF16891,PF00149"	SERINE/THREONINE-PROTEIN PHOSPHATASE PP1 ISOZYME 7	AT2G39840.1	-3.21461	-2.14052	1.00776	-1.46837	3.12131	1.38292	-1.07037		o		o							o				o
Pp3c1_3700	PTHR22847:SF437	KOG0266	"PF08513,PF00400"	TRANSCRIPTIONAL COREPRESSOR LEUNIG	AT2G32700.6	1.20352	1.1051	-1.25828	-1.0322	-1.20566	1.08403	1.21907
Pp3c1_37080	PTHR34202:SF1		PF09348	UPF0548 PROTEIN	AT2G17695.3	1.07188	-1.01243	1.06181	-1.00399	1.02531	1.02508	1.00449
Pp3c1_37090	PTHR33057:SF11		PF04844	GB|AAB63094.1	AT1G06920.1	-12.3349	-3.0396	-1.10842	-1.29391	17.782	3.69199	1.54857		o		o							o		o		o
Pp3c1_37110	PTHR23105:SF49	KOG3387	PF01248	SUBFAMILY NOT NAMED	AT4G22380.1	-1.20803	-1.08996	-1.00688	-1.64077	1.39915	-1.31161	1.13077
Pp3c1_37250	PTHR31561		"PF08541,PF08392"	FAMILY NOT NAMED	AT1G19440.1	-1.0796	-2.81383	-1.63571	-1.58152	-3.61999	-1.36364	-2.46265				o						o		o				o
Pp3c1_37270	PTHR10758:SF3		"PF01399,PF08375"	SUBFAMILY NOT NAMED	AT1G20200.1	1.2957	-1.06525	1.33725	1.09855	-1.21018	-1.08581	-1.28766
Pp3c1_37278	PTHR10758:SF3		"PF01399,PF08375"	SUBFAMILY NOT NAMED	AT1G20200.1	1.24453	1.22122	-1.20958	-1.21718	-1.06909	-1.07162	1.36635
Pp3c1_37280	PTHR24031:SF78		"PF04851,PF00271"	ATP-DEPENDENT RNA HELICASE DDX47-RELATED	AT5G60990.1	-1.03198	1.85525	1.26227	1.24363	1.90082	-1.03836	1.41453
Pp3c1_3730						-1.26039	1.14911	-1.1204	-1.09295	1.17336	-1.22268	1.01147
Pp3c1_37310	PTHR11158:SF17	KOG3336	PF04707	PROTEIN SLOWMO HOMOLOG	AT5G13070.1	-1.18178	1.38335	1.14199	1.646	1.75805	1.52742	1.26341
Pp3c1_37320	PTHR22849:SF41		PF04564	SUBFAMILY NOT NAMED	AT1G76390.2	-2.20563	1.31787	1.04777	1.90407	3.34386	2.05852	1.40269		o									o		o		o
Pp3c1_37340	PTHR19877		PF00400	WD40 REPEAT PROTEIN	AT2G46290.1	1.19089	-1.02006	-1.15464	-1.20732	-1.35141	-1.18187	-1.01387
Pp3c1_37360						1.65	1.31067	1.2652	1.20003	-1.98483	-1.68843	-1.56937
Pp3c1_37420	PTHR11847	KOG1678	PF00827	RIBOSOMAL PROTEIN L15	AT4G16720.1	-1.02586	-1.13025	1.0285	-1.11024	1.06999	1.01655	-1.01682
Pp3c1_37440	PTHR15907		PF04749	FAMILY NOT NAMED	AT3G18450.1	1.21332	-1.72388	-1.38664	1.03753	-1.81234	1.63459	-1.11109
Pp3c1_37450	PTHR24343:SF156	KOG0583	"PF14531,PF02149"	SUBFAMILY NOT NAMED	AT3G01090.3	-1.31604	-1.20565	-1.01595	-1.25752	1.25415	-1.09389	-1.0646
Pp3c1_37460	PTHR11524	KOG3184	"PF00327,PF08079"	60S RIBOSOMAL PROTEIN L7	AT3G13580.1	1.0045	-1.21655	1.02435	-1.07076	1.01711	1.11544	-1.03427
Pp3c1_3750	PTHR22847:SF437	KOG0266	"PF08513,PF00400"	TRANSCRIPTIONAL COREPRESSOR LEUNIG	AT4G32551.1	-1.319	-1.51322	-1.70877	-1.64513	-1.02654	1.1421	1.22395
Pp3c1_37550	PTHR34665:SF1			SUBFAMILY NOT NAMED		-1.84161	-1.45167	-1.24674	-1.8295	1.52999	-1.23493	1.00487
Pp3c1_37590	PTHR11206:SF137	KOG1347	PF01554	SUBFAMILY NOT NAMED	AT5G52450.1	-3.27112	-1.21776	1.05656	-1.21318	1.81433	-1.92869	-1.96451		o
Pp3c1_3760	PTHR22847:SF470		PF08513	SUBFAMILY NOT NAMED	AT4G32551.1	1.25256	-1.20498	-1.03324	-1.29317	-1.06698	1.11178	1.17643
Pp3c1_37620	PTHR12964	KOG3426	PF13233	NADH-UBIQUINONE OXIDOREDUCTASE B14 SUBUNIT	AT3G12260.1	1.06643	1.1139	1.13739	-1.08809	1.22882	-1.06859	1.1173
Pp3c1_37630	PTHR11206:SF173		PF01554	SUBFAMILY NOT NAMED	AT5G52450.1	-1.45986	1.23853	-1.81776	-1.28387	1.57718	1.21848	1.90628
Pp3c1_37660	PTHR10291:SF6	KOG1602	PF01255	DEHYDRODOLICHYL DIPHOSPHATE SYNTHASE 1-RELATED	AT5G58770.1	1.52619	-1.23152	-1.70692	-1.86493	-2.45048	-1.44692	1.03104												o				o
Pp3c1_37670	PTHR24015		"PF01535,PF13041"	FAMILY NOT NAMED	AT2G30780.1	1.67422	1.48281	1.09768	1.49215	-1.29955	1.16233	1.13812
Pp3c1_37680						1.30817	1.5425	-1.14183	1.15862	-1.12147	-1.01554	1.29159
Pp3c1_3770	PTHR22847:SF437	KOG0266	"PF08513,PF00400"	TRANSCRIPTIONAL COREPRESSOR LEUNIG	AT4G32551.1	1.04638	-1.33179	-1.05035	-1.16538	-1.27384	-1.02994	-1.19472
Pp3c1_37710	PTHR10292:SF10		"PF09268,PF01394,PF13838,PF00637"	CLATHRIN HEAVY CHAIN 1-RELATED	AT3G11130.1	-1.95105	-1.97648	-1.38993	-1.56687	1.4013	1.23966	-1.03312
Pp3c1_37980	PTHR31692:SF10		"PF03330,PF01357"	EXPANSIN-LIKE B1	AT2G20750.1	-13.3823	1.5719	1.37593	3.192	32.8265	3.55991	1.7268		o					o				o		o		o
Pp3c1_38030	PTHR11614:SF101	KOG1455	PF12695	ESTERASE/LIPASE/THIOESTERASE FAMILY PROTEIN	AT5G14980.1	1.63857	1.69401	-1.01565	1.38413	-2.31941	-1.73218	-1.43729												o				o
Pp3c1_38160	PTHR22777:SF3	KOG2118	"PF00571,PF03471,PF01595"	UPF0053 INNER MEMBRANE PROTEIN YFJD	AT1G55930.1	-1.33977	-1.16459	1.16046	1.02074	1.58037	1.19048	-1.01375
Pp3c1_3820	PTHR37181			FAMILY NOT NAMED	AT1G18850.1	-1.6019	1.15545	1.37209	-1.29451	3.01845	-1.09499	1.34006											o				o
Pp3c1_38210	PTHR33052:SF3		PF14009	SUBFAMILY NOT NAMED	AT1G28190.1	-1.81958	-3.60129	-2.42101	-1.76685	-1.19649	2.23192	1.07846				o		o							o		o
Pp3c1_38240	PTHR14095		"PF13833,PF13499"	PHOSPHATASE 2A REGULATORY SUBUNIT-RELATED	AT5G28850.2	-1.98099	-1.43588	1.0936	1.19541	1.93411	1.51039	-1.15459
Pp3c1_38250	PTHR34127:SF1		PF07082	SUBFAMILY NOT NAMED	AT3G43540.1	1.08531	1.52496	1.1012	1.32848	-1.09661	-1.29739	-1.14746
Pp3c1_38260	PTHR31928:SF4		PF06075	SUBFAMILY NOT NAMED	AT3G14170.1	1.881	1.06877	1.07025	1.31661	-2.07357	1.02833	-1.21643												o				o
Pp3c1_38340	PTHR14614	KOG2793	PF10294	HEPATOCELLULAR CARCINOMA-ASSOCIATED ANTIGEN	AT5G49560.1	-2.25121	1.49117	1.39316	1.73808	5.546	2.03375	1.71743		o									o		o		o
Pp3c1_38410	PTHR11618:SF27	KOG1597	"PF08271,PF00382"	CYCLIN FAMILY PROTEIN-RELATED	AT3G10330.1	-1.05882	-1.00967	-1.2005	1.0174	1.10309	1.26562	1.21362
Pp3c1_38420	PTHR35471			FAMILY NOT NAMED	AT1G55535.2	2.02486	1.23765	1.06228	1.15059	-1.61816	1.07718	1.14107	o
Pp3c1_38430	PTHR28559		PF06632	FAMILY NOT NAMED	AT3G23100.2	1.06145	1.72393	2.60655	6.67568	4.26922	6.6366	1.68809					o		o				o		o		o
Pp3c1_38440	PTHR22952:SF90		PF00170	BASIC LEUCINE ZIPPER 63	AT4G37730.1	-1.54414	-1.15848	1.21535	-1.10249	2.84675	1.56948	1.47156											o				o
Pp3c1_3850	PTHR37181			FAMILY NOT NAMED	AT1G18850.1	-1.02573	1.83459	1.16415	1.11146	2.16425	1.07774	1.75331											o				o
Pp3c1_38560	PTHR23073:SF8		PF07728	26S PROTEASE REGULATORY SUBUNIT 6B	AT5G58290.1	1.52652	1.152	1.04837	-1.01766	-1.32641	-1.08462	1.0648
Pp3c1_38570	PTHR31220	KOG4688	PF09790	FAMILY NOT NAMED	AT5G64090.1	-1.59408	-1.70404	-1.85134	-1.19429	1.10439	1.80164	1.24344
Pp3c1_38600	PTHR23115:SF146		"PF03144,PF03143,PF00009"	SUBFAMILY NOT NAMED	AT4G20360.1	-1.54585	-2.40479	1.58351	-1.3236	1.74704	1.27641	-1.44356
Pp3c1_38630	PTHR23115:SF146		"PF03144,PF03143,PF00009"	SUBFAMILY NOT NAMED	AT4G20360.1	-1.9679	-1.6552	1.31231	-1.45749	2.85075	1.23447	1.06999											o				o
Pp3c1_38670	PTHR23115:SF146		"PF03144,PF03143"	SUBFAMILY NOT NAMED	AT4G20360.1	-1.26036	-1.54684	1.32693	-2.74195	1.78072	-1.68436	1.03475								o
Pp3c1_38677						-1.38037	-1.27611	-1.1466	-2.09964	2.01455	1.00059	1.61992								o			o				o
Pp3c1_38690	PTHR24365		PF12799	TOLL-LIKE RECEPTOR	AT5G19680.1	1.74335	1.20473	1.31156	1.2048	-1.79501	-1.37252	-1.39438
Pp3c1_38740	PTHR24298		PF00067	FAMILY NOT NAMED	AT3G26180.2	1.86581	1.29863	-1.65333	-2.23951	-4.01381	-3.84465	-1.34164								o				o		o		o
Pp3c1_38750	PTHR15439:SF0		"PF04564,PF00098,PF13696"	SOMETHING THAT STICKS LIKE GLUE	AT5G47430.2	1.35356	1.54354	1.04795	1.45697	-1.2624	-1.05155	-1.00759
Pp3c1_38798						1.61857	2.64641	1.05201	-1.70542	3.43919	1.15705	5.13544			o						o		o				o
Pp3c1_38820	PTHR12565:SF178	KOG4304	PF00010	TRANSCRIPTION FACTOR PIF3	AT1G09530.2	-1.32824	1.01448	-1.07175	-1.24375	1.31707	-1.20547	1.0311
Pp3c1_38860						-1.15045	3.79319	1.11685	3.35446	-1.30069	-1.92079	-1.72466			o				o
Pp3c1_38880	PTHR16223:SF51		PF00010	SUBFAMILY NOT NAMED	AT4G33880.1	-1.0616	-1.07773	-1.21015	-1.65097	-1.3276	-1.81125	-1.19982
Pp3c1_3890	PTHR12176:SF29			S-ADENOSYL-L-METHIONINE-DEPENDENT METHYLTRANSFERASE DOMAIN-CONTAINING PROTEIN	AT5G44600.1	-1.72359	1.14777	1.3418	1.31018	2.36436	1.14806	-1.00957											o				o
Pp3c1_38930	PTHR33193		PF12023	FAMILY NOT NAMED	AT5G11970.1	-2.03417	-1.92615	-1.16777	-1.01704	1.31281	1.40538	-1.36849		o
Pp3c1_38950	PTHR33193		PF12023	FAMILY NOT NAMED	AT5G11970.1	1.77911	-1.79882	-1.56686	-1.66461	-5.71133	-1.92561	-2.11247										o		o				o
Pp3c1_38960	PTHR11911:SF109		PF00571	SUBFAMILY NOT NAMED	AT4G34120.1	1.08828	1.32985	-1.05002	1.25091	-1.10978	-1.0484	-1.00129
Pp3c1_38970	PTHR10218:SF223	KOG0082	PF00503	G PROTEIN ALPHA Q SUBUNIT	AT1G31930.3	1.1102	-1.03714	-1.11734	-1.25539	-1.06462	-1.05497	1.13035
Pp3c1_39100	PTHR10177:SF212	KOG0654	"PF02984,PF00134"	CYCLIN-A2-1-RELATED	AT1G44110.1	1.80857	1.26966	1.26131	1.07468	-3.90672	-3.26739	-2.80118										o		o		o		o
Pp3c1_39120	PTHR10177:SF212	KOG0654	"PF02984,PF00134"	CYCLIN-A2-1-RELATED	AT1G44110.1	-4.44857	-2.24664	-1.00897	1.11402	5.74749	3.21988	1.26486		o		o							o		o		o
Pp3c1_39189						2.66727	3.37996	1.22051	3.28748	-1.22524	1.71219	1.73376	o		o				o
Pp3c1_39210	PTHR27003:SF36	KOG1187	"PF08263,PF13855,PF07714"	LEUCINE-RICH REPEAT PROTEIN KINASE-LIKE PROTEIN	AT1G06840.1	1.62966	-1.46427	-1.0382	-1.18342	-2.10297	-1.02088	-1.28203												o				o
Pp3c1_39230	PTHR10744	KOG1740	PF00366	40S RIBOSOMAL PROTEIN S11 FAMILY MEMBER	AT3G18880.1	-1.29177	1.1215	1.23004	1.14041	1.85087	1.166	1.12953
Pp3c1_39250	PTHR11878	KOG1306	PF01699	SODIUM/CALCIUM EXCHANGER	AT2G47600.1	-2.19101	-1.8392	-1.1061	-1.31151	1.66682	1.16154	-1.22635		o
Pp3c1_3930	PTHR10584:SF130	KOG2855	PF00294	SUBFAMILY NOT NAMED	AT5G58730.1	-2.67433	-1.46823	1.07274	-1.28555	3.32554	1.3036	1.12385		o									o				o
Pp3c1_39340	PTHR20858:SF17	KOG2598	"PF02581,PF08543"	HYDROXYMETHYLPYRIMIDINE/PHOSPHOMETHYLPYRIMIDINE KINASE THI20-RELATED	AT1G22940.1	-2.03666	1.14427	1.29094	1.01798	2.25002	-1.33391	-1.20492		o									o				o
Pp3c1_39460	PTHR13697:SF26	KOG2440	PF00365	SUBFAMILY NOT NAMED	AT4G04040.1	-5.3178	-1.66293	1.10462	-1.59117	6.21048	1.0877	1.02474		o									o				o
Pp3c1_39470	PTHR11524	KOG3184	"PF00327,PF08079"	60S RIBOSOMAL PROTEIN L7	AT3G13580.1	1.08043	-1.01532	1.14091	-1.09723	1.16792	1.00728	1.07219
Pp3c1_39510	PTHR10520:SF7	KOG3076	PF00551	FORMYLTETRAHYDROFOLATE DEFORMYLASE 1, MITOCHONDRIAL-RELATED	AT4G17360.1	-1.94776	1.2491	1.02953	1.17219	2.50593	1.15509	1.2107											o				o
Pp3c1_39540						-2.20757	-3.03033	1.09521	-3.50825	1.83036	-1.55364	-1.36192		o		o				o
Pp3c1_39550						1.17456	-2.21385	-1.66863	-2.93663	-2.48708	-1.71137	-1.3095				o				o				o				o
Pp3c1_39640	PTHR10795:SF157		"PF02225,PF05922,PF00082"	MEMBRANE-BOUND TRANSCRIPTION FACTOR PEPTIDASE, SITE 1	AT2G19170.1	-1.73648	1.13977	1.2713	1.65174	2.43383	1.57381	1.06937											o				o
Pp3c1_39650	PTHR10283:SF106		PF03600	SUBFAMILY NOT NAMED	AT5G64290.1	2.76703	-2.27614	-1.72719	-4.99964	-4.06162	-1.89569	1.14172	o			o				o				o				o
Pp3c1_39750	PTHR10738		PF05185	PROTEIN ARGININE N-METHYLTRANSFERASE 5	AT4G31120.1	-1.5385	1.04794	1.44918	-1.07136	2.43312	-1.04461	1.05836											o				o
Pp3c1_39760	PTHR11945:SF154	KOG0014	PF00319	F2E2.20-RELATED	AT1G77980.1	-2.13763	2.04051	1.16311	1.44784	2.50944	-1.41985	-1.02219		o	o								o				o
Pp3c1_39780	PTHR11945:SF154	KOG0014	PF00319	F2E2.20-RELATED	AT1G77980.1	1.00551	-1.13218	1.11476	-1.39086	2.69348	1.94715	2.35884									o		o				o
Pp3c1_39830	PTHR15069		PF16094	FAMILY NOT NAMED	AT3G25545.1	-1.0585	-1.11324	1.17269	1.2511	1.35998	1.50409	1.06362
Pp3c1_39840	PTHR12902			WASP-1	AT2G38440.1	-1.93334	-1.47604	-1.60519	-1.27673	1.39512	1.31439	1.12145
Pp3c1_39880	PTHR11214:SF92	KOG2287	"PF01762,PF00337"	BETA-1,3-GALACTOSYLTRANSFERASE 20-RELATED	AT5G62620.1	1.20192	-1.08585	-1.05339	-1.23852	-1.18669	-1.0856	1.03465
Pp3c1_3990	PTHR23054:SF19		PF14389	SUBFAMILY NOT NAMED		6.21681	1.60142	-1.15018	1.3438	-5.63209	1.04899	1.23164	o											o				o
Pp3c1_39900	PTHR11711:SF142	KOG0070	PF08477	ADP-RIBOSYLATION FACTOR 5-RELATED	AT1G10630.1	-2.52469	1.37616	-1.01197	1.75043	3.59763	1.80837	1.40113		o									o				o
Pp3c1_39910	PTHR11774:SF11		PF00432	GERANYLGERANYL TRANSFERASE TYPE-2 SUBUNIT BETA	AT5G12210.2	1.22839	1.33826	1.02358	1.26541	-1.16473	-1.0432	-1.00102
Pp3c1_39920	PTHR23180:SF200	KOG0703	PF01412	ARF-GAP DOMAIN AND FG REPEAT-CONTAINING PROTEIN 1	AT4G13350.2	4.8543	1.12597	1.13386	-1.32252	-5.17075	-1.83004	-1.2476	o											o				o
Pp3c1_39950						-1.85907	1.43516	-1.01005	2.98492	2.14545	2.38938	1.13041							o				o		o		o
Pp3c1_39960	PTHR35298		PF04689	FAMILY NOT NAMED	AT2G37120.1	1.14919	1.61223	1.12104	1.71855	-1.07484	1.00068	-1.08184
Pp3c1_40	PTHR23155:SF643		PF00931	SUBFAMILY NOT NAMED	AT4G33300.2	1.10564	-1.16172	-1.31169	-1.33931	-1.53364	-1.23748	-1.09015
Pp3c1_400	PTHR11934:SF9	KOG3075	PF06026	SUBFAMILY NOT NAMED	AT3G04790.1	2.51498	-1.4934	-4.12349	-2.53566	-14.3675	-2.39349	-1.42874	o					o		o				o		o		o
Pp3c1_40010	PTHR36713:SF1			SUBFAMILY NOT NAMED	AT1G15230.1	2.15239	1.14467	1.00271	1.02739	-1.90715	-1.00407	1.0918	o
Pp3c1_40030	PTHR11739:SF8		PF00285	CITRATE SYNTHASE, MITOCHONDRIAL	AT2G44350.2	1.11424	1.93857	-1.3111	2.08732	1.26231	1.95704	1.79033							o
Pp3c1_40040	PTHR12565:SF127			TRANSCRIPTION FACTOR HEC2	AT3G21330.1	-1.73229	5.80804	-1.06583	1.58622	3.6773	-1.63964	2.19978			o						o		o				o
Pp3c1_40060	PTHR24031:SF155	KOG0331	"PF04851,PF00098,PF08152,PF00271"	DEAD-BOX ATP-DEPENDENT RNA HELICASE 3, CHLOROPLASTIC	AT5G26742.2	-1.455	2.59394	1.08438	1.23238	2.92966	-1.1504	1.80045			o								o				o
Pp3c1_40090	PTHR11262:SF11		"PF10431,PF00004"	ATP-DEPENDENT CLP PROTEASE REGULATORY SUBUNIT CLPX	AT5G53350.1	1.06041	-1.08607	-1.24383	-1.07953	-1.59779	-1.22287	-1.24885
Pp3c1_4010	PTHR18866:SF99		PF00364	SUBFAMILY NOT NAMED	AT1G52670.1	-2.46552	-1.32824	1.28357	-1.24908	4.23848	1.40234	1.29863		o									o				o
Pp3c1_40160	PTHR35475:SF1			SUBFAMILY NOT NAMED	AT1G71780.1	2.27584	1.10546	-1.07124	-1.05786	-2.57035	-1.25342	-1.08746	o											o				o
Pp3c1_40230	PTHR31282:SF6		"PF10533,PF03106"	WRKY TRANSCRIPTION FACTOR 21-RELATED	AT3G04670.1	-2.89246	-2.6221	-1.54372	-1.41946	1.28455	1.2466	-1.50425		o		o
Pp3c1_40240	PTHR34044			FAMILY NOT NAMED	AT1G16080.1	-1.52817	1.26032	1.59865	1.58148	2.59762	1.31308	1.03034											o				o
Pp3c1_40270	PTHR31384:SF3		"PF02309,PF02362,PF06507"	AUXIN RESPONSE FACTOR 6	AT1G30330.2	1.23746	1.05921	-1.11167	-1.29348	-1.17161	-1.18493	1.139
Pp3c1_4030	PTHR10902	KOG0887	PF01247	60S RIBOSOMAL PROTEIN L35A	AT1G41880.1	-1.11411	-1.16244	1.14423	-1.19453	1.5971	1.19984	1.21359
Pp3c1_40350	PTHR11825:SF45	KOG0975	PF01063	SUBFAMILY NOT NAMED	AT5G65780.1	11.0552	7.26535	1.73998	5.58004	-12.1154	-2.51775	-1.96015	o		o				o					o		o		o
Pp3c1_40360						1.29507	3.19311	1.20885	2.3359	-1.11331	-1.43941	-1.06861			o				o
Pp3c1_40410	PTHR24031:SF235		"PF00271,PF00270"	DEAD-BOX ATP-DEPENDENT RNA HELICASE 37-RELATED	AT2G42520.1	1.18852	1.34503	1.15918	1.12813	1.07528	-1.09807	1.06955
Pp3c1_40490	PTHR11761:SF12	KOG0901	PF00238	PROTEIN HUELLENLOS	AT5G46160.2	-1.41051	-1.05207	1.16823	1.02202	1.91039	1.22716	1.12428
Pp3c1_40510						1.09518	1.65036	1.30465	1.7406	1.23823	1.07914	1.00739
Pp3c1_40570	PTHR15371:SF2		PF02466	OUTER ENVELOPE PORE PROTEIN 16-1, CHLOROPLASTIC	AT2G28900.1	13.5452	4.11744	-1.02358	2.109	-282.589	-40.4618	-21.0357	o		o				o			o		o		o		o
Pp3c1_40610	PTHR20648	KOG3473	PF03931	FAMILY NOT NAMED	AT5G59140.1	1.04568	-1.41623	-1.3298	-1.40831	-1.96288	-1.426	-1.45455
Pp3c1_40630	PTHR13678		PF07200	WILLIAMS-BEUREN SYNDROME CRITICAL REGION PROTEIN-RELATED	AT2G36680.1	1.41442	-1.03896	-1.16642	-1.06699	-2.1251	-1.34383	-1.32846												o				o
Pp3c1_40650	PTHR31356:SF1		PF00141	L-ASCORBATE PEROXIDASE S, CHLOROPLASTIC/MITOCHONDRIAL-RELATED	AT1G77490.1	-2.46621	-1.17884	1.08141	1.00464	2.22783	-1.02643	-1.23417		o									o				o
Pp3c1_40750	PTHR10071:SF209		"PF06200,PF00320,PF06203"	SUBFAMILY NOT NAMED	AT1G51600.2	1.12773	-1.04694	-1.12274	-1.02398	-1.13056	1.12649	1.08583
Pp3c1_40790	PTHR21266:SF24		"PF00355,PF08417"	PHEOPHORBIDE A OXYGENASE, CHLOROPLASTIC	AT3G44880.1	5.23311	2.20226	-1.0618	2.76475	-11.3774	-1.65463	-2.10753	o		o				o			o		o				o
Pp3c1_40800						-2.45536	-1.01732	1.77264	1.18297	4.86563	1.32701	1.08448		o									o				o
Pp3c1_40840	PTHR13343:SF17	KOG3374	PF13883	CELLULAR REPRESSOR OF E1A-STIMULATED GENES, ISOFORM A	AT2G04690.1	2.11505	1.22724	-1.22118	1.02368	-3.455	-1.6282	-1.37836	o											o				o
Pp3c1_40870	PTHR23089:SF7	KOG3275	PF01230	HIT FAMILY PROTEIN 1	AT5G48545.1	1.69246	2.06637	1.41887	1.9638	-1.23702	-1.10838	-1.06964			o
Pp3c1_4090	PTHR23359:SF100	KOG3079	"PF13238,PF08332"	P-LOOP CONTAINING NUCLEOSIDE TRIPHOSPHATE HYDROLASES SUPERFAMILY PROTEIN-RELATED	AT5G26667.3	-2.30794	-2.948	-1.33232	-2.62538	1.18085	-1.327	-1.51267		o		o				o
Pp3c1_41070	PTHR35502:SF2			MOVEMENT PROTEIN BINDING PROTEIN 2C	AT5G08120.1	-1.87305	-1.72196	-1.04741	-1.59589	2.04284	1.21302	1.10773											o				o
Pp3c1_41090	PTHR10108:SF795		"PF13489,PF01593"	CYCLOPROPANE-FATTY-ACYL-PHOSPHOLIPID SYNTHASE	AT3G23510.1	-32.3158	-2.24736	-1.11988	-1.00918	47.7067	3.62443	1.60293		o		o							o		o		o
Pp3c1_41170	PTHR32133:SF124		PF00646	F-BOX ONLY PROTEIN 13	AT1G27340.1	1.67747	1.02173	1.91695	1.50278	-1.7168	-1.35302	-2.02169										o						o
Pp3c1_41250	PTHR13301:SF35		"PF13632,PF14570"	CELLULOSE SYNTHASE-LIKE PROTEIN D1-RELATED	AT3G03050.1	-12.2884	-2.92513	-1.51143	-1.15047	8.54363	2.63083	1.01946		o		o							o		o		o
Pp3c1_41270	PTHR36071:SF1			SUBFAMILY NOT NAMED	AT5G40520.2	1.93425	1.67671	-1.01809	1.29091	-1.6684	-1.11696	1.14468
Pp3c1_41280	PTHR37755		PF14237	FAMILY NOT NAMED	AT5G01590.1	-1.45231	-1.00691	1.21259	-1.08431	2.15385	1.11816	1.18566											o				o
Pp3c1_41310	PTHR24015:SF419		PF03407	NUCLEOTIDE-DIPHOSPHO-SUGAR TRANSFERASE DOMAIN-CONTAINING PROTEIN-RELATED	AT1G14590.1	4.49139	-1.0943	-1.85536	-1.43434	-13.0207	-2.08032	-1.60989	o											o		o		o
Pp3c1_4140	PTHR24067:SF123	KOG0420	PF00179	NEDD8-CONJUGATING ENZYME UBC12-RELATED	AT4G36800.2	-1.16106	-1.13009	1.15141	1.10669	1.21362	1.11788	-1.136
Pp3c1_41400	PTHR13301:SF35		"PF13632,PF14570"	CELLULOSE SYNTHASE-LIKE PROTEIN D1-RELATED	AT3G03050.1	-5.5732	-1.21601	-1.18811	1.28106	5.01309	1.63881	1.03628		o									o				o
Pp3c1_41490	PTHR10429:SF0	KOG4486	PF02245	DNA-3-METHYLADENINE GLYCOSYLASE	AT3G12040.1	-2.18635	-1.1518	-1.06142	1.40493	2.53375	1.95891	1.19291		o									o				o
Pp3c1_41500			PF00168		AT4G34150.1	-2.18679	-1.44881	-1.1238	-1.197	2.43691	1.49182	1.21423		o									o				o
Pp3c1_41510	PTHR10098		"PF07719,PF13424"	RAPSYN-RELATED		-2.37644	-1.38892	-1.19946	1.14562	2.25459	1.78345	1.10415		o									o				o
Pp3c1_41520	PTHR30289		PF01161	UNCHARACTERIZED PROTEIN YBCL-RELATED	AT5G01300.1	11.4708	2.49855	1.02476	1.96245	-138.119	-15.9303	-12.6891	o		o							o		o		o		o
Pp3c1_41530	PTHR31314:SF2		PF00249	MYB-LIKE HTH TRANSCRIPTIONAL REGULATOR-LIKE PROTEIN	AT2G40260.1	1.23624	-1.97894	-1.09905	-1.25154	-2.11735	-1.00295	-1.60807												o				o
Pp3c1_41620	PTHR27000:SF78	KOG1187	"PF08263,PF00560,PF00069,PF12799,PF13855"	SUBFAMILY NOT NAMED	AT5G07280.1	-3.72392	-4.53082	-1.48606	-6.11915	5.24125	1.5248	2.02789		o		o				o	o		o				o
Pp3c1_4180	PTHR10742:SF229	KOG1276	"PF07156,PF13450"	PROTOPORPHYRINOGEN OXIDASE 2, CHLOROPLASTIC/MITOCHONDRIAL	AT5G14220.1	1.30609	1.42019	1.04988	1.49189	-1.45009	-1.12717	-1.2023
Pp3c1_41800	PTHR32166:SF15		PF04937	F16P17.2 PROTEIN	AT1G12380.1	1.26601	-1.11131	-1.27154	-1.13302	-1.38407	1.12302	1.12792
Pp3c1_41830	PTHR12714:SF11		PF04191	C-TERMINAL S-ISOPRENYLCYSTEINE CARBOXYL O-METHYLTRANSFERASE	AT5G59500.1	-1.19912	1.17878	1.47678	1.22626	2.14589	1.24095	1.17454											o				o
Pp3c1_41900	PTHR37200:SF1			SUBFAMILY NOT NAMED	AT1G70200.1	-2.26926	-1.19755	1.29933	-1.10211	3.3977	1.23236	1.11704		o									o				o
Pp3c1_41910	PTHR11062:SF57	KOG1021	PF03016	EXOSTOSIN-1C	AT3G42180.1	1.59585	-1.7165	1.10759	-3.5325	-1.8297	-2.65082	-1.30958								o						o		o
Pp3c1_41950	PTHR10012:SF0	KOG2867	PF03095	SERINE/THREONINE-PROTEIN PHOSPHATASE 2A ACTIVATOR	AT4G08960.1	1.53696	1.3031	-1.34532	1.1021	-2.13515	-1.24247	-1.06597												o				o
Pp3c1_41980	PTHR23431:SF2	KOG3497	PF01194	DNA-DIRECTED RNA POLYMERASES II, IV AND V SUBUNIT 10	AT1G11475.1	1.37316	1.15491	-1.05397	1.00767	-1.3345	-1.07298	1.05224
Pp3c1_41986	PTHR12228		PF04658	TRANSCRIPTION INITIATION FACTOR TFIID 55 KD SUBUNIT-RELATED	AT1G55300.1	1.62526	1.42797	-1.08406	1.53752	-1.41599	1.32225	1.20791
Pp3c1_41990						1.39393	1.65178	-1.19822	1.59522	-1.41889	1.12122	1.14364
Pp3c1_420	PTHR12650	KOG0009	PF04758	40S RIBOSOMAL PROTEIN S30/UBIQUITIN-LIKE PROTEIN FUBI	AT5G56670.1	-1.09193	-1.23947	-1.01895	-1.24387	1.1	1.00716	-1.00447
Pp3c1_42010	PTHR36367			FAMILY NOT NAMED	AT3G25805.1	-1.42378	-1.28417	1.09941	-1.12887	2.12162	1.51843	1.31421											o				o
Pp3c1_42020	PTHR11699:SF108	"KOG2451,KOG2450"	PF00171	ALDEHYDE DEHYDROGENASE	AT1G79440.1	9.76567	4.29805	1.68075	2.47117	-17.0702	-5.18832	-3.02896	o		o				o			o		o		o		o
Pp3c1_42090	PTHR31875:SF2		"PF05605,PF14571"	SUBFAMILY NOT NAMED	AT3G05700.1	1.14823	-1.0437	-1.00729	1.13105	-1.41497	-1.05296	-1.26139
Pp3c1_4210	PTHR27000:SF77	KOG1187	PF07714	LEUCINE-RICH REPEAT PROTEIN KINASE-LIKE PROTEIN	AT2G16250.1	-4.10039	1.08687	-1.04561	1.58554	3.54302	1.29762	-1.1424		o									o				o
Pp3c1_42330			PF11107		AT5G44010.1	1.01266	1.27776	1.20133	1.72148	1.7107	1.91377	1.39859
Pp3c1_42400	PTHR22883:SF66	KOG1315	PF01529	PROTEIN S-ACYLTRANSFERASE 13-RELATED	AT3G60800.1	1.03476	1.03121	-1.32538	-1.08995	-1.18821	1.01136	1.12017
Pp3c1_42450	PTHR22763		PF13639	RING ZINC FINGER PROTEIN	AT5G20910.1	-2.47449	-3.16543	-2.07753	-1.64797	-1.34608	1.17853	-1.65428		o		o		o
Pp3c1_4260	PTHR23510:SF4	KOG2325	"PF03105,PF07690"	SUBFAMILY NOT NAMED	AT4G22990.2	1.68046	1.32247	-1.03719	2.33708	-2.5583	1.18565	-1.51259							o					o				o
Pp3c1_42650	PTHR32133:SF124		PF00646	F-BOX ONLY PROTEIN 13	AT1G27340.1	1.55242	1.32236	1.03583	-1.15162	-1.33877	-1.38098	1.08619
Pp3c1_4270	PTHR11695:SF579	KOG1198	"PF08240,PF13602"	SUBFAMILY NOT NAMED	AT4G13010.1	12.8294	3.56498	1.56834	1.74809	-14.1979	-3.59537	-1.78998	o		o									o		o		o
Pp3c1_42700	PTHR12066:SF0	KOG1005	"PF00078,PF12009"	TELOMERASE REVERSE TRANSCRIPTASE	AT5G16850.1	-1.13882	1.28171	1.06089	1.19615	1.51941	1.15557	1.22002
Pp3c1_42710	PTHR31142:SF3		PF06454	PROTEIN TOM THREE HOMOLOG 1-RELATED	AT4G21790.1	1.44525	-1.31346	-1.28123	-1.6215	-1.67773	-1.13622	1.07041
Pp3c1_42740	PTHR31142		PF06454	FAMILY NOT NAMED	AT2G02180.1	2.23426	1.39389	-1.08384	1.07908	-2.15853	-1.16981	1.08806	o											o				o
Pp3c1_42750	PTHR36409:SF1			SUBFAMILY NOT NAMED	AT5G66290.1	1.03981	-1.01006	1.20737	1.25883	1.01041	1.08972	-1.18401
Pp3c1_42760	PTHR10992:SF840	KOG1454	PF12697	METHYLESTERASE 17-RELATED	AT3G10870.1	1.29386	-2.33603	1.01986	-2.71467	1.02976	1.10711	1.26706				o				o
Pp3c1_42820	PTHR24089:SF388	KOG0758	PF00153	MITOCHONDRIAL ARGININE TRANSPORTER BAC1	AT2G33820.1	2.01813	1.25249	-1.42065	-1.16944	-2.91101	-1.50992	-1.04684	o											o				o
Pp3c1_42830	PTHR13142:SF1	"KOG1869,KOG4851,KOG2809,KOG1951,KOG2885,KOG3634"	PF03941	INNER CENTROMERE PROTEIN	AT5G55820.1	-1.28221	-1.446	1.51545	-1.34193	2.10835	1.15159	1.05217											o				o
Pp3c1_42870	PTHR30075:SF3		"PF02091,PF02092"	GLYCINE--TRNA LIGASE 2, CHLOROPLASTIC/MITOCHONDRIAL	AT3G48110.1	-3.39635	-1.20288	1.2034	1.09861	4.68279	1.49038	1.11074		o									o				o
Pp3c1_42880	PTHR36035:SF1			PROTEIN DISULFIDE-ISOMERASE SCO2	AT3G19220.1	4.39211	1.51182	1.12407	1.27697	-5.66887	-1.74574	-1.49634	o											o				o
Pp3c1_4290	PTHR11758:SF16	KOG1754	PF00410	RIBOSOMAL PROTEIN S15A	AT5G59850.1	1.10138	-1.22825	-1.00762	-1.22183	-1.06229	1.03393	1.01309
Pp3c1_42950	PTHR31906:SF7		PF04755	SUBFAMILY NOT NAMED	AT3G26070.1	1.69518	1.32493	-1.06207	1.10308	-1.57756	-1.06916	1.10659
Pp3c1_430	PTHR11757:SF2		"PF00326,PF02897"	PROLYL ENDOPEPTIDASE	AT1G76140.1	-7.14476	-6.91711	-1.96175	-6.18578	2.58266	-1.2782	-1.44413		o		o				o			o				o
Pp3c1_4300	PTHR23244:SF308		PF13415	KELCH REPEAT-CONTAINING PROTEIN	AT5G18590.2	1.01987	-1.23387	-1.11081	-1.05733	-1.51592	-1.16591	-1.37993
Pp3c1_43030	PTHR22844	KOG0265	PF00400	F-BOX AND WD40 DOMAIN PROTEIN	AT4G35050.1	1.06318	1.04901	1.12289	1.0772	1.0814	1.03525	-1.00754
Pp3c1_43050	PTHR22936:SF29		PF01694	RHOMBOID-LIKE PROTEIN 10	AT1G25290.2	1.59332	1.54623	1.26347	1.27059	-1.25806	-1.23287	-1.02826
Pp3c1_4340	PTHR23115:SF97		"PF03144,PF00679,PF06421,PF00009"	TRANSLATION FACTOR GUF1, MITOCHONDRIAL	AT5G39900.1	1.16287	1.57308	1.21653	1.23134	1.48333	1.09209	1.37465
Pp3c1_4350	PTHR11732:SF248	KOG1575	PF00248	PYRIDOXAL REDUCTASE, CHLOROPLASTIC	AT5G53580.1	3.38852	1.5929	1.39652	1.09555	-2.51739	-1.53238	-1.07012	o											o				o
Pp3c1_4370	PTHR10263:SF19	KOG0232	PF00137	SUBFAMILY NOT NAMED	AT1G19910.1	1.33034	-1.34317	-1.102	-1.35001	-1.6607	-1.15655	-1.1686
Pp3c1_4400	PTHR10263:SF12	KOG0232	PF00137	SUBFAMILY NOT NAMED	AT1G19910.1	2.40788	1.62679	1.16148	1.41496	-2.08506	-1.17432	-1.03704	o											o				o
Pp3c1_4420						-1.29034	-1.04082	1.51695	2.03134	1.2269	1.30685	-1.64173							o
Pp3c1_4421						1.05944	-1.07866	1.1645	1.2152	-1.24305	-1.05148	-1.40267
Pp3c1_4470	PTHR26312:SF87			SUBFAMILY NOT NAMED	AT2G29670.1	2.18221	1.11703	-1.18945	1.34119	-3.67711	-1.19802	-1.45997	o											o				o
Pp3c1_4500	PTHR22981		PF00855	3-HYDROXYISOBUTYRATE DEHYDROGENASE-RELATED	AT5G27650.1	1.0386	1.46599	1.01102	1.32899	1.36184	1.24813	1.35749
Pp3c1_4510	PTHR11644:SF2	KOG0833	"PF00383,PF08211"	CYTIDINE DEAMINASE	AT2G19570.1	-1.81811	-1.02711	1.24713	1.38488	2.33	1.43898	-1.00341											o				o
Pp3c1_4540	PTHR31209:SF0		"PF01676,PF10143"	COFACTOR-INDEPENDENT PHOSPHOGLYCERATE MUTASE	AT3G30841.1	-3.39088	-2.21157	-1.19392	-1.64881	2.79322	1.2987	-1.04839		o		o							o				o
Pp3c1_4600	PTHR23091:SF234		PF00583	SUBFAMILY NOT NAMED	AT4G28030.1	-1.66209	1.07093	1.1454	-1.022	2.43343	1.15006	1.23965											o				o
Pp3c1_470						2.39678	-4.34964	-5.9114	-5.22894	-96.1825	-8.29769	-6.99734	o			o		o		o		o		o		o		o
Pp3c1_4750	PTHR11764:SF12	KOG0497	PF00432	SUBFAMILY NOT NAMED	AT1G78970.1	-1.63317	-1.66769	2.35892	-1.42599	4.30698	1.28634	1.08256					o						o				o
Pp3c1_4930	PTHR12701:SF12		PF05529	GB|AAF26109.1	AT3G03160.1	4.81464	-1.48859	1.04117	1.03926	-27.8448	-3.95467	-6.21	o									o		o		o		o
Pp3c1_4990	PTHR14379		"PF12872,PF01936"	LIMKAIN B LKAP	AT2G15560.1	3.3125	1.21791	1.07723	-1.19594	-5.91393	-2.84518	-1.98311	o											o		o		o
Pp3c1_5000	PTHR19443	KOG1369	"PF00349,PF03727"	HEXOKINASE	AT4G29130.1	1.18485	1.83374	-1.1785	1.55727	-1.65647	-1.41949	-1.22387
Pp3c1_5030	PTHR12801:SF51	KOG2248	PF00929	PROTEIN Y56A3A.33	AT5G25800.1	1.26169	1.63466	-1.01512	-1.01404	1.15866	-1.13453	1.43846
Pp3c1_5050	PTHR13718	KOG0877	"PF00333,PF03719"	RIBOSOMAL S SUBUNIT	AT2G33800.1	-2.08517	-1.35028	1.53437	-1.01092	3.39429	1.39649	1.02961		o									o				o
Pp3c1_5190	PTHR36354			FAMILY NOT NAMED	AT2G40800.1	-1.05329	1.0439	-1.02624	1.27261	1.22671	1.43436	1.15826
Pp3c1_5280	PTHR24412:SF217			F-BOX/KELCH-REPEAT PROTEIN SKIP25	AT1G31350.1	1.27107	-1.30308	-1.39348	-2.31241	-1.46718	-1.49295	1.17085								o
Pp3c1_5300	PTHR21368:SF18	KOG4607	"PF01281,PF03948"	39S RIBOSOMAL PROTEIN L9, MITOCHONDRIAL	AT3G44890.1	-1.43962	-1.80764	1.4157	-1.4712	1.8724	1.11162	-1.12266
Pp3c1_5320	PTHR21368:SF18	KOG4607	"PF01281,PF03948"	39S RIBOSOMAL PROTEIN L9, MITOCHONDRIAL	AT3G44890.1	-1.26015	-1.2143	1.45954	-1.09329	2.1466	1.27672	1.13129											o				o
Pp3c1_5330	PTHR10934	KOG1714		60S RIBOSOMAL PROTEIN L18	AT3G05590.1	-1.01105	-1.332	1.00336	-1.40724	1.02168	-1.06516	-1.02376
Pp3c1_540	PTHR10209:SF155	KOG0143	"PF03171,PF14226"	2-OXOGLUTARATE (2OG) AND FE(II)-DEPENDENT OXYGENASE SUPERFAMILY PROTEIN-RELATED	AT4G10500.1	-9.68234	-3.32568	-2.82232	-3.57394	2.98295	-1.25525	-1.18542		o		o		o		o			o				o
Pp3c1_5460	PTHR31100		PF03479	FAMILY NOT NAMED	AT2G35270.1	1.33404	-1.83748	-1.86384	-1.56431	-4.52777	-1.57474	-1.87744												o				o
Pp3c1_5570	PTHR12532:SF0	KOG2972	PF01709	TRANSCRIPTIONAL REGULATORY PROTEIN HAH1-RELATED	AT2G25830.1	-1.08159	1.24214	1.27659	1.20988	1.59606	1.10834	1.12078
Pp3c1_560	PTHR10217:SF504	KOG0498	"PF00027,PF07885,PF12796,PF11834"	POTASSIUM CHANNEL AKT1-RELATED	AT2G26650.1	1.02651	-1.61779	-1.02816	-2.05264	-1.26666	-1.54634	-1.2375								o
Pp3c1_5600	PTHR11071:SF156	KOG0415	"PF00098,PF00076,PF00160"	PEPTIDYL-PROLYL CIS-TRANS ISOMERASE-LIKE 4	AT1G53720.1	2.35142	1.83144	1.06082	1.53319	-1.41387	1.2921	1.52151	o
Pp3c1_580	PTHR23309:SF10	KOG1683	"PF16113,PF00725,PF02737"	PEROXISOMAL FATTY ACID BETA-OXIDATION MULTIFUNCTIONAL PROTEIN AIM1	AT4G29010.1	5.11931	2.60103	1.24428	2.22956	-4.79627	-1.37985	-1.20198	o		o				o					o				o
Pp3c1_5800	PTHR18937	"KOG1937,KOG4593,KOG0978"		STRUCTURAL MAINTENANCE OF CHROMOSOMES SMC FAMILY MEMBER		-1.32595	-2.33365	-1.62982	-3.46275	-1.15156	-1.40938	1.03741				o				o
Pp3c1_5820	PTHR11586:SF18		PF01588	NUCLEIC ACID-BINDING, OB-FOLD-LIKE PROTEIN	AT4G13780.1	-1.39219	1.28687	1.40307	1.15569	2.40202	1.08788	1.19208											o				o
Pp3c1_5850	PTHR11960:SF12	KOG1670	PF01652	EUKARYOTIC TRANSLATION INITIATION FACTOR ISOFORM 4E	AT4G18040.1	1.12671	1.19727	1.01976	1.27286	1.03895	1.20125	1.11344
Pp3c1_5860	PTHR20883:SF8	KOG3290	PF05721	SUBFAMILY NOT NAMED		1.59798	1.17412	1.03157	1.03227	-1.56335	-1.16555	-1.03979
Pp3c1_590	PTHR23029:SF7	KOG4754	PF00300	PHOSPHOGLYCERATE/BISPHOSPHOGLYCERATE MUTASE FAMILY PROTEIN	AT2G17280.2	1.26347	1.3252	1.08744	1.3372	1.06702	1.2314	1.2022
Pp3c1_5970						-2.09499	-2.18555	-1.16565	-2.23752	1.62881	-1.14723	-1.13765		o		o				o
Pp3c1_60	PTHR21404	KOG1045	PF08242	HEN1	AT4G20910.2	1.1875	1.41951	1.24354	1.34839	1.11353	-1.00546	1.0312
Pp3c1_600	PTHR12902			WASP-1	AT2G38440.1	-2.36756	-1.14479	-1.25325	1.17385	2.7299	1.91221	1.40173		o									o				o
Pp3c1_6020	PTHR36708:SF1			SUBFAMILY NOT NAMED	AT1G08480.1	2.41637	1.32741	1.07324	1.19168	-2.95835	-1.48773	-1.35572	o											o				o
Pp3c1_6050	PTHR27001:SF183	KOG1187	"PF01476,PF07714"	PROTEIN LYK5	AT2G33580.1	-2.21224	-1.64423	-1.72117	-2.13999	2.26924	1.33529	1.71253		o						o			o				o
Pp3c1_6070	PTHR21319:SF11	KOG1940	"PF13923,PF05495,PF14599"	SUBFAMILY NOT NAMED	AT5G25560.1	1.96851	-1.31627	-1.56056	-1.07778	-5.90758	-1.59726	-1.98153												o				o
Pp3c1_6090	PTHR24115:SF417	KOG4280	"PF12711,PF00225"	PHRAGMOPLAST ORIENTING KINESIN-1	AT3G19050.1	-1.0195	1.15615	1.14774	2.79673	1.63961	3.34735	1.35724							o						o		o
Pp3c1_6110						-2.25775	-1.04679	-1.64442	-1.99913	1.61621	-1.648	1.14181		o
Pp3c1_6120	PTHR10705	KOG1746	PF02109	DOLICHYL-DIPHOSPHOOLIGOSACCHARIDE--PROTEIN GLYCOSYLTRANSFERASE SUBUNIT DAD1	AT1G32210.1	1.19543	1.14654	-1.12121	-1.02348	-1.50995	-1.34284	-1.16194
Pp3c1_6130	PTHR12299:SF17	KOG2945	"PF09598,PF04774"	AT19571P-RELATED	AT4G17520.1	1.04482	-1.07401	1.03585	-1.36799	1.21411	-1.05688	1.18701
Pp3c1_6150	PTHR12093:SF10		PF09735	MEMBRANE-ASSOCIATED PROTEIN HEM	AT2G35110.2	-1.62722	-1.07251	1.01641	1.0351	2.08906	1.38061	1.22479											o				o
Pp3c1_6160	PTHR11885		PF00312	RIBOSOMAL PROTEIN S15P/S13E	AT4G00100.1	2.59429	1.35994	-1.08359	-1.29664	-2.36559	-1.50624	1.15332	o											o				o
Pp3c1_6170					AT1G80245.3	2.02536	1.83521	1.17903	1.50341	-1.30032	1.06534	1.28152	o
Pp3c1_6180	PTHR13989:SF14		PF01336	CST COMPLEX SUBUNIT STN1	AT1G07130.1	1.00217	1.18517	-1.03133	1.25342	1.19676	1.28853	1.2005
Pp3c1_620	PTHR22770		PF01485	UBIQUITIN CONJUGATING ENZYME 7 INTERACTING PROTEIN-RELATED	AT1G32340.1	1.46062	1.04405	-1.58758	-1.30986	-3.55447	-2.12794	-1.57908												o		o		o
Pp3c1_6220	PTHR22942:SF36	KOG2859		DNA REPAIR PROTEIN XRCC2 HOMOLOG	AT5G64520.2	-1.15616	1.24256	-1.26896	1.46463	-1.06493	1.19561	-1.00072
Pp3c1_6240	PTHR31513:SF1			GLYCINE-RICH PROTEIN	AT5G11700.2	1.94551	-1.00407	-1.20983	-1.04825	-2.24726	-1.01262	1.01586												o				o
Pp3c1_6260	PTHR11926:SF279		PF00201	UDP-GLYCOSYLTRANSFERASE 74C1-RELATED	AT4G01070.1	1.35386	1.25001	2.7918	-1.08654	1.66797	-1.70493	-1.27427					o
Pp3c1_6270	PTHR10037		PF00520	VOLTAGE-GATED CATION CHANNEL CALCIUM AND SODIUM	AT4G03560.1	-12.9893	-3.17727	-1.66107	-3.93242	16.1155	1.64062	1.99689		o		o				o			o				o
Pp3c1_6272	PTHR10037		PF00520	VOLTAGE-GATED CATION CHANNEL CALCIUM AND SODIUM	AT4G03560.1	-16.0705	-4.31476	1.00671	-2.79996	16.8338	1.57976	1.00911		o		o				o			o				o
Pp3c1_6280	PTHR24012		PF00076	FAMILY NOT NAMED	AT3G23830.2	-1.18866	1.07299	1.1147	-1.15061	1.54861	-1.07309	1.13333
Pp3c1_630	PTHR15818:SF2		PF12656	G PATCH DOMAIN AND KOW MOTIFS-CONTAINING PROTEIN	AT1G33520.1	1.51817	1.48874	-1.17753	1.01421	-1.1497	1.04219	1.50703
Pp3c1_6350	PTHR37761:SF1			SUBFAMILY NOT NAMED	AT5G15880.1	-1.10203	1.05948	1.03651	1.33898	1.12429	1.22455	-1.04794
Pp3c1_6360	PTHR11476:SF5	KOG1936	"PF03129,PF00587"	CLASS II AARS AND BIOTIN SYNTHETASES SUPERFAMILY PROTEIN-RELATED	AT3G46100.1	-2.3485	-1.36825	1.38201	-1.12436	3.57126	1.31844	1.06693		o									o				o
Pp3c1_6380	PTHR10742:SF284	KOG0029	"PF08236,PF13450,PF04433"	LYSINE-SPECIFIC HISTONE DEMETHYLASE 1A	AT4G16310.1	1.52412	1.07959	-1.2431	-1.03164	-1.71465	-1.02322	1.07223
Pp3c1_6385	PTHR10742:SF284	KOG0029	"PF08236,PF13450,PF04433"	LYSINE-SPECIFIC HISTONE DEMETHYLASE 1A	AT4G16310.1	-1.03051	-1.32125	-1.35228	-1.57456	-1.35027	-1.2447	-1.06094
Pp3c1_6410						-1.11164	1.23732	-1.34967	1.2638	1.02587	1.25167	1.20696
Pp3c1_6470	PTHR19957:SF120	KOG0811	"PF05739,PF14523"	SUBFAMILY NOT NAMED	AT5G46860.1	-1.04958	-2.25098	-2.06173	-2.25488	-3.50015	-1.81423	-1.83817				o		o		o				o				o
Pp3c1_6480	PTHR12149:SF8	KOG3021	PF01636	MGC174333 PROTEIN	AT3G61080.1	1.09232	1.86191	1.21189	1.78539	1.40609	1.19545	1.22765
Pp3c1_6490	PTHR24015:SF555		"PF01535,PF13041"	SUBFAMILY NOT NAMED	AT4G31850.1	-1.17515	1.11919	1.06691	1.12026	1.53144	1.2037	1.18401
Pp3c1_6500	PTHR11183:SF39		PF01501	PROTEIN GYG-1, ISOFORM A	AT5G18480.1	1.20347	-1.18008	-1.02625	-1.01845	-1.60665	-1.13979	-1.34173
Pp3c1_6520	PTHR31042:SF1		PF02485	SUBFAMILY NOT NAMED	AT4G31350.2	-1.91967	-1.42978	-1.51655	-1.08499	1.31372	1.34605	1.0061
Pp3c1_6570	PTHR12233:SF2	KOG2717	PF00339	DOWN SYNDROME CRITICAL REGION PROTEIN 3	AT1G48550.1	2.94962	1.91956	1.22429	1.6443	-2.18157	-1.07312	1.07103	o											o				o
Pp3c1_6640	PTHR21337:SF6		PF01474	CLASS-II DAHP SYNTHETASE FAMILY PROTEIN-RELATED	AT1G22410.1	-3.91717	3.82688	-1.16066	1.49751	3.43615	-2.55075	-1.01339		o	o								o			o	o	o
Pp3c1_6650	PTHR11593	KOG3353	PF00237	60S RIBOSOMAL PROTEIN L17	AT1G67430.1	1.05283	-1.47955	-1.11547	-1.41615	-1.19428	1.01185	-1.04831
Pp3c1_6750	PTHR24092:SF74		"PF00122,PF12710,PF16209,PF16212"	PHOSPHOLIPID-TRANSPORTING ATPASE 1	AT5G04930.1	-1.23857	-1.38075	-1.55046	-1.51736	-1.23265	-1.0986	-1.01459
Pp3c1_680	PTHR36335:SF1			CHAPERONE DNAJ-DOMAIN CONTAINING PROTEIN	AT1G69060.1	1.00423	-1.09374	-1.09292	-1.39349	1.35844	1.15234	1.44619
Pp3c1_6880	PTHR12081:SF18	KOG2577	"PF02319,PF16421"	TRANSCRIPTION FACTOR E2F	AT5G22220.3	-1.19897	1.02121	1.05854	1.09259	1.42576	1.18323	1.08937
Pp3c1_690	PTHR32161:SF8		PF07676	PROTEIN TAG-10, ISOFORM A	AT1G21680.1	1.74823	-1.10409	-1.03111	-1.26278	-1.69177	-1.09012	1.03352
Pp3c1_6920						1.70781	1.42523	-1.21954	1.48556	-2.27806	-1.06781	-1.1296												o				o
Pp3c1_6930	PTHR10281:SF45	KOG1110	PF00173	MEMBRANE STEROID-BINDING PROTEIN 1-RELATED	AT3G48890.1	1.41924	-1.27988	-1.16517	-1.54934	-2.02067	-1.50195	-1.25964												o				o
Pp3c1_6940	PTHR12542:SF16	KOG2344	PF03081	EXO70-G1 PROTEIN	AT4G31540.1	-1.30978	-2.76274	-1.70448	-2.50491	-1.41792	-1.00379	-1.12328				o				o
Pp3c1_6950	PTHR13683:SF342	KOG1339	PF14543	SUBFAMILY NOT NAMED	AT5G43100.1	-1.02755	-1.22527	-1.30606	-1.24026	-1.26898	-1.02702	-1.02973
Pp3c1_6980	PTHR31717:SF3		PF00643	ZINC FINGER PROTEIN CONSTANS-LIKE 14-RELATED	AT5G54470.1	2.07575	2.4124	1.05012	1.36469	-1.35426	-1.22881	1.41874	o		o
Pp3c1_6990	PTHR11695:SF564	KOG1196	"PF00107,PF16884"	SUBFAMILY NOT NAMED	AT5G16970.1	2.86112	2.12848	1.3526	1.5852	-2.86929	-1.84688	-1.39771	o		o									o				o
Pp3c1_70	PTHR23180:SF200	KOG0702		ARF-GAP DOMAIN AND FG REPEAT-CONTAINING PROTEIN 1	AT4G32630.2	1.19582	1.45823	-1.01141	1.49529	-1.07547	1.13506	1.09031
Pp3c1_7010	PTHR22897	KOG1731	PF04777	QUIESCIN Q6-RELATED SULFHYDRYL OXIDASE	AT1G15020.1	1.89902	1.30137	-1.06538	1.59989	-2.33139	1.04988	-1.1891												o				o
Pp3c1_7030	PTHR11527:SF95	KOG3591	PF00011	23.5 KDA HEAT SHOCK PROTEIN, MITOCHONDRIAL-RELATED	AT4G27670.1	21.6536	2.05455	-2.09009	-1.11115	-126.65	-6.50555	-2.89007	o		o							o		o		o		o
Pp3c1_7080	PTHR10984:SF35	KOG2667	"PF13850,PF07970"	SUBFAMILY NOT NAMED	AT1G36050.1	1.29425	-1.12175	-1.17847	-1.19605	-1.39244	1.01112	1.06213
Pp3c1_7090	PTHR11108:SF5		PF00762	FERROCHELATASE-2, CHLOROPLASTIC	AT2G30390.1	-1.17819	-1.3729	2.11166	1.06314	1.44719	-1.19564	-1.77191					o
Pp3c1_7091	PTHR11108:SF5		PF00762	FERROCHELATASE-2, CHLOROPLASTIC	AT2G30390.1	3.56616	2.37355	-1.43295	1.06825	-3.05923	-1.35164	1.62046	o		o									o				o
Pp3c1_7160	PTHR23410	KOG0875	"PF14204,PF00861"	RIBOSOMAL PROTEIN L5-RELATED	AT5G39740.2	-1.02954	-1.22558	1.08061	-1.18583	1.18284	1.08226	1.03132
Pp3c1_7170	PTHR24073	KOG0092	PF00025	FAMILY NOT NAMED	AT3G54840.1	-5.51962	-1.01822	1.03089	1.4925	6.38876	1.67923	1.08855		o									o				o
Pp3c1_7200	PTHR37028:SF1			SUBFAMILY NOT NAMED		3.89202	1.48097	-1.01083	1.04488	-2.60686	1.05039	1.46542	o											o				o
Pp3c1_7290	PTHR36024:SF1			ANKYRIN REPEAT PROTEIN SKIP35	AT2G44090.2	1.05893	-1.19539	1.14464	-1.41435	1.27027	-1.02302	1.13959
Pp3c1_7300	PTHR13301		PF00170	X-BOX TRANSCRIPTION FACTOR-RELATED	AT2G42380.2	1.00499	-1.80256	-1.76024	-3.06084	1.26071	1.29363	2.16333								o	o						o
Pp3c1_7360	PTHR24365:SF368		PF13855	OUTER ARM DYNEIN LIGHT CHAIN 1 PROTEIN	AT4G03260.2	1.29384	2.15747	1.0273	1.64281	1.13766	1.07445	1.3891			o
Pp3c1_7370						1.34167	2.69841	-1.10191	1.67193	1.12639	1.01624	1.61518			o
Pp3c1_7380	PTHR11540:SF27		"PF01073,PF02866"	MALATE DEHYDROGENASE, GLYOXYSOMAL-RELATED	AT2G22780.1	1.45787	1.51605	1.35145	1.13227	-1.62657	-2.05001	-1.55488														o		o
Pp3c1_7390	PTHR12677		PF09335	UNCHARACTERIZED	AT1G03260.1	-1.01577	-1.63138	-1.51041	-1.12923	-2.1578	-1.0214	-1.49802												o				o
Pp3c1_7410	PTHR13542	KOG4401	PF09793	UNCHARACTERIZED	AT1G24050.1	1.34141	-1.10175	-1.20015	-1.16735	-1.75491	-1.17315	-1.12382
Pp3c1_7430	PTHR13043	KOG2347	PF08700	EXOCYST COMPLEX COMPONENT SEC5	AT1G21170.1	-1.23572	-1.20974	-1.16958	-1.27556	1.07425	-1.05302	-1.01401
Pp3c1_7450	PTHR11584	KOG0594	PF00069	SERINE/THREONINE PROTEIN KINASE	AT5G01920.1	-1.29216	-1.07526	1.26531	-1.02853	1.59006	1.00119	-1.06064
Pp3c1_7460	PTHR23188:SF12	KOG2478	PF03985	RNA POLYMERASE II-ASSOCIATED FACTOR 1 HOMOLOG	AT1G79730.1	1.62913	1.27492	1.02877	1.06611	-1.57675	-1.20968	-1.02679
Pp3c1_7500	PTHR13061:SF0	KOG3121	PF14602	GAMMA CARBONIC ANHYDRASE-LIKE 1, MITOCHONDRIAL-RELATED	AT3G48680.1	-1.16906	1.04492	1.01683	-1.01971	1.35506	1.05327	1.1055
Pp3c1_7510	PTHR11661:SF6	KOG0886	"PF00298,PF03946"	SUBFAMILY NOT NAMED	AT2G37190.1	1.00907	1.24933	-1.09634	1.18001	1.24959	1.28418	1.33968
Pp3c1_7520	PTHR13379	KOG4529	PF07000	UNCHARACTERIZED DUF1308	AT1G73380.1	1.79214	1.6067	-1.11198	1.04103	-2.16632	-1.70276	-1.12037												o				o
Pp3c1_7540	PTHR15160:SF6		PF02577	SUBFAMILY NOT NAMED	AT1G19660.2	3.56957	2.39693	1.50987	1.44337	-3.73926	-2.66445	-1.62849	o		o									o		o		o
Pp3c1_7550						2.48128	2.42785	1.03893	2.4696	-1.72018	1.39219	1.34873	o		o				o
Pp3c1_7590						1.17176	1.24986	1.13263	1.13852	1.06746	-1.00938	1.07135
Pp3c1_7630	PTHR24115:SF417	KOG4280	"PF12711,PF00225"	PHRAGMOPLAST ORIENTING KINESIN-1	AT3G19050.1	-1.52549	-1.53722	-1.42057	-1.69557	2.13717	1.77502	1.9296											o				o
Pp3c1_7710	PTHR11994:SF14	KOG0397	"PF00281,PF00673"	SUBFAMILY NOT NAMED	AT5G45775.2	1.08009	-1.33738	-1.15851	-1.38375	-1.27472	-1.07043	-1.0502
Pp3c1_7720						1.43869	1.67264	-1.18597	1.31532	-1.26262	1.04678	1.31079
Pp3c1_7740	PTHR31190:SF30		PF00847	ETHYLENE-RESPONSIVE TRANSCRIPTION FACTOR 15-RELATED	AT4G17500.1	-12.0391	-14.7314	-7.03626	-4.62802	1.11483	2.04055	-1.58397		o		o		o		o					o		o
Pp3c1_7800	PTHR31190:SF30		PF00847	ETHYLENE-RESPONSIVE TRANSCRIPTION FACTOR 15-RELATED	AT4G17500.1	-12.1789	-8.12183	-8.8787	-7.27472	1.27683	1.01592	-1.11703		o		o		o		o
Pp3c1_7810	PTHR11405:SF16	KOG1504	"PF00185,PF02729"	ASPARTATE CARBAMOYLTRANSFERASE, CHLOROPLASTIC	AT3G20330.1	-2.60656	1.45073	1.22547	1.40875	4.39338	1.31504	1.33354		o									o				o
Pp3c1_7830	PTHR12919	KOG3419	PF00886	30S RIBOSOMAL PROTEIN S16	AT5G56940.1	-4.56551	-1.33174	1.51629	-1.01528	7.70363	1.43724	1.07887		o									o				o
Pp3c1_7870	PTHR11006:SF10		PF05185	HISTONE-ARGININE METHYLTRANSFERASE CARMER-RELATED	AT3G06930.2	-4.23712	-1.79344	-1.35316	-1.12284	3.5014	1.75922	1.08476		o									o				o
Pp3c1_7880	PTHR33021:SF21		PF02298	SUBFAMILY NOT NAMED	AT2G25060.1	-4.22566	1.82978	-1.10516	-1.6406	10.0582	-1.15933	2.55137		o							o		o				o
Pp3c1_7900	PTHR12356:SF3	KOG2265	PF04969	NUCLEAR MIGRATION PROTEIN NUDC	AT5G53400.1	-1.02929	1.03682	1.08047	1.09166	1.04594	-1.02562	-1.09652
Pp3c1_7910	PTHR10996:SF159		"PF07991,PF01842,PF00389"	D-3-PHOSPHOGLYCERATE DEHYDROGENASE	AT1G17745.1	-37.7929	-5.36211	-1.18571	-8.07364	24.8864	-1.95908	-1.3213		o		o				o			o				o
Pp3c1_7950						-1.76613	-3.04173	-1.04772	-4.72225	1.73778	-1.53036	-1.00059				o				o
Pp3c1_8040	PTHR14296		PF02791	FAMILY NOT NAMED	AT1G18950.1	-1.47046	-1.23393	-1.1259	-1.12258	1.16006	-1.04068	-1.1613
Pp3c1_8046	PTHR14296		PF02791	FAMILY NOT NAMED	AT1G18950.1	-1.38213	-1.25887	-1.11385	-1.08532	1.02982	-1.0547	-1.24224
Pp3c1_8060	PTHR15351:SF3	KOG2962	PF01145	PROTEIN ERL-1	AT2G03510.1	-1.08554	-1.0261	-1.2405	-1.15168	-1.05043	-1.04767	1.05577
Pp3c1_8100	PTHR22880:SF34	KOG2930	PF00628	ATP-DEPENDENT CHROMATIN ASSEMBLY FACTOR LARGE SUBUNIT-RELATED	AT3G05670.1	1.46717	1.95103	1.02875	1.21903	1.11787	-1.01803	1.54734
Pp3c1_8110	PTHR23063:SF9	KOG4666	PF01553	LYSOPHOSPHOLIPID ACYLTRANSFERASE LPEAT2	AT2G45670.1	-1.00742	1.18829	1.21636	1.30831	-1.13411	-1.28776	-1.43422
Pp3c1_8111	PTHR23063:SF9	KOG4666	PF01553	LYSOPHOSPHOLIPID ACYLTRANSFERASE LPEAT2	AT2G45670.1	-5.00358	-2.0881	-1.5265	-1.49414	3.21571	1.35122	-1.05067		o		o							o				o
Pp3c1_8119						-1.51389	2.42488	1.17089	4.29574	1.5446	1.51342	-1.1879			o				o
Pp3c1_8170	PTHR31407:SF5		PF02037	PLASTID TRANSCRIPTIONALLY ACTIVE 3	AT3G04260.1	-1.34834	1.17951	1.40005	1.02224	2.32605	1.05128	1.19448											o				o
Pp3c1_8190	PTHR13832:SF25	KOG0698	PF00481	PROTEIN PHOSPHATASE 2C 12-RELATED	AT1G68410.2	2.21418	1.61336	1.14158	1.31289	-1.52775	1.01754	1.23197	o
Pp3c1_8270	PTHR11749:SF4	KOG3111	PF00834	D-RIBULOSE-5-PHOSPHATE-3-EPIMERASE	AT5G61410.2	1.40477	-1.00907	1.02531	-1.14487	-1.35757	-1.14205	-1.02176
Pp3c1_8280	PTHR21141:SF3	KOG0815	"PF00428,PF00466"	60S ACIDIC RIBOSOMAL PROTEIN P0	AT2G40010.1	1.05154	1.04496	-1.0122	-1.14044	1.03483	-1.0986	1.0683
Pp3c1_8290	PTHR11581	KOG0378	"PF01479,PF00467,PF08071,PF16121,PF00900"	30S/40S RIBOSOMAL PROTEIN S4	AT5G58420.1	1.18998	-1.13278	-1.08484	-1.19642	-1.18119	1.01923	1.06025
Pp3c1_8310	PTHR23083:SF380		PF13414	SUBFAMILY NOT NAMED	AT1G05150.1	-2.0344	-1.77468	1.01722	-1.70171	2.43739	1.20972	1.1427		o									o				o
Pp3c1_8320						1.16511	1.70533	1.50942	2.535	1.38376	1.56513	1.03563							o
Pp3c1_8340	PTHR33132:SF13			SERINE-RICH PROTEIN-LIKE PROTEIN	AT3G13227.1	-1.52559	-2.75146	1.08532	1.13108	-1.05129	1.75999	-1.79481				o
Pp3c1_8400						-1.70423	-1.33476	-1.12165	-1.16578	1.88419	1.39485	1.20224
Pp3c1_8430			PF00076		AT5G58130.1	1.02511	1.24823	1.16295	1.15591	1.26088	1.01341	1.0779
Pp3c1_8440	PTHR11566:SF57	KOG0446	"PF00169,PF02212,PF01031,PF00350"	DYNAMIN-2A-RELATED	AT1G59610.1	-2.73678	-1.57947	-1.16511	-1.16495	3.03389	1.72406	1.25211		o									o				o
Pp3c1_8450	PTHR11946:SF51		"PF08264,PF00133"	LEUCINE--TRNA LIGASE, CYTOPLASMIC	AT1G09620.1	1.68442	2.35981	1.16691	2.09465	1.33205	1.68651	1.87864			o				o
Pp3c1_8460						-1.33489	-1.25688	-1.08245	1.00341	1.01621	1.02395	-1.25383
Pp3c1_8463	PTHR11946:SF51		"PF08264,PF00133"	LEUCINE--TRNA LIGASE, CYTOPLASMIC	AT1G09620.1	-1.43632	-1.12809	1.14927	-1.19997	1.8712	1.04915	1.09908
Pp3c1_8470	PTHR12899		PF00861	39S RIBOSOMAL PROTEIN L18, MITOCHONDRIAL	AT1G48350.1	1.05497	1.49498	1.06868	1.48887	1.43607	1.39055	1.37523
Pp3c1_8490	PTHR32133:SF124		PF00646	F-BOX ONLY PROTEIN 13	AT1G27340.1	8.32109	2.50096	-1.11301	1.01796	-6.01199	-1.61501	1.4981	o		o									o				o
Pp3c1_8530	PTHR13271:SF25	KOG1337	"PF00856,PF09273"	RIBOSOMAL N-LYSINE METHYLTRANSFERASE 3	AT1G24610.1	1.26289	1.60581	1.51197	1.74299	1.13835	1.01602	-1.08489
Pp3c1_8550	PTHR24209:SF7	KOG1703	"PF00412,PF12315"	PROTEIN DA1-RELATED 2	AT4G36860.1	-4.26851	-1.23535	1.75803	1.07064	4.12304	-1.39778	-1.87763		o									o				o
Pp3c1_8580	PTHR11453:SF44		PF00955	BORON TRANSPORTER 1-RELATED	AT3G62270.1	4.75711	2.26367	1.01838	1.78086	-4.52116	-1.25126	1.00087	o		o									o				o
Pp3c1_860	PTHR14140:SF27		"PF15612,PF00439,PF02791,PF00628"	PROTEIN SHISA-5	AT3G01460.1	1.42429	1.02595	-1.0894	1.19646	-1.25748	1.41673	1.19666
Pp3c1_8740	PTHR11514:SF28	KOG1319	PF00010	TRANSCRIPTION FACTOR TT8	AT1G63650.3	2.44115	2.22257	-2.58197	1.38908	-4.85229	-1.25158	1.25997	o		o			o						o				o
Pp3c1_8820	PTHR12321:SF55	KOG1632	"PF00628,PF12165"	PHD FINGER PROTEIN ALFIN-LIKE 4	AT3G42790.1	-1.27013	-1.15369	-1.05299	-1.40964	1.34402	-1.1137	1.08054
Pp3c1_8850						-1.99181	-4.66482	-1.39988	-5.27089	1.09036	-1.49547	-1.3434				o				o
Pp3c1_8890	PTHR24209	KOG1703	"PF00412,PF12315"	FAMILY NOT NAMED	AT1G19270.1	-1.13462	-1.09067	-1.12745	-1.46197	1.03939	-1.31748	1.00215
Pp3c1_890	PTHR12176:SF29			S-ADENOSYL-L-METHIONINE-DEPENDENT METHYLTRANSFERASE DOMAIN-CONTAINING PROTEIN	AT5G63100.1	1.73408	1.1091	1.30204	1.02275	-1.49073	-1.23403	-1.15553
Pp3c1_900	PTHR11353		PF00118	CHAPERONIN	AT3G20050.1	-3.24501	2.15272	1.38922	1.89684	7.21596	1.3865	1.54979		o	o								o				o
Pp3c1_9020						-3.07931	-5.08848	-2.62384	-3.72885	-1.01561	1.12728	-1.22888		o		o		o		o
Pp3c1_9180	PTHR27003	KOG1187	"PF07714,PF12819"	FAMILY NOT NAMED	AT1G67720.1	-1.70524	-3.70236	-2.5836	-4.41054	-1.63909	-1.3094	-1.11584				o		o		o
Pp3c1_9190	PTHR13166:SF7	KOG3801	PF05347	LYR MOTIF-CONTAINING PROTEIN 4	AT5G61220.1	1.18914	1.27413	1.24076	1.09034	1.18714	-1.04369	1.10313
Pp3c1_9250	PTHR10458:SF11	KOG3137	PF01327	PEPTIDE DEFORMYLASE, MITOCHONDRIAL	AT1G15390.1	-4.75825	-1.66084	1.69273	1.26561	7.80502	2.00714	-1.06407		o									o		o		o
Pp3c1_9270	PTHR18934:SF120		"PF00575,PF00271,PF07717,PF04408"	SUBFAMILY NOT NAMED	AT3G26560.1	2.36036	2.17278	1.03601	1.21535	-1.63053	-1.29979	1.35456	o		o
Pp3c1_9290	PTHR34795		"PF07231,PF07014"	FAMILY NOT NAMED	AT2G40000.1	1.84782	1.58179	-1.28501	1.38195	-4.38953	-2.14813	-1.90548												o		o		o
Pp3c1_9320	PTHR27003	KOG1187	"PF08263,PF13855,PF00069"	FAMILY NOT NAMED	AT2G26330.1	-1.86767	1.42558	-2.41624	-1.17488	-1.53098	-2.01441	-1.21821						o								o		o
Pp3c1_9330	PTHR30508:SF1		PF01458	UPF0051 PROTEIN ABCI8, CHLOROPLASTIC-RELATED	AT4G04770.1	-1.28729	1.13124	1.18042	-1.01872	1.36472	-1.3029	-1.14815
Pp3c1_9420	PTHR28641:SF1	KOG3018	PF05292	MALONYL-COA DECARBOXYLASE, MITOCHONDRIAL	AT4G04320.1	2.02732	1.67116	1.04634	1.36026	-1.43225	1.08414	1.31141	o
Pp3c1_9430	PTHR24095:SF52	KOG1176	"PF13193,PF00501"	ACYL-COA SYNTHETASE FAMILY MEMBER 3, MITOCHONDRIAL	AT3G16170.1	1.95921	1.81594	1.12045	1.66065	-1.27912	1.2293	1.32514
Pp3c1_9440	PTHR11079:SF58		PF00849	RNA PSEUDOURIDINE SYNTHASE 4, MITOCHONDRIAL	AT3G19440.1	1.7666	2.0993	1.11468	1.77991	1.04707	1.38466	1.60887			o
Pp3c1_950	PTHR31874:SF1		"PF00643,PF06203"	CCT MOTIF FAMILY PROTEIN-RELATED	AT1G25440.1	-2.27256	-2.21008	-1.42084	-1.69927	1.20399	-1.03743	-1.3702		o		o
Pp3c1_9540	PTHR24423:SF475	KOG0519	"PF00512,PF00072,PF02518"	HISTIDINE KINASE 5	AT5G10720.1	-1.33819	-1.2261	1.53977	-1.05592	2.59386	1.4389	1.22041											o				o
Pp3c1_9560	PTHR14155:SF99		PF13639	RING-H2 FINGER PROTEIN ATL3	AT3G16720.1	-4.55128	-11.8065	-4.01455	-8.74903	-1.15274	1.0157	-1.34822		o		o		o		o
Pp3c1_9600	PTHR23406:SF22		"PF00390,PF03949"	MALIC ENZYME-RELATED	AT1G79750.1	2.16742	1.2274	-1.81992	1.37788	-3.62932	1.19949	1.05504	o											o				o
Pp3c1_9620	PTHR24096:SF253	KOG1176	"PF13193,PF00501"	4-COUMARATE--COA LIGASE-LIKE 6	AT1G20510.1	16.7856	4.62112	-1.75458	2.22073	-2.42986	5.73724	11.7572	o		o				o		o			o	o		o	o
Pp3c1_9630	PTHR12210:SF49		PF07856	SUBFAMILY NOT NAMED		3.86634	2.20545	1.03725	1.47134	-2.76001	-1.12582	1.30982	o		o									o				o
Pp3c1_9650	PTHR13060	KOG2406	PF07093	SGT1 PROTEIN HSGT1 SUPPRESSOR OF GCR2	AT5G65490.1	-1.10648	1.54129	-1.04681	1.17264	1.40765	-1.00305	1.29087
Pp3c1_9660	PTHR11732:SF14	KOG1576	PF00248	HYPERKINETIC, ISOFORM M	AT4G33670.1	2.21178	1.20501	-1.04946	1.03024	-3.02811	-1.54925	-1.34603	o											o				o
Pp3c1_9680	PTHR31645		PF03169	FAMILY NOT NAMED	AT3G27020.1	-1.58841	-1.53568	-1.4207	-1.89337	1.24926	-1.12117	1.08306
Pp3c1_9690	PTHR16189:SF0	KOG3832	PF01490	TRANSMEMBRANE PROTEIN 104	AT3G30390.2	1.33451	1.24379	-1.49462	1.2865	-1.77283	1.14584	1.09078
Pp3c1_9760	PTHR31434:SF2		PF16501	S PHASE CYCLIN A-ASSOCIATED PROTEIN IN THE ENDOPLASMIC RETICULUM		-1.07343	1.17855	-1.23393	1.06994	1.21363	1.24548	1.35209
Pp3c1_9780	PTHR37213			FAMILY NOT NAMED	AT2G33585.1	-1.03262	-1.08548	-1.23377	-1.04337	-1.15478	1.05969	1.00369
Pp3c1_9790	PTHR33783:SF2		PF05678	SUBFAMILY NOT NAMED	AT2G35230.1	1.11523	-1.15126	-1.52997	-1.50783	-1.67504	-1.30577	-1.0112
Pp3c1_9830	PTHR21139:SF7	KOG1643	PF00121	TRIOSEPHOSPHATE ISOMERASE, CHLOROPLASTIC	AT2G21170.1	5.50016	3.64428	-1.06783	2.17887	-4.00718	-1.15919	1.42151	o		o				o					o				o
Pp3c1_9850	PTHR24093:SF289		"PF00690,PF12710,PF00689,PF00122"	CALCIUM-TRANSPORTING ATPASE 1, ENDOPLASMIC RETICULUM-TYPE-RELATED	AT1G07810.1	3.43794	1.62857	1.12684	1.52624	-5.10686	-1.81358	-1.72528	o											o				o
Pp3c1_9860	PTHR34682			FAMILY NOT NAMED	AT5G54930.2	1.10189	1.5125	1.13496	1.60827	1.03987	1.05661	-1.02196
Pp3c1_9896						2.23221	2.09341	-1.26366	2.53551	-5.23641	-1.55856	-1.91556	o		o				o					o				o
Pp3c1_9940			PF00581			5.56998	3.30769	1.27586	2.79151	-6.71697	-1.8601	-1.5917	o		o				o					o				o
Pp3c1_9970						1.86515	-1.14307	1.5354	1.28816	-1.91131	-1.08707	-1.61772
Pp3c10_10040	PTHR36351:SF1			EMBRYO SAC DEVELOPMENT ARREST 12 PROTEIN		1.17093	-1.27847	-1.36983	1.40302	-3.29145	-1.16275	-2.11743										o		o				o
Pp3c10_10100	PTHR33386			FAMILY NOT NAMED	AT3G48180.1	-3.26985	-1.51079	-1.20881	1.11814	2.42282	1.48651	-1.15206		o									o				o
Pp3c10_10130						-1.90252	-1.04518	-1.01341	1.49487	-1.04239	-1.27056	-2.01567										o						o
Pp3c10_10170						1.61738	3.32321	1.3646	2.09807	1.55359	1.14363	1.78191			o				o
Pp3c10_10200						-3.85452	1.10286	-1.41125	2.41693	3.16045	2.49658	1.12212		o					o				o		o		o	o
Pp3c10_10220	PTHR11624:SF81		"PF02780,PF02779,PF00456"	TRANSKETOLASE-1, CHLOROPLASTIC-RELATED	AT3G60750.1	-1.6965	1.07086	1.30847	1.12499	2.44429	1.13935	1.06773											o				o
Pp3c10_10230	PTHR31633		PF04410	FAMILY NOT NAMED	AT1G03530.1	-1.0582	1.14598	1.08606	1.7701	-1.71399	-1.29749	-2.03025										o						o
Pp3c10_10240	PTHR10641:SF599	KOG0048	PF00249	MYB TRANSCRIPTION FACTOR-RELATED	AT5G11510.2	-1.62063	-1.21687	1.38843	1.0358	1.94822	1.07463	-1.19098
Pp3c10_10270	PTHR13301:SF28		PF03552	SUBFAMILY NOT NAMED	AT4G18780.1	-2.43375	-1.63245	-1.04162	-1.04384	2.27862	1.50058	-1.05843		o									o				o
Pp3c10_10290						-2.11528	-1.51699	1.75876	-1.61967	1.98943	-2.02537	-1.92718		o												o		o
Pp3c10_10460	PTHR11730:SF38	KOG0682	PF00909	AMMONIUM TRANSPORTER 2	AT2G38290.1	-2.36306	1.42832	1.24911	-1.0186	6.65226	1.52597	2.1862		o							o		o				o
Pp3c10_10490	PTHR11177:SF167			RHODANESE-LIKE DOMAIN-CONTAINING PROTEIN 4, CHLOROPLASTIC	AT4G01050.1	1.12495	1.2449	-1.02102	-1.18095	-1.05716	-1.37419	1.05383
Pp3c10_10520						1.12421	1.39882	-1.004	1.43077	-1.11627	1.01761	-1.01951
Pp3c10_10570	PTHR11206:SF75	KOG1347	PF01554	MATE EFFLUX FAMILY PROTEIN	AT1G71870.1	1.37591	-1.14419	-1.36595	-1.28229	-4.29469	-2.59944	-2.35282										o		o		o		o
Pp3c10_10590	PTHR15454:SF7			SERINE/THREONINE-PROTEIN KINASE 11-INTERACTING PROTEIN	AT3G17920.1	1.58059	-1.36265	-1.08644	-1.30233	-3.06159	-1.7303	-1.83808												o				o
Pp3c10_1060	PTHR11562:SF18	KOG1485	"PF16916,PF01545"	MITOCHONDRIAL METAL TRANSPORTER 1-RELATED	AT2G47830.1	2.46624	1.13558	-1.05375	-1.07795	-2.85063	-1.36266	-1.13088	o											o				o
Pp3c10_10600	PTHR11751:SF393		PF00155	SUBFAMILY NOT NAMED	AT1G72330.1	-1.32541	-1.02962	-1.24594	-1.34252	-1.63301	-2.29966	-1.79056														o		o
Pp3c10_10620	PTHR24006	KOG1947		FAMILY NOT NAMED	AT5G23340.1	2.0551	1.54493	-1.13701	1.33383	-2.25022	-1.13313	1.00689	o											o				o
Pp3c10_10670	PTHR23180:SF200	KOG0702	PF01412	ARF-GAP DOMAIN AND FG REPEAT-CONTAINING PROTEIN 1	AT4G13350.2	2.02494	1.00227	-1.20037	-1.52073	-2.39314	-1.52214	-1.01414	o											o				o
Pp3c10_10680	PTHR11624:SF81		"PF02780,PF02779,PF00456"	TRANSKETOLASE-1, CHLOROPLASTIC-RELATED	AT3G60750.1	1.01539	-1.20171	-1.50464	-1.24465	-1.47378	-1.01443	1.0056
Pp3c10_1080	PTHR33563:SF1		PF01959	SUBFAMILY NOT NAMED	AT3G28760.1	-1.14741	1.1212	1.04808	1.09647	1.53664	1.23054	1.2391
Pp3c10_10820	PTHR31215:SF2		PF12937	SUBFAMILY NOT NAMED	AT5G46170.1	-2.0948	-3.37197	-1.60433	-2.32213	-1.62523	-1.48424	-2.18795		o		o				o		o						o
Pp3c10_10840	PTHR34774:SF1			SUBFAMILY NOT NAMED	AT1G79660.1	-3.10952	-2.18621	-1.62634	-2.05905	1.45146	-1.26021	-1.35816		o		o				o
Pp3c10_10850	PTHR32251:SF15	KOG4650	PF06966	SUBFAMILY NOT NAMED	AT1G73650.2	1.17162	-1.03795	1.02659	-1.19876	1.06992	1.04032	1.18332
Pp3c10_10860	PTHR19359:SF26	KOG0537	PF00173	CYTOCHROME B5 ISOFORM B	AT2G32720.1	-2.87362	-4.60135	-1.42943	-3.65361	1.90019	1.17216	-1.09077		o		o				o
Pp3c10_10980	PTHR36736:SF1		PF02517	SUBFAMILY NOT NAMED	AT4G17840.1	-2.07826	1.03209	1.02483	-1.01233	1.76819	-1.27764	-1.24115		o
Pp3c10_10990	PTHR35990			FAMILY NOT NAMED	AT1G16000.1	1.11166	1.15998	-1.0446	1.25318	1.05345	1.30333	1.18699
Pp3c10_1100	PTHR31707:SF33		"PF04043,PF01095"	INVERTASE/PECTIN METHYLESTERASE INHIBITOR FAMILY PROTEIN	AT5G27870.1	-57.8913	-14.021	-2.29944	-3.66494	35.0004	5.23399	1.34742		o		o		o		o			o		o		o
Pp3c10_11000	PTHR23257:SF541	KOG0192	PF07714	SUBFAMILY NOT NAMED	AT2G24360.1	-1.3348	-1.75049	-1.45733	-1.17133	-1.62839	-1.01413	-1.53727
Pp3c10_11020	PTHR11306:SF0	KOG4680	PF02221	EPIDIDYMAL SECRETORY PROTEIN E1	AT5G06480.1	1.85258	-1.08161	-1.09933	-1.0757	-2.5153	-1.24791	-1.2741												o				o
Pp3c10_11080	PTHR10024:SF201	"KOG1328,KOG1030"	"PF08372,PF00168"	C2 CALCIUM/LIPID-BINDING PLANT PHOSPHORIBOSYLTRANSFERASE-LIKE PROTEIN	AT4G11610.1	-7.16095	-1.83303	1.18623	-1.17441	10.3362	1.86631	1.17628		o									o				o
Pp3c10_11120	PTHR11143	KOG3401	"PF00467,PF16906"	60S RIBOSOMAL PROTEIN L26 FAMILY MEMBER	AT3G49910.1	1.2732	-1.21643	1.00111	-1.26502	-1.31613	-1.09309	-1.06711
Pp3c10_11160	PTHR10887		PF13087	DNA2/NAM7 HELICASE FAMILY	AT1G16800.1	-1.198	-1.50473	-1.03103	1.15322	-1.41902	1.0356	-1.70079
Pp3c10_11170	PTHR14319:SF3		PF12036	SUBFAMILY NOT NAMED	AT2G46060.1	-2.43471	-1.54775	-1.18472	-1.01563	1.27065	-1.07773	-1.66723		o
Pp3c10_11180	PTHR12482:SF11		PF05057	HYDROLASE-LIKE PROTEIN	AT1G29120.3	1.13042	-1.19898	-1.00921	-1.11359	-1.04958	1.15195	1.05356
Pp3c10_11190	PTHR20900:SF0		PF05676	NADH DEHYDROGENASE [UBIQUINONE] 1 BETA SUBCOMPLEX SUBUNIT 7	AT2G02050.1	-2.44005	-2.16484	-1.00865	-1.53733	2.66153	1.52963	1.06763		o		o							o				o
Pp3c10_11200	PTHR10374:SF8	KOG2944	PF00903	LACTOYLGLUTATHIONE LYASE	AT1G08110.3	1.71595	1.14125	1.0532	1.03722	-1.46998	-1.00818	1.07461
Pp3c10_11210	PTHR24136:SF15		PF12796	PROTEIN SWAH-1	AT3G09890.1	1.00857	-1.05799	1.02405	-1.04442	1.02709	1.00892	-1.0194
Pp3c10_11240	PTHR24098:SF5		PF16135	ACYL-COA N-ACYLTRANSFERASE WITH RING/FYVE/PHD-TYPE ZINC FINGER DOMAIN-CONTAINING PROTEIN	AT2G37520.1	-2.45826	-1.5275	-2.04108	-1.50149	1.71	1.42183	1.37823		o				o
Pp3c10_11250	PTHR34795		"PF07231,PF07014"	FAMILY NOT NAMED	AT2G40000.1	2.0687	1.22817	-1.24999	-1.12517	-2.74852	-1.49146	-1.09571	o											o				o
Pp3c10_11280	PTHR22912	KOG2495	PF00070	DISULFIDE OXIDOREDUCTASE	AT1G07180.1	1.85938	-1.81118	-1.86318	-2.5233	-3.53308	-1.44322	-1.05154								o				o				o
Pp3c10_11330	PTHR12526:SF391	KOG0853	"PF13524,PF00862"	SUCROSE SYNTHASE 1-RELATED	AT4G02280.1	-2.47665	-5.90172	2.2092	-1.72276	1.99168	1.22858	-2.83142		o		o	o					o						o
Pp3c10_11390	PTHR30602:SF4	KOG2436	"PF00583,PF00696"	AMINO-ACID ACETYLTRANSFERASE NAGS1, CHLOROPLASTIC-RELATED	AT4G37670.2	1.20161	-1.09857	1.24903	-1.11575	1.3206	1.23102	1.23181
Pp3c10_11430	PTHR37197			FAMILY NOT NAMED	AT1G62250.1	1.45622	1.48443	1.05711	1.22425	-1.15803	-1.03518	1.15358
Pp3c10_11440						-2.86107	-1.37092	-1.74432	1.19406	4.42406	4.3287	2.60721		o							o		o		o		o
Pp3c10_11650						-1.28559	1.25277	1.18352	1.43058	1.64314	1.21485	1.04731
Pp3c10_11680	PTHR28213:SF1		PF06437	IMP-SPECIFIC 5'-NUCLEOTIDASE 1		-1.78607	1.3012	1.07154	-1.0759	2.31711	-1.1742	1.17438											o				o
Pp3c10_11700	PTHR30060:SF0		PF09745	COILED-COIL DOMAIN-CONTAINING PROTEIN-RELATED	AT2G27285.1	1.311	1.38281	-1.09142	1.01097	-1.08307	-1.05166	1.28163
Pp3c10_11730	PTHR10366:SF465		PF01073	UDP-GLUCURONIC ACID DECARBOXYLASE 1	AT2G47650.1	-19.3538	-10.1221	-6.2993	-7.67639	2.19462	-1.0784	-1.44379		o		o		o		o			o				o
Pp3c10_11740	PTHR10366:SF465		PF01073	UDP-GLUCURONIC ACID DECARBOXYLASE 1	AT2G47650.1	-1.7159	-1.32384	-1.42756	-1.12501	1.36621	1.31678	1.10201
Pp3c10_11790	PTHR21311:SF0	KOG2069	PF04124	CONSERVED OLIGOMERIC GOLGI COMPLEX SUBUNIT 8	AT5G11980.1	-1.46176	-1.10162	-1.08866	-1.03841	1.43601	1.11693	1.03672
Pp3c10_1180	PTHR12161	KOG2027	PF03398	UNCHARACTERIZED DUF292	AT1G34220.2	-1.75798	-3.20961	-1.77958	-1.99444	-1.52837	1.04941	-1.5563				o
Pp3c10_11830	PTHR32011:SF2			SUBFAMILY NOT NAMED	AT5G67020.1	-15.0275	-2.22624	1.04379	1.08232	14.7186	2.22567	-1.09908		o		o							o		o		o
Pp3c10_11840	PTHR36333:SF1			SUBFAMILY NOT NAMED	AT1G62780.1	1.27386	1.32623	1.30601	1.22154	1.09944	-1.02795	1.04029
Pp3c10_11850	PTHR33833:SF3		PF10693	SUBFAMILY NOT NAMED	AT4G22830.1	-1.66389	1.08569	1.17633	1.44509	2.44648	1.6392	1.21242											o				o
Pp3c10_11880	PTHR23240:SF10	KOG1361	"PF00536,PF07522"	SUBFAMILY NOT NAMED	AT2G45700.1	2.05049	1.3715	1.28884	1.03097	-1.39513	-1.18333	1.10629	o
Pp3c10_11910	PTHR31241:SF2		PF00847	DEHYDRATION-RESPONSIVE ELEMENT-BINDING PROTEIN 2A-RELATED	AT2G40350.1	9.2935	2.10383	-1.27018	-2.06074	-48.7718	-18.2102	-4.26473	o		o					o		o		o		o		o
Pp3c10_1200						1.12045	-1.10358	-2.64954	1.45299	-2.57691	1.81782	1.11732						o						o				o
Pp3c10_12000	PTHR12136:SF49		"PF01852,PF07059"	SUBFAMILY NOT NAMED	AT5G35180.2	-1.05343	-1.24294	-1.05986	-1.51164	1.16166	-1.05679	1.13397
Pp3c10_12080	PTHR12231:SF111	KOG1530	PF00581	MATRIX-REMODELING-ASSOCIATED PROTEIN 8	AT2G42220.1	-3.3589	-1.54579	1.18108	-1.22215	4.02182	1.26211	-1.01762		o									o				o
Pp3c10_12100	PTHR12415:SF0	KOG2031	PF06087	TYROSYL-DNA PHOSPHODIESTERASE 1	AT5G15170.1	1.98778	2.06352	1.11053	1.68994	-1.8463	-1.27699	-1.06338			o
Pp3c10_12120	PTHR12925:SF0	KOG4067	PF05603	PROTEIN HIKESHI	AT1G66080.1	-2.21555	-1.58021	-1.1793	-1.10846	1.55149	1.15893	-1.24886		o
Pp3c10_12150			PF01480		AT3G12640.1	-1.20819	-1.21849	-1.24342	-1.22201	1.27688	1.28976	1.2741
Pp3c10_12220	PTHR12391:SF0	KOG3155	PF04062	ACTIN-RELATED PROTEIN 2/3 COMPLEX SUBUNIT 3	AT1G60430.2	1.55235	-1.21808	-1.06294	1.11402	-2.11143	1.04402	-1.3199												o				o
Pp3c10_12250	PTHR33596:SF1		PF05562	COLD-REGULATED 413 PLASMA MEMBRANE PROTEIN 1-RELATED	AT3G50830.1	2.57526	1.12929	-1.65565	-1.9332	-5.34543	-2.77952	-1.29215	o											o		o		o
Pp3c10_12270	PTHR33650:SF1		PF03040	CEMA-LIKE PROTON EXTRUSION PROTEIN-LIKE PROTEIN	AT4G31040.1	2.72081	1.48337	1.16697	1.23834	-1.9162	1.00006	1.17982	o
Pp3c10_12280	PTHR10091	KOG1604	PF01263	ALDOSE-1-EPIMERASE	AT3G17940.1	5.63793	2.58326	1.29589	2.07012	-5.18617	-1.51139	-1.22833	o		o				o					o				o
Pp3c10_12300	PTHR35720			FAMILY NOT NAMED	AT2G34640.1	1.13665	1.84811	1.68198	1.19154	1.92246	-1.21273	1.2595
Pp3c10_12320	PTHR12789	KOG3239	PF01253	DENSITY-REGULATED PROTEIN HOMOLOG	AT5G11900.1	1.9871	1.36438	1.07544	1.18373	-1.61404	-1.0226	1.11081
Pp3c10_12340	PTHR12112:SF22			EG:152A3.5 PROTEIN (FBGN0003116,PN PROTEIN)		-1.00116	-2.79681	-1.31115	-3.01741	-1.45681	-1.21877	-1.14675				o				o
Pp3c10_12370	PTHR35505:SF1			SUBFAMILY NOT NAMED		-1.04115	1.78186	1.71416	1.21116	2.33353	-1.14339	1.2682											o				o
Pp3c10_12440						1.50973	1.189	1.15727	2.21444	-3.86688	-1.61626	-3.05464							o			o		o				o
Pp3c10_12450	PTHR11661:SF7	KOG3257	"PF00298,PF03946"	50S RIBOSOMAL PROTEIN L11, CHLOROPLASTIC-RELATED	AT1G32990.1	-3.40734	-1.72183	1.38714	-1.31738	5.53898	1.5086	1.13631		o									o				o
Pp3c10_12460						1.04508	1.03433	1.02422	1.0642	1.23356	1.27443	1.21927
Pp3c10_12470			PF00856			1.55158	2.01246	1.24351	1.2864	1.03155	-1.23368	1.24926			o
Pp3c10_12480	PTHR35989:SF1		PF11568	MEDIATOR OF RNA POLYMERASE II TRANSCRIPTION SUBUNIT 32	AT1G11760.1	-1.12132	-1.12792	-1.22072	1.05913	-1.19951	1.06762	-1.13496
Pp3c10_12560	PTHR31065:SF2		PF04640	PLATZ TRANSCRIPTION FACTOR DOMAIN-CONTAINING PROTEIN	AT4G17900.1	4.51673	-1.27011	-1.34931	-1.73671	-38.6073	-8.7925	-6.52217	o									o		o		o		o
Pp3c10_12660	PTHR35515		PF11909	FAMILY NOT NAMED	AT5G58260.1	-1.15354	1.0418	1.30333	1.95852	-1.10379	1.11671	-1.71149
Pp3c10_12670	PTHR15245:SF11	KOG2381	"PF00240,PF00454"	PHOSPHATIDYLINOSITOL 3-KINASE-RELATED PROTEIN KINASE	AT2G03890.1	1.02152	-1.19169	-1.0873	-1.3209	-1.27121	-1.28806	-1.17973
Pp3c10_12700						1.09526	4.16414	1.2855	2.00108	1.78119	-1.39165	1.47252			o				o
Pp3c10_12710	PTHR21394	KOG2300	PF10345	UNCHARACTERIZED	AT5G51340.1	1.69502	1.55136	1.08707	1.80973	-1.89843	-1.0606	-1.2556
Pp3c10_12740	PTHR31471:SF7			DNA BINDING PROTEIN-RELATED		1.10054	-1.69541	-1.58075	-1.50706	-2.04709	-1.06255	-1.21339												o				o
Pp3c10_12760	PTHR27000:SF5	KOG1187	"PF13855,PF00069"	SERINE/THREONINE-PROTEIN KINASE BRI1-LIKE 2	AT1G74360.1	-2.19264	-2.15952	-2.27396	-2.75822	1.08624	-1.15246	1.09224		o		o		o		o
Pp3c10_12790						1.24659	1.13521	-1.58834	-1.146	-1.96615	-1.31168	-1.02245
Pp3c10_12890	PTHR11825:SF46	KOG0975	PF01063	BRANCHED-CHAIN-AMINO-ACID AMINOTRANSFERASE 3, CHLOROPLASTIC	AT5G65780.1	-2.20765	-1.60533	-1.00405	-1.34617	2.38106	1.27075	1.04931		o									o				o
Pp3c10_1290	PTHR24072:SF73		"PF08355,PF00071,PF08356"	MITOCHONDRIAL RHO GTPASE	AT5G27540.2	1.28963	1.14236	-1.0787	1.12475	-1.29717	1.03932	1.03983
Pp3c10_12900	PTHR34042:SF1			OVATE FAMILY PROTEIN 17		-3.77702	-1.68259	-1.009	1.21659	5.03886	2.71291	1.30474		o									o		o		o
Pp3c10_12910	PTHR10168:SF44	KOG2824	PF00462	GLUTAREDOXIN DOMAIN-CONTAINING CYSTEINE-RICH PROTEIN CG12206-RELATED	AT1G64500.1	-1.74509	-1.25504	-1.10104	1.4176	2.31986	2.56359	1.41956											o		o		o
Pp3c10_13010	PTHR33727:SF1		PF11779	SUBFAMILY NOT NAMED	AT2G30942.1	1.16834	1.15387	-1.25009	1.21875	-1.18732	1.27906	1.19356
Pp3c10_13020	PTHR14614:SF33	KOG2793	PF10294	S-ADENOSYLMETHIONINE-DEPENDENT METHYLTRANSFERASE DOMAIN-CONTAINING PROTEIN	AT1G73320.1	1.40001	1.43163	1.17537	1.25154	1.00719	1.0337	1.16215
Pp3c10_13030	PTHR31499:SF2		"PF00249,PF14379"	MYB FAMILY TRANSCRIPTION FACTOR APL	AT3G24120.1	-1.93729	-2.33658	-1.63083	-3.03448	1.4832	-1.05659	1.21078				o				o
Pp3c10_13060	PTHR10245:SF33	KOG3398	"PF01381,PF08523"	SUBFAMILY NOT NAMED	AT2G42680.1	-1.23322	-1.47558	-1.31141	-1.44804	-1.34291	-1.25839	-1.30086
Pp3c10_13070	PTHR12052	KOG3414	PF00085	THIOREDOXIN-LIKE PROTEN 4A, 4B	AT5G08290.1	1.59959	1.1568	1.04523	1.04693	-1.86246	-1.36569	-1.25482
Pp3c10_13170	PTHR10788:SF31		PF02358	TREHALOSE 6-PHOSPHATE PHOSPHATASE	AT5G51460.2	1.30976	-1.40175	-1.6524	-2.09315	-4.01545	-2.81315	-1.91215								o				o		o		o
Pp3c10_13240	PTHR11353:SF63		PF00118	T-COMPLEX PROTEIN 1 SUBUNIT GAMMA	AT5G26360.1	1.5756	1.44633	1.3031	1.13681	-1.12517	-1.20258	1.04212
Pp3c10_13360						9.64012	3.48173	1.032	2.49364	-41.4483	-6.29571	-4.5754	o		o				o			o		o		o		o
Pp3c10_13370	PTHR37766			FAMILY NOT NAMED	AT5G48340.2	2.85338	1.77969	1.1336	1.26101	-2.5352	-1.44467	-1.03928	o											o				o
Pp3c10_13383	PTHR33257:SF4			EXPRESSED PROTEIN		1.46827	-1.13226	-1.6432	-1.43415	-5.01713	-2.68359	-2.14782												o		o		o
Pp3c10_13560	PTHR12806:SF0	KOG3341	PF04157	VACUOLAR-SORTING PROTEIN SNF8	AT4G27040.4	-1.43896	-1.06352	1.12204	1.09152	1.52533	1.07928	-1.09211
Pp3c10_13600	PTHR13650		PF14649	UNCHARACTERIZED	AT4G39420.2	2.65511	1.35329	-1.01108	1.17076	-2.83536	-1.23952	-1.08859	o											o				o
Pp3c10_13610	PTHR23430	KOG1756	"PF00125,PF16211"	HISTONE H2A	AT1G54690.1	2.73125	-1.16485	1.25623	-1.45831	-2.35197	-1.37602	-1.11614	o											o				o
Pp3c10_13640	PTHR31818:SF0		PF10250	PROTEIN ROOT HAIR SPECIFIC 17	AT4G38390.1	-1.09288	1.54819	1.0512	1.66064	1.54423	1.41991	1.30239
Pp3c10_13670	PTHR35750:SF1			SUBFAMILY NOT NAMED	AT4G17960.1	1.42065	1.00705	1.0032	1.0827	-1.4015	1.06985	-1.02012
Pp3c10_13690	PTHR33219:SF4		PF02325	SUBFAMILY NOT NAMED	AT5G21920.1	-1.55469	-1.21789	1.21145	-1.10069	1.28539	-1.34531	-1.51111
Pp3c10_1370	PTHR27001:SF10	KOG1187	PF07714	RECEPTOR-LIKE SERINE/THREONINE-PROTEIN KINASE ALE2	AT2G20300.1	-5.74944	-2.2168	-1.10826	-1.74972	8.80318	2.11637	1.6427		o		o							o		o		o
Pp3c10_13730	PTHR12956:SF28	KOG2329	PF05875	SUBFAMILY NOT NAMED	AT4G22330.1	1.289	1.0986	-1.00862	1.00548	-1.20451	-1.02792	1.04714
Pp3c10_13800	PTHR10799:SF603		"PF13921,PF04851,PF07529,PF00271"	PROTEIN PHOTOPERIOD-INDEPENDENT EARLY FLOWERING 1	AT3G12810.1	1.18294	1.04327	-1.30727	-1.04935	-1.27044	1.09493	1.18086
Pp3c10_13820	PTHR13027:SF7	KOG0997	PF03164	PROTEIN SAND-1	AT2G28390.1	1.01862	-1.33784	-1.12236	-1.47593	-1.45198	-1.4227	-1.30935
Pp3c10_1390	PTHR33639:SF1		PF04134	THIOL-DISULFIDE OXIDOREDUCTASE DCC-RELATED	AT1G24095.1	1.35281	1.43481	-1.16576	1.45054	-1.40291	1.1189	1.08993
Pp3c10_13900	PTHR10292:SF10		"PF09268,PF01394,PF13838,PF00637"	CLATHRIN HEAVY CHAIN 1-RELATED	AT3G11130.1	2.05733	1.16168	1.29225	-1.13308	-1.7077	-1.43371	-1.10625	o
Pp3c10_13960	PTHR23304:SF115		"PF11965,PF02514"	MAGNESIUM-CHELATASE SUBUNIT CHLH, CHLOROPLASTIC	AT5G13630.1	-2.21283	-1.10042	1.18887	1.07274	2.94548	1.30153	1.08577		o									o				o
Pp3c10_13970	PTHR23304:SF115		"PF11965,PF02514"	MAGNESIUM-CHELATASE SUBUNIT CHLH, CHLOROPLASTIC	AT5G13630.1	-1.43398	-1.3916	1.14797	1.0815	1.15297	1.03577	-1.47354
Pp3c10_13990						-1.44793	1.04752	-1.05621	-1.42075	2.08938	1.00762	1.47743											o				o
Pp3c10_1400	PTHR13132:SF29			ALPHA-(1,6)-FUCOSYLTRANSFERASE	AT5G28910.1	1.20108	-1.33678	-1.51853	-1.14911	-2.0548	1.01714	-1.16095												o				o
Pp3c10_14020	PTHR24073:SF430	KOG0087	PF00025	RAS-RELATED PROTEIN RABA5A	AT2G31680.1	-3.06366	-1.01491	1.12524	1.85876	4.40784	2.37608	1.23912		o									o		o		o
Pp3c10_14060	PTHR11689:SF94	KOG0474	"PF00571,PF00654"	SUBFAMILY NOT NAMED	AT5G26240.1	-1.99416	-1.31369	-1.55723	-1.21458	1.22064	1.01217	-1.08483
Pp3c10_14070	PTHR13593:SF35	KOG4306	PF00388	PROTEIN F38E9.1	AT4G38690.1	-2.96311	-4.26979	1.09972	-3.30635	2.11406	-1.2095	-1.5887		o		o				o			o				o
Pp3c10_14080	PTHR15887		PF11911	FAMILY NOT NAMED		-1.22997	1.03256	-1.15585	-1.1033	1.17625	-1.04611	1.07239
Pp3c10_14096	PTHR32419:SF21	KOG2903	"PF13409,PF13410"	SUBFAMILY NOT NAMED	AT5G44000.1	1.23582	1.27836	1.16657	1.20364	-1.43946	-1.46556	-1.40083
Pp3c10_14100	PTHR31906:SF16		PF04755	SUBFAMILY NOT NAMED	AT2G42130.4	1.00789	1.23488	1.32812	1.05536	1.13815	-1.37563	-1.19419
Pp3c10_14160	PTHR18860:SF12	KOG0841	PF00244	14-3-3-LIKE PROTEIN GF14 IOTA	AT1G26480.1	2.03499	1.51759	-1.13546	-1.12047	-3.23514	-2.41745	-1.44349	o											o		o		o
Pp3c10_14250	PTHR18860:SF12	KOG0841	PF00244	14-3-3-LIKE PROTEIN GF14 IOTA	AT1G26480.1	1.14688	-1.40146	1.1495	1.14468	-1.1233	1.40292	-1.16039
Pp3c10_14310	PTHR31072:SF1		PF03634	TRANSCRIPTION FACTOR TCP8	AT1G69690.1	1.63636	-1.71531	-1.6288	-2.55002	-2.43804	-1.38053	1.06076								o				o				o
Pp3c10_1440	PTHR35744:SF1		PF01936	SUBFAMILY NOT NAMED	AT5G52010.1	1.21051	1.4806	1.04196	1.16936	1.22418	1.10529	1.37835
Pp3c10_14420	PTHR27001:SF88	KOG1187	PF07714	PROTEIN KINASE SUPERFAMILY PROTEIN	AT1G52540.1	-2.11095	1.22171	-1.11136	1.5294	1.45388	-1.06027	-1.34741		o
Pp3c10_14440	PTHR13202:SF0	KOG4112	PF06645	SIGNAL PEPTIDASE COMPLEX SUBUNIT 1	AT4G40042.1	1.28196	1.192	1.05133	-1.09258	-1.14619	-1.24455	1.03098
Pp3c10_14450	PTHR15907:SF43		PF04749	PROTEIN PLANT CADMIUM RESISTANCE 2-RELATED	AT1G14870.1	-22.129	-5.10661	-1.66888	-2.51987	17.7173	2.66564	1.29571		o		o				o			o		o		o
Pp3c10_14480	PTHR10108:SF692		PF03141	SUBFAMILY NOT NAMED	AT3G23300.1	1.61778	1.12703	1.04867	1.21831	-1.39725	1.17522	1.0709
Pp3c10_14490	PTHR14217:SF1		PF05770	INOSITOL-TETRAKISPHOSPHATE 1-KINASE	AT2G43980.1	-2.09656	-2.03123	-1.13788	-1.78041	2.3047	1.40475	1.21257		o		o							o				o
Pp3c10_14520	PTHR33603:SF1		PF02590	METHYLTRANSFERASE	AT5G10620.1	-2.34643	-1.25531	-1.19391	1.0929	3.67996	2.52986	1.81608		o									o		o		o
Pp3c10_14590	PTHR13018:SF47		"PF14703,PF13967,PF02714"	ERD (EARLY-RESPONSIVE TO DEHYDRATION STRESS) FAMILY PROTEIN-RELATED	AT1G11960.1	-1.97987	-1.61313	-1.60028	-2.77973	1.63232	-1.32561	1.28065								o
Pp3c10_1460	PTHR10992:SF841	"KOG1454,KOG4178"	PF00561	SUBFAMILY NOT NAMED	AT4G37470.1	7.04185	1.04384	-1.03357	1.14686	-4.24716	1.85254	1.66245	o											o				o
Pp3c10_14650	PTHR12192:SF2	KOG3182	PF04752	CATION TRANSPORT REGULATOR-LIKE PROTEIN 2	AT4G31290.1	-6.69797	-1.03692	1.16121	1.22623	13.2062	2.12523	1.64626		o									o		o		o
Pp3c10_14710	PTHR11178:SF1	KOG2358	"PF01106,PF08712"	NFU1 IRON-SULFUR CLUSTER SCAFFOLD HOMOLOG, MITOCHONDRIAL	AT3G20970.1	-1.09267	-1.43458	-2.3601	-1.26206	-3.94071	-1.63318	-1.88287						o						o				o
Pp3c10_14800	PTHR24015		"PF13812,PF01535"	FAMILY NOT NAMED	AT1G01970.1	-1.34041	-1.11339	1.05482	-1.13428	1.54698	1.05866	1.05892
Pp3c10_14810	PTHR24015		"PF13812,PF01535"	FAMILY NOT NAMED	AT1G01970.1	-1.32189	1.42337	1.12627	1.14405	2.02601	1.07814	1.32308											o				o
Pp3c10_14840	PTHR31088:SF6		PF04012	MEMBRANE-ASSOCIATED PROTEIN VIPP1, CHLOROPLASTIC	AT1G65260.1	5.32912	3.97785	-1.06573	3.87316	-5.30246	1.0265	1.03881	o		o				o					o				o
Pp3c10_14850	PTHR10953:SF4		"PF16191,PF16190,PF09358,PF10585,PF00899"	UBIQUITIN-LIKE MODIFIER-ACTIVATING ENZYME 1 Y	AT5G06460.1	-1.34196	-1.2698	-1.14795	-1.37981	1.2745	-1.0125	1.05689
Pp3c10_1490	PTHR24412:SF230		"PF00646,PF13415,PF01344"	SUBFAMILY NOT NAMED	AT1G80440.1	-8.35419	-7.40608	-3.01516	-9.72017	1.80947	-2.0426	-1.58165		o		o		o		o						o		o
Pp3c10_15120	PTHR21461:SF20		PF01697	SUBFAMILY NOT NAMED	AT4G37420.1	1.00459	-2.7417	-2.90709	-2.00827	-11.2416	-2.86778	-3.97073				o		o		o		o		o		o		o
Pp3c10_15130	PTHR11019:SF112	KOG2764	PF01965	DJ-1/THIJ/PFPI FAMILY PROTEIN	AT3G02720.1	-3.96854	-1.62472	1.10437	-1.14006	3.80726	1.21902	-1.18698		o									o				o
Pp3c10_15140	PTHR11595	KOG1668	PF00736	ELONGATION FACTOR 1-BETA	AT2G18110.1	-1.58778	1.1352	1.27348	1.04266	2.2801	1.01957	1.09317											o				o
Pp3c10_15150	PTHR11132:SF60	KOG1441	PF03151	SUBFAMILY NOT NAMED	AT3G14410.1	2.01476	1.92065	-1.19302	1.61166	-1.78179	1.11444	1.3082	o
Pp3c10_15170	PTHR13281:SF0		PF06979	TRANSMEMBRANE PROTEIN 70, MITOCHONDRIAL	AT2G35790.1	1.28072	1.24723	1.17128	1.53701	-1.07278	1.23703	-1.01148
Pp3c10_15180	PTHR35751:SF1			SUBFAMILY NOT NAMED		1.26986	1.31618	1.07847	1.20988	-1.14899	-1.07596	-1.00352
Pp3c10_15200	PTHR34196:SF2			SUBFAMILY NOT NAMED	AT2G35585.1	-2.26831	-1.08815	1.22069	1.37018	2.61018	1.38387	-1.09417		o									o				o
Pp3c10_15340	PTHR31637:SF3		"PF06415,PF01676"	SUBFAMILY NOT NAMED	AT1G09780.1	12.4829	2.43652	1.09572	1.07343	-18.0176	-3.64668	-1.63071	o		o									o		o		o
Pp3c10_15350	PTHR34365:SF1		PF07173	SUBFAMILY NOT NAMED	AT1G56230.1	1.77012	-1.17133	-1.07847	-1.0239	-1.82057	1.1809	1.01682
Pp3c10_15380	PTHR11260:SF294	KOG0406	"PF13410,PF13417"	GLUTATHIONE S-TRANSFERASE L1-RELATED	AT3G55040.1	6.72639	3.54828	1.40321	1.7069	-7.88174	-3.47009	-1.69547	o		o									o		o		o
Pp3c10_15390	PTHR31032:SF1			PGR5-LIKE PROTEIN 1A, CHLOROPLASTIC-RELATED	AT4G22890.4	1.35377	1.34749	1.34542	1.00253	-1.3528	-1.8352	-1.38652
Pp3c10_15440	PTHR24078:SF222		PF00226	SUBFAMILY NOT NAMED	AT4G13830.2	1.25763	1.57649	1.38975	1.4993	1.22091	1.03397	1.07059
Pp3c10_15450	PTHR23135:SF2		"PF02875,PF08245"	UDP-N-ACETYLMURAMOYLALANINE--D-GLUTAMATE LIGASE		-1.2537	1.13649	1.2967	1.27814	1.73854	1.1844	1.03716
Pp3c10_15500	PTHR27001:SF55	KOG1187	PF07714	PROLINE-RICH RECEPTOR-LIKE PROTEIN KINASE PERK5-RELATED	AT1G26150.1	-9.73963	-3.25714	-1.67336	-1.97009	4.99892	1.39752	-1.19973		o		o							o				o
Pp3c10_15520	PTHR11406:SF11	KOG1367	PF00162	SUBFAMILY NOT NAMED	AT1G79550.2	1.80873	1.29887	-1.2658	1.44399	-3.03201	-1.20977	-1.36541												o				o
Pp3c10_15580	PTHR20858:SF18		PF03070	PROTEIN PET18	AT3G16990.1	9.06242	2.85237	1.41067	1.71793	-15.8159	-4.14915	-2.53774	o		o							o		o		o		o
Pp3c10_15650	PTHR11645:SF28	KOG3124	"PF03807,PF14748"	PYRROLINE-5-CARBOXYLATE REDUCTASE	AT5G14800.1	-1.27828	1.30387	1.50331	1.28554	2.16297	1.09267	1.09107											o				o
Pp3c10_15660	PTHR11206	KOG1347	PF01554	MULTIDRUG RESISTANCE PROTEIN	AT5G52450.1	7.49367	3.09689	-1.1109	1.43751	-10.498	-2.76209	-1.30137	o		o									o		o		o
Pp3c10_15670	PTHR36021:SF1			SUBFAMILY NOT NAMED	AT3G59800.1	1.26176	1.68187	1.00951	1.20293	1.30307	1.14473	1.57728
Pp3c10_15710	PTHR14221:SF0	KOG0283	PF00400	WD REPEAT-CONTAINING PROTEIN 44	AT5G54200.1	1.10861	-1.56609	-1.14648	1.05991	-1.20526	1.72282	1.02249
Pp3c10_15730	PTHR17130			MITOCHONDRIAL OUTER MEMBRANE PROTEIN 25	AT5G17170.1	1.01188	1.27257	1.76147	1.61294	1.64388	1.17884	-1.09194
Pp3c10_15860	PTHR31448:SF3	KOG1319	PF04576	IFA-BINDING PROTEIN	AT1G70750.1	-1.38964	-5.12409	-1.32004	-3.7708	-1.29256	-1.01872	-1.40258				o				o
Pp3c10_15900	PTHR24089:SF393	KOG0764	PF00153	NICOTINAMIDE ADENINE DINUCLEOTIDE TRANSPORTER 1, CHLOROPLASTIC	AT2G47490.1	3.03459	1.26075	-1.06431	-1.09498	-3.39618	-1.47466	-1.08487	o											o				o
Pp3c10_15920						-7.18172	-5.31377	-1.89021	-4.7251	2.96027	-1.15847	-1.32391		o		o				o			o				o
Pp3c10_15930	PTHR13000	KOG3091	PF13874	NUCLEOPORIN P54	AT1G24310.1	-1.03747	1.02385	1.05113	1.0951	1.18138	1.14054	1.05029
Pp3c10_15937	PTHR13000	KOG3091	PF13874	NUCLEOPORIN P54	AT1G24310.1	-1.12875	1.32685	1.20629	-1.08628	1.58676	-1.25515	1.1308
Pp3c10_15960	PTHR23061:SF12	KOG1625	"PF08418,PF04042"	DNA POLYMERASE ALPHA SUBUNIT B	AT1G67630.1	1.51819	1.81001	1.30692	1.66328	1.07791	1.13369	1.21479
Pp3c10_15980	PTHR22930:SF28	KOG4585	PF13359	SUBFAMILY NOT NAMED	AT5G12010.1	1.1578	1.20985	1.09244	1.25061	-1.01089	1.06691	1.01665
Pp3c10_1600	PTHR32133:SF83			F-BOX ASSOCIATED UBIQUITINATION EFFECTOR FAMILY PROTEIN-RELATED	AT5G15710.1	-10.6656	-3.85036	1.65424	-3.20122	16.0407	1.07047	-1.13857		o		o				o			o				o
Pp3c10_16000	PTHR27000	KOG1187	"PF00560,PF08263,PF00069"	FAMILY NOT NAMED	AT2G31880.1	-1.2266	-1.16901	-1.0746	-1.68084	1.46515	-1.13692	1.24668
Pp3c10_16010	PTHR31485			FAMILY NOT NAMED	AT5G13500.3	-1.36919	-1.20003	-1.27304	-1.11731	1.2925	1.27016	1.16529
Pp3c10_16040	PTHR10742:SF210	KOG0029	"PF13450,PF04433"	LYSINE-SPECIFIC HISTONE DEMETHYLASE 1 HOMOLOG 2	AT3G10390.1	1.34914	1.45419	1.01882	1.22912	1.00069	1.10272	1.28524
Pp3c10_16080	PTHR35126:SF1		PF11267	SUBFAMILY NOT NAMED	AT3G19900.1	1.07748	1.11986	1.24932	1.15336	-1.0474	-1.19735	-1.25206
Pp3c10_16090	PTHR10806:SF7	KOG3342	PF00717	SUBFAMILY NOT NAMED	AT1G52600.1	1.4128	-1.14989	-1.13727	-1.22331	-1.62425	-1.09253	-1.0422
Pp3c10_16100	PTHR19370:SF120		PF00111	FERREDOXIN-1, CHLOROPLASTIC-RELATED	AT1G60950.1	1.49891	1.53248	1.51921	1.58184	-1.0201	-1.01586	-1.06488
Pp3c10_16170	PTHR10625:SF120	KOG1344	PF00850	HISTONE DEACETYLASE 15	AT3G18520.1	1.28347	-1.10541	1.0091	-1.19278	-1.24786	-1.07491	-1.01136
Pp3c10_16180	PTHR12565:SF126		PF00010	SUBFAMILY NOT NAMED	AT3G07340.1	-1.78622	-1.00333	1.00402	1.19629	-2.43317	-3.69422	-4.50185										o		o		o		o
Pp3c10_16280	PTHR11085		PF02146	CHROMATIN REGULATORY PROTEIN SIR2		1.51663	1.64557	1.03949	1.71369	-1.80274	-1.20568	-1.27398
Pp3c10_16330	PTHR10996:SF123			ERYTHRONATE-4-PHOSPHATE DEHYDROGENASE FAMILY PROTEIN	AT1G01500.1	-1.09145	1.06816	-1.21012	1.16966	-3.46322	-2.89717	-3.21848										o		o		o		o
Pp3c10_16350	PTHR35127:SF1			SUBFAMILY NOT NAMED	AT3G56360.1	-2.35331	-1.48154	1.45451	1.31408	3.95336	2.21611	1.12058		o									o		o		o
Pp3c10_16370	PTHR11061:SF24	KOG2187	"PF00642,PF13847,PF05958"	TRNA (URACIL-5-)-METHYLTRANSFERASE HOMOLOG A	AT2G28450.1	1.12423	1.14971	1.14374	1.00452	1.0918	-1.08327	1.04046
Pp3c10_16390					AT1G71760.2	-2.03092	1.71854	1.42628	2.16421	2.47189	1.05983	-1.2066		o					o				o				o
Pp3c10_16400	PTHR12741:SF12		"PF14288,PF02364"	CALLOSE SYNTHASE 9	AT3G07160.1	-1.06338	-1.23229	-1.04697	1.10587	-1.02449	1.29378	-1.06715
Pp3c10_16403	PTHR12741:SF12		"PF14288,PF02364"	CALLOSE SYNTHASE 9	AT3G07160.1	-1.12222	-1.14711	-1.28007	1.10549	1.00284	1.42791	1.10954
Pp3c10_16420	PTHR23430	KOG1756	"PF00125,PF16211"	HISTONE H2A	AT3G20670.1	1.13251	1.6005	1.65592	1.60791	1.08554	-1.36313	-1.38899
Pp3c10_16450	PTHR21736		PF11559	VERNALIZATION-INSENSITIVE PROTEIN 3	AT5G57410.1	-1.39781	-1.22911	1.14966	-1.10528	1.34028	-1.09479	-1.2362
Pp3c10_16540	PTHR21229:SF22	KOG2569	PF06814	DBJ|BAA84809.1	AT5G18520.1	-1.33738	-1.26474	-1.14831	-1.12741	1.14334	1.08448	-1.05029
Pp3c10_16550	PTHR13228:SF3		PF10392	CONSERVED OLIGOMERIC GOLGI COMPLEX SUBUNIT 5	AT1G67930.1	-2.93834	-1.27877	-1.27033	1.09524	2.40478	1.43291	1.00827		o									o				o
Pp3c10_16560	PTHR35756:SF1			SUBFAMILY NOT NAMED	AT5G14910.1	-3.01975	-1.44488	1.45206	-1.13181	4.80725	1.37759	1.06217		o									o				o
Pp3c10_16570	PTHR11472:SF1		"PF06777,PF13307,PF06733"	TFIIH BASAL TRANSCRIPTION FACTOR COMPLEX HELICASE XPD SUBUNIT	AT1G03190.2	1.73219	1.57239	1.18633	1.30312	-1.26751	-1.06443	1.11681
Pp3c10_16580						1.20198	1.78281	-1.04717	1.53358	1.19221	1.26984	1.4541
Pp3c10_16590						-1.63872	-1.12376	1.09408	1.53255	1.12852	1.0684	-1.63508
Pp3c10_16640	PTHR23317:SF76		"PF14429,PF06920"	LD20667P	AT4G16340.1	1.1168	1.26965	-1.05945	1.22766	1.05524	1.18876	1.21091
Pp3c10_16780	PTHR23117:SF13	KOG0707	PF00625	GUANYLATE KINASE	AT2G41880.1	-1.55196	-1.4517	-1.13377	-1.27291	1.60548	1.3169	1.13775
Pp3c10_16850	PTHR13547:SF3		"PF11977,PF13812"	PROTEINACEOUS RNASE P 1, CHLOROPLASTIC/MITOCHONDRIAL	AT2G32230.1	-2.02472	1.15014	1.55392	1.11905	4.31041	1.3122	1.32764		o									o				o
Pp3c10_16860	PTHR13812:SF20		"PF00745,PF01488,PF05201"	SUBFAMILY NOT NAMED	AT1G58290.1	-1.36876	-1.84479	-1.85925	-1.75467	-1.40608	-1.00132	-1.06864
Pp3c10_16880	PTHR19370:SF127		PF00111	SUBFAMILY NOT NAMED	AT1G60950.1	-1.00227	-1.25331	1.10743	1.00401	1.13447	1.26677	-1.00841
Pp3c10_16930	PTHR24058:SF23	KOG0671	PF07714	SERINE/THREONINE KINASE-RELATED	AT1G73450.1	-1.39383	-1.19085	-1.22285	-1.15326	1.14117	1.01817	-1.02922
Pp3c10_16970	PTHR14140		"PF00097,PF15227,PF02182"	E3 UBIQUITIN-PROTEIN LIGASE UHRF-RELATED	AT1G57820.1	-1.56915	1.01664	1.01734	1.26769	1.62879	1.25354	-1.01003
Pp3c10_170	PTHR12435:SF2	KOG3062	PF13671	PROTEIN KTI12 HOMOLOG	AT1G13870.1	1.25201	1.29969	1.04687	1.18709	-1.04623	1.02832	1.1088
Pp3c10_17050	PTHR13344:SF0			NADH DEHYDROGENASE [UBIQUINONE] 1 ALPHA SUBCOMPLEX SUBUNIT 8	AT3G06310.3	-1.38941	-1.15865	1.07945	-1.20151	1.43865	-1.09834	-1.07534
Pp3c10_17070	PTHR11937:SF247		PF00022	SUBFAMILY NOT NAMED	AT5G09810.1	-2.06035	-2.10337	-1.59804	-1.9891	1.31325	1.06048	-1.01244		o		o
Pp3c10_17080	PTHR11937:SF247		PF00022	SUBFAMILY NOT NAMED	AT5G09810.1	-2.35588	-2.71039	-2.11234	-2.84666	1.03129	-1.15333	-1.11504		o		o		o		o
Pp3c10_1710	PTHR14000		PF12579	FAMILY NOT NAMED	AT3G07565.1	1.50863	-1.1564	-1.50798	-1.51819	1.15737	1.97423	2.55447									o						o
Pp3c10_17110	PTHR12428:SF19	KOG1239	PF02096	INNER MEMBRANE PROTEIN ALBINO3, CHLOROPLASTIC	AT2G28800.1	1.08214	1.25202	1.46536	1.06603	1.50901	-1.07072	1.07993
Pp3c10_17120	PTHR10426:SF24	KOG1520	PF03088	CALCIUM-DEPENDENT PHOSPHOTRIESTERASE SUPERFAMILY PROTEIN-RELATED	AT5G22020.1	-3.50787	-6.49352	-3.45564	-5.94188	-1.27971	-1.20723	-1.33912		o		o		o		o
Pp3c10_17130	PTHR11963:SF17	KOG2597	"PF02789,PF00883"	LEUCINE AMINOPEPTIDASE 1-RELATED	AT2G24200.2	-1.00286	-1.14099	-1.04345	-1.11539	-1.11911	-1.06775	-1.1088
Pp3c10_17220	PTHR23163:SF0	KOG0978	PF13920	E3 UBIQUITIN-PROTEIN LIGASE BRE1	AT1G55250.1	-1.62986	-1.57463	-1.05312	-1.22972	1.02451	-1.19793	-1.56048
Pp3c10_17225	PTHR23163:SF0	KOG0978	PF13920	E3 UBIQUITIN-PROTEIN LIGASE BRE1	AT1G55250.1	-1.30293	-1.07978	1.08027	-1.12557	1.52093	1.01829	1.05017
Pp3c10_17250	PTHR28627	KOG4114	PF10203	FAMILY NOT NAMED	AT1G10865.1	-1.2245	1.17178	1.02679	1.33386	1.29924	1.15553	1.00063
Pp3c10_17260	PTHR23130	KOG4293	"PF03188,PF04526"	FAMILY NOT NAMED	AT5G47530.1	-6.6045	-2.74832	1.00723	1.48428	6.8107	4.11118	-1.0079		o		o							o		o		o
Pp3c10_17310	PTHR19375:SF228		PF00012	SUBFAMILY NOT NAMED	AT5G42020.1	-1.78108	-1.2292	-1.53726	-1.40606	1.15161	-1.16952	-1.03823
Pp3c10_17330						4.56059	3.00762	1.8261	2.30082	-5.56512	-2.96012	-2.29617	o		o									o		o		o
Pp3c10_17340	PTHR35381			FAMILY NOT NAMED		1.03419	-1.05012	1.45135	1.16822	1.49238	1.28776	1.03502
Pp3c10_17390	PTHR11649:SF36	KOG0448	"PF02581,PF01926"	FZL	AT1G03160.1	-1.25714	1.14999	1.10392	-1.00364	1.75548	1.07895	1.22682
Pp3c10_17540	PTHR34376			FAMILY NOT NAMED	AT4G01575.1	1.34673	1.2452	1.39453	1.49918	1.3207	1.51278	1.2371
Pp3c10_17630	PTHR31636:SF14		PF03514	SCARECROW-LIKE PROTEIN 9	AT2G37650.1	1.22152	-1.06454	-1.22212	-1.05345	-1.16502	1.27519	1.24316
Pp3c10_17640	PTHR12777	KOG3459	PF01423	SMALL NUCLEAR RIBONUCLEOPROTEIN SM D2	AT3G62840.2	-1.16592	1.21216	1.0372	1.1488	1.39084	1.07437	1.11658
Pp3c10_17670	PTHR12933	KOG2340	PF06862	ORF PROTEIN-RELATED	AT1G17690.1	1.1836	1.86575	1.55654	1.43787	1.68196	-1.03037	1.24094
Pp3c10_17680	PTHR11071:SF259	KOG0546	"PF13181,PF13414,PF00160"	PEPTIDYL-PROLYL CIS-TRANS ISOMERASE CYP40	AT2G15790.1	1.02342	1.00428	1.12108	-1.19111	1.1308	-1.17733	1.00073
Pp3c10_17760	PTHR33390:SF1		PF07712	SUBFAMILY NOT NAMED	AT5G61820.1	4.89692	1.84701	-1.48565	1.22282	-10.3166	-2.17509	-1.46146	o											o		o		o
Pp3c10_17770	PTHR12281	KOG3077	"PF14555,PF03556"	RP42 RELATED	AT3G12760.1	-1.97749	-1.55275	1.0743	-1.26857	2.02572	1.14969	-1.08137											o				o
Pp3c10_1790	PTHR32370		"PF00651,PF03000"	FAMILY NOT NAMED	AT3G19850.1	1.8409	2.02171	1.6715	1.47431	1.27075	1.0064	1.35881
Pp3c10_18090	PTHR11615:SF138		PF04535	SUBFAMILY NOT NAMED	AT3G55390.1	1.68398	1.15613	1.22718	-1.00531	-1.22986	-1.0573	1.0825
Pp3c10_1810	PTHR12276:SF10		PF07651	ENTH/VHS FAMILY PROTEIN	AT3G46540.1	-2.022	-1.41896	-1.12414	1.09547	-1.06924	-1.25611	-1.98248		o
Pp3c10_18150	PTHR22890		PF10280	UNCHARACTERIZED	AT3G01435.1	-1.30004	1.11512	1.06367	1.18254	1.88514	1.42699	1.32455
Pp3c10_18300	PTHR10410:SF5		PF01398	26S PROTEASOME NON-ATPASE REGULATORY SUBUNIT 14	AT5G23540.2	5.80691	3.76024	1.37588	2.73785	-4.59377	-1.51779	-1.12132	o		o				o					o				o
Pp3c10_18310	PTHR10566:SF53	KOG1235	PF03109	SUBFAMILY NOT NAMED	AT4G31390.1	4.57687	2.20924	1.20646	1.54929	-4.90648	-1.8729	-1.3339	o		o									o				o
Pp3c10_18330	PTHR15371:SF1		PF02466	OUTER ENVELOPE PORE PROTEIN 16-2, CHLOROPLASTIC	AT4G16160.1	-1.89024	-2.20108	-1.13763	-1.49287	1.98785	1.73784	1.1612				o
Pp3c10_18370	PTHR12121:SF45	KOG0620	PF03372	NOCTURNIN	AT3G58560.1	-1.03584	1.14845	-1.00605	-1.00046	1.08067	-1.11178	1.01749
Pp3c10_18380	PTHR31155		PF03405	ACYL- ACYL-CARRIER-PROTEIN DESATURASE-RELATED	AT2G43710.2	1.29422	1.41022	-1.02053	1.32885	-1.10339	1.11077	1.16034
Pp3c10_18390	PTHR23148	KOG2146	PF01480	SERINE/ARGININE REGULATED NUCLEAR MATRIX PROTEIN	AT2G29210.1	-1.25643	1.46772	-1.12044	1.49482	1.4676	1.31185	1.26893
Pp3c10_18400	PTHR13271:SF9	KOG1337	PF09273	SUBFAMILY NOT NAMED	AT5G14260.2	-2.67709	-1.31819	1.3167	-1.16341	3.69646	1.16974	1.0165		o									o				o
Pp3c10_18450			PF07797			-1.10432	-1.27356	-1.06164	-1.17353	-1.12962	-1.09886	-1.21188
Pp3c10_1850	PTHR22774:SF11	KOG2955	PF12624	PROTEIN C44H4.4	AT3G20720.2	-1.11456	1.02076	-1.24529	-1.21557	1.21633	1.07866	1.31551
Pp3c10_18520	PTHR11141		"PF00626,PF04810,PF04815,PF08033,PF04811"	PROTEIN TRANSPORT PROTEIN SEC23	AT4G14160.2	-1.07444	-1.18603	-1.12917	-1.24275	1.10711	1.09235	1.12653
Pp3c10_18540	PTHR21496:SF8		PF04305	SUBFAMILY NOT NAMED	AT1G06240.1	2.04974	1.33503	-1.03883	1.20958	-2.06352	-1.08629	1.00097	o											o				o
Pp3c10_18600	PTHR27008:SF27	KOG1187	"PF08263,PF13855,PF07714"	LEUCINE-RICH REPEAT RECEPTOR-LIKE PROTEIN KINASE IMK3-RELATED	AT3G56100.1	-15.5801	-2.93091	1.77994	-3.03564	27.2095	-1.07258	-1.05274		o		o				o			o				o
Pp3c10_18660	PTHR11743:SF23	KOG3126	PF01459	GH26960P-RELATED	AT5G15090.2	5.60117	1.21019	-1.01087	1.09275	-14.0375	-2.78959	-2.55739	o									o		o		o		o
Pp3c10_18670	PTHR21021:SF16	KOG3224	PF04176	TIP41-LIKE PROTEIN	AT4G34270.1	1.04545	1.03537	1.03591	1.11659	-1.01574	1.05344	-1.03861
Pp3c10_1870	PTHR11879:SF1	KOG1411	PF00155	ASPARTATE AMINOTRANSFERASE, CHLOROPLASTIC	AT4G31990.2	4.20125	2.81856	-1.0517	2.19244	-5.45902	-1.6134	-1.27415	o		o				o					o				o
Pp3c10_1880	PTHR27003	KOG1187	"PF07714,PF12819"	FAMILY NOT NAMED	AT2G37050.3	-15.7732	-4.60071	-1.93553	-3.46524	7.89152	1.26565	-1.06474		o		o				o			o				o
Pp3c10_18810	PTHR10438:SF229	KOG0907	PF00085	THIOREDOXIN-LIKE 4, CHLOROPLASTIC	AT1G07700.1	1.23883	1.53423	1.27408	1.1922	-1.08272	-1.45565	-1.14812
Pp3c10_18860						1.13218	-1.46717	-1.02106	1.0002	1.45825	2.43327	1.63664													o		o
Pp3c10_1890	PTHR21737:SF3		PF00397	POLYGLUTAMINE-BINDING PROTEIN 1	AT2G41020.1	1.16203	1.05366	-1.08009	-1.09566	-1.15028	-1.07409	1.0588
Pp3c10_18930						15.1179	6.92458	1.72177	5.25903	-247.16	-37.7177	-29.0318	o		o				o			o		o		o		o
Pp3c10_1896	PTHR21737:SF3		PF00397	POLYGLUTAMINE-BINDING PROTEIN 1	AT2G41020.1	1.49851	1.03303	1.16045	1.5026	-1.76266	1.04907	-1.40849
Pp3c10_18970	PTHR22999:SF23	KOG2101	"PF00787,PF08628,PF02194"	SORTING NEXIN-16	AT2G15900.1	1.1735	-1.43672	1.10755	-1.36291	-1.00333	1.09621	1.02427
Pp3c10_18980	PTHR36029:SF1			PROTEIN TPLATE	AT3G01780.1	-1.10667	-1.28527	-1.15492	-1.42791	-1.13816	-1.23065	-1.12475
Pp3c10_190	PTHR24073:SF520	KOG0084	PF00025	RAS-RELATED PROTEIN RABD2B-RELATED	AT1G02130.1	1.09378	-1.16264	-1.18884	-1.07538	-1.25675	1.10056	1.0028
Pp3c10_1910	PTHR12692:SF0	KOG2603	PF04756	GH11935P	AT1G61790.1	1.18537	-1.26188	-1.37701	-1.66015	-1.18439	1.03069	1.3363
Pp3c10_19100						-1.16012	1.4354	1.01559	1.59882	1.69428	1.57868	1.39506
Pp3c10_19150	PTHR28629:SF4		"PF02734,PF02733"	BIFUNCTIONAL ATP-DEPENDENT DIHYDROXYACETONE KINASE/FAD-AMP LYASE (CYCLIZING)	AT1G48430.1	-1.59812	1.29573	-1.20589	1.37602	1.7401	1.37245	1.27317
Pp3c10_19190	PTHR11066:SF34	KOG3016	"PF00027,PF02551"	ACYL-COENZYME A THIOESTERASE 8	AT1G01710.1	-1.26583	1.08228	-1.20867	1.20543	1.23906	1.29679	1.14687
Pp3c10_1920	PTHR20208:SF10		PF01541	STRUCTURE-SPECIFIC ENDONUCLEASE SUBUNIT SLX1	AT2G30350.2	-1.18669	-1.22747	1.58737	1.09584	1.69253	1.1898	-1.1476
Pp3c10_19240	PTHR22814:SF101	KOG1603	PF00403	GENOMIC DNA, CHROMOSOME 3, P1 CLONE: MXP5	AT1G66240.1	-11.0467	-2.53264	1.14288	-3.89356	7.88908	-2.49939	-1.65013		o		o				o			o			o	o	o
Pp3c10_19260	PTHR18919:SF93		"PF02803,PF00108"	3-KETOACYL-COA THIOLASE 2, PEROXISOMAL	AT2G33150.1	-1.16309	1.00949	1.05705	1.25767	-1.12805	-1.13025	-1.42905
Pp3c10_19330	PTHR12741:SF12		"PF14288,PF02364"	CALLOSE SYNTHASE 9	AT3G07160.1	-9.08205	-4.56578	-1.54901	-2.20216	10.0083	3.48355	1.65251		o		o				o			o		o		o
Pp3c10_19380	PTHR32370:SF14		"PF00651,PF03000"	SUBFAMILY NOT NAMED	AT5G48800.1	-1.37907	1.1966	-1.03027	-1.25382	5.11836	2.50883	3.70785									o		o		o		o
Pp3c10_19430	PTHR11061:SF29		PF03602	SUBFAMILY NOT NAMED	AT3G27180.1	-1.06647	1.46974	1.23137	1.14541	1.59541	-1.07244	1.1789
Pp3c10_19560	PTHR16007:SF13		PF04819	SUBFAMILY NOT NAMED	AT5G13890.3	1.49137	1.12597	-1.13932	1.00495	-1.56958	-1.05096	1.04963
Pp3c10_19570	PTHR24015:SF311		PF13041	SUBFAMILY NOT NAMED	AT4G34830.1	-1.52983	1.019	1.27956	1.08063	1.97776	1.05501	-1.02084
Pp3c10_19590	PTHR11922:SF1		PF02885	ANTHRANILATE PHOSPHORIBOSYLTRANSFERASE-RELATED	AT1G70570.1	-1.64526	1.20008	1.00735	1.06566	1.92465	1.01588	1.12651
Pp3c10_19630	PTHR24326:SF156		"PF00046,PF08670,PF01852"	SUBFAMILY NOT NAMED	AT2G34710.1	1.67062	1.08275	-1.19916	-1.32867	-2.37424	-1.73191	-1.22264												o				o
Pp3c10_19650	PTHR10980:SF3	KOG3205	PF02115	LD16419P	AT3G07880.1	-1.64484	-1.24687	1.02332	-1.38672	2.72348	1.43253	1.56895											o				o
Pp3c10_19740	PTHR10980:SF3	KOG3205	PF02115	LD16419P	AT3G07880.1	-1.61115	-1.03011	1.01156	-1.05535	2.09698	1.23639	1.24755											o				o
Pp3c10_19810	PTHR36329			FAMILY NOT NAMED	AT1G52155.1	19.7877	4.68006	1.10025	1.7419	-12.737	-1.93442	1.36813	o		o									o				o
Pp3c10_19840	PTHR16441	KOG2701	PF09762	FIDIPIDINE	AT4G32560.2	1.65285	1.38496	-1.11753	1.12777	-1.78615	-1.20661	1.00249
Pp3c10_19880	PTHR33219:SF1		PF02325	COFACTOR ASSEMBLY, COMPLEX C (B6F)	AT5G36120.1	1.20336	1.57971	1.13019	1.43399	-1.05433	-1.10768	-1.02123
Pp3c10_19890	PTHR10233:SF9	KOG1465	PF01008	TRANSLATION INITIATION FACTOR EIF-2B SUBUNIT BETA	AT3G07300.2	-1.01621	1.1332	1.43742	1.10033	1.47613	-1.03498	-1.0209
Pp3c10_19910	PTHR27003	KOG1187	PF07714	FAMILY NOT NAMED	AT3G24790.1	-1.04511	1.30918	1.11222	-1.86046	1.41927	-2.0205	1.18608														o		o
Pp3c10_200	PTHR10231:SF25	KOG2234	PF04142	UDP-SUGAR TRANSPORTER PROTEIN SLC35A4-RELATED	AT3G59360.2	-1.20436	1.22308	1.01675	1.73462	1.26592	1.44354	1.00255
Pp3c10_20040	PTHR31485:SF7			PEPTIDYL SERINE ALPHA-GALACTOSYLTRANSFERASE	AT3G01720.1	1.15806	1.17417	-1.13347	1.14459	-1.17463	1.07188	1.08297
Pp3c10_20060						1.05387	2.27514	1.11543	1.47854	1.57747	-1.04741	1.44848			o
Pp3c10_20100	PTHR28039		PF16036	FAMILY NOT NAMED	AT1G53520.1	-1.30521	1.75152	1.33676	1.80041	1.78736	1.03616	-1.00771
Pp3c10_20160	PTHR32133:SF111		PF00646	F-BOX ONLY PROTEIN 6	AT5G15710.1	1.10497	1.30475	1.12425	1.05483	1.3834	1.07974	1.31608
Pp3c10_2020	PTHR17408:SF0		PF15247	HISTONE RNA HAIRPIN-BINDING PROTEIN		-1.56219	-1.80272	-1.43869	-1.20528	-1.03953	1.30484	-1.16375
Pp3c10_20210	PTHR10774:SF90	KOG1032	"PF02893,PF00168,PF16016"	SUBFAMILY NOT NAMED	AT1G03370.1	-3.06475	-1.43417	-2.38511	1.14104	1.48799	1.8648	1.12365		o				o
Pp3c10_20230	PTHR10870	KOG3194	PF02144	CELL CYCLE CHECKPOINT PROTEIN RAD1	AT4G17760.1	1.56665	1.14711	1.18372	1.18483	-1.66294	-1.23553	-1.2959
Pp3c10_20240	PTHR10965:SF3	KOG3499	PF01781	SUBFAMILY NOT NAMED	AT3G59540.1	-1.0009	-1.36909	-1.04267	-1.33283	-1.0109	1.04238	-1.00044
Pp3c10_20260	PTHR23257:SF454	KOG0192	PF07714	SERINE/THREONINE-PROTEIN KINASE QKGA-RELATED	AT1G64300.2	-5.26143	-5.15659	-1.11642	-5.29866	4.47978	-1.09789	-1.08465		o		o				o			o				o
Pp3c10_20290			PF07853			32.7795	5.69803	1.06297	-2.4843	-168.425	-78.5226	-5.63056	o		o					o		o		o		o		o
Pp3c10_20300	PTHR18860:SF12	KOG0841	PF00244	14-3-3-LIKE PROTEIN GF14 IOTA	AT1G26480.1	1.03487	-1.34918	-1.02683	-1.3295	-1.28153	-1.20665	-1.24333
Pp3c10_20360						-2.40454	-1.51247	-1.16124	-1.24976	2.09089	1.20355	-1.02094		o									o				o
Pp3c10_20380	PTHR21497:SF24	KOG1139	PF02207	E3 UBIQUITIN-PROTEIN LIGASE UBR3	AT5G02310.1	1.35294	1.0814	-1.08944	-1.00316	-1.6781	-1.25406	-1.17361
Pp3c10_20400	PTHR31072:SF1		PF03634	TRANSCRIPTION FACTOR TCP8	AT1G69690.1	-1.79625	-1.32025	-1.37514	-1.76138	1.69718	-1.04298	1.25961
Pp3c10_20450	PTHR22883:SF92	KOG1315	PF01529	PROTEIN S-ACYLTRANSFERASE 16-RELATED	AT3G09320.1	-1.51612	-1.06451	1.04402	1.2747	1.42603	1.20479	-1.14371
Pp3c10_20470						-1.22631	-1.35106	-1.01764	-1.37491	1.16172	-1.07199	-1.06954
Pp3c10_20720	PTHR24106		PF16095	FAMILY NOT NAMED	AT5G55540.1	-1.22569	-2.1629	-2.89506	-3.7934	-2.85547	-2.15385	-1.24651				o		o		o				o		o		o
Pp3c10_20740	PTHR11711:SF181	KOG0070	PF09439	ADP-RIBOSYLATION FACTOR A1F	AT3G62290.3	1.3818	-1.10756	1.0116	-1.11434	-1.61229	-1.20587	-1.21692
Pp3c10_20750	PTHR22767:SF2		"PF00515,PF12569"	NAT1	AT1G80410.1	-1.2034	1.1845	1.21902	1.17451	1.67655	1.11568	1.10853
Pp3c10_20840	PTHR24031:SF330	KOG0331	"PF08152,PF00271,PF00270"	DEAD-BOX ATP-DEPENDENT RNA HELICASE 7	AT5G62190.1	-1.43532	-1.26605	1.0383	-1.0803	1.26501	-1.02066	-1.21451
Pp3c10_20850	PTHR10476:SF2	KOG3232	PF03357	CHARGED MULTIVESICULAR BODY PROTEIN 1B	AT1G17730.1	-1.62651	-1.46618	1.7205	1.01095	2.52439	1.31539	-1.14145											o				o
Pp3c10_20860	PTHR12741:SF12		"PF14288,PF02364"	CALLOSE SYNTHASE 9	AT3G07160.1	-1.31506	1.13293	-1.34352	1.21007	1.52589	1.64069	1.51062
Pp3c10_20867	PTHR12741:SF12		"PF14288,PF02364"	CALLOSE SYNTHASE 9	AT3G07160.1	-2.15795	-1.45177	1.05516	-1.07136	2.41565	1.41457	1.02801		o									o				o
Pp3c10_20870	PTHR20922:SF13		PF05180	DNL-TYPE ZINC FINGER PROTEIN	AT3G54826.1	1.63171	1.14555	-1.08802	1.07612	-1.74396	-1.06281	-1.0133
Pp3c10_20900	PTHR19375:SF78		PF00012	HSC70CB, ISOFORM G	AT1G79930.1	-1.60844	-1.9578	-1.15622	-1.82351	1.37233	1.043	-1.04495
Pp3c10_20920	PTHR33372:SF5		PF11833	SUBFAMILY NOT NAMED	AT2G20920.1	1.73074	1.57766	1.09175	1.50274	-1.63256	-1.09814	-1.06208
Pp3c10_20930	PTHR33372:SF3		PF11833	SUBFAMILY NOT NAMED	AT5G23040.1	1.72609	1.77278	1.11831	2.19716	-1.31532	1.43184	1.13909							o
Pp3c10_20950	PTHR30566:SF5		PF00924	MECHANOSENSITIVE ION CHANNEL PROTEIN 1, MITOCHONDRIAL	AT4G00290.1	4.4189	1.71264	-1.19753	1.00846	-6.35362	-2.07079	-1.23827	o											o		o		o
Pp3c10_20960	PTHR31901		PF03321	FAMILY NOT NAMED	AT4G03400.1	-1.3354	1.5009	1.32051	1.29233	1.788	-1.16359	-1.01705
Pp3c10_21020						-2.58966	-3.01469	-2.11193	-3.26419	1.28432	-1.0501	1.01638		o		o		o		o
Pp3c10_21040	PTHR11254	KOG0940	PF00632	HECT DOMAIN UBIQUITIN-PROTEIN LIGASE	AT1G70320.1	1.42108	-1.27367	-1.08989	-1.0929	-2.21172	-1.2443	-1.47208												o				o
Pp3c10_2110	PTHR15852:SF19			SUBFAMILY NOT NAMED		-1.11113	1.55776	1.32464	1.52597	1.87844	1.23097	1.23776
Pp3c10_21120	PTHR11441:SF2	KOG3125	PF00265	THYMIDINE KINASE	AT3G07800.1	1.54024	1.38897	1.03023	-1.05405	-1.19565	-1.18867	1.21288
Pp3c10_21160	PTHR10972:SF67		"PF15413,PF01237"	OXYSTEROL-BINDING PROTEIN-RELATED PROTEIN 1D	AT4G08180.2	27.4393	4.84056	-1.02209	1.6591	-29.6004	-3.12726	-1.08912	o		o									o		o		o
Pp3c10_21170	PTHR12146	KOG3344	PF03501	40S RIBOSOMAL PROTEIN S10	AT4G25740.1	-1.27413	1.14998	1.18163	1.17708	1.91698	1.28343	1.23486
Pp3c10_2120	PTHR33563:SF1		PF01959	SUBFAMILY NOT NAMED	AT3G28760.1	-16.7635	-6.77855	1.08093	-2.1455	40.6539	6.97642	2.17381		o		o				o	o		o		o		o
Pp3c10_21250						3.00914	5.69664	-2.67363	1.72627	-3.92297	-1.63591	1.98732	o		o			o						o				o
Pp3c10_21260						3.21298	7.98408	-2.32184	2.12344	-3.3752	-1.72804	2.14721	o		o			o	o					o				o
Pp3c10_21310	PTHR19139:SF135	KOG0223	PF00230	SUBFAMILY NOT NAMED	AT5G60660.1	-4.39212	-9.7996	-5.71015	-13.9495	2.20776	1.97986	2.78619		o		o		o		o	o		o				o
Pp3c10_21330	PTHR12829	KOG2356	PF05063	N6-ADENOSINE-METHYLTRANSFERASE	AT1G19340.1	1.29031	1.82007	-1.00798	1.70776	-1.02365	1.17348	1.2319
Pp3c10_21340	PTHR10681:SF103	KOG0854	"PF10417,PF00578"	SUBFAMILY NOT NAMED	AT1G48130.1	2.21508	1.34496	1.01393	-1.06434	-2.48285	-1.6509	-1.17092	o											o				o
Pp3c10_21490	PTHR23050	KOG0027	PF13499	CALCIUM BINDING PROTEIN	AT3G43810.1	1.12085	-2.20057	-1.85297	-3.28484	-2.28054	-1.66428	-1.13226				o				o				o				o
Pp3c10_21520	PTHR24031:SF336	KOG0344	"PF04851,PF00271"	ATP-DEPENDENT RNA HELICASE DDX52-RELATED	AT3G09720.1	-1.22588	1.29927	1.25764	1.2862	1.28896	-1.22737	-1.23367
Pp3c10_21530	PTHR17630:SF45	KOG3043	PF01738	DIENELACTONE HYDROLASE-LIKE PROTEIN	AT1G35420.1	-1.56249	-1.19293	-1.30276	-1.13304	-1.16513	-1.34799	-1.44095
Pp3c10_21550	PTHR23326:SF3		PF04153	CCR4-NOT TRANSCRIPTION COMPLEX SUBUNIT 2	AT5G59710.1	-1.29815	-1.08541	-1.00652	1.00896	1.20474	1.00713	-1.10426
Pp3c10_21560	PTHR33473:SF4		PF02617	SUBFAMILY NOT NAMED	AT1G68660.1	1.49453	1.5296	-1.01587	1.00109	-1.34624	-1.377	1.09301
Pp3c10_21600	PTHR12957:SF2			INTEGRATOR 6, ISOFORM A		3.16175	2.19828	-1.18414	1.17893	-2.75863	-1.39518	1.31599	o		o									o				o
Pp3c10_21630	PTHR12276:SF45	KOG2056	PF01417	CLATHRIN INTERACTOR 1	AT2G43160.1	-1.28032	-1.20117	-1.01907	1.20919	1.00098	1.13925	-1.29458
Pp3c10_21640	PTHR21576:SF21		PF06813	SUBFAMILY NOT NAMED	AT4G34950.1	56.4257	6.07182	2.37665	3.45552	-66.8906	-5.02629	-2.89833	o		o		o		o			o		o		o		o
Pp3c10_21680	PTHR11017:SF169	KOG4658	"PF00569,PF01582,PF00931"	DISEASE RESISTANCE PROTEIN-RELATED	AT1G69550.1	-1.06027	-1.0229	1.31324	1.12467	2.48719	2.01424	1.72213											o		o		o
Pp3c10_21700	PTHR13948:SF3	"KOG0131,KOG0148"	"PF01585,PF00076"	PROTEIN T08B2.5, ISOFORM B	AT3G54230.2	1.25975	1.25447	1.00641	1.29794	-1.16679	1.09283	1.04072
Pp3c10_21740	PTHR10209:SF188		PF14226	SUBFAMILY NOT NAMED	AT2G38240.1	1.58476	-1.04611	-1.29164	-1.8263	-1.60807	-1.39276	1.2349
Pp3c10_21790	PTHR10724:SF7		PF00575	RIBOSOMAL PROTEIN S1-RELATED	AT5G30510.1	-1.64091	-1.31054	1.21836	-1.20695	2.24793	1.20266	1.09053											o				o
Pp3c10_21800	PTHR18968:SF112		"PF00205,PF02775,PF02776"	ACETOLACTATE SYNTHASE, CHLOROPLASTIC	AT3G48560.1	-1.08173	1.35613	-1.04773	1.17317	1.12324	-1.07873	1.05547
Pp3c10_21990	PTHR10535	KOG3218	"PF03871,PF01191"	DNA-DIRECTED RNA POLYMERASES I, II, AND III SUBUNIT RPABC1	AT3G22320.1	1.21235	1.30297	1.10366	-1.03779	1.35619	1.08538	1.44519
Pp3c10_22080	PTHR31619:SF2		PF02401	4-HYDROXY-3-METHYLBUT-2-ENYL DIPHOSPHATE REDUCTASE, CHLOROPLASTIC	AT4G34350.1	-2.25411	-1.23685	1.0438	-1.17008	2.35638	1.04207	-1.03		o									o				o
Pp3c10_2210	PTHR11926:SF308		"PF00201,PF03033"	STEROL 3-BETA-GLUCOSYLTRANSFERASE UGT80A2	AT3G07020.1	-2.35517	-2.34857	-2.29777	-2.25331	1.33338	1.33532	1.26265		o		o		o		o
Pp3c10_22120			PF00628		AT1G50620.1	1.5772	1.44394	1.07619	1.3259	-1.32501	1.00066	1.07319
Pp3c10_2220	PTHR12231:SF111	KOG1530	PF00581	MATRIX-REMODELING-ASSOCIATED PROTEIN 8	AT3G08920.1	-4.68374	-1.70579	1.24495	-1.17463	7.0441	1.72846	1.17167		o									o				o
Pp3c10_22230	PTHR11727:SF11	KOG0820	PF00398	DIMETHYLADENOSINE TRANSFERASE	AT1G01860.1	1.61297	1.85642	1.64702	1.62958	1.13217	-1.04465	1.07492
Pp3c10_2230	PTHR22870:SF193	KOG1427	PF00415	SUBFAMILY NOT NAMED	AT5G63860.1	-1.49813	-1.13877	-1.16115	-1.06081	1.10546	-1.10372	-1.2034
Pp3c10_22390	PTHR33982:SF1			SUBFAMILY NOT NAMED	AT3G52420.1	-2.26681	-1.39635	-1.29162	-1.84941	1.96938	-1.19849	1.08812		o
Pp3c10_2240	PTHR13135		PF10258	CYTOSOLIC RESINIFERATOXIN BINDING PROTEIN RBP-26	AT3G20430.1	1.53221	1.4868	-1.27155	-1.05751	-1.35927	-1.11149	1.39452
Pp3c10_22480	PTHR10071:SF161		PF00320	SUBFAMILY NOT NAMED	AT4G32890.1	-8.05483	-2.13999	-1.69539	1.075	5.17286	2.46291	1.05579		o		o							o		o		o
Pp3c10_22600	PTHR10071:SF161		PF00320	SUBFAMILY NOT NAMED	AT4G32890.1	1.16615	6.04397	1.96322	4.19703	8.10621	3.29767	4.67823			o				o		o		o		o		o
Pp3c10_22760	PTHR24361:SF385	KOG0581	PF00069	MITOGEN-ACTIVATED PROTEIN KINASE KINASE 1-RELATED	AT5G56580.1	-1.69399	-1.37594	1.10979	-1.22872	1.73411	1.01692	-1.11819
Pp3c10_22770	PTHR13383:SF11	KOG4705	PF09468	RIBONUCLEASE H2 SUBUNIT B	AT4G20325.1	-1.7173	-1.00205	1.06979	1.11535	1.85082	1.10749	-1.02476
Pp3c10_22780	PTHR10332:SF35	KOG1479	PF01733	EQUILIBRATIVE NUCLEOTIDE TRANSPORTER 8	AT1G70330.1	-2.05159	-1.57518	-1.05356	-1.29866	2.47089	1.51581	1.23099		o									o				o
Pp3c10_2280	PTHR10799	KOG0383	"PF04851,PF00628,PF00385,PF00271"	SWI/SNF-RELATED MATRIX-ASSOCIATED ACTIN-DEPENDENT REGULATOR OF CHROMATIN SUBFAMILY-RELATED	AT2G25170.1	1.23815	1.39237	-1.32346	1.13619	-1.18001	1.11515	1.34606
Pp3c10_22800	PTHR33596:SF1		PF05562	COLD-REGULATED 413 PLASMA MEMBRANE PROTEIN 1-RELATED	AT3G50830.1	-2.01842	-1.61634	-1.3551	-3.10073	1.36166	-2.12965	-1.1273		o						o						o		o
Pp3c10_22840	PTHR22847:SF453	KOG4532		SUBFAMILY NOT NAMED	AT5G56190.2	-1.01009	1.00144	-1.00073	-1.04736	1.01652	-1.05751	-1.02339
Pp3c10_22842	PTHR22847:SF453	KOG4532		SUBFAMILY NOT NAMED	AT5G56190.2	1.12638	1.15585	-1.18249	1.11486	-1.57965	-1.24843	-1.2225
Pp3c10_22890	PTHR21109:SF0		PF01165	28S RIBOSOMAL PROTEIN S21, MITOCHONDRIAL	AT3G27160.1	-1.96318	-1.82084	1.47223	-1.44435	3.41822	1.46865	1.14705											o				o
Pp3c10_22900	PTHR37233:SF1			SUBFAMILY NOT NAMED	AT3G56010.1	-1.32031	1.24794	1.45886	1.17805	2.31492	1.11707	1.16548											o				o
Pp3c10_22920	PTHR31315			FAMILY NOT NAMED	AT1G78420.2	1.71487	-1.16681	-1.00112	1.0242	-2.32355	-1.14987	-1.3948												o				o
Pp3c10_22930	PTHR11986:SF58		PF00202	ALANINE--GLYOXYLATE AMINOTRANSFERASE 2, MITOCHONDRIAL	AT4G39660.1	1.35427	1.12285	-1.05434	-1.08872	-1.7606	-1.53062	-1.27122
Pp3c10_22940	PTHR10701	KOG3168	PF01423	SMALL NUCLEAR RIBONUCLEOPROTEIN-ASSOCIATED PROTEIN B AND N	AT5G44500.2	1.16644	1.06722	1.23948	-1.03342	1.12408	-1.05901	1.02577
Pp3c10_22950	PTHR31874:SF1		PF06203	CCT MOTIF FAMILY PROTEIN-RELATED	AT5G14370.1	2.96616	2.07873	1.62995	2.26083	-11.6836	-5.98634	-6.59726	o		o				o			o		o		o		o
Pp3c10_22960						-5.83995	-6.66594	-6.11121	-10.6744	1.03181	-1.50904	1.04622		o		o		o		o
Pp3c10_230	PTHR13452:SF9		PF02926	SUBFAMILY NOT NAMED	AT1G09290.1	1.28234	1.50157	1.04997	1.33314	1.01013	1.07922	1.1971
Pp3c10_2300	PTHR12121:SF48	KOG2338	PF03372	CARBON CATABOLITE REPRESSOR PROTEIN 4 HOMOLOG 6	AT5G11350.1	4.76353	2.91847	1.22663	2.34559	-5.01509	-1.63171	-1.33071	o		o				o					o				o
Pp3c10_23020	PTHR20275:SF0	KOG2178	PF01513	ATP-NADH KINASE YEF1-RELATED	AT3G21070.2	2.98002	1.33895	-1.0097	1.11344	-6.7394	-2.7369	-2.31067	o									o		o		o		o
Pp3c10_23080	PTHR31595		PF13813	FAMILY NOT NAMED	AT5G55340.1	-1.98253	1.26116	1.24415	-1.30527	2.75703	-1.49559	1.08435											o				o
Pp3c10_23130	PTHR10788:SF31		PF02358	TREHALOSE 6-PHOSPHATE PHOSPHATASE	AT5G10100.1	-5.09032	-3.11501	1.10971	-2.05031	4.98659	1.32022	-1.16835		o		o				o			o				o
Pp3c10_23140	PTHR22950:SF269	KOG1303	PF01490	EXPRESSED PROTEIN	AT2G39130.1	1.58246	1.5571	1.17313	1.09469	-1.47326	-1.57607	-1.12368
Pp3c10_23170	PTHR31916:SF3		PF12899	ALKALINE/NEUTRAL INVERTASE CINV1-RELATED	AT4G34860.2	-4.51933	-1.71544	-1.08313	-1.68006	7.25601	1.74745	1.68629		o									o				o
Pp3c10_2340	PTHR27001:SF164	KOG1187	"PF08263,PF00069"	RECEPTOR PROTEIN KINASE TMK1-RELATED	AT1G66150.1	1.09569	-1.08685	-1.42111	1.44064	-1.7697	1.35626	-1.17173
Pp3c10_23470	PTHR30546	KOG3135	PF03358	FLAVODOXIN-RELATED PROTEIN WRBA-RELATED	AT5G54500.1	1.40317	1.6185	-1.45261	1.28204	-7.41096	-4.66169	-3.7495										o		o		o		o
Pp3c10_23490	PTHR35287		PF08378	FAMILY NOT NAMED	AT1G65020.1	3.17146	1.18301	1.03315	1.33903	-4.33177	-1.26638	-1.45364	o											o				o
Pp3c10_2350	PTHR37224:SF1			SUBFAMILY NOT NAMED	AT3G15900.1	-1.04651	-1.01419	1.00108	1.07605	1.00512	1.03111	-1.07475
Pp3c10_23520						-1.89247	-1.62844	-1.69402	-1.60482	1.47465	1.31972	1.28079
Pp3c10_23620	PTHR22760:SF4	KOG1771	PF03901	GPI MANNOSYLTRANSFERASE 3	AT5G14850.1	1.81173	3.23742	1.24537	2.11266	1.26509	1.18312	1.79015			o				o
Pp3c10_23630	PTHR22760:SF4	KOG1771	PF03901	GPI MANNOSYLTRANSFERASE 3	AT5G14850.1	2.51631	1.35593	1.09884	1.2064	-1.72135	1.16744	1.3034	o
Pp3c10_23650	PTHR11380	KOG3901	PF02269	TRANSCRIPTION INITIATION FACTOR TFIID/SUPT3-RELATED	AT1G02680.1	-1.88761	1.07452	1.00155	1.10148	2.02405	1.08046	1.03819											o				o
Pp3c10_23690	PTHR33789:SF5		PF10604	SUBFAMILY NOT NAMED	AT2G25770.2	1.00272	-1.11684	1.07505	-1.13061	-1.28268	-1.41413	-1.41844
Pp3c10_23730	PTHR21736:SF20		"PF07227,PF16312"	PROTEIN OBERON 1-RELATED	AT5G48160.2	1.64602	-1.94201	-1.20013	-1.45421	-5.81694	-2.23964	-3.03092										o		o		o		o
Pp3c10_23760			PF13868			-1.13747	1.0668	-1.32657	1.89534	-1.90318	1.06943	-1.68481
Pp3c10_23770	PTHR33829			FAMILY NOT NAMED	AT5G52420.1	2.24127	1.66402	1.38118	1.57719	-2.35469	-1.5554	-1.49656	o											o				o
Pp3c10_23930	PTHR35464:SF1			F18O14.9	AT1G75140.1	1.51798	1.38331	1.03315	1.37218	-1.54682	-1.07751	-1.0845
Pp3c10_23950	PTHR11078		PF01029	N UTILIZATION SUBSTANCE PROTEIN B-RELATED	AT4G26370.1	-2.3464	1.60392	2.04106	1.46861	5.30361	-1.0022	1.07273		o			o						o				o
Pp3c10_23960	PTHR11895:SF76	KOG1211	PF01425	SUBFAMILY NOT NAMED	AT5G64440.1	1.7039	1.69476	1.02894	1.4381	-1.65174	-1.1929	-1.02789
Pp3c10_24000	PTHR33565:SF2		PF05564	SUBFAMILY NOT NAMED	AT1G56220.1	-2.3074	-2.10594	-1.82122	-2.43771	-1.03515	-1.54247	-1.35264		o		o				o
Pp3c10_24030	PTHR21091:SF31		PF02219	METHYLENETETRAHYDROFOLATE REDUCTASE	AT2G44160.1	-1.75477	-1.45591	1.02282	1.12918	1.70141	1.53346	-1.08866
Pp3c10_2410	PTHR31871:SF1		PF09713	SUBFAMILY NOT NAMED	AT3G61700.2	1.54124	1.15247	-1.10632	1.18631	-2.04679	-1.18459	-1.23748												o				o
Pp3c10_24100						-1.66873	-1.4098	-1.04223	1.06409	1.66406	1.53472	1.0079
Pp3c10_24110	PTHR13191		PF12923	RIBOSOMAL RNA PROCESSING PROTEIN 7-RELATED	AT5G38720.1	1.12483	1.67053	1.43471	1.26658	1.78683	1.0462	1.35893
Pp3c10_24130						1.21683	1.14384	-1.31335	-1.11125	-1.90381	-1.5412	-1.22869
Pp3c10_24140						1.54254	-1.11068	-1.41131	-1.04278	-2.08078	1.09637	1.01409												o				o
Pp3c10_24220						1.56256	-1.12558	-1.82883	-1.97543	-2.23052	-1.3959	1.24177												o				o
Pp3c10_24230						1.3622	-1.17259	-1.20858	-1.08456	-1.72857	1.01411	-1.08221
Pp3c10_24260						1.52461	1.06241	-1.15912	1.20675	-1.88345	1.04895	-1.09884
Pp3c10_24280	PTHR24064:SF274		PF07690	INORGANIC PHOSPHATE TRANSPORTER 1-4	AT5G43360.1	1.22435	2.46063	1.98896	1.90076	1.67219	-1.27884	-1.00218			o
Pp3c10_2430	PTHR19297:SF110	KOG0799	PF02485	SUBFAMILY NOT NAMED	AT5G39990.1	2.79659	1.44809	-1.05946	1.78887	-4.01462	-1.11406	-1.39654	o											o				o
Pp3c10_2450	PTHR24413:SF78		PF00651	SUBFAMILY NOT NAMED	AT3G56230.1	1.53427	1.49773	-1.01344	1.45023	-1.55426	-1.04858	-1.03057
Pp3c10_24560	PTHR21162:SF0			P53 AND DNA DAMAGE-REGULATED PROTEIN 1	AT3G15351.1	-1.29044	1.28271	-1.03605	1.52681	1.51461	1.42464	1.17869
Pp3c10_24580	PTHR10165:SF80	KOG3030	PF01569	LIPID PHOSPHATE PHOSPHATASE 1-RELATED	AT2G01180.1	3.49786	1.71922	1.27788	-1.09044	-4.12754	-2.87146	-1.55504	o											o		o		o
Pp3c10_24670	PTHR24015:SF427		"PF13812,PF01535"	SUBFAMILY NOT NAMED	AT5G67570.1	-1.46047	1.05207	1.10584	1.0333	1.5566	-1.0757	-1.07021
Pp3c10_24680	PTHR24015:SF427		"PF13812,PF01535"	SUBFAMILY NOT NAMED	AT5G67570.1	-1.31453	1.09456	1.15179	1.39142	1.46248	1.21052	-1.06811
Pp3c10_24690	PTHR36408			FAMILY NOT NAMED	AT5G65250.1	-1.90329	1.06277	1.04751	1.04659	2.3587	1.14729	1.14726											o				o
Pp3c10_2480						-2.27908	1.77728	-2.04595	-1.2465	4.08931	1.63155	3.56016		o				o			o		o				o
Pp3c10_24900	PTHR12663:SF0	KOG1525		PDS5	AT5G47690.3	1.61025	1.17264	-1.00851	-1.14728	-1.4574	-1.22483	1.08138
Pp3c10_2500	PTHR12555:SF16	KOG1816	PF03152	SUBFAMILY NOT NAMED	AT2G21270.2	1.17666	1.00595	-1.00028	-1.09907	-1.30525	-1.24551	-1.14349
Pp3c10_25030	PTHR31707:SF33		"PF04043,PF01095"	INVERTASE/PECTIN METHYLESTERASE INHIBITOR FAMILY PROTEIN	AT5G27870.1	-2.96101	-10.7062	-7.23875	-10.2435	-3.68115	-1.46327	-1.55435		o		o		o		o				o				o
Pp3c10_25090	PTHR10657:SF4	KOG3259	PF00639	PEPTIDYL-PROLYL CIS-TRANS ISOMERASE NIMA-INTERACTING 1	AT2G18040.1	-1.0341	1.3626	1.28524	1.32694	1.21455	-1.14132	-1.12833
Pp3c10_25150						1.09451	1.80087	1.67247	2.2204	1.36319	1.08244	-1.15648							o
Pp3c10_25170	PTHR10653:SF0	KOG0836	PF01267	F-ACTIN-CAPPING PROTEIN SUBUNIT ALPHA	AT3G05520.1	-1.32804	1.09036	-1.1703	1.0645	1.33095	1.12696	1.13714
Pp3c10_25270	PTHR10666	KOG0003	"PF11976,PF01020"	UBIQUITIN	AT3G52590.1	1.05998	-1.36852	-1.07815	-1.38646	-1.15131	-1.03651	-1.03867
Pp3c10_25360	PTHR21649		PF00504	CHLOROPHYLL A/B BINDING PROTEIN	AT3G61470.1	1.26705	-1.11093	-1.09451	-1.4817	-1.37578	-1.34643	-1.02423
Pp3c10_25371	PTHR21649		PF00504	CHLOROPHYLL A/B BINDING PROTEIN	AT3G61470.1	-2.89177	-1.15028	1.11302	-1.0434	3.54408	1.19559	1.06786		o									o				o
Pp3c10_2540	PTHR11822		PF00180	NADP-SPECIFIC ISOCITRATE DEHYDROGENASE	AT1G65930.1	-2.34645	-1.61505	-1.4406	-1.67749	2.0215	1.17647	1.20361		o									o				o
Pp3c10_25410	PTHR21649:SF13		PF00504	LHCA2 PROTEIN	AT3G61470.1	-1.64398	-1.54184	-1.29283	-1.71747	1.45857	1.00278	1.10011
Pp3c10_25415	PTHR21649		PF00504	CHLOROPHYLL A/B BINDING PROTEIN	AT3G61470.1	-2.42253	-1.22572	1.08418	-1.29909	2.76569	-1.02205	1.02113		o									o				o
Pp3c10_25450	PTHR21649		PF00504	CHLOROPHYLL A/B BINDING PROTEIN	AT3G61470.1	-2.66642	-1.13423	1.06347	-1.24549	2.91832	-1.08357	-1.00211		o									o				o
Pp3c10_25460	PTHR11363		PF00297	60S RIBOSOMAL PROTEIN L3-RELATED	AT1G61580.1	1.03298	-1.14888	-1.09716	-1.28954	-1.05988	-1.06562	1.03749
Pp3c10_25470	PTHR23257	KOG0984	PF00069	SERINE-THREONINE PROTEIN KINASE	AT1G62400.1	1.62199	2.46789	1.08193	2.11075	-1.31357	-1.03995	1.10726			o				o
Pp3c10_2550	PTHR12737:SF9		PF02274	SUBFAMILY NOT NAMED		-1.68623	-1.08603	1.18199	1.11563	2.34193	1.40164	1.1388											o				o
Pp3c10_25590	PTHR32133:SF124		PF00646	F-BOX ONLY PROTEIN 13		2.45197	1.22686	-1.22239	-1.11606	-2.66706	-1.23719	1.09041	o											o				o
Pp3c10_25660						4.03991	4.05018	2.0964	3.28374	1.78893	2.75325	3.34366	o		o		o		o		o				o		o
Pp3c10_2570	PTHR22904:SF278	KOG4642	"PF07719,PF13414,PF04564"	E3 UBIQUITIN-PROTEIN LIGASE CHIP	AT3G07370.1	1.16553	-1.30621	-1.04807	1.07683	-1.63418	1.03546	-1.37948
Pp3c10_25720	PTHR12039:SF0	KOG3199	"PF13837,PF01467"	NICOTINAMIDE MONONUCLEOTIDE ADENYLYLTRANSFERASE 3	AT5G55810.1	1.12367	1.05546	-1.16671	1.11953	-1.46379	-1.06954	-1.15169
Pp3c10_25760	PTHR19241:SF301	KOG0061	"PF00005,PF01061"	SUBFAMILY NOT NAMED	AT3G21090.1	-1.16707	-1.65645	-1.38053	-1.79657	-1.16239	-1.08191	-1.01281
Pp3c10_2580	PTHR31561:SF3		"PF08541,PF08392"	3-KETOACYL-COA SYNTHASE 11	AT2G26640.1	-2.50953	-4.32371	-2.00928	-2.60783	1.09108	1.42586	-1.18011		o		o		o		o
Pp3c10_25820	PTHR34948:SF2		PF01928	TRIPHOSPHATE TUNEL METALLOENZYME 3	AT2G11890.1	1.78016	1.30793	-1.22016	1.00574	1.04151	1.71442	2.19565									o						o
Pp3c10_25830	PTHR22854:SF10	KOG4201	PF00218	INDOLE-3-GLYCEROL PHOSPHATE SYNTHASE, CHLOROPLASTIC	AT5G48220.2	-1.68234	1.00118	1.20032	1.38468	2.37083	1.59906	1.13855											o				o
Pp3c10_25870	PTHR10887:SF140	KOG1801	"PF13245,PF12726,PF13087"	PROTEIN ERI-7	AT1G16800.1	-1.05743	1.07209	-1.35966	1.14844	-1.03375	1.31269	1.20721
Pp3c10_25890	PTHR22835:SF134			SUBFAMILY NOT NAMED	AT1G31550.2	-1.85842	-1.19881	-1.6038	1.0246	1.10108	1.14778	-1.0851
Pp3c10_2600	PTHR23073:SF12		PF07724	26S PROTEASE REGULATORY SUBUNIT 8	AT5G19990.1	1.25819	1.07272	1.09358	1.13162	-1.18372	1.00902	-1.06137
Pp3c10_2630	PTHR10108:SF702		PF08241	SUBFAMILY NOT NAMED	AT2G41040.1	6.32103	3.62954	1.5623	2.21433	-6.33236	-2.60539	-1.61445	o		o				o					o		o		o
Pp3c10_2650	PTHR31503:SF16	KOG1397	PF01699	SUBFAMILY NOT NAMED	AT1G55730.2	1.47751	2.25517	-1.77286	1.44696	-1.34046	1.2352	1.89746			o
Pp3c10_2670	PTHR11055	KOG0635	PF13207	ADENYLSULFATE KINASE/SULFATE ADENYLTRANSFERASE	AT2G14750.1	1.98826	1.98233	1.00985	1.32555	-2.56558	-1.97922	-1.34383												o				o
Pp3c10_2680	PTHR31585:SF0		PF07690	FOLATE-BIOPTERIN TRANSPORTER 1, CHLOROPLASTIC	AT2G32040.1	1.27787	1.31939	-1.06641	1.55424	-1.48779	1.06134	-1.12629
Pp3c10_2690						1.02472	1.38821	1.41839	1.29129	1.09169	-1.38432	-1.30962
Pp3c10_2693	PTHR18901:SF9	KOG2914	PF13419	SUBFAMILY NOT NAMED	AT3G48420.1	2.5999	1.44815	-1.16482	-1.57119	-1.7697	-1.35141	1.66188	o
Pp3c10_270	PTHR18901:SF28			SUBFAMILY NOT NAMED	AT5G45170.1	-1.51404	-1.03178	-1.00841	1.20003	1.05156	-1.17127	-1.47251
Pp3c10_2700	PTHR21521:SF0			AMUN, ISOFORM A	AT3G12210.2	-1.34869	1.61493	1.50688	1.80359	2.76371	1.49407	1.31645											o				o
Pp3c10_2750	PTHR31213:SF24		PF10604	SUBFAMILY NOT NAMED	AT1G24020.2	-2.28147	-1.44886	1.032	1.10073	3.16035	2.11045	1.30224		o									o		o		o
Pp3c10_2760	PTHR31213:SF24		PF10604	SUBFAMILY NOT NAMED	AT1G24020.2	-2.11595	-1.53316	-1.44563	-1.42157	2.21568	1.60021	1.46566		o									o				o
Pp3c10_2770	PTHR24073:SF579	KOG0080	PF00025	RAS-RELATED PROTEIN RABC2B	AT1G43890.3	1.20603	1.08258	1.1081	-1.40328	1.48617	1.0498	1.57028
Pp3c10_2812	PTHR27006	KOG1187	PF00069	FAMILY NOT NAMED	AT1G16670.1	-1.06901	1.00019	1.09119	1.05027	1.58194	1.40303	1.31574
Pp3c10_2820	PTHR27006:SF44	KOG1187	"PF02743,PF13519,PF00069"	LEUCINE-RICH REPEAT TRANSMEMBRANE PROTEIN KINASE	AT1G16670.1	2.50245	1.70779	1.3309	1.41461	-1.62148	-1.05803	1.12398	o
Pp3c10_2870	PTHR31713:SF2		PF07887	SUBFAMILY NOT NAMED	AT5G57580.1	1.15439	1.13863	1.06842	-1.15842	-1.35733	-1.68331	-1.2954
Pp3c10_2890	PTHR10698	KOG2759	"PF11698,PF03224"	V-TYPE PROTON ATPASE SUBUNIT H	AT3G42050.1	1.77118	1.27159	-1.05625	-1.0337	-1.87778	-1.34004	-1.03489
Pp3c10_2900	PTHR21141	KOG3449	PF00428	60S ACIDIC RIBOSOMAL PROTEIN FAMILY MEMBER	AT3G44590.1	1.09375	-1.39569	-1.02258	-1.30677	-1.17925	-1.00264	-1.08715
Pp3c10_2910	PTHR10252:SF49		PF00808	SUBFAMILY NOT NAMED	AT1G56170.2	-2.50413	-1.4819	-1.14159	-1.40609	2.28012	1.07876	1.00824		o									o				o
Pp3c10_2940	PTHR32039:SF9		PF01078	MAGNESIUM-CHELATASE SUBUNIT CHLI-2, CHLOROPLASTIC	AT4G18480.1	-1.16484	1.09579	1.25619	1.03801	1.73699	1.10744	1.15107
Pp3c10_2950	PTHR23257:SF454	KOG0192	PF14531	SERINE/THREONINE-PROTEIN KINASE QKGA-RELATED	AT1G64300.2	-1.1706	-1.52945	-1.67762	-2.16149	1.04055	1.03917	1.44696								o
Pp3c10_2970						2.40708	1.32859	-1.45762	-1.2363	-2.09905	1.00534	1.62406	o											o				o
Pp3c10_300	PTHR12444:SF0	KOG1877		PROTEIN EFR3 HOMOLOG CMP44E	AT2G41830.1	-1.96983	-1.82887	-1.21701	1.01811	1.71664	1.94457	1.02819
Pp3c10_3010	PTHR27001:SF85	KOG1187	"PF00059,PF07714"	SUBFAMILY NOT NAMED	AT1G52310.1	-1.23891	-1.14537	-1.0402	-1.06651	1.64577	1.46015	1.3394
Pp3c10_3020	PTHR21649:SF8		PF00504	SUBFAMILY NOT NAMED	AT2G05100.1	-1.40736	-1.40831	1.27461	1.21691	1.95282	1.83733	1.05546
Pp3c10_3040						1.47842	1.08308	-1.07335	1.22139	-1.48651	1.18664	1.03447
Pp3c10_3050						1.86803	1.54111	1.28327	1.01475	-1.96899	-2.08527	-1.39329														o		o
Pp3c10_3090	PTHR34364:SF1			SUBFAMILY NOT NAMED	AT1G55160.2	1.31508	-1.10732	-1.04154	-1.03653	-1.60618	-1.11469	-1.20898
Pp3c10_3110						-1.06251	1.30182	-1.00517	-1.38953	1.37499	-1.41299	1.26141
Pp3c10_3120	PTHR33605		PF03386	FAMILY NOT NAMED	AT5G25940.1	5.27117	2.40029	-1.30594	1.12138	-8.81669	-2.78643	-1.32074	o		o									o		o		o
Pp3c10_3130	PTHR34190:SF2			SUBFAMILY NOT NAMED		-1.50374	-1.45732	3.06354	1.30896	-1.88498	-4.62752	-8.94844					o					o				o		o
Pp3c10_3170						-8.10069	-2.75364	-2.39982	-4.30332	8.55847	1.5993	2.45777		o		o		o		o	o		o				o
Pp3c10_3200	PTHR10166:SF37		PF13519	SUBFAMILY NOT NAMED		-1.90259	-2.19561	-1.20214	-3.603	2.63588	-1.00083	1.61485				o				o			o				o
Pp3c10_3220	PTHR30372:SF3		PF02684	LIPID-A-DISACCHARIDE SYNTHASE, MITOCHONDRIAL-RELATED	AT2G04560.1	2.11494	1.22003	-1.08686	1.01297	-1.8236	1.03163	1.22348	o
Pp3c10_3250	PTHR14614:SF30	KOG2793	PF10294	S-ADENOSYL-L-METHIONINE-DEPENDENT METHYLTRANSFERASES SUPERFAMILY PROTEIN	AT1G08125.1	-1.20309	1.25059	1.05053	1.3048	1.37966	1.12132	1.05754
Pp3c10_3330	PTHR14194:SF71	KOG0149	"PF00076,PF13460"	PRESTALK A DIFFERENTIATION PROTEIN A	AT3G18890.1	-1.0806	-1.10028	-1.06687	-1.21325	-1.05216	-1.19358	-1.09911
Pp3c10_3350	PTHR24012:SF421	KOG0149	PF00076	SUBFAMILY NOT NAMED	AT1G76460.1	2.62459	-1.35548	-1.21827	-2.61935	-4.28222	-2.62864	-1.38035	o							o				o		o		o
Pp3c10_3430	PTHR35311:SF1		PF09133	SUBFAMILY NOT NAMED		1.18486	1.42771	1.00652	1.04276	1.34547	1.13446	1.53277
Pp3c10_3450	PTHR23429:SF3		"PF00479,PF02781"	GLUCOSE-6-PHOSPHATE 1-DEHYDROGENASE 2, CHLOROPLASTIC-RELATED	AT5G13110.1	-1.45882	-1.00919	-1.18181	1.32452	1.38548	1.47681	1.08816
Pp3c10_3490	PTHR21193:SF3		PF09791	OXIDOREDUCTASE-LIKE DOMAIN-CONTAINING PROTEIN 1	AT5G17280.1	1.96292	1.53634	-1.01803	1.19865	-1.35273	1.13474	1.43088
Pp3c10_350	PTHR13900:SF0		"PF15288,PF09247,PF00439,PF12157"	TRANSCRIPTION INITIATION FACTOR TFIID SUBUNIT 1-RELATED	AT1G32750.1	2.93416	1.86969	-1.14223	1.64876	-2.26545	1.28429	1.43546	o											o				o
Pp3c10_3520	PTHR31689:SF0		PF01678	DIAMINOPIMELATE EPIMERASE, CHLOROPLASTIC	AT3G53580.1	1.13084	1.27988	1.00566	1.10337	1.21278	1.15708	1.32174
Pp3c10_3550	PTHR22950:SF237	KOG1305	PF03222	AMINO ACID TRANSPORTER-RELATED	AT1G80510.1	-1.73983	-1.7246	-1.51705	-1.368	2.9543	3.19617	2.4985									o		o		o		o
Pp3c10_3582		KOG3026	PF06003		AT2G02570.4	1.4006	-1.0349	-1.00732	1.0389	-1.67315	-1.11967	-1.22358
Pp3c10_3590	PTHR23074:SF92	KOG0739	PF05496	SUBFAMILY NOT NAMED	AT2G34560.1	-2.02827	-2.27998	1.18011	-2.16807	1.64795	-1.40257	-1.49797		o		o				o
Pp3c10_360	PTHR10277:SF40	KOG2368	PF00682	PROTEIN Y71G12B.10	AT2G26800.1	2.62062	1.8044	-1.09492	1.30025	-2.53079	-1.24325	1.0998	o											o				o
Pp3c10_3690	PTHR24015:SF308		"PF13812,PF01535,PF13041"	SUBFAMILY NOT NAMED	AT4G21880.1	1.32968	1.66687	-1.03714	1.39535	-1.03787	1.09521	1.28897
Pp3c10_3720	PTHR19847	KOG0266	PF00400	WD40 REPEAT PROTEIN	AT4G03020.2	1.30233	-1.1056	-1.07271	1.34232	-1.49485	1.36555	-1.10325
Pp3c10_3760	PTHR18867:SF12			DNA REPAIR PROTEIN RAD50	AT2G31970.1	2.18255	1.84837	1.04049	1.41267	-1.5814	-1.00209	1.28719	o
Pp3c10_3790	PTHR11431:SF4	KOG2332	PF00210	FERRITIN	AT2G40300.1	17.1786	9.34099	7.50063	6.96847	-2.50283	-1.48754	-1.12386	o		o		o		o					o				o
Pp3c10_380	PTHR10681	KOG0855	PF08534	THIOREDOXIN PEROXIDASE	AT3G26060.1	-1.28801	1.07492	1.26086	1.10222	1.79688	1.11725	1.07295
Pp3c10_3810	PTHR24095:SF181	KOG1177	"PF13193,PF00501"	ACYL-COA SYNTHETASE FAMILY MEMBER 2, MITOCHONDRIAL	AT1G30520.1	1.7261	1.96138	1.2234	1.84127	-1.05783	1.23268	1.29341
Pp3c10_3850	PTHR10188:SF8	KOG1592	PF01112	THREONINE ASPARTASE 1	AT4G00590.1	1.3246	1.67114	-1.00438	1.92682	-1.25571	1.20456	1.02846
Pp3c10_3860	PTHR24423:SF436	KOG0519	"PF00512,PF02518,PF00072"	HISTIDINE KINASE 1	AT2G17820.1	1.36669	-1.72041	-1.69839	-1.93446	-17.9441	-8.82751	-7.96577										o		o		o		o
Pp3c10_3890	PTHR22870:SF166	KOG1427	"PF01363,PF13713,PF08381,PF00415"	PROTEIN RCC2	AT5G19420.1	1.3156	-1.1286	-1.2233	-1.03439	-1.51604	1.13951	1.02911
Pp3c10_3893	PTHR22870:SF166	KOG1427	"PF01363,PF13713,PF08381,PF00415"	PROTEIN RCC2	AT5G19420.1	-1.04045	-1.05925	-1.13618	-1.07005	-1.11273	-1.04479	-1.04979
Pp3c10_3910	PTHR35513			FAMILY NOT NAMED	AT5G47830.1	2.47717	1.35549	1.12676	1.01006	-2.58645	-1.60233	-1.21181	o											o				o
Pp3c10_3950	PTHR34569:SF2			SUBFAMILY NOT NAMED		-12.4334	-2.79606	1.16453	-2.55621	17.8382	1.32635	1.19412		o		o				o			o				o
Pp3c10_4040	PTHR12300:SF26	KOG1726	PF03134	HVA22-LIKE PROTEIN G-RELATED	AT5G42560.1	-1.77143	-1.41058	-1.29279	-1.40483	1.48333	1.07036	1.05038
Pp3c10_4060						-1.1166	1.98097	1.02081	2.76996	1.3848	1.67013	1.1786							o
Pp3c10_4130	PTHR12768:SF4	KOG2751	PF04111	BECLIN-1	AT3G61710.1	1.08518	1.10086	1.07501	1.10871	1.08721	1.08786	1.06345
Pp3c10_4190	PTHR22916:SF29		PF00535	SUBFAMILY NOT NAMED		-1.05878	1.15802	1.17193	1.22297	1.43016	1.19716	1.11665
Pp3c10_4210						-1.86813	-1.59073	-1.39768	-1.60314	1.31072	-1.04377	-1.0513
Pp3c10_4230	PTHR23084		PF02493	PHOSPHATIDYLINOSITOL-4-PHOSPHATE 5-KINASE RELATED	AT1G10900.1	-2.59512	1.11741	1.10906	1.92949	2.17546	1.28699	-1.36102		o									o				o
Pp3c10_4240	PTHR24006:SF435	KOG1947		F-BOX/LRR-REPEAT PROTEIN 4	AT4G29420.1	-3.7795	-2.72253	1.29649	-3.17539	2.81006	-2.06557	-1.79887		o		o				o			o			o	o	o
Pp3c10_4250	PTHR11139:SF71		"PF02260,PF15785,PF00454"	SERINE/THREONINE-PROTEIN KINASE SMG1	AT1G50030.2	1.64631	1.09953	-1.07744	1.04516	-1.53119	1.08392	1.12343
Pp3c10_4280	PTHR31945:SF2		PF00010	SUBFAMILY NOT NAMED	AT1G12860.1	2.08796	2.41482	-1.01303	-1.1461	-1.06587	-1.41621	1.92483	o		o
Pp3c10_4330					AT3G48120.1	1.51598	1.23177	1.03122	-1.10991	-1.34267	-1.26812	1.06164
Pp3c10_4370	PTHR10293:SF40	KOG0911	"PF00085,PF00462"	GLUTAREDOXIN-3	AT4G04950.1	1.2342	-1.11082	-1.06224	-1.17789	-1.25472	-1.03056	1.01379
Pp3c10_4400	PTHR31876		PF04367	FAMILY NOT NAMED	AT2G20130.1	1.69454	-1.33006	1.00058	-1.55158	-1.66987	-1.1685	-1.01695
Pp3c10_4410	PTHR31876:SF2		PF04367	SUBFAMILY NOT NAMED	AT2G20130.1	1.34195	-1.04979	-1.13625	-1.12256	-1.59446	-1.13594	-1.07809
Pp3c10_4670						2.88543	3.07186	2.12416	2.56359	-1.07122	1.04335	1.23129	o		o		o		o
Pp3c10_4690	PTHR24006:SF470		PF12937	PROTEIN Y71A12B.15	AT1G21410.1	-10.7547	-2.07571	1.55829	-1.25706	15.7965	1.53276	-1.09324		o		o							o				o
Pp3c10_4760	PTHR10288:SF155	KOG2190	PF00013	SUBFAMILY NOT NAMED	AT3G04610.1	1.07179	-1.02845	-1.06157	-1.10549	-1.12472	-1.07957	-1.01973
Pp3c10_4780	PTHR31676:SF10		PF04398	SUBFAMILY NOT NAMED	AT4G24130.1	-2.03563	-1.07398	1.74784	1.06665	4.11669	1.30656	1.12407		o									o				o
Pp3c10_4790	PTHR22847:SF461	KOG0316	PF00400	SUBFAMILY NOT NAMED	AT3G49660.1	-1.21289	-1.05169	1.51406	1.17482	1.4637	-1.03176	-1.29342
Pp3c10_4820	PTHR21319:SF14	KOG1940	"PF13639,PF05495,PF14599"	SUBFAMILY NOT NAMED	AT5G22920.1	-30.0439	-2.44182	-1.63501	-1.30613	28.9206	2.89747	1.52624		o		o							o		o		o
Pp3c10_4900						-14.9229	-1.57097	-1.86982	-1.27293	7.23896	1.10176	-1.13658		o									o				o
Pp3c10_4910						-1.92631	1.0359	1.07799	1.25	2.44273	1.39732	1.14066											o				o
Pp3c10_4950	PTHR24072:SF171	KOG0393	PF08477	RAC-LIKE GTP-BINDING PROTEIN ARAC4-RELATED	AT4G35020.3	-1.75642	-1.4428	-1.01369	-1.10283	1.80293	1.33904	1.00873
Pp3c10_4970	PTHR24012:SF366	KOG0123	"PF00658,PF00076"	SUBFAMILY NOT NAMED	AT4G34110.1	-1.17153	-1.22703	-1.01843	-1.44186	1.25688	-1.09243	1.05933
Pp3c10_4990	PTHR24414:SF33		"PF00646,PF01344"	SUBFAMILY NOT NAMED	AT1G22040.1	1.31185	-1.07219	-1.17231	-1.15061	-1.61563	-1.1445	-1.08257
Pp3c10_50	PTHR23155	KOG4658	"PF05659,PF00931"	LEUCINE-RICH REPEAT-CONTAINING PROTEIN	AT4G33300.2	-2.13304	-2.55639	-1.93284	-3.55394	1.0605	-1.46805	-1.07196		o		o				o
Pp3c10_5020	PTHR12395:SF9	KOG1982	PF08652	DECAPPING AND EXORIBONUCLEASE PROTEIN	AT4G17620.1	3.47664	1.53039	1.14964	-1.00069	-2.94158	-1.51267	-1.00318	o											o				o
Pp3c10_5080	PTHR31852:SF8			LATE EMBRYOGENESIS ABUNDANT HYDROXYPROLINE-RICH GLYCOPROTEIN	AT1G45688.1	-5.69545	-1.21807	-1.5103	-1.02321	1.53904	-2.08827	-2.52383		o								o				o		o
Pp3c10_5130	PTHR19317:SF9	KOG3142	PF03208	PRA1 FAMILY PROTEIN B1-RELATED	AT2G38360.1	-1.60924	-1.83704	-1.26469	-1.47264	1.13589	1.09642	-1.1556
Pp3c10_5160	PTHR32195:SF12		PF01490	TYROSINE-SPECIFIC TRANSPORT PROTEIN-RELATED	AT2G33260.1	1.15838	1.08756	1.40417	1.1101	1.65774	1.37635	1.32615
Pp3c10_5201						-1.90412	1.76859	1.01069	1.51608	2.93314	1.28871	1.48143											o				o
Pp3c10_5300	PTHR12894:SF10	KOG2063	"PF00637,PF10366,PF00780,PF10367"	VAM6/VPS39-LIKE PROTEIN	AT4G36630.1	3.59612	1.25638	-1.02785	1.13538	-5.8855	-1.78991	-1.64208	o											o				o
Pp3c10_5310	PTHR10412		PF01204	MANNOSYL-OLIGOSACCHARIDE GLUCOSIDASE		2.74121	1.00988	-1.9957	2.66821	-29.3765	-2.0652	-5.53749	o						o			o		o		o		o
Pp3c10_5340	PTHR31903:SF3		PF07889	SUBFAMILY NOT NAMED	AT2G02730.2	-1.20766	-1.16308	1.02887	-1.064	1.24649	1.08008	-1.0277
Pp3c10_5380	PTHR22848:SF1	KOG0293	PF00400	SUBFAMILY NOT NAMED	AT3G49660.1	1.11044	1.09012	-1.00755	1.32822	-1.25519	1.06974	-1.157
Pp3c10_5410	PTHR10044:SF129		PF13934	E3 UBIQUITIN-PROTEIN LIGASE HOS1	AT2G39810.1	1.78018	1.16475	1.09666	-1.02289	-1.50598	-1.12215	1.04528
Pp3c10_5430	PTHR23180:SF293	KOG0704	PF01412	ADP-RIBOSYLATION FACTOR GTPASE-ACTIVATING PROTEIN AGD7	AT2G37550.2	-5.6742	-1.81654	1.01951	1.4322	5.52737	2.4509	-1.07755		o									o		o		o
Pp3c10_5440	PTHR11223		"PF03810,PF08389,PF08767"	EXPORTIN 1/5	AT5G17020.1	-1.0454	-1.04446	-1.09864	-1.08282	1.00832	1.00625	1.02747
Pp3c10_5470					AT5G67100.1	-1.31898	1.13088	-1.25039	-1.14855	1.23119	-1.13045	1.13172
Pp3c10_5500	PTHR31270:SF0		PF05096	GLUTAMINYL-PEPTIDE CYCLOTRANSFERASE	AT4G25720.1	-1.42341	-1.1633	-1.05304	1.16065	1.32775	1.30679	-1.04957
Pp3c10_5530	PTHR31182:SF2		PF10358	F26K24.5 PROTEIN	AT3G11760.1	-1.37448	-1.79018	-1.44253	-1.36745	-1.23734	1.09407	-1.2147
Pp3c10_5570	PTHR36309:SF1			SUBFAMILY NOT NAMED	AT1G05970.2	1.01984	-1.03076	1.01456	1.11471	1.1369	1.29272	1.10812
Pp3c10_5590						-1.06281	1.21389	1.79657	1.11575	1.49093	-1.41462	-1.32004
Pp3c10_5620	PTHR23114	KOG2937	"PF00293,PF05026"	FAMILY NOT NAMED	AT5G13570.1	-1.28147	1.07196	1.09772	1.27788	1.72672	1.44261	1.19098
Pp3c10_5660	PTHR31852:SF1		PF03168	LATE EMBRYOGENESIS ABUNDANT (LEA) HYDROXYPROLINE-RICH GLYCOPROTEIN-RELATED	AT2G35980.1	-14.8295	-11.2998	-7.26113	-5.91248	1.14667	1.05182	-1.84459		o		o		o		o
Pp3c10_5670	PTHR15876	KOG4536	PF10160	TRANSMEMBRANE PROTEIN ADIPOCYTE-ASSOCIATED 1	AT3G05010.1	1.21033	1.17836	1.04487	1.13713	1.00752	1.10904	1.13186
Pp3c10_5690	PTHR17098:SF2		PF15879	NADH DEHYDROGENASE [UBIQUINONE] 1 ALPHA SUBCOMPLEX SUBUNIT 1	AT3G08610.1	1.12545	1.04682	-1.01726	-1.10639	-1.04539	-1.07418	1.06187
Pp3c10_5710	PTHR12821:SF0	KOG3871	PF05291	BYSTIN	AT1G31660.1	1.39142	2.11718	1.4747	1.25029	1.63866	-1.11284	1.49981			o
Pp3c10_5720	PTHR17098:SF2		PF15879	NADH DEHYDROGENASE [UBIQUINONE] 1 ALPHA SUBCOMPLEX SUBUNIT 1	AT3G08610.1	2.4881	1.31961	1.0531	2.55333	-2.13582	2.0978	1.06718	o						o						o		o
Pp3c10_5730	PTHR11079:SF85	KOG1919	PF00849	RNA PSEUDOURIDYLATE SYNTHASE DOMAIN-CONTAINING PROTEIN 2	AT5G51140.1	-1.37582	1.43554	1.04824	1.84138	1.54017	1.34884	1.03566
Pp3c10_5750	PTHR22835:SF216		"PF00657,PF02469"	SUBFAMILY NOT NAMED	AT5G03610.1	207.979	17.0956	-1.02641	6.20114	-3034.47	-39.5475	-14.5587	o		o				o			o		o		o		o
Pp3c10_5780	PTHR12889:SF0	KOG3972	PF06105	GAMMA-SECRETASE SUBUNIT APH-1	AT2G31440.1	1.96336	1.17329	1.18111	1.76763	-1.99876	1.23274	-1.23923
Pp3c10_5840	PTHR24110:SF3			CENTROSOMAL PROTEIN OF 78 KDA		-3.20839	1.15446	-1.03833	1.50826	3.52234	1.46913	1.10692		o									o				o
Pp3c10_5850	PTHR33524:SF1			SET DOMAIN-CONTAINING PROTEIN 9	AT5G23200.1	1.46837	2.81587	-1.06451	2.91216	-1.05385	1.51012	1.43858			o				o
Pp3c10_5860	PTHR11851:SF155		"PF05193,PF00675,PF16187"	INSULIN-DEGRADING ENZYME	AT2G41790.1	-1.57461	1.64182	-1.21568	1.77713	1.05347	-1.15422	-1.26744
Pp3c10_6070	PTHR22870	KOG1427	PF00415	REGULATOR OF CHROMOSOME CONDENSATION	AT5G60870.1	1.02479	1.48157	1.09861	1.43584	1.20544	1.07411	1.09137
Pp3c10_6080	PTHR33729		PF01429	FAMILY NOT NAMED	AT1G15340.1	1.4285	1.32676	1.25513	1.09309	-1.43359	-1.55274	-1.29849
Pp3c10_6090	PTHR33729:SF2			METHYL-CPG-BINDING DOMAIN-CONTAINING PROTEIN 11	AT3G15790.1	-1.7068	-1.22086	-1.40435	-1.06415	1.2469	1.15879	-1.00485
Pp3c10_6100	PTHR33729:SF2			METHYL-CPG-BINDING DOMAIN-CONTAINING PROTEIN 11	AT1G15340.1	1.09173	-1.12395	-1.62127	-1.3502	-1.41804	1.02328	1.21074
Pp3c10_6170	PTHR33219:SF2		PF02325	SUBFAMILY NOT NAMED	AT4G27990.1	1.35037	1.02037	1.08511	-1.31335	-1.27829	-1.39807	-1.05923
Pp3c10_6220	PTHR31579		PF04720	FAMILY NOT NAMED	AT2G38820.2	-1.06264	-1.33045	-1.18254	-1.57468	-1.65634	-1.78838	-1.53301
Pp3c10_6330	PTHR11406:SF11	KOG1367	PF00162	SUBFAMILY NOT NAMED	AT1G79550.2	2.76671	1.14891	-2.35911	-1.26343	-9.33039	-2.10792	-1.47392	o					o						o		o		o
Pp3c10_6380	PTHR32133:SF141		PF00646	SUBFAMILY NOT NAMED	AT1G23390.1	1.00552	-1.56183	1.68845	-1.09675	-1.22817	-1.47107	-2.12652										o						o
Pp3c10_6390	PTHR10366:SF246	KOG1431	PF16363	GDP-L-FUCOSE SYNTHASE 1-RELATED	AT1G17890.1	1.08873	-1.10486	1.30433	1.15585	1.20925	1.26855	-1.02271
Pp3c10_640	PTHR10173:SF23	KOG1635	PF01625	PEPTIDE METHIONINE SULFOXIDE REDUCTASE A1-RELATED	AT5G07470.1	-1.69225	-1.98515	-3.09663	-2.28589	-2.14587	-1.37142	-1.20918						o		o				o				o
Pp3c10_6410	PTHR23241	KOG4744		LATE EMBRYOGENESIS ABUNDANT PLANTS LEA-RELATED		17.8886	2.90908	1.63587	-2.22803	-2323.87	-1403.38	-218.971	o		o							o		o		o		o
Pp3c10_6430	PTHR13102:SF0	KOG2188		NUCLEOLAR PROTEIN 9	AT1G72320.3	1.02005	1.94954	1.31112	1.12801	2.21742	-1.01891	1.67058											o				o
Pp3c10_6460	PTHR27007:SF13	KOG1187	"PF00139,PF00069"	L-TYPE LECTIN-DOMAIN CONTAINING RECEPTOR KINASE IV.1-RELATED	AT5G55830.1	-2.99797	-3.08554	-2.05955	-2.96748	1.84939	1.30071	1.23199		o		o		o		o
Pp3c10_6490	PTHR24223:SF192		"PF00664,PF00005"	ABC TRANSPORTER C FAMILY MEMBER 10	AT3G21250.2	2.2989	2.30031	1.18542	2.3889	-1.79408	1.1053	1.04831	o		o				o
Pp3c10_650	PTHR11472:SF6		"PF06733,PF13307"	FANCONI ANEMIA GROUP J PROTEIN	AT1G20720.1	-1.01337	1.44593	1.15502	1.3855	1.5593	1.25761	1.29139
Pp3c10_660	PTHR10067:SF4	KOG2420	PF02666	PHOSPHATIDYLSERINE DECARBOXYLASE PROENZYME	AT4G16700.1	-1.62647	1.08766	1.08695	1.34232	1.74071	1.19609	-1.0475
Pp3c10_6600	PTHR31190:SF27		PF00847	ETHYLENE-RESPONSIVE TRANSCRIPTION FACTOR CRF1-RELATED	AT2G47520.1	-10.6324	2.00112	1.45103	2.1779	25.3292	1.75863	1.59134		o	o				o				o				o
Pp3c10_6670	PTHR10578:SF74	KOG0538	PF01070	SUBFAMILY NOT NAMED	AT4G18360.1	3.93942	2.47022	1.15392	1.87661	-3.88171	-1.51954	-1.17217	o		o									o				o
Pp3c10_670	PTHR11695:SF555	KOG0022	"PF13602,PF08240"	GROES-LIKE ZINC-BINDING ALCOHOL DEHYDROGENASE FAMILY PROTEIN	AT5G63620.1	3.38649	1.61259	1.3676	1.45028	-3.70749	-1.69031	-1.54339	o											o				o
Pp3c10_6710	PTHR10799		"PF00271,PF00176"	SWI/SNF-RELATED MATRIX-ASSOCIATED ACTIN-DEPENDENT REGULATOR OF CHROMATIN SUBFAMILY-RELATED	AT2G44980.2	1.99186	2.08698	-1.12503	1.29681	-1.65392	-1.2066	1.31415			o
Pp3c10_6770						-1.07107	1.19087	1.2331	1.13627	1.55935	1.10785	1.14482
Pp3c10_6780	PTHR23091:SF71	KOG3234	PF00583	N-ALPHA-ACETYLTRANSFERASE 20	AT1G03150.1	-1.27462	-1.36061	1.18668	-1.07449	1.46074	1.20362	-1.06753
Pp3c10_680					AT5G57390.1	1.77039	1.50782	-1.05383	1.2291	-1.53969	-1.02885	1.17463
Pp3c10_6810	PTHR21596:SF3			F16A14.2-RELATED	AT5G53020.1	-3.89552	-1.74023	-1.26535	-1.40244	5.72661	2.27025	1.80481		o									o		o		o
Pp3c10_6850	PTHR11584:SF316	KOG0594	PF00069	SERINE/THREONINE-PROTEIN KINASE STN7, CHLOROPLASTIC	AT5G01920.1	-2.06296	-1.66661	1.0917	-1.22362	6.27082	3.73343	2.70331		o							o		o		o		o
Pp3c10_6880	PTHR24089:SF92	KOG0752	PF00153	MITOCHONDRIAL SUBSTRATE CARRIER FAMILY PROTEIN B	AT4G32400.1	7.13115	1.94048	3.86301	16.0417	-231.693	-15.3591	-128.803	o				o		o			o		o		o		o
Pp3c10_6900	PTHR11668:SF243	KOG0374	"PF07646,PF13415,PF00149"	SUBFAMILY NOT NAMED	AT2G27210.1	1.50351	-1.20178	1.0241	-1.15418	-1.50925	-1.00301	-1.06075
Pp3c10_6920	PTHR23354	KOG2557	PF07534	NUCLEOLAR PROTEIN 7/ESTROGEN RECEPTOR COACTIVATOR-RELATED	AT5G06260.1	4.47841	1.71118	-1.11716	1.59272	-6.23539	-1.36066	-1.2854	o											o				o
Pp3c10_6930	PTHR22950:SF240	KOG1303	PF01490	TRANSMEMBRANE AMINO ACID TRANSPORTER-RELATED	AT2G39130.1	3.57207	-1.80768	-2.04728	-1.84318	-22.9755	-3.2549	-3.2387	o					o				o		o		o		o
Pp3c10_6970	PTHR12358:SF42	KOG1116	PF00781	SUBFAMILY NOT NAMED	AT4G21540.1	-1.38005	-1.65417	-2.32445	-2.12507	-1.39001	-1.07636	1.17575						o		o
Pp3c10_6980	PTHR24115:SF511		PF00225	SUBFAMILY NOT NAMED	AT3G16630.2	-1.02907	-1.15661	1.11384	-1.09824	1.11958	1.01275	-1.05567
Pp3c10_7010	PTHR13302		PF04136	CONSERVED OLIGOMERIC GOLGI COMPLEX COMPONENT 3	AT1G73430.2	-1.23473	-1.13067	1.02057	-1.09435	1.40076	1.13041	1.07783
Pp3c10_7160	PTHR24343:SF136	KOG0583	"PF14531,PF03822"	CBL-INTERACTING SERINE/THREONINE-PROTEIN KINASE 23	AT1G01140.1	1.28187	1.02775	-1.18194	-1.56003	-2.3485	-2.5236	-1.59673												o		o		o
Pp3c10_7190	PTHR10826	KOG2536	PF02330	COMPLEMENT COMPONENT 1	AT2G39795.1	1.32191	1.78072	1.04876	1.29877	1.03799	-1.0636	1.26848
Pp3c10_7230						-1.18594	2.09307	-2.3653	-1.04906	1.31935	1.17938	2.55348			o			o			o						o
Pp3c10_7310			"PF00271,PF00270,PF08148,PF13234"		AT2G06990.1	1.80476	1.49139	1.24865	1.21355	-1.27973	-1.1047	1.0961
Pp3c10_7340	PTHR11206:SF116	KOG1347	PF01554	ENHANCED DISEASE SUSCEPTIBILITY 5-RELATED	AT2G21340.1	5.61804	1.40108	2.08329	1.65768	-109.17	-34.7676	-41.7489	o				o					o		o		o		o
Pp3c10_7370	PTHR11722	KOG3295	PF01294	60S RIBOSOMAL PROTEIN L13	AT3G49010.3	-1.01368	-1.10705	1.13548	-1.04985	1.18876	1.07256	1.00144
Pp3c10_7420	PTHR33644:SF2			SUBFAMILY NOT NAMED	AT3G12940.1	1.13684	-2.16345	-1.12784	-2.16263	-1.32083	-1.04591	-1.06259				o				o
Pp3c10_7470	PTHR14145:SF1		"PF01399,PF10602"	26S PROTEASOME NON-ATPASE REGULATORY SUBUNIT 6	AT4G24820.2	1.07203	-1.00806	1.08643	-1.08533	1.08964	-1.01731	1.04246
Pp3c10_7480	PTHR31587:SF3		PF10225	F1K23.6	AT5G67610.1	2.35929	1.73358	-1.02418	1.41093	-2.56423	-1.32042	-1.09367	o											o				o
Pp3c10_7500	PTHR24006	KOG1947		FAMILY NOT NAMED	AT5G51380.1	-3.08015	-2.17625	1.2461	-1.31813	2.84308	1.20488	-1.39151		o		o							o				o
Pp3c10_7510	PTHR12411:SF367	KOG1543	"PF08127,PF00112"	SUBFAMILY NOT NAMED	AT1G02305.1	-1.51358	1.21381	1.04716	-1.05534	1.12254	-1.83694	-1.45578
Pp3c10_7560	PTHR12294:SF11	KOG2643	"PF13202,PF13833"	EF-HAND, CALCIUM BINDING MOTIF-CONTAINING PROTEIN	AT4G32060.1	-2.83909	1.0974	1.1134	1.28389	3.83387	1.39663	1.17592		o									o				o
Pp3c10_7580	PTHR10668:SF81	KOG1238	"PF13450,PF05199"	LONG-CHAIN-ALCOHOL OXIDASE FAO1-RELATED	AT4G19380.1	2.52832	1.27942	1.62191	1.86426	-6.48937	-2.89904	-4.28851	o									o		o		o		o
Pp3c10_7710	PTHR11117:SF9		"PF00549,PF02629"	SUBFAMILY NOT NAMED	AT5G23250.1	-1.42777	-1.1057	-1.32929	-1.06227	1.29456	1.23353	1.16669
Pp3c10_7720	PTHR24322:SF540	KOG1611	PF00106	SUBFAMILY NOT NAMED	AT4G20760.1	1.44873	1.33144	1.74074	1.48223	1.17489	1.07227	-1.0546
Pp3c10_7760	PTHR12363:SF27	KOG2081	PF08389	EXPORTIN 1-LIKE PROTEIN DOMAIN-CONTAINING PROTEIN	AT1G12930.1	1.45956	-1.04174	-1.23381	-1.35467	-1.77641	-1.30329	-1.01722
Pp3c10_7770	PTHR31220:SF2		PF09790	SUBFAMILY NOT NAMED	AT5G64090.1	-1.40452	-1.00071	1.00604	1.04523	1.55621	1.13458	1.06874
Pp3c10_7850	PTHR22777:SF3	KOG2118	"PF01126,PF00571,PF03471,PF01595"	UPF0053 INNER MEMBRANE PROTEIN YFJD	AT1G55930.1	1.24247	1.06183	-1.14689	-1.00713	-1.24891	1.05028	1.10686
Pp3c10_7880	PTHR33052:SF3		PF14009	SUBFAMILY NOT NAMED	AT1G28190.1	2.4485	-1.36142	-3.08632	-6.15444	-3.41181	-2.07232	2.14784	o					o		o	o			o		o	o	o
Pp3c10_7888						3.03527	-1.03901	-3.03372	-7.11332	-2.63533	-1.9901	3.38919	o					o		o	o			o			o	o
Pp3c10_7980	PTHR12010	KOG3506	PF00253	40S RIBOSOMAL PROTEIN S29	AT4G33865.1	1.00265	-1.36486	-1.07166	-1.41658	-1.06358	-1.04309	-1.02021
Pp3c10_8000	PTHR24347:SF1	KOG0583	PF00069	PROTEIN CKK-1, ISOFORM B	AT3G45240.2	-1.80064	-3.08222	-1.47389	-3.474	1.80461	1.29005	1.43236				o				o
Pp3c10_8030	PTHR13282:SF6	KOG3410	PF08555	PROTEIN FAM32A	AT1G16810.2	1.23931	1.19459	-1.13826	1.11579	-1.21982	1.06326	1.12151
Pp3c10_8040	PTHR12884	KOG3504	PF01779	60S RIBOSOMAL PROTEIN L29	AT3G06700.3	-1.15612	-1.15338	-1.01763	-1.12525	1.42243	1.26336	1.21392
Pp3c10_8060	PTHR13351:SF1			RENIN RECEPTOR	AT3G24160.1	2.14359	-1.01296	-1.16203	-1.22061	-2.94739	-1.44812	-1.21946	o											o				o
Pp3c10_8090	PTHR10956	KOG0893	PF01198	60S RIBOSOMAL PROTEIN L31	AT2G19740.1	1.12019	-1.17243	-1.12953	-1.27181	-1.24292	-1.08204	-1.01237
Pp3c10_8120	PTHR22765:SF5	KOG4628	"PF02225,PF13639"	PROTEIN C18B12.4	AT1G71980.1	1.61686	1.0441	-1.37085	-1.36077	-2.06479	-1.34413	1.04133												o				o
Pp3c10_8190	PTHR12468:SF2	KOG2647	PF04188	GPI MANNOSYLTRANSFERASE 2	AT1G11880.1	-1.03668	1.0291	-1.11353	1.17127	-1.01734	1.18304	1.02343
Pp3c10_8200	PTHR11938:SF109		"PF14691,PF07992,PF01493,PF04898,PF01645,PF00310"	SUBFAMILY NOT NAMED	AT5G53460.3	-20.499	-2.1214	-1.6777	3.20776	38.9578	21.3493	3.0916		o		o			o		o		o		o		o
Pp3c10_8220	PTHR12773:SF0	KOG1088	PF03966	TRM112-LIKE PROTEIN	AT1G78190.1	-1.41462	-1.13618	1.20917	-1.00245	1.94603	1.27013	1.10388
Pp3c10_8230	PTHR24006:SF524	KOG4341	PF13516	UBIQUITIN CARBOXYL-TERMINAL HYDROLASE 21	AT5G23340.1	1.61999	1.57401	1.23162	1.34767	-1.11913	-1.00927	1.14008
Pp3c10_8330	PTHR31100		PF03479	FAMILY NOT NAMED	AT2G35270.1	-1.81306	-1.49373	-1.11269	-1.29567	1.34321	-1.06879	-1.25076
Pp3c10_8380	PTHR30566:SF13		PF00924	MECHANOSENSITIVE ION CHANNEL PROTEIN 2, CHLOROPLASTIC	AT5G10490.2	1.43145	-1.267	-1.385	1.59349	-2.24187	1.75738	-1.16632												o				o
Pp3c10_8450	PTHR18896:SF11		"PF00168,PF00614,PF12357"	PHOSPHOLIPASE D ALPHA 1-RELATED	AT3G15730.1	-1.05841	-1.68102	-1.12053	-1.62036	1.10697	1.19722	1.13661
Pp3c10_8470	PTHR24095:SF185	KOG4649	"PF13193,PF13360,PF00501"	ACYL-COA SYNTHETASE FAMILY MEMBER 4	AT5G35930.1	1.37605	1.19786	-1.01984	1.04847	-1.23116	-1.01779	1.10555
Pp3c10_8490	PTHR10621:SF9	KOG0011	"PF00240,PF09280,PF00627"	F12F1.16 PROTEIN-RELATED	AT1G79650.1	-1.24372	1.07388	1.02055	-1.12939	1.35143	-1.15708	1.03222
Pp3c10_8500	PTHR11655:SF18	KOG3255	PF00347	SUBFAMILY NOT NAMED	AT4G10450.1	-1.19416	-1.25292	1.04014	-1.25989	1.41604	1.11662	1.10586
Pp3c10_8510	PTHR12646:SF0	KOG2762	PF05208	DOL-P-MAN:MAN(5)GLCNAC(2)-PP-DOL ALPHA-1,3-MANNOSYLTRANSFERASE	AT2G47760.1	1.98321	1.35075	-1.3708	1.14859	-2.69651	-1.18489	-1.02255												o				o
Pp3c10_8520	PTHR28309	KOG4774	PF14966	FAMILY NOT NAMED	AT5G04910.1	1.17961	1.17288	-1.16357	-1.01473	-1.16243	-1.02411	1.14476
Pp3c10_8570	PTHR32208:SF8		"PF09118,PF07250"	SUBFAMILY NOT NAMED	AT3G53950.1	-2.81889	-4.32769	-1.30537	-3.49504	-2.11554	-3.7503	-4.71819		o		o				o		o		o		o		o
Pp3c10_8680	PTHR31279:SF3		PF04674	(PHI-1) PROTEIN, PUTATIVE-RELATED	AT4G08950.1	-24.8564	-1.7807	1.11296	2.0149	41.048	5.23858	1.43859		o					o				o		o		o
Pp3c10_8720	PTHR34968		PF14817	FAMILY NOT NAMED	AT5G38880.1	1.17137	1.31289	-1.00243	1.17237	1.01203	1.04525	1.15296
Pp3c10_8730	PTHR21091:SF16		PF00590	SIROHEME SYNTHASE	AT5G40850.1	-1.55748	1.3998	1.39206	1.52956	2.38046	1.17844	1.06177											o				o
Pp3c10_8860	PTHR11802:SF58		PF00450	SUBFAMILY NOT NAMED	AT1G15000.1	-1.93646	1.12195	1.41411	1.18201	2.75372	1.04186	-1.02619											o				o
Pp3c10_8910	PTHR10048:SF62		"PF00792,PF00454,PF00613"	SUBFAMILY NOT NAMED	AT1G60490.1	1.24485	1.03503	-1.0001	1.06427	-1.36934	-1.08698	-1.13451
Pp3c10_8980						-1.25062	-1.18424	-1.20811	-1.15167	-1.34728	-1.37758	-1.43862
Pp3c10_8990	PTHR13465	KOG2819	PF03676	UPF0183 PROTEIN	AT3G51130.1	1.21431	-1.02058	1.16737	1.14006	-1.25226	-1.05057	-1.24115
Pp3c10_9000	PTHR10073:SF40		"PF13589,PF01119,PF16413"	DNA MISMATCH REPAIR PROTEIN MLH1	AT4G09140.1	1.45041	1.51018	1.04022	1.45253	-1.32747	-1.00568	1.01812
Pp3c10_9020	PTHR10046:SF24		"PF13541,PF00004"	LON PROTEASE HOMOLOG 2, PEROXISOMAL	AT5G47040.1	-1.50731	-1.22568	1.1899	-1.24169	1.05979	-1.74166	-1.74529
Pp3c10_9040	PTHR21290:SF32	KOG3058	PF14360	SUBFAMILY NOT NAMED	AT1G43580.1	-1.16103	-1.84418	-1.19208	-1.72413	1.12839	1.21977	1.12349
Pp3c10_9060	PTHR12802:SF41	KOG1279	"PF00569,PF00249,PF04433,PF16495"	BRAHMA ASSOCIATED PROTEIN 155 KDA	AT1G21700.1	1.14311	1.11977	1.08193	-1.04523	-1.11665	-1.25613	-1.08972
Pp3c10_910	PTHR10909:SF331		"PF02770,PF02771,PF00441"	ACYL-COENZYME A OXIDASE 4, PEROXISOMAL	AT3G51840.1	1.8163	1.5654	-1.15433	1.58235	-1.99134	1.04775	1.0213
Pp3c10_9270						-1.08152	-4.76071	-50.4211	-23.3928	-186.265	-19.895	-4.09901				o		o		o		o		o		o		o
Pp3c10_9310						1.29588	1.27979	-1.14654	1.39673	-1.07705	1.48138	1.33757
Pp3c10_9330	PTHR14467	KOG3134	PF04161	ARV1	AT1G01020.1	-2.29415	-1.29549	-1.18325	-1.13695	2.27442	1.31598	1.13758		o									o				o
Pp3c10_9370	PTHR22874		PF00400	FAMILY NOT NAMED	AT1G04140.1	1.22829	1.09147	-1.15531	-1.05715	-1.323	-1.09252	1.04043
Pp3c10_9400	PTHR21581:SF6	KOG2796	PF13371	TRAFFICKING PROTEIN PARTICLE COMPLEX SUBUNIT 12	AT4G39820.1	1.33121	1.09104	-1.41921	-1.2081	-1.77829	-1.26012	1.03055
Pp3c10_9420	PTHR23423:SF23	KOG2641	PF03619	SUBFAMILY NOT NAMED	AT4G38360.2	2.89965	1.22254	-1.05608	1.17105	-3.04431	-1.05405	-1.0252	o											o				o
Pp3c10_9450	PTHR12526:SF2		"PF08282,PF08472"	SUCROSE-PHOSPHATASE 1-RELATED	AT2G35840.3	-1.79383	-2.65673	-1.26462	-2.19884	1.51141	1.26821	1.03329				o				o
Pp3c10_9500	PTHR34548:SF2		PF12263	PROTEIN TIC 21, CHLOROPLASTIC	AT2G15290.1	1.82035	1.02872	1.25815	1.11892	-1.58579	-1.02332	-1.13067
Pp3c10_9620	PTHR11741	KOG1071	PF00889	ELONGATION FACTOR TS	AT4G11120.1	-2.34156	1.41515	1.75452	2.22322	4.05804	1.52731	-1.04437		o					o				o				o
Pp3c10_9630	PTHR10366:SF337	KOG1371	PF01370	UDP-SULFOQUINOVOSE SYNTHASE, CHLOROPLASTIC	AT4G33030.1	-1.02105	1.22326	1.19973	1.14061	1.15292	-1.15754	-1.09623
Pp3c10_970			PF00076			-2.00429	1.31936	1.22496	1.18003	3.07518	1.10225	1.21503		o									o				o
Pp3c10_9710	PTHR23139:SF61	KOG0120	"PF13893,PF00076"	SUBFAMILY NOT NAMED	AT4G36690.4	1.02246	1.10659	1.00974	1.04767	1.1546	1.08952	1.133
Pp3c10_9720	PTHR15728:SF0		"PF00929,PF13423"	PAB-DEPENDENT POLY(A)-SPECIFIC RIBONUCLEASE SUBUNIT PAN2	AT3G15080.1	-1.6533	-1.03155	1.23543	-1.29172	1.71238	-1.51675	-1.23113
Pp3c10_9726	PTHR15728:SF0		"PF00929,PF13423"	PAB-DEPENDENT POLY(A)-SPECIFIC RIBONUCLEASE SUBUNIT PAN2	AT3G15080.1	-1.12048	-1.46132	-1.95683	-1.29602	-1.61671	1.19901	1.04811
Pp3c10_9730	PTHR10855:SF1		PF01399	26S PROTEASOME NON-ATPASE REGULATORY SUBUNIT 12	AT5G09900.2	1.32984	-1.03765	1.10145	-1.09475	-1.29599	-1.15019	-1.10687
Pp3c10_9740						1.47196	1.19602	1.40053	-1.07475	-2.64562	-3.28518	-2.59617										o		o		o		o
Pp3c10_9750	PTHR23050	KOG0027	PF13499	CALCIUM BINDING PROTEIN	AT3G43810.1	1.59217	1.04111	-1.04314	1.25526	-1.75047	1.12622	-1.08673
Pp3c10_9790	PTHR31839:SF2		PF00847	SUBFAMILY NOT NAMED	AT1G74930.1	-12.4127	-15.982	-4.61428	-3.83473	1.45457	2.22407	-1.90841		o		o		o		o					o		o
Pp3c10_9800	PTHR13038:SF10		PF04109	AUTOPHAGY-SPECIFIC GENE 9	AT2G31260.1	-1.04022	-1.07459	1.04751	-1.06912	-1.02403	-1.12791	-1.15095
Pp3c10_9830	PTHR10825:SF4		PF11926	SUBFAMILY NOT NAMED	AT5G53150.1	-3.48765	1.02413	-1.1609	1.48683	4.34267	2.0643	1.40104		o									o		o		o
Pp3c10_990	PTHR12146	KOG3344	PF03501	40S RIBOSOMAL PROTEIN S10	AT4G25740.1	-2.24563	-1.34978	1.15718	1.08686	2.91606	1.62083	1.08849		o									o				o
Pp3c10_9900	PTHR14110		PF02466	MITOCHONDRIAL IMPORT INNER MEMBRANE TRANSLOCASE SUBUNIT TIM22		1.11619	1.06212	1.00766	1.01632	-1.03316	1.0086	1.0392
Pp3c10_9910	PTHR33101:SF1		PF03759	ROP GUANINE NUCLEOTIDE EXCHANGE FACTOR 7	AT5G02010.1	-1.10783	1.9602	2.05923	2.77497	1.54475	-1.05929	-1.52198					o		o
Pp3c10_9950	PTHR11006		PF13847	PROTEIN ARGININE N-METHYLTRANSFERASE	AT4G29510.1	1.50487	1.58606	1.06371	1.47866	-1.18353	1.09662	1.15825
Pp3c10_9960	PTHR11742:SF7		PF01532	ENDOPLASMIC RETICULUM MANNOSYL-OLIGOSACCHARIDE 1,2-ALPHA-MANNOSIDASE	AT1G30000.1	-1.17364	1.15838	-1.12527	1.26323	1.48041	1.52427	1.37643
Pp3c10_9990						1.44892	1.62971	1.45361	1.28272	1.2162	-1.06401	1.17594
Pp3c11_1000	PTHR11956:SF5		"PF03485,PF05746,PF00750"	ARGININE--TRNA LIGASE, CYTOPLASMIC	AT4G26300.1	1.32568	1.07766	1.21096	-1.22771	1.10092	-1.11498	1.1685
Pp3c11_10040						-7.9321	-1.46077	-1.2687	-2.48479	9.00177	-1.20075	1.39561		o						o			o				o
Pp3c11_1010	PTHR19375:SF232		PF00012	MEDIATOR OF RNA POLYMERASE II TRANSCRIPTION SUBUNIT 37E-RELATED	AT5G02500.1	-14.59	-4.93521	2.35534	-4.77166	18.3281	-1.84217	-1.93499		o		o	o			o			o				o
Pp3c11_10190						1.47086	1.00337	-1.53807	-1.43634	-1.45426	1.0648	1.51184
Pp3c11_10230	PTHR35303		PF06155	FAMILY NOT NAMED	AT3G27340.1	-1.6289	-1.06924	-1.154	1.05911	1.5081	1.19164	1.03573
Pp3c11_10240	PTHR23264	KOG3022	PF01656	NUCLEOTIDE-BINDING PROTEIN NBP35 YEAST -RELATED	AT5G50960.1	1.40321	1.02706	1.02385	-1.1681	-1.30828	-1.16284	1.01636
Pp3c11_10290	PTHR21196:SF1	"KOG3448,KOG3428"	PF01423	U7 SNRNA-ASSOCIATED SM-LIKE PROTEIN LSM10	AT1G03330.1	-1.4014	-1.56901	-1.14743	-1.03302	1.14381	1.40685	-1.09961
Pp3c11_1030	PTHR11972	KOG0039	"PF01794,PF08022,PF08030"	NADPH OXIDASE	AT5G49730.1	6.1978	3.65741	1.17115	2.46808	-6.40626	-1.82237	-1.24858	o		o				o					o				o
Pp3c11_10300	PTHR24089:SF182	KOG0752	PF00153	SUBFAMILY NOT NAMED	AT4G32400.1	-1.01219	-1.23041	-1.3832	-1.22158	-1.4747	-1.08837	-1.11295
Pp3c11_10320	PTHR15243:SF0		PF10494	SERINE/THREONINE-PROTEIN KINASE 19	AT2G20495.1	1.13774	-1.88302	-1.43752	-1.14119	-3.75357	-1.41269	-2.36657										o		o				o
Pp3c11_10350	PTHR10641:SF459	KOG0048	PF00249	TRANSCRIPTION FACTOR TT2	AT1G22640.1	-6.44613	-2.17844	-1.40498	-1.57025	3.06645	-1.09459	-1.54121		o		o							o				o
Pp3c11_10380	PTHR24056:SF178	KOG0594	PF07714	CYCLIN-DEPENDENT KINASE B2-1-RELATED	AT3G54180.1	1.8232	-1.76855	1.54063	-2.57804	1.94606	1.55811	2.23278								o	o						o
Pp3c11_10390	PTHR11599:SF16	KOG0181	"PF10584,PF00227"	PROTEASOME SUBUNIT ALPHA TYPE-2	AT1G16470.2	1.40757	-1.00954	1.14989	1.00522	-1.208	1.01222	-1.01785
Pp3c11_1040	PTHR12389	KOG0803	PF13639	ZINC FINGER PROTEIN 294	AT5G58410.1	2.08804	1.22836	-1.40458	-1.07684	-2.56617	-1.17594	1.10808	o											o				o
Pp3c11_10460	PTHR32133:SF83		PF00646	F-BOX ASSOCIATED UBIQUITINATION EFFECTOR FAMILY PROTEIN-RELATED	AT3G61590.2	-1.42753	-2.00608	-1.01945	-1.01287	-1.31648	1.05867	-1.89753				o
Pp3c11_10470						1.00773	1.90724	1.16704	1.41572	1.03058	-1.53892	-1.15929
Pp3c11_10480	PTHR14136		PF00805	UNCHARACTERIZED	AT2G44920.2	-1.00607	1.04675	1.24407	-1.18833	1.42616	-1.10833	1.10524
Pp3c11_10490	PTHR11758:SF16	KOG1754	PF00410	RIBOSOMAL PROTEIN S15A	AT5G59850.1	-1.16188	-1.51648	1.11936	-1.57444	1.56819	1.14347	1.1687
Pp3c11_10550	PTHR10266:SF3	KOG3052	PF02167	CYTOCHROME C1, HEME PROTEIN, MITOCHONDRIAL	AT5G40810.1	1.05234	1.10167	-1.21279	1.15572	-1.01344	1.30014	1.22124
Pp3c11_10560	PTHR31683:SF3		PF00544	PECTATE LYASE 20-RELATED	AT4G13710.1	1.86827	1.11936	1.95659	2.02541	1.24457	2.12084	1.15355													o		o
Pp3c11_10650	PTHR10266:SF3	KOG3052	PF02167	CYTOCHROME C1, HEME PROTEIN, MITOCHONDRIAL	AT5G40810.1	1.15853	1.12113	-1.06238	-1.00307	-1.10675	-1.02757	1.07852
Pp3c11_10680	PTHR13718	KOG0877	"PF00333,PF03719"	RIBOSOMAL S SUBUNIT	AT2G33800.1	-2.24619	-1.15431	1.39653	1.04887	3.4191	1.29967	1.05693		o									o				o
Pp3c11_1080	PTHR12093:SF10		PF09735	MEMBRANE-ASSOCIATED PROTEIN HEM	AT2G35110.2	-1.0845	1.13721	-1.07127	1.27285	1.04696	1.13961	1.00274
Pp3c11_10950	PTHR30560:SF3		"PF05698,PF05697"	TRIGGER FACTOR-LIKE PROTEIN TIG	AT5G55220.1	-2.01766	-1.23645	1.37816	-1.12446	3.52705	1.37368	1.22989		o									o				o
Pp3c11_10970						1.70523	1.94201	-1.10914	1.72331	-1.58775	1.0406	1.15377
Pp3c11_110	PTHR23155:SF577			SUBFAMILY NOT NAMED	AT5G48770.1	-1.26407	-1.31611	-1.59639	-1.32945	-1.18344	1.03992	1.0348
Pp3c11_1100	PTHR11885	KOG0400	"PF00312,PF08069"	RIBOSOMAL PROTEIN S15P/S13E	AT4G00100.1	1.02945	-1.36156	-1.12443	-1.43359	-1.14624	-1.05861	-1.02071
Pp3c11_11000	PTHR20934	KOG3214	PF05129	UNCHARACTERIZED	AT5G46030.1	2.1985	-1.15048	-1.02218	-1.36576	-3.64418	-1.95471	-1.67178	o											o				o
Pp3c11_11020	PTHR24073:SF509	"KOG0088,KOG0092"	PF00025	RAS-RELATED PROTEIN RAB-21	AT4G19640.1	-1.32182	-1.40626	1.14101	1.2286	1.27302	1.43056	-1.22349
Pp3c11_11040	PTHR11461	KOG2392	PF00079	SERINE PROTEASE INHIBITOR, SERPIN	AT1G47710.1	4.81062	1.38741	1.08909	-1.88221	-3.5347	-2.12294	1.21124	o											o		o		o
Pp3c11_11060	PTHR23359:SF99	KOG3078	"PF05191,PF00406"	SUBFAMILY NOT NAMED	AT5G63400.1	1.25925	-1.02991	-1.01348	-1.13945	-1.12503	1.00998	1.10072
Pp3c11_11070	PTHR11652:SF16	KOG1749	PF00164	40S RIBOSOMAL PROTEIN S23-1	AT5G02960.1	1.03243	-1.35404	-1.01712	-1.37632	-1.06094	-1.04284	-1.04162
Pp3c11_11100	PTHR11076	KOG3014	"PF13878,PF13880"	DNA REPAIR POLYMERASE UMUC / TRANSFERASE FAMILY MEMBER	AT4G31400.1	-5.85311	-1.85308	1.66164	-1.82374	12.9909	1.33498	1.29408		o									o				o
Pp3c11_11180	PTHR11271:SF7	KOG3968	PF07969	SUBFAMILY NOT NAMED		1.08965	-1.16445	-1.02833	-1.0474	1.04564	1.28213	1.13581
Pp3c11_11190	PTHR19306:SF6		PF02463	PROTEIN C23H4.6, ISOFORM A-RELATED	AT5G61460.1	2.78717	1.24708	-1.21739	-1.38175	-3.31593	-1.71117	-1.00704	o											o				o
Pp3c11_11200	PTHR24073:SF502	KOG0394	PF00025	RAS-RELATED PROTEIN RABG3D	AT1G52280.1	4.67526	1.02754	-1.11009	-1.5554	-8.04485	-2.5164	-1.59828	o											o		o		o
Pp3c11_11230	PTHR31529		PF03195	FAMILY NOT NAMED	AT3G03760.1	1.77303	-1.0118	-1.07637	-1.06825	-2.94755	-1.65473	-1.59183												o				o
Pp3c11_11290	PTHR24073:SF502	KOG0394	PF08477	RAS-RELATED PROTEIN RABG3D	AT1G52280.1	2.44318	3.31334	-1.16041	2.62047	-1.99448	1.10682	1.37936	o		o				o
Pp3c11_11320	PTHR24095:SF178		"PF13193,PF16177,PF00501"	ACETATE--COA LIGASE ACS, CHLOROPLASTIC/GLYOXYSOMAL	AT5G36880.2	-1.96973	-4.68411	-3.21204	-3.49829	-1.28337	1.67289	1.23188				o		o		o
Pp3c11_11330	PTHR11615:SF138		PF04535	SUBFAMILY NOT NAMED	AT2G36330.1	-4.04622	-2.24942	-1.52632	-2.04873	1.91031	-1.28436	-1.43163		o		o				o
Pp3c11_11510	PTHR18934:SF115		"PF00270,PF01424,PF00271,PF07717,PF04408"	NUCLEAR DEIH-BOXHELICASE-RELATED	AT2G30800.1	1.05051	1.41639	1.19096	1.70128	1.17232	1.22343	1.00348
Pp3c11_11530	PTHR12042:SF18		"PF08209,PF04488,PF04572"	ALPHA 1,4-GLYCOSYLTRANSFERASE-LIKE PROTEIN	AT5G01250.1	2.82744	1.56125	1.33202	1.37189	-1.9143	-1.04195	1.0755	o
Pp3c11_11570	PTHR12363:SF32	KOG2081	"PF03810,PF08389"	SUBFAMILY NOT NAMED	AT5G62600.1	-1.15297	-1.04622	1.1065	1.08464	1.29049	1.13113	-1.01864
Pp3c11_1170	PTHR12183		PF13920	UNCHARACTERIZED RING ZINC FINGER-CONTAINING PROTEIN	AT4G22250.1	1.9763	-1.19649	1.56794	1.19238	-2.35656	-1.33177	-1.927												o				o
Pp3c11_11760	PTHR11405:SF37		"PF07722,PF00988"	CARBAMOYL-PHOSPHATE SYNTHASE SMALL CHAIN, CHLOROPLASTIC	AT3G27740.1	-1.22281	1.34048	1.25739	1.28653	1.73174	1.06405	1.09185
Pp3c11_11790	PTHR23023:SF37	KOG1399	PF13434	INDOLE-3-PYRUVATE MONOOXYGENASE YUCCA2-RELATED	AT5G25620.2	2.43162	3.092	-1.22191	1.25995	-2.53624	-2.12258	1.13894	o		o									o		o		o
Pp3c11_11810	PTHR23336:SF11		"PF07496,PF13589"	SUBFAMILY NOT NAMED	AT4G24970.1	1.0209	1.90467	-1.15064	1.6781	1.43955	1.46829	1.64174
Pp3c11_11830	PTHR24015:SF726		"PF13812,PF13041"	SUBFAMILY NOT NAMED	AT1G74850.1	-1.41772	1.17908	1.21484	1.262	2.16318	1.3233	1.21775											o				o
Pp3c11_11860	PTHR31358:SF1		PF06886	SUBFAMILY NOT NAMED	AT4G32330.3	-11.0138	-2.41143	1.09033	-1.83797	21.0744	2.26623	1.70092		o		o							o		o		o
Pp3c11_11910	PTHR13832:SF158	KOG0698	PF00481	PROTEIN PHOSPHATASE 2C 5-RELATED	AT1G68410.2	-3.38672	-3.14778	-1.39427	-3.9303	1.86853	-1.64818	-1.34008		o		o				o
Pp3c11_11920	PTHR18934:SF130		"PF00035,PF00270,PF05773,PF00271,PF07717,PF04408"	SUBFAMILY NOT NAMED	AT2G35920.1	1.46437	1.4521	1.05458	1.33156	-1.34715	-1.07464	-1.00049
Pp3c11_11950	PTHR12550:SF49		PF00855	PROTEIN C06A5.3, ISOFORM B	AT5G08230.1	1.16591	1.07153	1.01604	1.0181	-1.12909	-1.05171	-1.01403
Pp3c11_11980	PTHR21230:SF1	KOG3251	PF12352	GOLGI SNAP RECEPTOR COMPLEX MEMBER 2	AT2G36900.1	1.84189	1.16619	1.03603	1.27678	-1.69563	1.1308	1.01738
Pp3c11_11990	PTHR24078:SF242	KOG0713	PF00226	CHAPERONE PROTEIN DNAJ 16-RELATED	AT1G68370.1	1.19577	-1.11453	-1.28778	1.02972	-1.51571	1.14762	-1.01531
Pp3c11_12080	PTHR31407:SF6		PF01789	OXYGEN-EVOLVING ENHANCER PROTEIN 2-1, CHLOROPLASTIC-RELATED	AT1G06680.1	-3.84793	-1.36544	1.18804	-1.17367	4.71636	1.18182	1.0003		o									o				o
Pp3c11_12130	PTHR13793		PF10513	PHD FINGER PROTEINS	AT4G32620.1	1.55378	1.13431	-1.12552	-1.1568	-1.58774	-1.21002	1.06846
Pp3c11_12150	PTHR24056:SF107		PF00069	CYCLIN-DEPENDENT KINASE 11A-RELATED	AT1G67580.2	1.46435	1.26023	-1.04742	1.03573	-1.24959	-1.00611	1.19094
Pp3c11_12200	PTHR11746	KOG3178	PF00891	O-METHYLTRANSFERASE	AT5G54160.1	-4.29644	-1.74618	1.4794	1.12186	5.89114	1.78721	-1.1134		o									o				o
Pp3c11_12240	PTHR12612:SF10		PF02136	NUCLEAR TRANSPORT FACTOR 2-LIKE PROTEIN	AT1G27970.1	-1.31603	-1.53771	-1.18241	-1.4376	1.09078	1.03134	-1.05163
Pp3c11_12260	PTHR31747:SF1		PF06943	PROTEIN LOL1	AT4G20380.7	-1.38512	-1.49725	-1.38597	-1.34514	1.22211	1.34006	1.18604
Pp3c11_12270	PTHR10663:SF42		"PF16206,PF09324,PF16213,PF12783,PF01369"	PROTEIN BOI2	AT3G60860.1	1.13398	-1.04283	-1.17957	-1.18767	-1.25417	-1.08462	1.0348
Pp3c11_12280	PTHR10426:SF4	KOG1520	PF03088	FI18644P1-RELATED	AT3G51440.1	-2.02465	-2.10334	-1.38895	-2.6188	1.2549	-1.46582	-1.19841		o		o				o
Pp3c11_12290	PTHR10972:SF71	KOG1737	PF01237	OXYSTEROL-BINDING PROTEIN	AT2G31030.1	1.09742	1.01692	-1.8615	1.33882	-1.08803	2.43177	1.81954													o		o
Pp3c11_1230	PTHR24073:SF474	KOG0094	PF00025	SUBFAMILY NOT NAMED	AT5G10260.1	2.96539	1.11145	-1.08546	-1.13034	-2.96932	-1.17753	1.05065	o											o				o
Pp3c11_12310	PTHR31500:SF0		PF03479	AT HOOK MOTIF DNA-BINDING FAMILY PROTEIN	AT4G12080.1	-1.4903	-1.19658	-1.05722	1.03235	1.17485	1.01403	-1.23681
Pp3c11_12320	PTHR23257:SF545	KOG0192	"PF14381,PF07714"	SERINE/THREONINE KINASE-RELATED	AT3G58640.2	-1.81911	-1.21015	-1.01438	-1.04906	1.72379	1.09162	-1.07288
Pp3c11_1240	PTHR23076:SF69		"PF06480,PF00004,PF01434"	SUBFAMILY NOT NAMED	AT2G29080.1	1.87173	1.19363	-1.26616	1.12626	-2.30687	-1.04774	-1.00355												o				o
Pp3c11_12540	PTHR31245:SF1			UBIQUITIN SYSTEM COMPONENT CUE PROTEIN	AT5G32440.1	1.09869	1.0006	-1.12906	-1.16742	-1.02079	1.02469	1.17971
Pp3c11_12590	PTHR31923:SF4		PF03909	BSD DOMAIN-CONTAINING PROTEIN	AT3G49800.1	-1.48202	-1.24102	-1.12967	-1.15176	1.38665	1.12148	1.02509
Pp3c11_12600	PTHR19876:SF7		"PF00400,PF04053,PF06957"	SUBFAMILY NOT NAMED	AT1G62020.1	1.92062	1.22763	1.0229	1.13553	-1.97958	-1.15776	-1.08733
Pp3c11_12640	PTHR31818:SF0		PF10250	PROTEIN ROOT HAIR SPECIFIC 17	AT1G76270.1	-1.74018	-1.94819	-1.04361	-1.83902	2.19865	1.37473	1.2783											o				o
Pp3c11_12710	PTHR21266:SF29		"PF08417,PF00355"	PROTEIN TIC 55, CHLOROPLASTIC	AT2G24820.1	1.73972	1.50036	1.15748	1.2061	-1.90905	-1.60375	-1.30886
Pp3c11_12810	PTHR12416:SF2	KOG3165	PF04900	RRNA-PROCESSING PROTEIN FCF1 HOMOLOG	AT2G46230.1	1.32603	2.47711	1.25025	1.72867	1.28708	-1.06661	1.3235			o
Pp3c11_12850	PTHR19321	KOG4302	PF03999	PROTEIN REGULATOR OF CYTOKINESIS 1 PRC1-RELATED	AT5G55230.1	-13.2143	-3.13177	1.91892	-1.93334	22.2002	1.39703	-1.17937		o		o							o				o
Pp3c11_12900	PTHR13793:SF96		"PF13831,PF13832"	PHD FINGER-CONTAINING PROTEIN	AT1G77800.2	1.33704	-1.05153	-1.02941	-1.03375	-1.29611	1.06318	1.02934
Pp3c11_12980			PF13650			-2.28293	-1.27447	1.28405	1.12127	3.12829	1.50074	1.03477		o									o				o
Pp3c11_12990	PTHR11124	KOG3325	PF12850	VACUOLAR SORTING PROTEIN VPS29	AT3G47810.3	-1.06688	-1.10173	1.01324	-1.18564	-1.02226	-1.20931	-1.14046
Pp3c11_13000	PTHR21355:SF0	KOG2296	PF04791	LMBR1 DOMAIN-CONTAINING PROTEIN 2	AT5G65290.1	1.0232	-1.3316	-1.1376	-1.25837	-1.0951	1.10735	1.03099
Pp3c11_1310	PTHR11081:SF9	KOG2519	"PF00867,PF00752"	FLAP ENDONUCLEASE 1	AT5G26680.2	3.30456	1.99715	-1.12674	2.0361	-4.11329	-1.09984	-1.13742	o						o					o				o
Pp3c11_13110	PTHR13043	KOG2347	PF08700	EXOCYST COMPLEX COMPONENT SEC5	AT1G21170.1	-1.55203	1.13136	-1.04968	1.63684	1.41654	1.36453	-1.07628
Pp3c11_13140	PTHR36767			FAMILY NOT NAMED		-1.07077	1.14647	1.0286	-1.02492	1.27165	-1.03338	1.12009
Pp3c11_1330	PTHR12378:SF7	KOG0324	PF05903	DESUMOYLATING ISOPEPTIDASE 1	AT3G07090.1	3.7992	2.26582	-1.28237	1.3737	-3.14561	-1.08308	1.49752	o		o									o				o
Pp3c11_13470	PTHR15224		PF10200	FAMILY NOT NAMED	AT3G62790.1	-1.08315	-1.0104	1.05649	-1.04611	1.22629	1.01912	1.03884
Pp3c11_13480	PTHR24031:SF23	KOG0333	PF00270	ATP-DEPENDENT RNA HELICASE DDX23-RELATED	AT2G33730.1	-1.18939	1.74172	-1.03288	1.86551	1.70708	1.55979	1.43927
Pp3c11_1350	PTHR10353		PF00232	GLYCOSYL HYDROLASE	AT1G26560.1	-1.26333	1.27529	-1.2536	-1.06713	1.17052	-1.18957	1.12621
Pp3c11_13500	PTHR33785:SF3			SUBFAMILY NOT NAMED	AT2G42760.1	-1.16671	-1.08297	-1.33853	-1.58662	-1.27008	-1.64693	-1.1411
Pp3c11_13530	PTHR34284:SF1			FG-GAP REPEAT-CONTAINING PROTEIN	AT3G51050.1	1.17024	-1.15644	-1.3691	-1.41565	-1.35687	-1.05335	1.1449
Pp3c11_13620	PTHR23074:SF86	KOG0740	"PF07724,PF09336"	SPASTIN	AT2G45500.1	1.05976	-1.10077	-1.18189	-1.04953	-1.26227	1.02511	-1.03884
Pp3c11_13640	PTHR11524	KOG3184	"PF00327,PF08079"	60S RIBOSOMAL PROTEIN L7	AT2G01250.1	1.43031	-1.21547	1.03429	-1.3899	-1.58559	-1.33107	-1.18185
Pp3c11_13650	PTHR10961:SF10	KOG2820	PF01266	SUBFAMILY NOT NAMED		2.83425	1.49709	-1.4824	-1.39877	-4.55062	-2.30716	-1.11846	o											o		o		o
Pp3c11_13660	PTHR10412:SF10		"PF16923,PF03200"	ALPHA-GLUCOSIDASE 2-RELATED	AT1G67490.1	1.06883	1.11264	-1.36011	1.03803	-1.33286	1.00169	1.05737
Pp3c11_13680	PTHR10383	KOG2592	PF03348	SERINE INCORPORATOR	AT3G24460.1	7.68268	3.60183	-1.04287	2.265	-3.84056	1.29305	2.02497	o		o				o					o				o
Pp3c11_1370						1.68341	1.68684	-1.02682	1.19264	-2.17596	-1.80776	-1.29761												o				o
Pp3c11_13860	PTHR31677:SF9		"PF13891,PF00847"	SUBFAMILY NOT NAMED	AT3G15210.1	1.01744	-1.16993	-1.09387	1.01339	-1.15812	1.12333	-1.07183
Pp3c11_13880	PTHR31677:SF9		"PF13891,PF00847"	SUBFAMILY NOT NAMED	AT3G15210.1	1.2606	-1.15688	-1.19303	-1.01949	-1.48428	1.13131	-1.01792
Pp3c11_14040						2.73466	2.41077	1.53004	1.49897	-1.32816	-1.22246	1.30367	o
Pp3c11_14047						-1.32261	1.19686	-1.76636	1.32541	-1.21871	1.19599	1.06196
Pp3c11_14140	PTHR12919	KOG3419	PF00886	30S RIBOSOMAL PROTEIN S16	AT5G56940.1	-1.75482	-1.13152	1.34474	1.04484	2.40052	1.18433	-1.01375											o				o
Pp3c11_14160	PTHR11006:SF10		PF05185	HISTONE-ARGININE METHYLTRANSFERASE CARMER-RELATED	AT3G06930.1	2.64337	1.34896	1.4368	1.09194	-1.50361	-1.0249	1.18701	o
Pp3c11_14170						-1.92308	-1.52985	-1.20582	1.17037	2.00891	2.21353	1.22072													o		o
Pp3c11_14178						-1.33722	1.83577	-1.32795	2.85147	1.18372	1.80175	1.14232							o
Pp3c11_14260	PTHR10894:SF1		"PF08156,PF01798"	PROTEIN NOL-5	AT5G27120.1	-1.52815	1.01753	1.37202	1.09412	2.3508	1.18665	1.08685											o				o
Pp3c11_14300	PTHR31775		PF03763	FAMILY NOT NAMED	AT3G48940.1	-4.45526	-1.07522	-1.01315	-1.2366	9.01609	1.75457	1.98882		o									o				o
Pp3c11_14370	PTHR10366:SF422	KOG1371	PF04321	UDP-GLUCURONATE 4-EPIMERASE 1	AT1G02000.1	-3.98163	-2.73579	1.00167	-1.84007	5.55149	2.03621	1.34871		o		o							o		o		o
Pp3c11_1440	PTHR27008:SF11	KOG1187	"PF00560,PF13855,PF08263,PF07714"	SUBFAMILY NOT NAMED	AT1G25320.1	1.10065	-1.2135	1.1316	-1.41368	1.07736	-1.12556	1.01796
Pp3c11_14450	PTHR12097		PF08920	SPLICING FACTOR 3B, SUBUNIT 1-RELATED	AT5G64270.1	1.11439	1.08153	-1.05337	-1.12143	1.0034	-1.04579	1.14254
Pp3c11_14460	PTHR11624:SF83		"PF02780,PF02779,PF13292"	SUBFAMILY NOT NAMED	AT4G15560.1	5.82657	1.52342	1.12951	1.23269	-8.11352	-1.97444	-1.62175	o											o				o
Pp3c11_14536						-2.90456	-2.00162	-1.36111	-2.22435	2.86217	1.18801	1.30019		o		o				o			o				o
Pp3c11_14590	PTHR39757:SF2		PF05834	SUBFAMILY NOT NAMED	AT5G57030.1	-2.31272	1.0111	1.15523	-1.00803	3.11757	1.127	1.13122		o									o				o
Pp3c11_14620	PTHR23023:SF94	KOG1399	"PF13738,PF00743"	FLAVIN-CONTAINING MONOOXYGENASE FMO GS-OX-LIKE 1-RELATED	AT1G63370.1	-1.41571	-1.33709	1.20833	-1.12332	2.16293	1.48123	1.22528											o				o
Pp3c11_14750	PTHR34281:SF2			SUBFAMILY NOT NAMED	AT2G25930.1	-1.99537	-1.97803	-1.12161	-1.7363	2.5497	1.60802	1.39003											o				o
Pp3c11_14770	PTHR11260		"PF13410,PF13417"	GLUTATHIONE S-TRANSFERASE, GST, SUPERFAMILY, GST DOMAIN CONTAINING		-3.61536	-2.05567	-2.51474	-1.25065	1.25939	1.41686	-1.1773		o		o		o
Pp3c11_14920	PTHR11562:SF33	KOG1485	"PF16916,PF01545"	METAL TOLERANCE PROTEIN 11	AT2G39450.1	-1.55669	-1.09929	-1.07158	-1.03746	2.09091	1.50197	1.39684											o				o
Pp3c11_14950	PTHR18919:SF90		"PF02797,PF08545"	3-OXOACYL-[ACYL-CARRIER-PROTEIN] SYNTHASE III, CHLOROPLASTIC	AT1G62640.2	-1.13964	-1.15763	1.16249	-1.17178	1.42942	1.04919	1.04608
Pp3c11_14960	PTHR22889	KOG1188	PF00400	UNCHARACTERIZED	AT2G47790.1	1.18399	1.28423	-1.0077	1.40375	1.11361	1.42779	1.28965
Pp3c11_14980	PTHR23091		PF00583	N-TERMINAL ACETYLTRANSFERASE	AT4G28030.1	1.05016	1.90502	2.31822	2.54587	1.92768	1.135	-1.18248							o
Pp3c11_15000	PTHR10639:SF7		PF01086	CLATHRIN LIGHT CHAIN	AT2G40060.1	-1.13738	-2.00045	-1.63875	-2.1082	-1.389	-1.03107	1.00695				o				o
Pp3c11_15050	PTHR10639:SF7		PF01086	CLATHRIN LIGHT CHAIN	AT2G40060.1	-1.12789	-1.96379	-1.29615	-1.65557	-1.39895	-1.04189	-1.25548
Pp3c11_15070	PTHR23091		PF00583	N-TERMINAL ACETYLTRANSFERASE	AT4G28030.1	-1.52138	-1.12398	-1.13634	1.05677	1.31849	1.15126	-1.04754
Pp3c11_15100	PTHR23083:SF420		"PF00515,PF13414"	ETO1-LIKE PROTEIN 2-RELATED	AT3G51770.2	1.38989	1.29468	1.00875	1.12411	-1.07527	1.09539	1.2427
Pp3c11_15160	PTHR13780:SF48		"PF00564,PF00571"	CBS DOMAIN-CONTAINING PROTEIN CBSCBSPB1-RELATED	AT3G52950.2	1.78472	1.2736	1.37355	1.46606	-2.58388	-1.75568	-2.05152										o		o				o
Pp3c11_15230	PTHR14217:SF5		PF05770	INOSITOL-TETRAKISPHOSPHATE 1-KINASE 1	AT5G16760.1	-1.94307	-2.28245	-1.63757	-2.17784	1.25824	1.09348	1.02825				o				o
Pp3c11_15250						2.81392	2.90195	1.11816	3.16067	-2.07414	1.30255	1.17621	o		o				o					o				o
Pp3c11_15260	PTHR33305:SF1		PF04873	ETHYLENE INSENSITIVE 3-LIKE 1 PROTEIN-RELATED	AT3G20770.1	1.6931	1.05252	-1.09995	-1.10833	-2.36737	-1.50591	-1.31027												o				o
Pp3c11_15280	PTHR31062:SF15		"PF06955,PF00722"	XYLOGLUCAN ENDOTRANSGLUCOSYLASE/HYDROLASE PROTEIN 4-RELATED	AT4G03210.1	4.48788	6.78312	-1.45872	2.94972	-34.8718	-12.4754	-5.5038	o		o				o			o		o		o		o
Pp3c11_15290	PTHR31906:SF6		PF04755	SUBFAMILY NOT NAMED	AT2G46910.1	2.65055	1.93065	1.13383	1.25538	-2.32651	-1.55487	-1.02699	o											o				o
Pp3c11_15300	PTHR24356:SF182		"PF00433,PF07714,PF00069"	SUBFAMILY NOT NAMED	AT4G14350.3	1.92096	1.50507	-1.21601	1.08987	-2.02621	-1.21657	1.11903												o				o
Pp3c11_15420	PTHR10996:SF159		"PF07991,PF01842,PF00389"	D-3-PHOSPHOGLYCERATE DEHYDROGENASE	AT4G34200.1	-1.41807	1.31161	1.20471	1.1685	2.29631	1.17856	1.30286											o				o
Pp3c11_15430	PTHR14969:SF3	KOG2822	PF01569	DIHYDROSPHINGOSINE 1-PHOSPHATE PHOSPHATASE LCB3-RELATED	AT3G58490.1	1.17357	-2.27494	-1.96907	-2.62106	-2.89477	-1.46788	-1.29293				o				o				o				o
Pp3c11_15500						-11.1981	-1.82389	1.47149	-2.01642	31.3364	1.69436	1.84173		o						o			o				o
Pp3c11_15530	PTHR10612:SF7	KOG4824	PF08212	APOLIPOPROTEIN D		4.29832	1.91282	1.17579	-1.11043	-3.62204	-2.13655	-1.02182	o											o		o		o
Pp3c11_15540	PTHR13018:SF22	KOG1134	"PF14703,PF13967,PF02714"	EARLY-RESPONSIVE TO DEHYDRATION STRESS PROTEIN (ERD4)	AT1G30360.1	-1.96527	-2.36193	-1.80524	-2.42442	-1.00325	-1.13869	-1.12554				o				o
Pp3c11_1560	PTHR32246:SF18			C2 DOMAIN-CONTAINING PROTEIN-RELATED		2.29541	-1.02799	-1.67876	1.09834	-5.37343	-1.25534	-1.43732	o											o				o
Pp3c11_15670	PTHR36018			FAMILY NOT NAMED	AT2G33180.1	1.0557	1.06111	1.31589	1.3529	1.11261	1.12126	-1.15462
Pp3c11_15680	PTHR23300		PF05694	SELENIUM-BINDING PROTEIN	AT4G14040.1	5.63258	2.76974	1.11037	1.87338	-4.83519	-1.43084	1.01839	o		o									o				o
Pp3c11_15790	PTHR10836:SF38	KOG0657	"PF00044,PF02800"	GLYCERALDEHYDE-3-PHOSPHATE DEHYDROGENASE GAPA1, CHLOROPLASTIC-RELATED	AT1G12900.1	-1.47895	-1.19818	1.35209	-1.15164	2.24719	1.15151	1.08949											o				o
Pp3c11_15840	PTHR22847:SF451	KOG0265	"PF00097,PF00400"	E3 UBIQUITIN-PROTEIN LIGASE RFWD2	AT2G32950.1	1.00776	1.28641	-1.27614	1.25532	-1.26545	-1.02498	-1.0149
Pp3c11_15860	PTHR21236:SF2	KOG3103	PF04893	PROTEIN F32D8.14, ISOFORM A	AT3G52760.1	4.77665	-1.66935	-1.74655	-2.14694	-28.392	-4.45163	-3.51247	o							o		o		o		o		o
Pp3c11_15940	PTHR10913:SF47			FOLLISTATIN	AT3G61980.1	-4.50425	-4.20723	-2.00494	-3.45362	2.97048	1.58627	1.28153		o		o		o		o			o				o
Pp3c11_15990	PTHR10026:SF75	KOG0834	"PF02984,PF00134"	SUBFAMILY NOT NAMED	AT5G45190.1	1.57342	1.1176	-1.40046	-1.06814	-2.28364	-1.25698	-1.06869												o				o
Pp3c11_1600	PTHR11960:SF12	KOG1670	PF01652	EUKARYOTIC TRANSLATION INITIATION FACTOR ISOFORM 4E	AT4G18040.1	1.25928	-1.22258	1.14399	-1.14054	-1.1888	-1.02339	-1.11381
Pp3c11_16051						-1.04981	-1.10146	-1.50745	2.74823	1.09107	4.67326	1.51991							o						o		o
Pp3c11_16130	PTHR10983:SF25	KOG1505	"PF01553,PF16076"	1-ACYL-SN-GLYCEROL-3-PHOSPHATE ACYLTRANSFERASE 4-RELATED	AT3G18850.4	1.69627	-1.2999	-1.23364	1.01173	-1.99607	1.35775	1.01683
Pp3c11_16150	PTHR13608:SF3			UPF0668 PROTEIN C10ORF76		1.18526	1.08843	-1.17207	1.07853	-1.37828	-1.01716	-1.02308
Pp3c11_16180	PTHR16092		"PF04129,PF15277"	SEC3/SYNTAXIN-RELATED	AT1G47550.1	1.08556	-1.21297	-1.37189	-1.29897	-1.52926	-1.11783	-1.05961
Pp3c11_16200	PTHR33372:SF3		PF11833	SUBFAMILY NOT NAMED	AT5G23040.1	-1.92506	1.1101	1.54129	1.11458	3.35804	1.11838	1.09689											o				o
Pp3c11_16210	PTHR18901:SF4	KOG2914	PF13419	SUBFAMILY NOT NAMED	AT4G11570.2	2.55034	-1.31813	1.16626	1.07057	-5.37188	-1.76713	-2.53142	o									o		o				o
Pp3c11_1630						1.61106	-1.14176	-1.65899	-1.97077	-3.42613	-2.24776	-1.32137												o		o		o
Pp3c11_16390	PTHR10060:SF15	KOG3020	PF01026	DEOXYRIBONUCLEASE TATDN1-RELATED	AT3G52390.1	1.17812	1.19631	1.0174	1.15751	-1.01914	1.08263	1.10216
Pp3c11_16400	PTHR31933:SF3		PF10250	O-FUCOSYLTRANSFERASE FAMILY PROTEIN	AT5G65470.1	1.00657	1.01157	-1.08831	1.00502	-1.23798	-1.1548	-1.16427
Pp3c11_1650						-1.75067	-1.29903	1.03181	-1.13653	1.89023	1.1779	1.01493
Pp3c11_1660	PTHR14969:SF13		PF01569	AT30094P	AT4G22550.1	1.92324	1.09586	-1.61523	-1.42561	-2.81071	-1.43335	1.07312												o				o
Pp3c11_16900	PTHR10516:SF322	KOG0553	PF13414	OUTER ENVELOPE PROTEIN 61, CHLOROPLASTIC	AT5G21990.1	1.29876	1.14839	-1.08141	1.13641	-1.49105	-1.08949	-1.09415
Pp3c11_16910	PTHR13345	KOG3046	PF09748	NUT2 AND UXT	AT1G26665.1	1.12282	1.07933	-1.05915	-1.01867	-1.23692	-1.16124	-1.07243
Pp3c11_16930	PTHR24106:SF115	KOG1909	PF13943	SUBFAMILY NOT NAMED	AT3G63130.2	1.03765	-1.10889	-1.02871	-1.13702	1.00417	1.02943	1.03957
Pp3c11_16940	PTHR32108:SF0		"PF01000,PF01193,PF00012,PF03118"	DNA-DIRECTED RNA POLYMERASE SUBUNIT ALPHA	ATCG00740.1	-1.42373	1.10971	1.44594	-1.02331	2.35183	-1.00943	1.10761											o				o
Pp3c11_16960						3.92046	-1.14822	-1.31606	-1.14012	-17.3301	-3.38702	-3.46067	o									o		o		o		o
Pp3c11_16970	PTHR20930:SF0		"PF00564,PF00569,PF16158"	PROTEIN C36E6.2	AT4G24690.1	5.06954	1.97381	-1.2242	1.29843	-5.95592	-1.4815	1.01119	o											o				o
Pp3c11_17000	PTHR11668:SF21		"PF08321,PF00149"	SERINE/THREONINE-PROTEIN PHOSPHATASE 5	AT2G42810.1	-1.05502	1.00411	1.15605	-1.11089	1.31745	-1.04853	1.04742
Pp3c11_17010	PTHR23315:SF84	KOG4591	"PF13646,PF00651,PF00514"	ANKYRIN AND ARMADILLO REPEAT-CONTAINING PROTEIN	AT5G19330.1	-1.29944	-1.03186	1.05315	-1.03869	1.41663	1.01269	1.00412
Pp3c11_17020	PTHR12290:SF18	KOG2729	PF03311	PROTEIN CORNICHON HOMOLOG 3-RELATED	AT1G12390.1	1.05045	1.29244	-1.18271	1.42306	-1.11211	1.21039	1.08307
Pp3c11_17050	PTHR12629	KOG2839	PF00293	DIPHOSPHOINOSITOL POLYPHOSPHATE PHOSPHOHYDROLASE	AT3G12600.1	1.35893	1.67653	1.05846	1.33635	1.05289	1.06109	1.31108
Pp3c11_17150	PTHR13233:SF0	KOG2293	"PF00498,PF13325"	MICROSPHERULE PROTEIN 1	AT3G54350.3	1.44376	1.85497	1.14478	1.18611	1.19615	-1.0523	1.4638
Pp3c11_17170	PTHR24031:SF254		"PF00271,PF00270"	SUBFAMILY NOT NAMED	AT4G00660.1	1.39782	-1.03473	-1.05988	-1.13678	-1.55136	-1.16871	-1.08009
Pp3c11_17210	PTHR31042:SF8		PF02485	CORE-2/I-BRANCHING BETA-1,6-N-ACETYLGLUCOSAMINYLTRANSFERASE FAMILY PROTEIN	AT5G25970.1	1.69295	-1.32113	-1.72705	-1.23392	-6.27601	-2.0325	-2.21015										o		o		o		o
Pp3c11_17220	PTHR22883:SF33		PF01529	PALMITOYLTRANSFERASE ZDHHC12-RELATED	AT3G51390.1	1.36146	1.25295	-1.03114	-1.00751	-1.38893	-1.26799	-1.01965
Pp3c11_17230	PTHR11830	KOG1628	PF01015	40S RIBOSOMAL PROTEIN S3A	AT4G34670.1	-3.52591	-1.28673	1.60265	1.2256	7.24959	1.9897	1.24101		o									o				o
Pp3c11_17240	PTHR31906:SF15		PF04755	SUBFAMILY NOT NAMED	AT3G23400.1	3.21006	1.28062	-1.00196	-1.17939	-3.66143	-1.74633	-1.17393	o											o				o
Pp3c11_17250	PTHR13505:SF7	KOG3269	PF05620	TRANSMEMBRANE PROTEIN 208	AT2G23940.1	1.47915	1.18883	-1.08033	1.23953	-1.57715	1.04003	-1.01773
Pp3c11_17260	PTHR11830	KOG1628	PF01015	40S RIBOSOMAL PROTEIN S3A	AT4G34670.1	-1.77944	-1.39822	1.02592	-1.06903	1.84849	1.30453	-1.01792
Pp3c11_17270	PTHR32133:SF124		PF00646	F-BOX ONLY PROTEIN 13	AT5G15710.1	3.82061	1.21252	1.35966	1.30854	-5.08398	-1.70233	-1.86602	o											o				o
Pp3c11_17280	PTHR11545:SF3	KOG3204	PF00572	60S RIBOSOMAL PROTEIN L13A	AT5G48760.2	1.07867	-1.24375	-1.05043	-1.24112	-1.07079	1.04435	1.02629
Pp3c11_17440	PTHR22976:SF19		"PF04055,PF06968"	BIOTIN SYNTHASE, MITOCHONDRIAL	AT2G43360.1	-1.54775	-1.04994	1.06382	-1.15805	1.86915	1.01327	1.10033
Pp3c11_17450	PTHR21622:SF0			MITOCHONDRIAL INTERMEMBRANE SPACE IMPORT AND ASSEMBLY PROTEIN 40	AT5G23395.1	1.12254	1.29673	-1.09115	1.04891	-1.11462	-1.14233	1.06595
Pp3c11_17490	PTHR12697	KOG0567	PF13646	PBS LYASE HEAT-LIKE PROTEIN	AT3G58180.1	-2.13	-1.14266	1.1998	1.20231	2.5937	1.37458	-1.01587		o									o				o
Pp3c11_17510	PTHR12999:SF7		PF00641	ZINC FINGER RAN-BINDING DOMAIN-CONTAINING PROTEIN 2		-1.08603	1.55204	-1.02254	1.32694	1.36947	1.0858	1.25131
Pp3c11_17530	PTHR12542:SF16	KOG2344	PF03081	EXO70-G1 PROTEIN	AT4G31540.1	-1.29401	-1.18234	-1.19244	-1.21734	1.29483	1.14133	1.15723
Pp3c11_17560	PTHR10788:SF14		"PF08282,PF00982"	ALPHA,ALPHA-TREHALOSE-PHOSPHATE SYNTHASE [UDP-FORMING] 10-RELATED	AT4G17770.1	-1.18919	-1.5054	-1.76185	-2.10634	-1.51134	-1.44921	-1.05207								o
Pp3c11_17570	PTHR21597:SF0		"PF11732,PF16134,PF11262"	THO COMPLEX SUBUNIT 2	AT1G24706.2	1.21415	1.14575	-1.1207	1.03636	-1.11515	1.0868	1.18407
Pp3c11_17580	PTHR12480:SF5	KOG2130	"PF00646,PF13621"	BIFUNCTIONAL ARGININE DEMETHYLASE AND LYSYL-HYDROXYLASE JMJD6	AT1G78280.1	1.33756	1.07702	-1.16249	1.0015	-1.39219	1.02207	1.08315
Pp3c11_17610	PTHR34272			FAMILY NOT NAMED	AT1G49330.1	1.31909	1.97192	-1.02993	1.06252	-1.26938	-1.76047	1.03796
Pp3c11_17710	PTHR13301:SF68		PF00170	SUBFAMILY NOT NAMED	AT5G11260.1	2.09593	1.21675	-1.15735	1.05474	-2.47724	-1.19668	-1.05268	o											o				o
Pp3c11_17720	PTHR24055:SF211		PF00069	MITOGEN-ACTIVATED PROTEIN KINASE 16-RELATED	AT5G19010.1	1.31693	1.18025	-1.02489	1.23802	-1.32566	1.05141	-1.01276
Pp3c11_17810	PTHR31029			FAMILY NOT NAMED	AT1G12330.1	-1.86386	-1.25559	-1.03989	-1.33336	2.19153	1.13277	1.18499											o				o
Pp3c11_17830	PTHR10288:SF145		PF00013	P-ELEMENT SOMATIC INHIBITOR, ISOFORM C	AT2G25970.1	1.67152	2.07308	-1.03469	1.82024	-1.7099	-1.14336	-1.01857			o
Pp3c11_17850	PTHR24115:SF464	KOG0239	PF00225	KINESIN-1-RELATED	AT4G21270.1	-2.87406	-3.20231	1.24072	-3.54045	2.98224	-1.34298	-1.23294		o		o				o			o				o
Pp3c11_17860	PTHR30314:SF3		"PF12327,PF00091"	MITOCHONDRIAL DIVISION PROTEIN FSZA	AT3G52750.1	-1.53281	-1.04798	-1.10715	-1.06177	1.57454	1.1048	1.10238
Pp3c11_17870	PTHR12558:SF10		"PF13176,PF07719,PF13414,PF00515,PF04049"	CELL DIVISION CYCLE PROTEIN 23 HOMOLOG	AT3G48150.1	1.02159	1.11006	-1.00743	1.04051	-1.07061	-1.12718	-1.07234
Pp3c11_17890	PTHR10266:SF3		PF02167	CYTOCHROME C1, HEME PROTEIN, MITOCHONDRIAL	AT5G40810.1	1.34074	1.09217	1.02471	-1.10366	-1.34693	-1.25908	-1.0614
Pp3c11_17900	PTHR10210:SF45	KOG1448	"PF13793,PF00156"	RIBOSE-PHOSPHATE PYROPHOSPHOKINASE 3, CHLOROPLASTIC	AT1G10700.1	-2.78959	1.15613	1.14877	1.24811	4.62393	1.53447	1.39869		o									o				o
Pp3c11_17960	PTHR11614:SF88	KOG1455	PF12695	ALPHA/BETA-HYDROLASES SUPERFAMILY PROTEIN	AT3G62860.1	-4.34639	-2.30466	-1.1625	-2.36081	4.61499	1.1867	1.19721		o		o				o			o				o
Pp3c11_18080	PTHR11452:SF14	KOG2366	PF16499	ALPHA-GALACTOSIDASE A	AT3G26380.1	3.62618	1.77399	1.01771	1.04856	-6.9418	-3.34884	-2.00949	o									o		o		o		o
Pp3c11_18100						-1.40414	-1.14759	1.20644	1.11243	1.93309	1.43219	1.1049
Pp3c11_18120	PTHR24093:SF289		"PF00690,PF12710,PF00689,PF00122"	CALCIUM-TRANSPORTING ATPASE 1, ENDOPLASMIC RETICULUM-TYPE-RELATED	AT4G00900.1	-5.44778	-3.80173	-2.12229	-3.07211	2.528	1.19996	-1.04692		o		o		o		o			o				o
Pp3c11_18160	PTHR12486:SF4	KOG0562	"PF01661,PF10283,PF16278,PF13671,PF11969"	APRATAXIN	AT5G01310.1	2.15659	1.59801	1.05	1.33998	-2.28393	-1.34782	-1.14726	o											o				o
Pp3c11_18200	PTHR13483:SF3		PF04438	BOX C/D SNORNA PROTEIN 1	AT1G04945.1	2.30321	2.74957	1.22221	1.38091	1.06456	-1.00842	1.94552	o		o
Pp3c11_18210	PTHR22850:SF115	KOG0265		TRANSDUCIN/WD40 DOMAIN-CONTAINING PROTEIN	AT5G50970.1	-1.00549	1.55537	1.2756	1.25991	1.96239	1.22062	1.48535
Pp3c11_18220	PTHR14494:SF0	KOG2139		ALADIN	AT3G56900.1	-1.1871	1.07556	1.16921	1.2947	1.4997	1.278	1.046
Pp3c11_18230	PTHR34939:SF1		PF02507	PHOTOSYSTEM I REACTION CENTER SUBUNIT III, CHLOROPLASTIC	AT1G31330.1	-2.37715	-1.53551	-1.10506	-1.40567	1.72518	-1.15928	-1.28568		o
Pp3c11_18240	PTHR24115:SF463		PF00225	KINESIN-LIKE PROTEIN-RELATED	AT5G60930.1	-2.53724	-1.24634	1.15709	-1.42556	4.85849	1.42692	1.60625		o									o				o
Pp3c11_18250	PTHR13374	KOG2558	PF09737	DET1 HOMOLOG DE-ETIOLATED-1 HOMOLOG	AT4G10180.1	-1.19998	-1.1973	-1.05906	-1.30747	1.13177	-1.11085	-1.0327
Pp3c11_18280	PTHR34963:SF2		PF03912	PHOTOSYSTEM II REACTION CENTER PSB28 PROTEIN, CHLOROPLASTIC	AT4G28660.1	-1.03118	1.16666	1.37488	1.56407	1.3766	1.28224	-1.06193
Pp3c11_18290	PTHR15696:SF0	KOG2162	"PF10374,PF10373"	TELOMERASE-BINDING PROTEIN EST1A	AT5G19400.2	1.54006	-1.13396	-1.00013	-1.23592	-1.51967	-1.09194	-1.017
Pp3c11_18310	PTHR11132:SF104	KOG1441	PF08449	SUBFAMILY NOT NAMED	AT3G11320.1	-1.10111	-1.56551	-1.0332	-1.06374	1.13742	1.54733	1.03565
Pp3c11_18330	PTHR13832:SF326	KOG0698	PF13672	SUBFAMILY NOT NAMED	AT4G26080.1	2.47058	-1.24102	-1.33009	-1.19601	-16.8608	-5.02186	-5.28801	o									o		o		o		o
Pp3c11_18380	PTHR24206	KOG1700	PF00412	FAMILY NOT NAMED	AT3G55770.5	-2.3227	-2.40429	-1.849	-2.16329	1.26331	1.10035	-1.02554		o		o				o
Pp3c11_1840	PTHR31221		PF03106	FAMILY NOT NAMED	AT2G44745.1	-2.53459	1.02494	-1.05436	-1.36611	2.38667	-1.43286	-1.03762		o									o				o
Pp3c11_18470	PTHR27001:SF152	KOG1187	PF07714	GENOMIC DNA, CHROMOSOME 3, P1 CLONE:MMM17-RELATED	AT3G13690.1	-2.75392	-1.86506	-1.71027	-1.63569	1.78291	1.2432	1.07419		o
Pp3c11_18480	PTHR24412:SF204		"PF00646,PF01344"	SUBFAMILY NOT NAMED	AT3G61350.1	1.16736	1.29626	-1.10068	1.1036	-1.0744	1.00292	1.16062
Pp3c11_18520	PTHR32093:SF30	KOG1003	PF07001	SUBFAMILY NOT NAMED	AT3G50370.1	1.97683	-1.53163	-1.00986	-1.15521	-2.06754	1.25144	-1.07168												o				o
Pp3c11_18522	PTHR32093:SF30	KOG1003	PF07001	SUBFAMILY NOT NAMED	AT3G50370.1	1.79227	1.37473	-1.01906	1.04255	-1.54655	-1.13386	1.14563
Pp3c11_18580	PTHR23092:SF19		PF01909	NUCLEOTIDYLTRANSFERASE	AT3G61690.1	1.51702	1.33373	-1.04996	1.34751	-1.49868	1.0571	1.03093
Pp3c11_18610	PTHR22838:SF0		PF00400	WD REPEAT-CONTAINING PROTEIN 26	AT5G08560.2	1.52553	-1.02738	-1.05605	1.0362	-1.88203	-1.11386	-1.20396
Pp3c11_18640	PTHR12277:SF42	KOG1552	PF12695	ALPHA/BETA-HYDROLASES SUPERFAMILY PROTEIN-RELATED	AT5G14390.1	-1.0528	-1.32174	-1.0429	-1.38262	-1.0898	-1.16865	-1.13426
Pp3c11_18656						1.14529	1.78274	-1.07083	1.85117	1.03514	1.29799	1.23132
Pp3c11_18670	PTHR13780:SF54	KOG1764	"PF00571,PF16561"	SUCROSE NONFERMENTING 4-LIKE PROTEIN	AT1G09020.1	-1.05363	-1.06844	-1.01232	-1.09935	1.08908	1.00091	1.01418
[truncated: 14,926 more rows]
