# Supplementary material for: SnRK2 protein kinases represent an ancient system in plants for adaptation to a terrestrial environment
Source: Commun Biol. 2019 Jan 21;2:30. doi: 10.1038/s42003-019-0281-1 (PMC6340887; doi:10.1038/s42003-019-0281-1)
Supplement: Supplementary file 4 — Supplementary Data 2 [file 42003_2019_281_MOESM4_ESM.xlsx]

## Sheet: ABA upregulated genes (93)
Supplementary Data 2 Genes list regulated in common by SnRK2 between Arabidopsis and P. patens The gene list of SnRK2 regulated gene in A. thaliana was referred to Umezawa, et al., 2013 (ArrayExpress E-MEXP-3713; 1). The P. patens genes corresponding to Arabidopsis genes were obtained by extracting the top five genes of blast analysis (E-value 1.0E-5) against Phytozome P .patens ver.3.3 (https://…
AGI code	gene name	P. patens gene ID
AT1G01470	LEA14	Pp3c22_13190
AT1G01720	NAC002	Pp3c5_740
AT1G09180	ATSAR1	Pp3c2_12620
AT1G10370	GSTU17	Pp3c3_21020
AT1G13600	AtbZIP58	Pp3c17_21430
AT1G14730	CYB561C	Pp3c16_7180
AT1G15330	PV42A	Pp3c16_13330
AT1G17550	HAB2	Pp3c11_18330
AT1G18100	MFT	Pp3c14_18740
AT1G19020		Pp3c1_23600
AT1G20440	COR47	Pp3c13_20930
AT1G20510	4CLL5	Pp3c1_9620, Pp3c26_11730, Pp3c24_4490
AT1G21410	SKP2A	Pp3c12_1700, Pp3c10_10620, Pp3c23_2930
AT1G27200		Pp3c4_27110
AT1G27760	SAT32	Pp3c20_9970
AT1G45145	TRX5	Pp3c17_13510, Pp3c1_28390
AT1G51140	BHLH122	Pp3c18_6880
AT1G52890	NAC019	Pp3c5_740
AT1G53560		Pp3c14_6900
AT1G55760		Pp3c12_4290
AT1G56170	NFYC2	Pp3c13_14180
AT1G64710		Pp3c10_670
AT1G67360		Pp3c19_21240
AT1G69480	PHO1-H10	Pp3c20_8050
AT1G72770	HAB1	Pp3c11_18330
AT1G73390		Pp3c2_19570
AT1G77000	SKP2B	Pp3c12_1700, Pp3c10_10620, Pp3c12_1700, Pp3c23_2930
AT1G77120	ADH1	Pp3c13_17110
AT1G78680	GGH2	Pp3c17_4440
AT1G79520		Pp3c2_25950, Pp3c16_11060, Pp3c10_1060
AT1G79900	BAC2	Pp3c1_42820
AT1G80160		Pp3c3_33270
AT2G04350	LACS8	Pp3c21_9810
AT2G06050	OPR3	Pp3c5_7620
AT2G15970	COR413PM1	Pp3c10_12250, Pp3c3_23240, Pp3c20_22310
AT2G17840	ERD7	Pp3c7_20760, Pp3c6_8990, Pp3c18_22470
AT2G19810		Pp3c5_14060
AT2G24850	TAT3	Pp3c22_9793
AT2G29450	GSTU5	Pp3c1_32920
AT2G31990		Pp3c19_15740
AT2G34500	CYP710A1	Pp3c2_27810
AT2G36640	ECP63	Pp3c24_1540, Pp3c15_15760
AT2G39050	EULS3	Pp3c26_13000, Pp3c13_11160
AT2G41190	AVT1A	Pp3c10_6930
AT2G45570	CYP76C2	Pp3c11_470, Pp3c25_15450, Pp3c22_19580
AT2G47780		Pp3c19_21240
AT3G02800		Pp3c23_18160
AT3G09910	RABC2B	Pp3c27_4610, Pp3c16_12190
AT3G14050	RSH2	Pp3c6_17010, Pp3c2_6630
AT3G14620	CYP72A8	Pp3c1_33340
AT3G15500	NAC055	Pp3c5_740
AT3G23920	BAM1	Pp3c25_2760
AT3G47080		Pp3c1_4470
AT3G52820	PAP22	Pp3c23_18060, Pp3c8_22370
AT3G59050	PAO3	Pp3c15_18820
AT3G62590		Pp3c5_21240
AT4G02280	SUS3	Pp3c19_5850, Pp3c5_19770
AT4G02360		Pp3c23_7860
AT4G05020	NDB2	Pp3c14_12290
AT4G16760	ACX1	Pp3c14_14860, Pp3c3_14940, Pp3c14_14860
AT4G22920	SGR1	Pp3c17_23030, Pp3c3_28140
AT4G23630	RTNLB1	Pp3c3_26340, Pp3c3_26400
AT4G24130		Pp3c14_5730
AT4G24960	HVA22D	Pp3c26_3490, Pp3c26_3510
AT4G26080	ABI1	Pp3c11_18330
AT4G27410	RD26	Pp3c5_740
AT4G30490		Pp3c22_9370
AT4G33905		Pp3c14_8940
AT4G34710	SPE2	Pp3c6_19550
AT4G36610		Pp3c10_1460
AT4G37790	HAT22	Pp3c11_21670
AT4G38060		Pp3c5_23690
AT5G01300		Pp3c1_41520
AT5G08250		Pp3c1_41520
AT5G13750	ZIFL1	Pp3c16_14400
AT5G20830	SUS1	Pp3c19_5850, Pp3c5_19770
AT5G23190	CYP86B1	Pp3c6_15280
AT5G23220	NIC3	Pp3c12_9010
AT5G24080		Pp3c4_1620
AT5G27520	PNC2	Pp3c7_13610, Pp3c1_13890
AT5G37260	RVE2	Pp3c3_37540
AT5G41040	HHT1	Pp3c27_3130
AT5G42050		Pp3c16_23790
AT5G50720	HVA22E	Pp3c26_3490, Pp3c26_3510
AT5G52420		Pp3c10_23770, Pp3c7_9360, Pp3c12_24110
AT5G52570	BETA-OHASE 2	Pp3c19_16780
AT5G54860		Pp3c19_4580, Pp3c18_11000
AT5G55120	VTC5	Pp3c8_17430
AT5G57050	ABI2	Pp3c11_18330
AT5G61810		Pp3c5_21170
AT5G61820		Pp3c10_17760
AT5G62020	HSFB2A	Pp3c18_9360
AT5G65280	GCL1	Pp3c9_3820

## Sheet: ABA downregulated genes (12)
AGI code	gene name	P. patens gene ID
AT1G07090	LSH6	Pp3c20_17990
AT1G11580	ATPMEPCRA	Pp3c26_2170, Pp3c4_22420
AT1G22500	ATL15	Pp3c22_15530
AT1G60680	AGD2	Pp3c15_3990
AT1G64780	AMT1-2	Pp3c21_10000, Pp3c2_15630, Pp3c14_13820, Pp3s397_10, Pp3c12_11680, Pp3c18_18460
AT1G76990	ACR3	Pp3c12_13740
AT1G80830	NRAMP1	Pp3c13_21490
AT2G38310	PYL4	Pp3c7_19850
AT2G42280		Pp3c14_20740
AT3G26770		Pp3c8_9180
AT5G03700		Pp3c22_1330
AT5G28770	BZIP63	Pp3c15_7040
