# Supplementary material for: SnRK2 protein kinases represent an ancient system in plants for adaptation to a terrestrial environment
Source: Commun Biol. 2019 Jan 21;2:30. doi: 10.1038/s42003-019-0281-1 (PMC6340887; doi:10.1038/s42003-019-0281-1)
Supplement: Supplementary file 5 — Supplementary Data 3 [file 42003_2019_281_MOESM5_ESM.xlsx]

## Sheet: Sheet1
Suuplementary Data 3 Salvaged ABA, Osmostress and SnRK2 regulated genes in P. patens. ABA , Osmostress and SnRK2 regulated genes were salvaged from the RNA-seq analysis data. The genes with five or more reads mapped reads in any samples were extracted. Then, the genes with five or more reads mapped reads in all samples were removed to make a list of salvage genes. ABA , Osmostress and SnRK2 regul…
gene id	Fold Change ABA 12h [WT] / control [WT]	Fold Cange Mannitol 12h [WT] / control [WT]	Fold Cange ABA 12h [qko] / ABA 12h [WT]	Fold Cange Mannitol [qko] / Mannitol [WT]	Number of reads mapped to exon (WT, control)	Number of reads mapped to exon (WT, ABA 12h)	Number of reads mapped to exon (WT, Mannitol 12h)	Number of reads mapped to exon (qko, control)	Number of reads mapped to exon (qko, ABA 12h)	Number of reads mapped to exon (qko, Mannitol 12h)	ABA inducible ABA 12h [WT] / control [WT]	Osmostress inducible Mannitol 12h [WT] / control [WT]	Decreased in qko ABA 12h [qko] / ABA 12h [WT]	qko osmo reg Mannitol [qko] / Mannitol [WT]	BLAST TOPHIT (tair10) Annotation	BLAST TOPHIT (tair10) Description	Blast Hit E-value	similarity (%)
Pp3c13_23660	500.76	63.0072	-558489	-3738.79	158	56448	10824.3	0.333333	0	3	o	o	o	o	---NA---	No Blast Hit
Pp3c16_15490	1617.59	177.616	-551459	-77513.9	48.3333	55666	9300	0	0	0	o	o	o	o	---NA---	No Blast Hit
Pp3c3_29530	69.8721	15.1441	-461532	-4810.91	933.333	46562.3	15443	0.333333	0	3.33333	o	o	o	o	---NA---	No Blast Hit
Pp3c15_900	494.317	40.8729	-361136	-4399.18	103.667	36561.7	4602.33	0	0	1	o	o	o	o	---NA---	No Blast Hit
Pp3c3_29550	46.8456	9.90367	-336614	-1347.36	1023.33	34183.3	10936.3	0.333333	0	8.66667	o	o	o	o	---NA---	No Blast Hit
Pp3c14_21890	1063.74	174.637	-297979	-2351.45	39.6667	30097	7543	0.333333	0	3.33333	o	o	o	o	---NA---	No Blast Hit
Pp3c16_12890	369.835	14.3062	-295447	-14632.9	113.333	29783.7	1756	0	0	0	o	o	o	o	---NA---	No Blast Hit
Pp3c21_10570	399.024	67.5298	-276446	-16810.4	98.3333	27908.7	7193.67	0	0	0.333333	o	o	o	o	---NA---	No Blast Hit
Pp3c19_2760	625.403	89.4388	-224631	-21730	165	73483.7	15980.3	0	0.333333	0.666667	o	o	o	o	---NA---	No Blast Hit
Pp3c14_10490	3954.94	143.37	-217277	-2821.51	7.66667	21929.3	1206.33	0	0	0.333333	o	o	o	o	Rubredoxin-like superfamily protein	gnl|BL_ORD_ID|32683AT5G51010.1 | Symbols: | Rubredoxin-like superfamily protein | chr5:20744615-20745344 FORWARD LENGTH=154	1.00328E-14	78.0488
Pp3c3_14410	5146.66	292.017	-195404	-45863.7	17.3333	63812.7	5484.33	0	0.333333	0	o	o	o	o	---NA---	No Blast Hit
Pp3c8_16760	135.913	21.9514	-191225	-20889.1	647.333	62518.7	15403	0	0.333333	0.666667	o	o	o	o	---NA---	No Blast Hit
Pp3c20_8210	115.077	10.3585	-187794	-3533.27	231.333	19006	2602.67	0	0	0.666667	o	o	o	o	---NA---	No Blast Hit
Pp3c10_22850	2794.09	232.77	-187038	-2422.35	30.6667	61223.7	7771	0	0.333333	3.33333	o	o	o	o	---NA---	No Blast Hit
Pp3c19_7890	539.767	74.2769	-154931	-7658.77	40.6667	15659.3	3290.33	0	0	0.333333	o	o	o	o	Late embryogenesis abundant protein (LEA) family protein	gnl|BL_ORD_ID|33053AT5G44310.2 | Symbols: | Late embryogenesis abundant protein (LEA) family protein | chr5:17847998-17849436 REVERSE LENGTH=331	1.76187E-10	53.5948
Pp3c25_10310	724.896	38.8353	-145191	-607.53	28.3333	14661.3	1192	0.333333	0	2	o	o	o	o	Seed maturation protein	gnl|BL_ORD_ID|17354AT3G22490.1 | Symbols: | Seed maturation protein | chr3:7969785-7970738 REVERSE LENGTH=262	7.65484E-51	60.0806
Pp3c3_5200	65.0914	6.1668	-135081	-4600.31	294.333	13677.7	1975.33	0.333333	0	0.333333	o	o	o	o	Late embryogenesis abundant protein (LEA) family protein	gnl|BL_ORD_ID|27710AT5G44310.1 | Symbols: | Late embryogenesis abundant protein (LEA) family protein | chr5:17847998-17848885 REVERSE LENGTH=295	3.2041E-9	46.9027
Pp3c14_21880	1340.05	207.574	-133345	-2930.36	45.6667	43623	10277.3	0	0.333333	3.66667	o	o	o	o	---NA---	No Blast Hit
Pp3c12_7310	5292.16	71.871	-129506	-2235.63	3.33333	13028.7	267.667	0	0	0	o	o	o	o	Caleosin-related family protein	gnl|BL_ORD_ID|10958AT2G33380.1 | Symbols: RD20, CLO-3 | Caleosin-related family protein | chr2:14144984-14146374 REVERSE LENGTH=236	1.05682E-76	68.1614
Pp3c4_18020	6420.31	169.228	-126983	-4246.02	2.66667	12811.7	508	1	0	0	o	o	o	o	Late embryogenesis abundant protein (LEA) family protein	gnl|BL_ORD_ID|705AT1G72100.1 | Symbols: | late embryogenesis abundant domain-containing protein / LEA domain-containing protein | chr1:27127250-27128811 FORWARD LENGTH=480	2.29112E-21	50.1873
Pp3c2_27210	6191.13	48.3296	-122385	-1210.41	2.66667	12302.7	144	0	0	0	o	o	o	o	---NA---	No Blast Hit
Pp3c24_9670	2676.71	140.778	-118566	-2665.7	34.3333	65571	5243.33	0.333333	0.666667	2	o	o	o	o	Chlorophyll A-B binding family protein	gnl|BL_ORD_ID|14978AT3G22840.1 | Symbols: ELIP1, ELIP | Chlorophyll A-B binding family protein | chr3:8084628-8085445 REVERSE LENGTH=195	5.88871E-24	62.2807
Pp3c23_14420	251.948	21.146	-117610	-11481	214.333	38482	4919.67	0	0.333333	0.333333	o	o	o	o	late embryogenesis abundant domain-containing protein / LEA domain-containing protein	gnl|BL_ORD_ID|9614AT2G18340.1 | Symbols: | late embryogenesis abundant domain-containing protein / LEA domain-containing protein | chr2:7969400-7971025 FORWARD LENGTH=456	1.71253E-12	42.5868
Pp3c10_13280	1354.21	78.2899	-102979	-401.67	10.6667	10397.3	915.667	0.333333	0	2.33333	o	o	o	o	NAD(P)-linked oxidoreductase superfamily protein	gnl|BL_ORD_ID|13803AT2G37770.2 | Symbols: | NAD(P)-linked oxidoreductase superfamily protein | chr2:15834888-15836659 FORWARD LENGTH=315	3.9103E-123	72.8435
Pp3c26_12920	2347.42	198.233	-101443	-10925.9	6	10238.3	1314.33	0	0	0	o	o	o	o	NAD(P)-binding Rossmann-fold superfamily protein	gnl|BL_ORD_ID|3755AT1G54870.1 | Symbols: | NAD(P)-binding Rossmann-fold superfamily protein | chr1:20459011-20460417 FORWARD LENGTH=335	2.8471E-138	78.7375
Pp3c17_20120	2951.03	188.598	-94967	-4098.1	14.6667	31024.7	3012.67	0.333333	0.333333	0.666667	o	o	o	o	GroES-like zinc-binding dehydrogenase family protein	gnl|BL_ORD_ID|7596AT1G22430.2 | Symbols: | GroES-like zinc-binding dehydrogenase family protein | chr1:7919235-7921594 FORWARD LENGTH=388	8.85141E-20	44.1667
Pp3c3_5150	113.6	7.60639	-91134	-2192.92	113.333	9260.67	940.667	0	0	0.333333	o	o	o	o	late embryogenesis abundant domain-containing protein / LEA domain-containing protein	gnl|BL_ORD_ID|23427AT4G36600.1 | Symbols: | Late embryogenesis abundant (LEA) protein | chr4:17263666-17264968 FORWARD LENGTH=353	4.14424E-10	53.9326
Pp3c19_6580	958.962	70.0954	-90780.1	-518.227	13.3333	9169	1018.33	0	0	2	o	o	o	o	catalase 2	gnl|BL_ORD_ID|2276AT1G20630.1 | Symbols: CAT1 | catalase 1 | chr1:7146812-7149609 FORWARD LENGTH=492	4.97131E-124	60
Pp3c12_22320	27.6538	9.66174	-88459.8	-2231.9	1468.33	28950.3	15421.3	0	0.333333	7.33333	o	o	o	o	Late embryogenesis abundant protein (LEA) family protein	gnl|BL_ORD_ID|6908AT1G52690.2 | Symbols: | Late embryogenesis abundant protein (LEA) family protein | chr1:19619842-19620589 FORWARD LENGTH=169	4.59551E-8	54.3103
Pp3c14_6470	49.5092	4.13223	-84507.6	-3372.46	2413	84878.7	10811.7	1	1.33333	3.33333	o	o	o	o	---NA---	No Blast Hit
Pp3c4_23110	186.858	27.9581	-84240.9	-16136	64	8526.67	1938	0	0	0	o	o	o	o	late embryogenesis abundant domain-containing protein / LEA domain-containing protein	gnl|BL_ORD_ID|19593AT3G62580.1 | Symbols: | Late embryogenesis abundant protein (LEA) family protein | chr3:23146931-23147735 FORWARD LENGTH=213	1.58692E-31	56.7251
Pp3c1_37850	559.54	72.2657	-79677.3	-3085.67	65.3333	26059.3	5120	0.666667	0.333333	1.66667	o	o	o	o	Protein of unknown function (DUF567)	gnl|BL_ORD_ID|33268AT5G01750.2 | Symbols: | Protein of unknown function (DUF567) | chr5:290034-291109 FORWARD LENGTH=217	1.95504E-40	56.0538
Pp3c19_5170	13.1214	5.68646	-70120.4	-706.137	5846.67	54642	36127	0.666667	1	55	o	o	o	o	---NA---	No Blast Hit
Pp3c23_14240	86.4667	4.87279	-58585.8	-1221.48	526.667	32420.7	2786.67	2.33333	0.666667	2.33333	o	o	o	o	---NA---	No Blast Hit
Pp3c12_22330	2442.29	249.859	-55609.2	-23520.5	10.3333	18179	2834	0	0.333333	0	o	o	o	o	Late embryogenesis abundant protein (LEA) family protein	gnl|BL_ORD_ID|14613AT2G18340.2 | Symbols: | late embryogenesis abundant domain-containing protein / LEA domain-containing protein | chr2:7969480-7971025 FORWARD LENGTH=417	2.1145E-13	44.4444
Pp3c26_470	137.319	6.26164	-55009	-3218.92	56.6667	5571.67	386.333	0	0	0	o	o	o	o	---NA---	No Blast Hit
Pp3c7_10840	3909.93	53.7247	-49839.7	-62.5548	1.66667	5032	103.667	0	0	1.66667	o	o	o	o	Uncharacterised protein family (UPF0497)	gnl|BL_ORD_ID|3733AT1G14160.1 | Symbols: | Uncharacterised protein family (UPF0497) | chr1:4840798-4841660 REVERSE LENGTH=209	2.4592E-15	51.1905
Pp3c23_8550	4285.47	25.1025	-48052.6	-1157.21	5	15679	138.333	0	0.333333	0	o	o	o	o	Chlorophyll A-B binding family protein	gnl|BL_ORD_ID|14978AT3G22840.1 | Symbols: ELIP1, ELIP | Chlorophyll A-B binding family protein | chr3:8084628-8085445 REVERSE LENGTH=195	1.67479E-22	60.5263
Pp3c5_2060	2652.16	238.693	-43057.6	-4394.81	17.6667	33499	4596.67	0	1	1	o	o	o	o	---NA---	No Blast Hit
Pp3c13_24110	36.4628	14.4047	-42958.8	-21736.6	167.333	4332.67	2604.67	0	0	0	o	o	o	o	---NA---	No Blast Hit
Pp3c15_19020	859.995	37.2479	-41180.2	-2275.57	6.66667	4169	273.333	0	0	0	o	o	o	o	MSCS-like 3	gnl|BL_ORD_ID|23663AT4G00290.1 | Symbols: | Mechanosensitive ion channel protein | chr4:123097-125300 REVERSE LENGTH=497	1.04717E-91	67.0927
Pp3c19_6540	1550.81	83.1539	-38702.7	-620.49	11.3333	12609.7	1035.33	0.666667	0.333333	1.66667	o	o	o	o	catalase 2	gnl|BL_ORD_ID|2276AT1G20630.1 | Symbols: CAT1 | catalase 1 | chr1:7146812-7149609 FORWARD LENGTH=492	4.97131E-124	60
Pp3c2_6110	1534.79	224.783	-38001	-1880.45	27	29508.3	6582.67	0	1	3.66667	o	o	o	o	Rubredoxin-like superfamily protein	gnl|BL_ORD_ID|32683AT5G51010.1 | Symbols: | Rubredoxin-like superfamily protein | chr5:20744615-20745344 FORWARD LENGTH=154	5.92711E-15	80.4878
Pp3c10_13570	158.351	13.881	-36920.3	-4141.2	33	3724.67	496.333	0.333333	0	0	o	o	o	o	---NA---	No Blast Hit
Pp3c16_20740	4572.12	47.8437	-36844.8	-481.808	1	3712	57.3333	0	0	0	o	o	o	o	Stress induced protein	gnl|BL_ORD_ID|10553AT2G40170.1 | Symbols: ATEM6, GEA6, EM6 | Stress induced protein | chr2:16779792-16780167 REVERSE LENGTH=92	5.8592E-30	75.5556
Pp3c19_18250	6222.2	9.53368	-35572.3	-67.5092	0.666667	3572.33	8	0	0	0	o	o	o	o	Chlorophyll A-B binding family protein	gnl|BL_ORD_ID|14978AT3G22840.1 | Symbols: ELIP1, ELIP | Chlorophyll A-B binding family protein | chr3:8084628-8085445 REVERSE LENGTH=195	6.9812E-21	59.2593
Pp3c10_6760	66.97	7.94469	-35398	-1546.17	243	11588	2090	0	0.333333	1.33333	o	o	o	o	TSPO(outer membrane tryptophan-rich sensory protein)-related	gnl|BL_ORD_ID|11243AT2G47770.1 | Symbols: ATTSPO, TSPO | TSPO(outer membrane tryptophan-rich sensory protein)-related | chr2:19568701-19569291 FORWARD LENGTH=196	3.83899E-21	44.1026
Pp3c16_5010	8444.44	52.954	-33255.5	-39.6059	1.66667	10861	102	0	0.333333	2.66667	o	o	o	o	Chlorophyll A-B binding family protein	gnl|BL_ORD_ID|14978AT3G22840.1 | Symbols: ELIP1, ELIP | Chlorophyll A-B binding family protein | chr3:8084628-8085445 REVERSE LENGTH=195	3.22337E-22	60.5505
Pp3c3_22440	250.552	6.47933	-32589.1	-78.4131	18.3333	3311.33	131.667	0	0	1.66667	o	o	o	o	---NA---	No Blast Hit
Pp3c3_5260	37.8121	6.43933	-31334.3	-1113.35	117	3077	818	0	0	0.666667	o	o	o	o	late embryogenesis abundant domain-containing protein / LEA domain-containing protein	gnl|BL_ORD_ID|23427AT4G36600.1 | Symbols: | Late embryogenesis abundant (LEA) protein | chr4:17263666-17264968 FORWARD LENGTH=353	4.14424E-10	53.9326
Pp3c18_17550	1466.63	63.8311	-31261.4	-1577.49	9.66667	10188	673.667	0.666667	0.333333	0.333333	o	o	o	o	AWPM-19-like family protein	gnl|BL_ORD_ID|1180AT1G04560.1 | Symbols: | AWPM-19-like family protein | chr1:1245070-1245888 FORWARD LENGTH=186	2.77447E-38	61.9883
Pp3c10_13270	1445.05	90.5723	-28582.2	-201.971	2.66667	2887.67	272.667	0.333333	0	1.33333	o	o	o	o	---NA---	No Blast Hit
Pp3c13_7370	151.844	22.46	-28110.6	-29148.9	143.667	15545	3503	0	0.666667	0	o	o	o	o	Late embryogenesis abundant protein (LEA) family protein	gnl|BL_ORD_ID|33053AT5G44310.2 | Symbols: | Late embryogenesis abundant protein (LEA) family protein | chr5:17847998-17849436 REVERSE LENGTH=331	5.21289E-6	50.8621
Pp3c6_1460	32.071	4.59214	-27867.5	-5108	123.333	2820	612.667	0	0	0	o	o	o	o	---NA---	No Blast Hit
Pp3c2_31380	2879.92	76.3677	-23374.3	-415.58	11.3333	23437.7	942	0	1.33333	2.33333	o	o	o	o	Chlorophyll A-B binding family protein	gnl|BL_ORD_ID|14978AT3G22840.1 | Symbols: ELIP1, ELIP | Chlorophyll A-B binding family protein | chr3:8084628-8085445 REVERSE LENGTH=195	4.90171E-23	60.5263
Pp3c23_8530	2594.93	18.4396	-22624	-316.157	6.66667	12484.3	135.667	0.333333	0.666667	0.333333	o	o	o	o	Chlorophyll A-B binding family protein	gnl|BL_ORD_ID|14978AT3G22840.1 | Symbols: ELIP1, ELIP | Chlorophyll A-B binding family protein | chr3:8084628-8085445 REVERSE LENGTH=195	1.67479E-22	60.5263
Pp3c7_6750	1072.88	34.4758	-22432.3	-738.446	69.3333	52820.3	2583	22.6667	3.33333	3.66667	o	o	o	o	unknown protein; FUNCTIONS IN: molecular_function unknown; INVOLVED IN: biological_process unknown; LOCATED IN: endomembrane system; EXPRESSED IN: 6 plant structures; EXPRESSED DURING: 4 anthesis, F mature embryo stage, petal differentiation and expansion stage, E expanded cotyledon stage; BEST Arabidopsis thaliana protein match is: unknown protein (TAIR:AT3G62730.1); Has 169 Blast hits to 169 pr…	gnl|BL_ORD_ID|569AT1G47980.1 | Symbols: | unknown protein; FUNCTIONS IN: molecular_function unknown; INVOLVED IN: biological_process unknown; LOCATED IN: endomembrane system; EXPRESSED IN: 6 plant structures; EXPRESSED DURING: 4 anthesis, F mature embryo stage, petal differentiation and expansion stage, E expanded cotyledon stage; BEST Arabidopsis thaliana protein match is: unknown protein (TAIR:…	1.84211E-102	70
Pp3c4_880	25.4521	6.30641	-21731.7	-1998.85	1476	26743	10087.3	1.33333	1.66667	5.33333	o	o	o	o	late embryogenesis abundant domain-containing protein / LEA domain-containing protein	gnl|BL_ORD_ID|9614AT2G18340.1 | Symbols: | late embryogenesis abundant domain-containing protein / LEA domain-containing protein | chr2:7969400-7971025 FORWARD LENGTH=456	5.05778E-12	45.5446
Pp3c19_9840	37.2275	1.34411	-21165.5	-183.448	441.667	11685.3	640	3.33333	0.666667	3.66667	o		o	o	unknown protein; Has 30201 Blast hits to 17322 proteins in 780 species: Archae - 12; Bacteria - 1396; Metazoa - 17338; Fungi - 3422; Plants - 5037; Viruses - 0; Other Eukaryotes - 2996 (source: NCBI BLink).	gnl|BL_ORD_ID|21007AT3G03341.1 | Symbols: | unknown protein; Has 30201 Blast hits to 17322 proteins in 780 species: Archae - 12; Bacteria - 1396; Metazoa - 17338; Fungi - 3422; Plants - 5037; Viruses - 0; Other Eukaryotes - 2996 (source: NCBI BLink). | chr3:790338-790556 REVERSE LENGTH=72	5.36363E-28	76.0563
Pp3c20_15350	543.387	11.8988	-20931.1	-584.043	5.33333	2126.67	70	0	0	0	o	o	o	o	tonoplast intrinsic protein 1;3	gnl|BL_ORD_ID|23691AT4G01470.1 | Symbols: GAMMA-TIP3, TIP1;3, ATTIP1.3 | tonoplast intrinsic protein 1;3 | chr4:625092-625850 REVERSE LENGTH=252	1.5658E-83	70.4
Pp3c1_22640	6186.79	144.541	-20862.7	-589.991	0.333333	2092.67	70	0	0	0	o	o	o	o	NAD+ ADP-ribosyltransferases;NAD+ ADP-ribosyltransferases	gnl|BL_ORD_ID|27770AT5G22470.1 | Symbols: | NAD+ ADP-ribosyltransferases;NAD+ ADP-ribosyltransferases | chr5:7447045-7450743 FORWARD LENGTH=814	0.0	64.8684
Pp3c13_16610	27.4639	4.40941	-20537.3	-635.328	344	6727	1644.67	0.333333	0.333333	2.66667	o	o	o	o	FUNCTIONS IN: molecular_function unknown; INVOLVED IN: biological_process unknown; LOCATED IN: plasma membrane, vacuole; EXPRESSED IN: cultured cell; CONTAINS InterPro DOMAIN/s: Golgi apparatus membrane protein TVP15 (InterPro:IPR013714); Has 59 Blast hits to 59 proteins in 18 species: Archae - 0; Bacteria - 0; Metazoa - 0; Fungi - 0; Plants - 50; Viruses - 0; Other Eukaryotes - 9 (source: NCBI B…	gnl|BL_ORD_ID|24147AT4G33625.1 | Symbols: | FUNCTIONS IN: molecular_function unknown; INVOLVED IN: biological_process unknown; LOCATED IN: plasma membrane, vacuole; EXPRESSED IN: cultured cell; CONTAINS InterPro DOMAIN/s: Golgi apparatus membrane protein TVP15 (InterPro:IPR013714); Has 59 Blast hits to 59 proteins in 18 species: Archae - 0; Bacteria - 0; Metazoa - 0; Fungi - 0; Plants - 50; Virus…	2.1928E-45	62.3656
Pp3c8_21600	1511.33	97.251	-19266.3	-10.273	1.66667	1951.67	187.667	0	0	19.6667	o	o	o	o	glyceraldehyde-3-phosphate dehydrogenase C2	gnl|BL_ORD_ID|3537AT1G13440.1 | Symbols: GAPC-2, GAPC2 | glyceraldehyde-3-phosphate dehydrogenase C2 | chr1:4608465-4610494 REVERSE LENGTH=338	7.60403E-164	82.2823
Pp3c20_1840	85.1733	4.29717	-18698.2	-307.324	170.667	10336.3	791.333	1.33333	0.666667	2.66667	o	o	o	o	---NA---	No Blast Hit
Pp3c23_22700	1662.48	447.014	-18574.5	-3362.03	5	6043.67	2466.67	1	0.333333	0.666667	o	o	o	o	---NA---	No Blast Hit
Pp3c20_18310	7404.52	73.6935	-18439	-742.731	1	6019	88.6667	0	0.333333	0	o	o	o	o	unknown protein; FUNCTIONS IN: molecular_function unknown; INVOLVED IN: response to oxidative stress, anaerobic respiration; LOCATED IN: cellular_component unknown; EXPRESSED IN: 23 plant structures; EXPRESSED DURING: 13 growth stages; Has 47 Blast hits to 47 proteins in 12 species: Archae - 0; Bacteria - 0; Metazoa - 1; Fungi - 0; Plants - 46; Viruses - 0; Other Eukaryotes - 0 (source: NCBI BLin…	gnl|BL_ORD_ID|15927AT3G10020.1 | Symbols: | unknown protein; FUNCTIONS IN: molecular_function unknown; INVOLVED IN: response to oxidative stress, anaerobic respiration; LOCATED IN: cellular_component unknown; EXPRESSED IN: 23 plant structures; EXPRESSED DURING: 13 growth stages; Has 47 Blast hits to 47 proteins in 12 species: Archae - 0; Bacteria - 0; Metazoa - 1; Fungi - 0; Plants - 46; Viruses …	5.52554E-9	51.3274
Pp3c1_12130	18.6647	-1.16432	-18211.2	-66.4467	448.333	5935.67	416.333	2	0.333333	6.66667	o		o	o	unknown protein; BEST Arabidopsis thaliana protein match is: unknown protein (TAIR:AT5G52420.1); Has 86 Blast hits to 86 proteins in 15 species: Archae - 0; Bacteria - 0; Metazoa - 0; Fungi - 0; Plants - 84; Viruses - 0; Other Eukaryotes - 2 (source: NCBI BLink).	gnl|BL_ORD_ID|2624AT1G27990.1 | Symbols: | unknown protein; BEST Arabidopsis thaliana protein match is: unknown protein (TAIR:AT5G52420.1); Has 86 Blast hits to 86 proteins in 15 species: Archae - 0; Bacteria - 0; Metazoa - 0; Fungi - 0; Plants - 84; Viruses - 0; Other Eukaryotes - 2 (source: NCBI BLink). | chr1:9752799-9753919 REVERSE LENGTH=271	3.16774E-86	70.0375
Pp3c10_17490	2474.56	341.511	-17830.6	-38317.1	12.3333	21982	4618.33	1	1.66667	0	o	o	o	o	MATE efflux family protein	gnl|BL_ORD_ID|3260AT1G73700.1 | Symbols: | MATE efflux family protein | chr1:27717554-27719630 REVERSE LENGTH=476	1.13314E-118	62.3913
Pp3c9_16700	2902.78	14.0945	-17738.9	-13.2715	2.66667	5779.33	42.3333	1	0.333333	3.33333	o	o	o	o	Chlorophyll A-B binding family protein	gnl|BL_ORD_ID|14978AT3G22840.1 | Symbols: ELIP1, ELIP | Chlorophyll A-B binding family protein | chr3:8084628-8085445 REVERSE LENGTH=195	1.51854E-21	64.8649
Pp3c4_16930	41.9813	11.9815	-17656.3	-1282.3	2597.67	77491	33746.3	2.33333	6.33333	28.3333	o	o	o	o	---NA---	No Blast Hit
Pp3c3_8110	16357.2	108.958	-17041.9	-51.1989	0.333333	5555	53.3333	0.333333	0.333333	1	o	o	o	o	Chlorophyll A-B binding family protein	gnl|BL_ORD_ID|14978AT3G22840.1 | Symbols: ELIP1, ELIP | Chlorophyll A-B binding family protein | chr3:8084628-8085445 REVERSE LENGTH=195	3.54311E-22	60.5505
Pp3c22_7050	634.943	225.783	-17021.6	-2160.52	3.66667	1721.33	924.667	0	0	0.333333	o	o	o	o	NAD(P)-binding Rossmann-fold superfamily protein	gnl|BL_ORD_ID|25118AT4G24220.1 | Symbols: VEP1, AWI31 | NAD(P)-binding Rossmann-fold superfamily protein | chr4:12565219-12566474 FORWARD LENGTH=388	2.57832E-132	71.2329
Pp3c1_6450	140.045	64.3785	-16884.4	-91.3602	17	1704	1187.33	1.66667	0	14	o	o	o	o	Eukaryotic aspartyl protease family protein	gnl|BL_ORD_ID|17906AT3G25700.1 | Symbols: | Eukaryotic aspartyl protease family protein | chr3:9358937-9360295 FORWARD LENGTH=452	3.26315E-93	57.0694
Pp3c23_8960	559.157	55.0134	-16778.1	-6828.09	13.6667	5489.33	819	0	0.333333	0	o	o	o	o	---NA---	No Blast Hit
Pp3c3_5210	48.6879	3.30107	-16539.9	-1306.67	156.667	5506.67	560	0.333333	0.333333	0.333333	o	o	o	o	late embryogenesis abundant domain-containing protein / LEA domain-containing protein	gnl|BL_ORD_ID|23427AT4G36600.1 | Symbols: | Late embryogenesis abundant (LEA) protein | chr4:17263666-17264968 FORWARD LENGTH=353	4.14424E-10	53.9326
Pp3c14_24010	20.992	4.34377	-16215.2	-702.683	845.333	12630.3	3977.67	1	1	6	o	o	o	o	---NA---	No Blast Hit
Pp3c11_14880	660.75	11.8737	-16007.1	-136.805	11	5258	141.333	0.333333	0.333333	1	o	o	o	o	AWPM-19-like family protein	gnl|BL_ORD_ID|1180AT1G04560.1 | Symbols: | AWPM-19-like family protein | chr1:1245070-1245888 FORWARD LENGTH=186	2.91788E-36	61.0465
Pp3c16_23250	19.6126	4.17067	-15063.4	-2221.2	1572.33	21934.7	7116	0.333333	2	3.33333	o	o	o	o	---NA---	No Blast Hit
Pp3c23_20530	4380.47	102.798	-14771	-117.865	0.333333	1491.33	50.6667	0	0	0.333333	o	o	o	o	---NA---	No Blast Hit
Pp3c22_11210	435.088	24.9522	-14725.2	-1075.18	4.66667	1488.67	128.667	0	0	0	o	o	o	o	unknown protein; BEST Arabidopsis thaliana protein match is: unknown protein (TAIR:AT3G15534.1); Has 35333 Blast hits to 34131 proteins in 2444 species: Archae - 798; Bacteria - 22429; Metazoa - 974; Fungi - 991; Plants - 531; Viruses - 0; Other Eukaryotes - 9610 (source: NCBI BLink).	gnl|BL_ORD_ID|3856AT1G52855.1 | Symbols: | unknown protein; BEST Arabidopsis thaliana protein match is: unknown protein (TAIR:AT3G15534.1); Has 35333 Blast hits to 34131 proteins in 2444 species: Archae - 798; Bacteria - 22429; Metazoa - 974; Fungi - 991; Plants - 531; Viruses - 0; Other Eukaryotes - 9610 (source: NCBI BLink). | chr1:19683137-19683343 REVERSE LENGTH=68	1.41243E-10	58.209
Pp3c16_21270	9.79875	1.11955	-14368.2	-6801.03	673	4703.67	812.333	0.666667	0.333333	0	o		o	o	lipid phosphate phosphatase 3	gnl|BL_ORD_ID|20719AT3G02600.5 | Symbols: LPP3, ATLPP3 | lipid phosphate phosphatase 3 | chr3:552937-554411 FORWARD LENGTH=314	5.47469E-83	68.8716
Pp3c3_9740	25.5532	5.68482	-13757.9	-774.405	247.667	4488.33	1521.33	0.333333	0.333333	2	o	o	o	o	unknown protein; LOCATED IN: chloroplast, chloroplast inner membrane, chloroplast envelope; EXPRESSED IN: 23 plant structures; EXPRESSED DURING: 14 growth stages; BEST Arabidopsis thaliana protein match is: unknown protein (TAIR:AT1G48460.1); Has 35333 Blast hits to 34131 proteins in 2444 species: Archae - 798; Bacteria - 22429; Metazoa - 974; Fungi - 991; Plants - 531; Viruses - 0; Other Eukaryo…	gnl|BL_ORD_ID|20239AT3G60590.2 | Symbols: | unknown protein; LOCATED IN: chloroplast, chloroplast inner membrane, chloroplast envelope; EXPRESSED IN: 23 plant structures; EXPRESSED DURING: 14 growth stages; BEST Arabidopsis thaliana protein match is: unknown protein (TAIR:AT1G48460.1); Has 35333 Blast hits to 34131 proteins in 2444 species: Archae - 798; Bacteria - 22429; Metazoa - 974; Fungi - 9…	3.02181E-10	41.6667
Pp3c15_21480	2943.99	182.569	-13613.5	-820.472	9.33333	19745.7	1857	0	2	2.33333	o	o	o	o	dehydroascorbate reductase	gnl|BL_ORD_ID|4025AT1G75270.1 | Symbols: DHAR2 | dehydroascorbate reductase 2 | chr1:28250255-28251237 REVERSE LENGTH=213	2.63384E-60	66.0194
Pp3c12_26160	118.703	10.0997	-13605.2	-933.501	89	7531	975	0.333333	0.666667	1	o	o	o	o	PLC-like phosphodiesterases superfamily protein	gnl|BL_ORD_ID|24309AT4G38690.1 | Symbols: | PLC-like phosphodiesterases superfamily protein | chr4:18074743-18075699 REVERSE LENGTH=318	4.99435E-136	74.359
Pp3c11_4920	1416.86	108.67	-13470.4	-360.961	16.3333	16603	1933	3.66667	1.66667	5.66667	o	o	o	o	---NA---	No Blast Hit
Pp3c9_24180	5394.6	33.2003	-13432.5	-334.714	1	4397.33	40	0	0.333333	0	o	o	o	o	---NA---	No Blast Hit
Pp3c9_23030	997.088	55.3211	-12707.9	-890.002	1.66667	1284	106.667	0	0	0	o	o	o	o	---NA---	No Blast Hit
Pp3c22_12540	444.664	53.6845	-12704.9	-6342.29	13	4134	764	0	0.333333	0	o	o	o	o	glutamate-cysteine ligase	gnl|BL_ORD_ID|26792AT4G23100.3 | Symbols: GSH1 | glutamate-cysteine ligase | chr4:12103458-12106751 REVERSE LENGTH=522	0.0	73.6264
Pp3c9_3690	1526.52	159.555	-12704.6	-1066.46	6.33333	7007.33	1113.67	0.333333	0.666667	1	o	o	o	o	Transketolase	gnl|BL_ORD_ID|11195AT2G45290.1 | Symbols: | Transketolase | chr2:18672737-18675589 FORWARD LENGTH=741	0.0	71.0645
Pp3c24_8890	354.02	30.0162	-12677.6	-395.172	16.3333	4143.33	533	0.333333	0.333333	1.33333	o	o	o	o	---NA---	No Blast Hit
Pp3c11_25970	140.235	10.6247	-12633.2	-1223.52	12.6667	1278.67	147	0	0	0	o	o	o	o	---NA---	No Blast Hit
Pp3c10_22150	292.099	15.4811	-12622.9	-853.078	6	1279.67	102.667	0	0	0	o	o	o	o	---NA---	No Blast Hit
Pp3c1_4120	137.047	11.1399	-12346.8	-360.009	12.6667	1246.33	154	0	0	0.333333	o	o	o	o	---NA---	No Blast Hit
Pp3c8_19410	1.32775	-3.49707	-11984.1	-293.601	1282.33	1216.67	397.333	0	0	1.33333			o	o	---NA---	No Blast Hit
Pp3c7_22640	50.1105	7.53746	-11859	-7391.01	108.667	3881.33	884.667	0.333333	0.333333	0	o	o	o	o	unknown protein; FUNCTIONS IN: molecular_function unknown; INVOLVED IN: biological_process unknown; LOCATED IN: cellular_component unknown; EXPRESSED IN: 22 plant structures; EXPRESSED DURING: 13 growth stages; CONTAINS InterPro DOMAIN/s: Protein of unknown function DUF590 (InterPro:IPR007632).	gnl|BL_ORD_ID|9146AT1G73020.2 | Symbols: | unknown protein; FUNCTIONS IN: molecular_function unknown; INVOLVED IN: biological_process unknown; LOCATED IN: cellular_component unknown; EXPRESSED IN: 22 plant structures; EXPRESSED DURING: 13 growth stages; CONTAINS InterPro DOMAIN/s: Protein of unknown function DUF590 (InterPro:IPR007632). | chr1:27469714-27473181 REVERSE LENGTH=665	0.0	64.7516
Pp3c22_8470	437.959	48.1244	-11420.3	-248.3	53.3333	16629.3	2779	17.6667	2	12	o	o	o	o	1-cysteine peroxiredoxin 1	gnl|BL_ORD_ID|5498AT1G48130.1 | Symbols: ATPER1, PER1 | 1-cysteine peroxiredoxin 1 | chr1:17780610-17781500 FORWARD LENGTH=216	2.72424E-91	75.7991
Pp3c4_22670	1036.97	28.2297	-10784.9	-368.947	1.33333	1089	44	0	0	0	o	o	o	o	Mannose-P-dolichol utilization defect 1 protein	gnl|BL_ORD_ID|32349AT5G59470.1 | Symbols: | Mannose-P-dolichol utilization defect 1 protein | chr5:23978611-23979414 FORWARD LENGTH=239	1.10286E-87	72.103
Pp3c7_13140	25.5906	4.9047	-10761.4	-27269.6	2195.33	40021.3	11694	2	5.33333	0.333333	o	o	o	o	late embryogenesis abundant domain-containing protein / LEA domain-containing protein	gnl|BL_ORD_ID|14613AT2G18340.2 | Symbols: | late embryogenesis abundant domain-containing protein / LEA domain-containing protein | chr2:7969480-7971025 FORWARD LENGTH=417	3.03332E-14	42.4084
Pp3c1_25100	228.639	22.9762	-10416.8	-374.636	6.33333	1054.67	160	0	0	0.333333	o	o	o	o	---NA---	No Blast Hit
Pp3c10_1220	1290.38	130.763	-10397	-370.072	1	1050	158.667	1.66667	0	0.333333	o	o	o	o	Pleckstrin homology (PH) and lipid-binding START domains-containing protein	gnl|BL_ORD_ID|12038AT2G28320.1 | Symbols: | Pleckstrin homology (PH) and lipid-binding START domains-containing protein | chr2:12095161-12099424 FORWARD LENGTH=737	0.0	58.7404
Pp3c9_11160	53.7727	6.13632	-10098.4	-426.208	146	5588	967.333	0.666667	0.666667	2.33333	o	o	o	o	---NA---	No Blast Hit
Pp3c23_22050	283.573	31.0869	-9894.37	-315.521	27	5469.33	912	0.666667	0.666667	3	o	o	o	o	---NA---	No Blast Hit
Pp3c18_7460	7.37176	-1.98613	-9504.98	-755.435	592	3121.33	323.667	0	0.333333	0.333333	o		o	o	---NA---	No Blast Hit
Pp3c3_17090	2157.39	63.4695	-9468.47	-446.316	4.66667	7361.33	326.333	0	1	0.666667	o	o	o	o	---NA---	No Blast Hit
Pp3c9_23190	36.3629	5.22538	-9320.95	-1175.03	280.667	7277.67	1585	0	1	1.33333	o	o	o	o	Low temperature and salt responsive protein family	gnl|BL_ORD_ID|10772AT2G38905.1 | Symbols: | Low temperature and salt responsive protein family | chr2:16244218-16244472 REVERSE LENGTH=54	1.41121E-21	90.7407
Pp3c19_17620	2729.67	88.997	-9204.13	-363.066	0.333333	923.667	43.3333	0	0	0	o	o	o	o	---NA---	No Blast Hit
Pp3c26_5670	83.3842	11.2505	-8830.66	-4933.84	48.6667	2904.33	597	0.333333	0.333333	0	o	o	o	o	Peroxidase superfamily protein	gnl|BL_ORD_ID|32854AT5G64120.1 | Symbols: | Peroxidase superfamily protein | chr5:25659551-25660946 REVERSE LENGTH=328	1.14149E-85	60.8108
Pp3c10_4440	2.76316	1.9176	-8453.23	-236.534	434.667	851	897.333	0	0	4	o		o	o	---NA---	No Blast Hit
Pp3c11_7980	1412.78	6.02314	-8070.57	-11.9562	0.666667	811	5	0	0	0.333333	o	o	o	o	Chlorophyll A-B binding family protein	gnl|BL_ORD_ID|14978AT3G22840.1 | Symbols: ELIP1, ELIP | Chlorophyll A-B binding family protein | chr3:8084628-8085445 REVERSE LENGTH=195	1.41407E-20	58.3333
Pp3c3_8130	2412.81	3.48046	-7752.31	-5.23278	1.33333	2531	5.33333	0	0.333333	1	o		o	o	Chlorophyll A-B binding family protein	gnl|BL_ORD_ID|14978AT3G22840.1 | Symbols: ELIP1, ELIP | Chlorophyll A-B binding family protein | chr3:8084628-8085445 REVERSE LENGTH=195	3.54311E-22	60.5505
Pp3c4_29330	933.762	53.6626	-7524.45	-88.4145	1	759.333	65.3333	0	0	0.666667	o	o	o	o	Bax inhibitor-1 family protein	gnl|BL_ORD_ID|24973AT4G15470.1 | Symbols: | Bax inhibitor-1 family protein | chr4:8843661-8845505 FORWARD LENGTH=256	2.41104E-95	74.0586
Pp3c5_14810	143.082	30.7211	-7258.57	-507.586	39.3333	4009.33	1307.67	1.66667	0.666667	2.66667	o	o	o	o	Thiamin diphosphate-binding fold (THDP-binding) superfamily protein	gnl|BL_ORD_ID|1449AT1G59900.1 | Symbols: AT-E1 ALPHA, E1 ALPHA | pyruvate dehydrogenase complex E1 alpha subunit | chr1:22051368-22053660 FORWARD LENGTH=389	2.10297E-160	73.1959
Pp3c17_21080	1026.28	23.9044	-7015.67	-671.534	3	2289	80.3333	0	0.333333	0	o	o	o	o	PEBP (phosphatidylethanolamine-binding protein) family protein	gnl|BL_ORD_ID|2578AT1G18100.1 | Symbols: E12A11, MFT | PEBP (phosphatidylethanolamine-binding protein) family protein | chr1:6228049-6230110 REVERSE LENGTH=173	9.57419E-71	68.9119
Pp3c1_29179	1770.76	217.335	-6974.91	-402.359	1.66667	2280	419.667	0.333333	0.333333	1	o	o	o	o	---NA---	No Blast Hit
Pp3c1_3100	231.791	23.0987	-6796.55	-4742.32	22.6667	3761	568.667	0	0.666667	0	o	o	o	o	---NA---	No Blast Hit
Pp3c4_16490	276.739	35.5642	-6769.18	-310.169	3.33333	683	132.667	0	0	0.333333	o	o	o	o	---NA---	No Blast Hit
Pp3c20_3400	582.404	39.5833	-6511.82	-297.843	5	2127.33	218.667	0.333333	0.333333	0.666667	o	o	o	o	UDP-D-glucose/UDP-D-galactose 4-epimerase 5	gnl|BL_ORD_ID|25563AT4G10960.1 | Symbols: UGE5 | UDP-D-glucose/UDP-D-galactose 4-epimerase 5 | chr4:6716083-6718472 REVERSE LENGTH=351	3.8446E-167	78.8406
Pp3c15_24070	93.8555	9.81557	-6410.16	-268.725	96.3333	6448.33	1024	0.666667	1.33333	4	o	o	o	o	---NA---	No Blast Hit
Pp3c3_22430	115.677	8.77074	-6353.13	-70.7199	7.66667	642.667	73.6667	0	0	1	o	o	o	o	---NA---	No Blast Hit
Pp3c27_6710	35.6899	6.58086	-6215.92	-375.621	412	10446	2932.33	1.66667	2.33333	8.33333	o	o	o	o	Calcium-dependent lipid-binding (CaLB domain) family protein	gnl|BL_ORD_ID|1145AT1G05500.1 | Symbols: SYTE, ATSYTE, NTMC2TYPE2.1, NTMC2T2.1, SYT5 | Calcium-dependent lipid-binding (CaLB domain) family protein | chr1:1625098-1628940 FORWARD LENGTH=560	7.99607E-100	61.2245
Pp3c13_11250	3459.57	77.9654	-6108.31	-22.9133	0.666667	1990.67	66.3333	0	0.333333	3	o	o	o	o	---NA---	No Blast Hit
Pp3c1_14380	53.7979	6.63976	-6039.94	-121.89	371.667	14290	2689	4.33333	3.33333	23.6667	o	o	o	o	AWPM-19-like family protein	gnl|BL_ORD_ID|1180AT1G04560.1 | Symbols: | AWPM-19-like family protein | chr1:1245070-1245888 FORWARD LENGTH=186	3.55183E-40	67.0886
Pp3c1_28520	1769.68	71.456	-5967.29	-47.5754	0.333333	603	34.6667	0	0	0.666667	o	o	o	o	Nuclear transport factor 2 (NTF2) family protein	gnl|BL_ORD_ID|33434AT5G04830.2 | Symbols: | Nuclear transport factor 2 (NTF2) family protein | chr5:1402294-1403671 REVERSE LENGTH=178	2.68569E-64	76.0563
Pp3c5_13360	16.937	2.66972	-5775.19	-615.507	156.667	1894	452.333	0	0.333333	0.666667	o	o	o	o	---NA---	No Blast Hit
Pp3c3_8150	706.749	3.25908	-5695.84	-32.8515	1	574.667	4	0	0	0	o		o	o	Chlorophyll A-B binding family protein	gnl|BL_ORD_ID|14978AT3G22840.1 | Symbols: ELIP1, ELIP | Chlorophyll A-B binding family protein | chr3:8084628-8085445 REVERSE LENGTH=195	3.54311E-22	60.5505
Pp3c12_11870	1629.75	46.3448	-5468.94	-112.284	5.66667	6727	287.667	2	1.66667	2.66667	o	o	o	o	---NA---	No Blast Hit
Pp3c16_12200	11.3918	2.1213	-5426.28	-294.222	370.333	2998.33	851	2	0.666667	3	o	o	o	o	Endosomal targeting BRO1-like domain-containing protein	gnl|BL_ORD_ID|7209AT1G73390.3 | Symbols: | Endosomal targeting BRO1-like domain-containing protein | chr1:27591079-27594148 REVERSE LENGTH=419	6.00445E-125	64.5631
Pp3c19_23159	8.35877	4.65532	-5240.16	-3737.51	89	528.667	449	0	0	0	o	o	o	o	---NA---	No Blast Hit
Pp3c16_17550	1551.81	17.4353	-5234.23	-11.573	0.333333	529.333	8.33333	0	0	0.666667	o	o	o	o	Integrase-type DNA-binding superfamily protein	gnl|BL_ORD_ID|11142AT2G40340.1 | Symbols: DREB2C, AtERF48 | Integrase-type DNA-binding superfamily protein | chr2:16848665-16850357 REVERSE LENGTH=341	3.47529E-42	63.871
Pp3c5_11880	9.41388	2.09871	-5155.43	-177.569	4251	28594	9731	7.33333	8	58.6667	o	o	o	o	Dehydrin family protein	gnl|BL_ORD_ID|5559AT1G20450.1 | Symbols: LTI29, LTI45, ERD10 | Dehydrin family protein | chr1:7088235-7089107 REVERSE LENGTH=260	1.25137E-8	61.6438
Pp3c5_4400	20.3761	2.80703	-5082.75	-895.884	35.3333	512.333	107.667	0	0	0	o	o	o	o	---NA---	No Blast Hit
Pp3c10_19280	-1.00514	-2.88657	-4868.68	-68.3331	695	492	260	0	0	4			o	o	---NA---	No Blast Hit
Pp3c15_2990	4647.56	52.3866	-4777.96	-56.596	0	480.333	6.66667	0	0	0	o	o	o	o	---NA---	No Blast Hit
Pp3c6_5080	372.966	54.8583	-4711.92	-466.768	5.66667	1541.33	341.333	0	0.333333	0.666667	o	o	o	o	---NA---	No Blast Hit
Pp3c16_25110	16.5743	2.5769	-4537.83	-110.924	213	2512.67	592.667	5.33333	0.666667	5.66667	o	o	o	o	fatA acyl-ACP thioesterase	gnl|BL_ORD_ID|19099AT3G25110.1 | Symbols: AtFaTA, FaTA | fatA acyl-ACP thioesterase | chr3:9146589-9148273 REVERSE LENGTH=362	5.64066E-79	67.5926
Pp3c7_1960	16.3396	1.71978	-4472.56	-546.806	126	1460.67	233.333	0.666667	0.333333	0.333333	o		o	o	TRICHOME BIREFRINGENCE-LIKE 11	gnl|BL_ORD_ID|30986AT5G19160.1 | Symbols: TBL11 | TRICHOME BIREFRINGENCE-LIKE 11 | chr5:6430725-6432456 FORWARD LENGTH=464	5.19708E-114	65.2542
Pp3c11_21996	30.6987	7.8816	-4412.25	-94.4568	66	1442.33	563.667	0.333333	0.333333	6.33333	o	o	o	o	lipase class 3 family protein	gnl|BL_ORD_ID|14898AT3G07400.1 | Symbols: | lipase class 3 family protein | chr3:2367456-2372238 FORWARD LENGTH=1003	1.52861E-10	56.7568
Pp3c9_5910	2.37384	-2.24478	-4388.69	-197.354	4960	8397	2402	33	2.66667	13	o		o	o	late embryogenesis abundant domain-containing protein / LEA domain-containing protein	gnl|BL_ORD_ID|12312AT2G36640.1 | Symbols: ATECP63, ECP63 | embryonic cell protein 63 | chr2:15357019-15358552 REVERSE LENGTH=448	1.11648E-13	42.1053
Pp3c20_23110	689.435	26.137	-4169.18	-283.026	10.3333	5134.33	294.667	1.33333	1.66667	1	o	o	o	o	CAP (Cysteine-rich secretory proteins, Antigen 5, and Pathogenesis-related 1 protein) superfamily protein	gnl|BL_ORD_ID|23240AT4G33720.1 | Symbols: | CAP (Cysteine-rich secretory proteins, Antigen 5, and Pathogenesis-related 1 protein) superfamily protein | chr4:16182813-16183304 FORWARD LENGTH=163	3.02434E-49	70.5882
Pp3c1_31210	44.9923	4.03953	-4134.04	-41.5907	71.3333	2291	311.667	2	0.666667	8	o	o	o	o	Peroxisomal membrane 22 kDa (Mpv17/PMP22) family protein	gnl|BL_ORD_ID|6943AT1G52870.2 | Symbols: | Peroxisomal membrane 22 kDa (Mpv17/PMP22) family protein | chr1:19685856-19687678 FORWARD LENGTH=366	5.63762E-127	83.7004
Pp3c8_19800	421.577	48.1223	-4051.01	-286.917	7.33333	2234	386.333	1	0.666667	1.33333	o	o	o	o	---NA---	No Blast Hit
Pp3c3_29560	4.90045	2.21652	-3878.78	-76.9905	112.667	389	269.667	0	0	3.66667	o	o	o	o	Late embryogenesis abundant protein (LEA) family protein	gnl|BL_ORD_ID|33053AT5G44310.2 | Symbols: | Late embryogenesis abundant protein (LEA) family protein | chr5:17847998-17849436 REVERSE LENGTH=331	7.95946E-6	51.8519
Pp3c3_26260	28.0953	2.67676	-3846.95	-131.478	19.3333	389.333	56.3333	0	0	0.333333	o	o	o	o	---NA---	No Blast Hit
Pp3c13_20000	1183.54	20.2348	-3754.93	-26.1182	3.33333	2918	75.3333	0.666667	1	3	o	o	o	o	catalase 2	gnl|BL_ORD_ID|2276AT1G20630.1 | Symbols: CAT1 | catalase 1 | chr1:7146812-7149609 FORWARD LENGTH=492	7.79658E-129	60.6186
Pp3c16_3180	187.09	20.1976	-3582.65	-448.543	8.66667	1166	191.667	0.666667	0.333333	0.333333	o	o	o	o	ERD (early-responsive to dehydration stress) family protein	gnl|BL_ORD_ID|3844AT1G30360.1 | Symbols: ERD4 | Early-responsive to dehydration stress protein (ERD4) | chr1:10715892-10718799 FORWARD LENGTH=724	0.0	63.1505
Pp3c22_14960	107.646	9.57089	-3570.9	-255.761	25.6667	1977.33	266.333	0.333333	0.666667	1	o	o	o	o	Low temperature and salt responsive protein family	gnl|BL_ORD_ID|10772AT2G38905.1 | Symbols: | Low temperature and salt responsive protein family | chr2:16244218-16244472 REVERSE LENGTH=54	4.30829E-24	90.566
Pp3c4_12320	2.23239	-3.30704	-3423.97	-151.18	1192.33	1894.33	390.667	6.33333	0.666667	2.66667	o		o	o	PLATZ transcription factor family protein	gnl|BL_ORD_ID|6524AT1G32700.1 | Symbols: | PLATZ transcription factor family protein | chr1:11827588-11829444 FORWARD LENGTH=213	1.16973E-41	67.1533
Pp3c17_22320	24.0964	1.77525	-3357.17	-316.209	19.6667	338.333	38.3333	0.666667	0	0	o		o	o	Nucleotide-diphospho-sugar transferase family protein	gnl|BL_ORD_ID|576AT1G14590.1 | Symbols: | Nucleotide-diphospho-sugar transferase family protein | chr1:4998957-5000617 REVERSE LENGTH=386	6.6755E-96	64.6209
Pp3c24_14170	189.93	34.43	-3335.58	-294.163	47	6373.33	1759.67	0.666667	2.66667	6.33333	o	o	o	o	TSPO(outer membrane tryptophan-rich sensory protein)-related	gnl|BL_ORD_ID|11243AT2G47770.1 | Symbols: ATTSPO, TSPO | TSPO(outer membrane tryptophan-rich sensory protein)-related | chr2:19568701-19569291 FORWARD LENGTH=196	2.45289E-16	46.2857
Pp3c12_11340	406.78	36.7585	-3278.55	-103.94	1	329.667	44	0.333333	0	0.333333	o	o	o	o	Guanylate-binding family protein	gnl|BL_ORD_ID|29273AT5G46070.1 | Symbols: | Guanylate-binding family protein | chr5:18683468-18688397 FORWARD LENGTH=1082	0.0	66.6987
Pp3c24_16120	43.9879	2.51475	-3230.93	-124.877	33.6667	1053.67	91.6667	0.666667	0.333333	0.666667	o	o	o	o	---NA---	No Blast Hit
Pp3c9_10840	1.79573	-1.88951	-3147.61	-193.997	249	319.333	142.333	0	0	0.666667			o	o	---NA---	No Blast Hit
Pp3c2_16510	5.6868	-1.08316	-3134.93	-375.552	2703.67	10958	2716	2.66667	5	7.66667	o		o	o	---NA---	No Blast Hit
Pp3c13_16580	6.8681	2.79587	-3015.46	-166.552	479.333	2350	1455	0.666667	1	9.33333	o	o	o	o	unknown protein; Has 42 Blast hits to 42 proteins in 10 species: Archae - 0; Bacteria - 0; Metazoa - 0; Fungi - 0; Plants - 42; Viruses - 0; Other Eukaryotes - 0 (source: NCBI BLink).	gnl|BL_ORD_ID|22658AT4G31830.1 | Symbols: | unknown protein; Has 42 Blast hits to 42 proteins in 10 species: Archae - 0; Bacteria - 0; Metazoa - 0; Fungi - 0; Plants - 42; Viruses - 0; Other Eukaryotes - 0 (source: NCBI BLink). | chr4:15400803-15401105 REVERSE LENGTH=100	1.15976E-6	71.0526
Pp3c3_5170	1659.12	31.9071	-2931.36	-226.06	0.666667	960	27	0	0.333333	0	o	o	o	o	---NA---	No Blast Hit
Pp3c17_4160	1466.53	69.3129	-2921.25	-127.851	15.3333	16210.3	1136.67	3.66667	8	9.66667	o	o	o	o	---NA---	No Blast Hit
Pp3c6_16730	112.092	17.713	-2896.94	-251.652	126.667	10086	2421	5	5	10.3333	o	o	o	o	---NA---	No Blast Hit
Pp3c14_16340	12.6808	2.58437	-2853.64	-295.313	174.667	1577.67	490.667	0	0.666667	1.66667	o	o	o	o	Plant protein of unknown function (DUF639)	gnl|BL_ORD_ID|7768AT1G71240.2 | Symbols: | Plant protein of unknown function (DUF639) | chr1:26855489-26859599 FORWARD LENGTH=823	0.0	63.9485
Pp3c13_11720	2727.31	348.988	-2803.63	-105.886	0	282.333	45	0	0	0.333333	o	o	o	o	---NA---	No Blast Hit
Pp3c19_1590	71.6189	15.2313	-2795.29	-195.017	154.333	7850	2541.33	6	4	14	o	o	o	o	dessication-induced 1VOC superfamily protein	gnl|BL_ORD_ID|4333AT1G07645.1 | Symbols: ATDSI-1VOC, DSI-1VOC | dessication-induced 1VOC superfamily protein | chr1:2367612-2368349 REVERSE LENGTH=137	8.02276E-38	67.7165
Pp3c16_1550	159.325	31.0379	-2777.53	-685.648	2.33333	279	82	0	0	0	o	o	o	o	HSP20-like chaperones superfamily protein	gnl|BL_ORD_ID|5523AT1G53540.1 | Symbols: | HSP20-like chaperones superfamily protein | chr1:19980510-19980983 FORWARD LENGTH=157	3.45579E-42	65.493
Pp3c4_12160	99.538	17.9179	-2672.75	-250.111	29.3333	2079	567.333	0.666667	1	2.33333	o	o	o	o	unknown protein; Has 30201 Blast hits to 17322 proteins in 780 species: Archae - 12; Bacteria - 1396; Metazoa - 17338; Fungi - 3422; Plants - 5037; Viruses - 0; Other Eukaryotes - 2996 (source: NCBI BLink).	gnl|BL_ORD_ID|21007AT3G03341.1 | Symbols: | unknown protein; Has 30201 Blast hits to 17322 proteins in 780 species: Archae - 12; Bacteria - 1396; Metazoa - 17338; Fungi - 3422; Plants - 5037; Viruses - 0; Other Eukaryotes - 2996 (source: NCBI BLink). | chr3:790338-790556 REVERSE LENGTH=72	1.60856E-27	71.4286
Pp3c7_19980	11.4833	24.0027	-2624.02	-2.54585	32.3333	264	837.333	0	0	359	o	o	o	o	mechanosensitive channel of small conductance-like 5	gnl|BL_ORD_ID|16383AT3G14810.1 | Symbols: MSL5 | mechanosensitive channel of small conductance-like 5 | chr3:4971223-4974216 REVERSE LENGTH=881	0.0	62.069
Pp3c26_5493	420.623	44.8677	-2613.96	-2740.27	6.66667	2038.33	332.333	0	1	0	o	o	o	o	---NA---	No Blast Hit
Pp3c2_17540	12.4771	1.76351	-2584.43	-184.898	1739.33	15473	3325	63.3333	8.66667	19.3333	o		o	o	TSPO(outer membrane tryptophan-rich sensory protein)-related	gnl|BL_ORD_ID|11243AT2G47770.1 | Symbols: ATTSPO, TSPO | TSPO(outer membrane tryptophan-rich sensory protein)-related | chr2:19568701-19569291 FORWARD LENGTH=196	3.72876E-19	41.4508
Pp3c16_4900	316.792	17.1327	-2550.33	-10.5171	1	249.333	20.6667	0	0	2	o	o	o	o	Chlorophyll A-B binding family protein	gnl|BL_ORD_ID|14978AT3G22840.1 | Symbols: ELIP1, ELIP | Chlorophyll A-B binding family protein | chr3:8084628-8085445 REVERSE LENGTH=195	3.22337E-22	60.5505
Pp3c26_120	571.095	109.969	-2546.27	-1059.64	14.6667	5981.33	1765.33	1.33333	3.33333	1.66667	o	o	o	o	---NA---	No Blast Hit
Pp3c24_9690	19.9118	1.15301	-2443.62	-907.289	756.667	10756.3	949	1.33333	6.33333	1	o		o	o	unknown protein; Has 30201 Blast hits to 17322 proteins in 780 species: Archae - 12; Bacteria - 1396; Metazoa - 17338; Fungi - 3422; Plants - 5037; Viruses - 0; Other Eukaryotes - 2996 (source: NCBI BLink).	gnl|BL_ORD_ID|21007AT3G03341.1 | Symbols: | unknown protein; Has 30201 Blast hits to 17322 proteins in 780 species: Archae - 12; Bacteria - 1396; Metazoa - 17338; Fungi - 3422; Plants - 5037; Viruses - 0; Other Eukaryotes - 2996 (source: NCBI BLink). | chr3:790338-790556 REVERSE LENGTH=72	2.74608E-30	75
Pp3c4_13960	278.609	29.8055	-2328.31	-70.7606	14.3333	2861.33	466	0.666667	1.66667	7	o	o	o	o	Protein of unknown function (DUF300)	gnl|BL_ORD_ID|25827AT4G38360.2 | Symbols: LAZ1 | Protein of unknown function (DUF300) | chr4:17967389-17969798 FORWARD LENGTH=485	8.55735E-111	55.1422
Pp3c11_17320	19.7887	2.4815	-2283.74	-67.3291	126.333	1781.33	340.667	1.66667	1	5.33333	o	o	o	o	S-adenosylmethionine carrier 1	gnl|BL_ORD_ID|26909AT4G39460.2 | Symbols: SAMC1 | S-adenosylmethionine carrier 1 | chr4:18356093-18358596 REVERSE LENGTH=325	1.77509E-31	47.5862
Pp3c4_11180	297.975	15.3536	-2282.36	-15.2437	81.3333	17243	1356.33	0.666667	11	95.6667	o	o	o	o	---NA---	No Blast Hit
Pp3c3_16620	1265.99	1.82537	-2266.59	-12.8312	4.66667	4306.67	9.33333	1.33333	2.66667	0.666667	o		o	o	Chlorophyll A-B binding family protein	gnl|BL_ORD_ID|21834AT4G14690.1 | Symbols: ELIP2 | Chlorophyll A-B binding family protein | chr4:8418373-8419129 FORWARD LENGTH=193	2.917E-22	59.2593
Pp3c16_9139	2198.71	42.0649	-2260.65	-45.4437	0	228	5.33333	0	0	0	o	o	o	o	---NA---	No Blast Hit
Pp3c4_27120	2610.25	22.9627	-2229.65	-300.672	1.33333	2738	36	0.333333	1.66667	0	o	o	o	o	---NA---	No Blast Hit
Pp3c17_5390	657.336	3.66374	-2216.36	-14.8899	0.333333	223.667	1.66667	0	0	0	o		o		---NA---	No Blast Hit
Pp3c9_24460	40.6652	3.59403	-2190.73	-158.875	281.667	8148.33	1094	18.6667	5.33333	7.33333	o	o	o	o	unknown protein; BEST Arabidopsis thaliana protein match is: unknown protein (TAIR:AT5G52420.1); Has 86 Blast hits to 86 proteins in 15 species: Archae - 0; Bacteria - 0; Metazoa - 0; Fungi - 0; Plants - 84; Viruses - 0; Other Eukaryotes - 2 (source: NCBI BLink).	gnl|BL_ORD_ID|2624AT1G27990.1 | Symbols: | unknown protein; BEST Arabidopsis thaliana protein match is: unknown protein (TAIR:AT5G52420.1); Has 86 Blast hits to 86 proteins in 15 species: Archae - 0; Bacteria - 0; Metazoa - 0; Fungi - 0; Plants - 84; Viruses - 0; Other Eukaryotes - 2 (source: NCBI BLink). | chr1:9752799-9753919 REVERSE LENGTH=271	1.08021E-45	60.0897
Pp3c3_22450	84.6123	6.91826	-2189.9	-144.132	20	1216	150.333	0	0.666667	1	o	o	o	o	---NA---	No Blast Hit
Pp3c3_19540	190.763	23.7311	-2177.41	-73.0576	16	2184.33	412.667	1.66667	1.33333	6	o	o	o	o	---NA---	No Blast Hit
Pp3c6_13460	149.838	17.9482	-2161.73	-155.905	15.6667	1685	308.333	1.33333	1	2	o	o	o	o	Protein of unknown function (DUF726)	gnl|BL_ORD_ID|26393AT4G36210.3 | Symbols: | Protein of unknown function (DUF726) | chr4:17130354-17134302 FORWARD LENGTH=672	7.75857E-179	62.9412
Pp3c11_7280	1406.93	44.957	-2141.09	-60.6899	7.33333	7463.67	361.333	2	5	6.33333	o	o	o	o	Chlorophyll A-B binding family protein	gnl|BL_ORD_ID|14978AT3G22840.1 | Symbols: ELIP1, ELIP | Chlorophyll A-B binding family protein | chr3:8084628-8085445 REVERSE LENGTH=195	6.31882E-22	60.5263
Pp3c10_21470	945.96	70.6186	-2081.96	-163.21	10.6667	7244.67	821.333	1.66667	5	5.33333	o	o	o	o	---NA---	No Blast Hit
Pp3c3_35290	34.0004	6.87245	-2072.45	-43.1617	66.6667	1614	497.667	0	1	12.3333	o	o	o	o	S-domain-2 5	gnl|BL_ORD_ID|25173AT4G32300.1 | Symbols: SD2-5 | S-domain-2 5 | chr4:15599970-15602435 FORWARD LENGTH=821	5.96107E-122	74.359
Pp3c25_1960	1941.17	34.5889	-1995.63	-37.3005	0	200.333	4.33333	0	0	0	o	o	o	o	sodium hydrogen exchanger 2	gnl|BL_ORD_ID|18457AT3G05030.1 | Symbols: NHX2, ATNHX2 | sodium hydrogen exchanger 2 | chr3:1393456-1396784 REVERSE LENGTH=546	0.0	72.2426
Pp3c25_160	853.646	65.047	-1988.93	-48.6612	1.66667	1101	125.333	0	0.666667	2.66667	o	o	o	o	cullin 1	gnl|BL_ORD_ID|6376AT1G43140.1 | Symbols: | Cullin family protein | chr1:16232785-16236109 FORWARD LENGTH=721	1.22083E-14	52.0408
Pp3c13_16980	11.8483	4.24821	-1973.09	-156.131	129	1095.33	595.667	0.666667	0.666667	4	o	o	o	o	Cystathionine beta-synthase (CBS) protein	gnl|BL_ORD_ID|6332AT1G15330.1 | Symbols: | Cystathionine beta-synthase (CBS) protein | chr1:5274368-5275499 FORWARD LENGTH=352	1.64994E-98	62.117
Pp3c17_4070	1450.23	67.5619	-1939.15	-132.274	12.3333	12675	919.333	2	9.66667	7.33333	o	o	o	o	---NA---	No Blast Hit
Pp3c2_26720	11.6814	2.01027	-1920.32	-33.4559	649.333	5396	1414.33	3	4	45.6667	o	o	o	o	Plant protein of unknown function (DUF639)	gnl|BL_ORD_ID|4520AT1G48840.1 | Symbols: | Plant protein of unknown function (DUF639) | chr1:18061931-18064811 FORWARD LENGTH=691	6.73676E-162	57.3611
Pp3c11_15920	65.3765	2.88377	-1887.85	-42.2185	22.3333	1043	69.3333	1	0.666667	1.66667	o	o	o	o	Glycosyl hydrolases family 31 protein	gnl|BL_ORD_ID|5694AT1G68560.1 | Symbols: ATXYL1, XYL1, TRG1 | alpha-xylosidase 1 | chr1:25734435-25737897 REVERSE LENGTH=915	0.0	62.7706
Pp3c26_14540	88.8452	22.7169	-1869.84	-113.857	170	10781.3	4216.67	1.66667	8.33333	39.6667	o	o	o	o	unknown protein; LOCATED IN: chloroplast, chloroplast inner membrane, chloroplast envelope; EXPRESSED IN: 23 plant structures; EXPRESSED DURING: 14 growth stages; BEST Arabidopsis thaliana protein match is: unknown protein (TAIR:AT1G48460.1); Has 35333 Blast hits to 34131 proteins in 2444 species: Archae - 798; Bacteria - 22429; Metazoa - 974; Fungi - 991; Plants - 531; Viruses - 0; Other Eukaryo…	gnl|BL_ORD_ID|20239AT3G60590.2 | Symbols: | unknown protein; LOCATED IN: chloroplast, chloroplast inner membrane, chloroplast envelope; EXPRESSED IN: 23 plant structures; EXPRESSED DURING: 14 growth stages; BEST Arabidopsis thaliana protein match is: unknown protein (TAIR:AT1G48460.1); Has 35333 Blast hits to 34131 proteins in 2444 species: Archae - 798; Bacteria - 22429; Metazoa - 974; Fungi - 9…	3.06597E-10	38.9706
Pp3c6_25080	11.8424	1.75629	-1831.36	-38.5398	71	598.333	134.667	0.666667	0.333333	3.66667	o		o	o	---NA---	No Blast Hit
Pp3c26_4700	67.1967	24.2092	-1728.49	-157.085	69	3298.33	1803.67	1.33333	2.66667	12.3333	o	o	o	o	UDP-Glycosyltransferase superfamily protein	gnl|BL_ORD_ID|20276AT3G07020.1 | Symbols: | UDP-Glycosyltransferase superfamily protein | chr3:2217841-2221590 REVERSE LENGTH=637	0.0	77.5862
Pp3c3_14907	29.2764	2.17369	-1699.95	-430.367	303	6316.67	714	3.66667	5.33333	1.66667	o	o	o	o	---NA---	No Blast Hit
Pp3c1_42730	281.498	32.5439	-1698.22	-105.914	41	8213.67	1448.67	5.66667	7	14.6667	o	o	o	o	---NA---	No Blast Hit
Pp3c4_21070	3.45155	-1.2734	-1670.72	-128.519	530.667	1299.33	450.333	0.333333	1	3.66667	o		o	o	PLAC8 family protein	gnl|BL_ORD_ID|32908AT5G05350.1 | Symbols: | PLAC8 family protein | chr5:1585757-1587337 FORWARD LENGTH=526	3.9826E-140	60.6996
Pp3c3_5270	4.94629	1.17145	-1639.46	-139.222	47.3333	165	59.3333	0	0	0.333333	o		o	o	Late embryogenesis abundant protein (LEA) family protein	gnl|BL_ORD_ID|27710AT5G44310.1 | Symbols: | Late embryogenesis abundant protein (LEA) family protein | chr5:17847998-17848885 REVERSE LENGTH=295	3.2041E-9	46.9027
Pp3c14_1501	5087.18	149.948	-1615.7	-162.167	0	531.333	19.3333	0.333333	0.333333	0	o	o	o	o	Chlorophyll A-B binding family protein	gnl|BL_ORD_ID|14978AT3G22840.1 | Symbols: ELIP1, ELIP | Chlorophyll A-B binding family protein | chr3:8084628-8085445 REVERSE LENGTH=195	1.42321E-21	60.3774
Pp3c16_7270	395.721	35.3384	-1610.34	-248.359	14.6667	4148.67	564	1.33333	3.66667	2.33333	o	o	o	o	vacuolar iron transporter 1	gnl|BL_ORD_ID|12622AT2G01770.1 | Symbols: VIT1, ATVIT1 | vacuolar iron transporter 1 | chr2:334775-336425 REVERSE LENGTH=250	5.18285E-22	51.0823
Pp3c14_1480	912.235	19.2843	-1608.56	-22.3474	0.666667	514.667	17	0.666667	0.333333	0.666667	o	o	o	o	Chlorophyll A-B binding family protein	gnl|BL_ORD_ID|14978AT3G22840.1 | Symbols: ELIP1, ELIP | Chlorophyll A-B binding family protein | chr3:8084628-8085445 REVERSE LENGTH=195	1.42321E-21	60.3774
Pp3c24_10620	908.207	42.5623	-1591.65	-67.9773	2.33333	1590.67	112	0	1.33333	1.66667	o	o	o	o	aldehyde dehydrogenase 11A3	gnl|BL_ORD_ID|14669AT2G24270.3 | Symbols: ALDH11A3 | aldehyde dehydrogenase 11A3 | chr2:10327325-10329601 REVERSE LENGTH=496	0.0	89.7177
Pp3c14_17300	1486.31	27.4582	-1548.91	-12.898	0.333333	505	13.3333	0	0.333333	1	o	o	o	o	unknown protein; FUNCTIONS IN: molecular_function unknown; INVOLVED IN: biological_process unknown; LOCATED IN: chloroplast; EXPRESSED IN: 24 plant structures; EXPRESSED DURING: 15 growth stages; BEST Arabidopsis thaliana protein match is: unknown protein (TAIR:AT5G05250.1); Has 45 Blast hits to 45 proteins in 13 species: Archae - 0; Bacteria - 0; Metazoa - 0; Fungi - 0; Plants - 45; Viruses - 0;…	gnl|BL_ORD_ID|15059AT3G56360.1 | Symbols: | unknown protein; FUNCTIONS IN: molecular_function unknown; INVOLVED IN: biological_process unknown; LOCATED IN: chloroplast; EXPRESSED IN: 24 plant structures; EXPRESSED DURING: 15 growth stages; BEST Arabidopsis thaliana protein match is: unknown protein (TAIR:AT5G05250.1); Has 45 Blast hits to 45 proteins in 13 species: Archae - 0; Bacteria - 0; Metaz…	1.82913E-17	47.619
Pp3c9_16680	3.89595	-1.09283	-1498.37	-616.14	1033	2862.67	1021.33	1	2.66667	1.66667	o		o	o	Early-responsive to dehydration stress protein (ERD4)	gnl|BL_ORD_ID|18991AT3G01100.1 | Symbols: HYP1, ATHYP1 | hypothetical protein 1 | chr3:35013-38176 REVERSE LENGTH=703	1.15164E-170	60
Pp3c8_11660	781.892	81.2628	-1478.48	-94.9353	4.33333	2478.67	391	1	2.33333	4.33333	o	o	o	o	---NA---	No Blast Hit
Pp3c21_19720	3129.14	133.905	-1424.29	-36.2176	6	13581	878.667	1	14	26.3333	o	o	o	o	---NA---	No Blast Hit
Pp3c2_29500	1056.22	48.7118	-1412.69	-48.9204	6	4610	321	4.33333	4.66667	7	o	o	o	o	unknown protein; Has 45 Blast hits to 45 proteins in 13 species: Archae - 0; Bacteria - 0; Metazoa - 0; Fungi - 0; Plants - 45; Viruses - 0; Other Eukaryotes - 0 (source: NCBI BLink).	gnl|BL_ORD_ID|12011AT2G21820.1 | Symbols: | unknown protein; Has 45 Blast hits to 45 proteins in 13 species: Archae - 0; Bacteria - 0; Metazoa - 0; Fungi - 0; Plants - 45; Viruses - 0; Other Eukaryotes - 0 (source: NCBI BLink). | chr2:9302983-9303219 REVERSE LENGTH=78	1.82365E-7	54.7619
Pp3c10_20820	110.399	19.0967	-1368.73	-138.504	21.3333	1683	442	0.333333	1.66667	3.33333	o	o	o	o	Lactoylglutathione lyase / glyoxalase I family protein	gnl|BL_ORD_ID|12880AT2G32090.1 | Symbols: | Lactoylglutathione lyase / glyoxalase I family protein | chr2:13644500-13645608 FORWARD LENGTH=135	1.28492E-42	71.9697
Pp3c10_18650	18.0603	1.05999	-1313.39	-51.9835	33.3333	429.667	38.3333	0.333333	0.333333	0.666667	o		o	o	Pectin lyase-like superfamily protein	gnl|BL_ORD_ID|28470AT5G19730.1 | Symbols: | Pectin lyase-like superfamily protein | chr5:6670562-6673202 FORWARD LENGTH=383	4.9587E-95	66.5517
Pp3c6_9870	413.179	36.5426	-1304.06	-201.329	8.33333	2483.67	332	1.66667	2.66667	1.66667	o	o	o	o	Major Facilitator Superfamily with SPX (SYG1/Pho81/XPR1) domain-containing protein	gnl|BL_ORD_ID|25470AT4G11810.1 | Symbols: | Major Facilitator Superfamily with SPX (SYG1/Pho81/XPR1) domain-containing protein | chr4:7105446-7108450 FORWARD LENGTH=707	0.0	77.2664
Pp3c12_22677	386.487	-3.77614	-1302.55	1	0.333333	131	0	0.333333	0	0	o		o		---NA---	No Blast Hit
Pp3c17_4020	6783.83	231.79	-1274.56	-70.3812	0	704.667	30	0	0.666667	0.333333	o	o	o	o	CHASE domain containing histidine kinase protein	gnl|BL_ORD_ID|27409AT5G35750.1 | Symbols: AHK2, HK2 | histidine kinase 2 | chr5:13911743-13916337 REVERSE LENGTH=1176	3.53765E-48	55.6634
Pp3c26_5740	79.2297	8.18371	-1270.81	-149.684	12.3333	696.667	111.333	0	0.666667	0.666667	o	o	o	o	---NA---	No Blast Hit
Pp3c5_13920	13.6816	2.71336	-1264.36	-52.3211	13	127.333	38.3333	0.333333	0	0.666667	o	o	o	o	---NA---	No Blast Hit
Pp3c5_12240	6.37214	-1.56243	-1260.44	-26.4625	28	125.667	19.3333	0.333333	0	0.666667	o		o	o	Exostosin family protein	gnl|BL_ORD_ID|29247AT5G41250.1 | Symbols: | Exostosin family protein | chr5:16501217-16502902 REVERSE LENGTH=561	5.1433E-142	64.9533
Pp3c21_9440	189.798	18.7988	-1258.99	-76.1912	30.3333	4099.67	617.667	4.33333	4.66667	8.66667	o	o	o	o	---NA---	No Blast Hit
Pp3c24_8200	132.293	10.9233	-1223.9	-88.4959	10	948.667	120.333	6.66667	1	1.33333	o	o	o	o	UDP-Glycosyltransferase superfamily protein	gnl|BL_ORD_ID|24301AT4G01070.1 | Symbols: GT72B1, UGT72B1 | UDP-Glycosyltransferase superfamily protein | chr4:461858-463300 REVERSE LENGTH=480	1.37997E-61	48.0885
Pp3c16_5060	660.126	90.2815	-1164.72	-18.5444	0.666667	379.667	77.6667	0	0.333333	4.33333	o	o	o	o	Chlorophyll A-B binding family protein	gnl|BL_ORD_ID|14978AT3G22840.1 | Symbols: ELIP1, ELIP | Chlorophyll A-B binding family protein | chr3:8084628-8085445 REVERSE LENGTH=195	3.22337E-22	60.5505
Pp3c23_910	79.886	23.9702	-1143.96	-65.0565	11	630.333	287	0.333333	0.666667	4.66667	o	o	o	o	Caleosin-related family protein	gnl|BL_ORD_ID|29660AT5G55240.1 | Symbols: ATPXG2 | ARABIDOPSIS THALIANA PEROXYGENASE 2 | chr5:22405963-22407158 FORWARD LENGTH=243	1.99392E-82	70.5628
Pp3c4_1300	984.063	32.0835	-1120.49	-62.8282	4	2895	142.667	2	3.66667	2.33333	o	o	o	o	---NA---	No Blast Hit
Pp3c16_15390	328.685	-1.05522	-1109.24	-1.06202	0.333333	110.667	0.333333	0.333333	0	0.333333	o		o		AMP-dependent synthetase and ligase family protein	gnl|BL_ORD_ID|842AT1G77590.1 | Symbols: LACS9 | long chain acyl-CoA synthetase 9 | chr1:29148501-29151776 REVERSE LENGTH=691	0.0	58.1395
Pp3c2_1570	443.45	2.85451	-1104.25	-28.7181	1	360.333	3.33333	0	0.333333	0	o		o	o	PEBP (phosphatidylethanolamine-binding protein) family protein	gnl|BL_ORD_ID|2578AT1G18100.1 | Symbols: E12A11, MFT | PEBP (phosphatidylethanolamine-binding protein) family protein | chr1:6228049-6230110 REVERSE LENGTH=173	1.84909E-67	68.0412
Pp3c11_18420	-1.47243	-1.7937	-1090.72	-1148.81	229.667	110.333	138.667	0	0	0			o	o	---NA---	No Blast Hit
Pp3c17_7200	321.635	12.5218	-1084.33	-51.0486	0.333333	109.333	6	0	0	0	o	o	o	o	---NA---	No Blast Hit
Pp3c3_8540	7.89544	2.01161	-1045.3	-51.5291	986.333	5550.33	2152.67	16.6667	7.66667	45	o	o	o	o	general regulatory factor 3	gnl|BL_ORD_ID|30575AT5G38480.1 | Symbols: GRF3, RCI1 | general regulatory factor 3 | chr5:15410277-15411285 FORWARD LENGTH=255	4.63284E-148	89.6
Pp3c1_41080	988.589	63.8476	-1033.3	-3.00891	1	804.667	76.6667	0.666667	1	27.6667	o	o	o	o	PEBP (phosphatidylethanolamine-binding protein) family protein	gnl|BL_ORD_ID|2578AT1G18100.1 | Symbols: E12A11, MFT | PEBP (phosphatidylethanolamine-binding protein) family protein | chr1:6228049-6230110 REVERSE LENGTH=173	2.53016E-60	56.0345
Pp3c1_42150	322.236	42.4917	-1026.45	-35.2501	2.33333	566.333	112.667	3	0.666667	3.33333	o	o	o	o	Serine/threonine-protein kinase WNK (With No Lysine)-related	gnl|BL_ORD_ID|1730AT1G60060.1 | Symbols: | Serine/threonine-protein kinase WNK (With No Lysine)-related | chr1:22139282-22141585 FORWARD LENGTH=386	2.71073E-85	74.5455
Pp3c26_5480	77.7435	7.30307	-1013.91	-77.014	10	559.667	82	2.66667	0.666667	1	o	o	o	o	Peroxidase superfamily protein	gnl|BL_ORD_ID|32854AT5G64120.1 | Symbols: | Peroxidase superfamily protein | chr5:25659551-25660946 REVERSE LENGTH=328	1.04657E-85	60.8108
Pp3c17_6050	56.9726	5.33045	-992.788	-33.0136	2.33333	100.333	14	0	0	0.333333	o	o	o	o	Peroxidase superfamily protein	gnl|BL_ORD_ID|30228AT5G66390.1 | Symbols: | Peroxidase superfamily protein | chr5:26516063-26517329 REVERSE LENGTH=336	5.36593E-109	66.2252
Pp3c9_5650	18.0435	4.3844	-985.215	-117.521	94.3333	1210.33	447.333	0.333333	1.66667	4	o	o	o	o	nuclear factor Y, subunit C4	gnl|BL_ORD_ID|33951AT5G63470.2 | Symbols: NF-YC4 | nuclear factor Y, subunit C4 | chr5:25416332-25417084 REVERSE LENGTH=250	1.71675E-60	72.9032
Pp3c23_21830	24.6837	2.48532	-955.327	-28.8071	17.6667	312.333	47.6667	0.666667	0.333333	1.66667	o	o	o	o	unknown protein; FUNCTIONS IN: molecular_function unknown; INVOLVED IN: biological_process unknown; LOCATED IN: chloroplast; EXPRESSED IN: stem; BEST Arabidopsis thaliana protein match is: unknown protein (TAIR:AT3G18560.1); Has 105 Blast hits to 105 proteins in 13 species: Archae - 0; Bacteria - 0; Metazoa - 0; Fungi - 0; Plants - 105; Viruses - 0; Other Eukaryotes - 0 (source: NCBI BLink).	gnl|BL_ORD_ID|4966AT1G49000.1 | Symbols: | unknown protein; FUNCTIONS IN: molecular_function unknown; INVOLVED IN: biological_process unknown; LOCATED IN: chloroplast; EXPRESSED IN: stem; BEST Arabidopsis thaliana protein match is: unknown protein (TAIR:AT3G18560.1); Has 105 Blast hits to 105 proteins in 13 species: Archae - 0; Bacteria - 0; Metazoa - 0; Fungi - 0; Plants - 105; Viruses - 0; Othe…	1.79101E-6	52.7027
Pp3c4_3190	15.3836	6.34491	-948.378	-153.3	518.333	5665.33	3557	3.66667	8.66667	25	o	o	o	o	---NA---	No Blast Hit
Pp3c2_16910	134.366	13.8752	-916.501	-38.6804	7.33333	713.667	111.667	2.33333	1	3	o	o	o	o	---NA---	No Blast Hit
Pp3c25_60	614.528	60.1018	-902.824	-77.6546	3.33333	1515	224.333	2	2.33333	3	o	o	o	o	Protein of unknown function (DUF726)	gnl|BL_ORD_ID|26393AT4G36210.3 | Symbols: | Protein of unknown function (DUF726) | chr4:17130354-17134302 FORWARD LENGTH=672	0.0	63.2593
Pp3c23_8800	108.516	7.62101	-899.869	-52.8393	117	9028.33	963	7.33333	14.6667	19.6667	o	o	o	o	glutamate decarboxylase 5	gnl|BL_ORD_ID|9739AT2G02010.1 | Symbols: GAD4 | glutamate decarboxylase 4 | chr2:474375-476495 REVERSE LENGTH=493	0.0	84.5815
Pp3c21_260	843.458	1	-867.296	1	0	87.3333	0	0.333333	0	0	o		o		RING/FYVE/PHD zinc finger superfamily protein	gnl|BL_ORD_ID|10837AT2G45530.1 | Symbols: | RING/U-box superfamily protein | chr2:18756604-18757326 FORWARD LENGTH=240	5.71933E-13	45.5556
Pp3c2_26550	34.2336	4.87661	-860.37	-33.141	99.3333	2420.67	524.333	1.33333	4	17	o	o	o	o	C4-dicarboxylate transporter/malic acid transport protein	gnl|BL_ORD_ID|5240AT1G12480.1 | Symbols: OZS1, SLAC1, RCD3, CDI3 | C4-dicarboxylate transporter/malic acid transport protein | chr1:4257427-4259249 REVERSE LENGTH=556	4.29482E-159	75.1269
Pp3c1_14250	11.2719	1.19786	-857.091	-21.9759	445	3587.67	579.333	83.6667	6	28.3333	o		o	o	RmlC-like cupins superfamily protein	gnl|BL_ORD_ID|229AT1G09560.1 | Symbols: GLP5 | germin-like protein 5 | chr1:3093896-3094639 FORWARD LENGTH=219	1.09161E-61	64.878
Pp3c19_16280	15.3612	2.09935	-856.71	-289.161	681	7430.33	1543	11.6667	12.6667	5.66667	o	o	o	o	Low temperature and salt responsive protein family	gnl|BL_ORD_ID|18582AT3G05880.1 | Symbols: RCI2A | Low temperature and salt responsive protein family | chr3:1756195-1756494 REVERSE LENGTH=54	9.6065E-24	94.2308
Pp3c3_29520	32.0197	15.1112	-844.681	-117.679	54	1228.67	884.333	1	2	8	o	o	o	o	---NA---	No Blast Hit
Pp3c20_2440	1549.31	52.46	-836.214	-6.16108	2.33333	2715.67	140	2.33333	4.66667	24.3333	o	o	o	o	ethylene-dependent gravitropism-deficient and yellow-green-like 2	gnl|BL_ORD_ID|5655AT1G17870.1 | Symbols: ATEGY3, EGY3 | ethylene-dependent gravitropism-deficient and yellow-green-like 3 | chr1:6150036-6152185 REVERSE LENGTH=573	0.0	82.3028
Pp3c12_21560	564.638	24.0762	-831.65	-5.15	1	459.667	29	0.333333	0.666667	6	o	o	o	o	Phototropic-responsive NPH3 family protein	gnl|BL_ORD_ID|9250AT1G67900.3 | Symbols: | Phototropic-responsive NPH3 family protein | chr1:25467737-25469888 FORWARD LENGTH=631	8.78001E-165	63.7346
Pp3c25_6650	221.622	12.3513	-822.09	-38.9577	11	1754.67	149.333	1.66667	3	4	o	o	o	o	unknown protein; BEST Arabidopsis thaliana protein match is: unknown protein (TAIR:AT5G52420.1); Has 86 Blast hits to 86 proteins in 15 species: Archae - 0; Bacteria - 0; Metazoa - 0; Fungi - 0; Plants - 84; Viruses - 0; Other Eukaryotes - 2 (source: NCBI BLink).	gnl|BL_ORD_ID|2624AT1G27990.1 | Symbols: | unknown protein; BEST Arabidopsis thaliana protein match is: unknown protein (TAIR:AT5G52420.1); Has 86 Blast hits to 86 proteins in 15 species: Archae - 0; Bacteria - 0; Metazoa - 0; Fungi - 0; Plants - 84; Viruses - 0; Other Eukaryotes - 2 (source: NCBI BLink). | chr1:9752799-9753919 REVERSE LENGTH=271	2.96899E-40	56.3636
Pp3c4_31307	788.542	16.3493	-810.364	-17.6377	0	81.6667	2	0	0	0	o		o		---NA---	No Blast Hit
Pp3c17_14020	1.66436	-2.60044	-775.154	-229.121	66	78.3333	27.3333	0	0	0			o	o	---NA---	No Blast Hit
Pp3c18_21350	126.424	16.1262	-770.669	-34.144	45.3333	4085.67	791.667	4.66667	7.66667	25	o	o	o	o	alpha/beta-Hydrolases superfamily protein	gnl|BL_ORD_ID|31769AT5G02970.1 | Symbols: | alpha/beta-Hydrolases superfamily protein | chr5:695391-697412 FORWARD LENGTH=514	8.73981E-85	57.772
Pp3c2_25930	2425.07	120.416	-763.266	-5.73259	2	3696.67	277.333	2	7	52	o	o	o	o	AWPM-19-like family protein	gnl|BL_ORD_ID|1180AT1G04560.1 | Symbols: | AWPM-19-like family protein | chr1:1245070-1245888 FORWARD LENGTH=186	5.74869E-34	72.5
Pp3c27_6100	26.0016	1.52405	-757.685	-56.4138	4	76.6667	6.66667	0	0	0	o		o	o	UDP-Glycosyltransferase superfamily protein	gnl|BL_ORD_ID|24301AT4G01070.1 | Symbols: GT72B1, UGT72B1 | UDP-Glycosyltransferase superfamily protein | chr4:461858-463300 REVERSE LENGTH=480	8.28188E-56	49.8938
Pp3c17_14000	1.98048	-1.93249	-752.317	-70.6835	53.6667	75.6667	30.3333	0	0	0.333333			o	o	---NA---	No Blast Hit
Pp3c10_20000	49.3228	35.028	-737.104	-7.79387	21	744.333	801.667	5.66667	1.33333	111	o	o	o	o	Integrase-type DNA-binding superfamily protein	gnl|BL_ORD_ID|29775AT5G13330.1 | Symbols: Rap2.6L | related to AP2 6l | chr5:4272384-4274461 FORWARD LENGTH=212	3.87138E-30	86.3014
Pp3c6_200	31.6648	4.45605	-726.74	-790.703	170.667	3853.67	825.667	14.3333	7.66667	1	o	o	o	o	Seed maturation protein	gnl|BL_ORD_ID|17354AT3G22490.1 | Symbols: | Seed maturation protein | chr3:7969785-7970738 REVERSE LENGTH=262	2.06419E-57	60.7143
Pp3c9_1500	125.586	7.56885	-717.841	-4.76568	0.666667	72.3333	6.33333	0.666667	0	1.33333	o	o	o	o	Oxidoreductase, zinc-binding dehydrogenase family protein	gnl|BL_ORD_ID|25462AT4G13010.1 | Symbols: | Oxidoreductase, zinc-binding dehydrogenase family protein | chr4:7600682-7602567 FORWARD LENGTH=329	7.53982E-84	67.6692
Pp3c11_8680	84.3776	8.54446	-703.859	-114.515	9	548.667	84	0.333333	1	0.666667	o	o	o	o	---NA---	No Blast Hit
Pp3c26_5821	208.224	27.3785	-702.42	-111.819	0.333333	70.6667	13.3333	0	0	0	o	o	o	o	---NA---	No Blast Hit
Pp3c14_2270	299.202	16	-696.764	-7.49192	1.66667	385	30.6667	0.666667	0.666667	4.33333	o	o	o	o	Uncharacterised protein family (UPF0497)	gnl|BL_ORD_ID|6216AT1G03700.1 | Symbols: | Uncharacterised protein family (UPF0497) | chr1:921038-921844 FORWARD LENGTH=164	1.82441E-15	50.3937
Pp3c22_20830	54.1749	3.69282	-683.594	-53.8578	5.66667	222.667	23	0	0.333333	0.333333	o	o	o	o	GDSL-like Lipase/Acylhydrolase superfamily protein	gnl|BL_ORD_ID|24205AT4G01130.1 | Symbols: | GDSL-like Lipase/Acylhydrolase superfamily protein | chr4:485868-488007 FORWARD LENGTH=382	2.63836E-51	48.6979
Pp3c10_15570	331.986	19.5934	-680.474	-49.6999	6.66667	1606	143.333	2	3.33333	3	o	o	o	o	C2 calcium/lipid-binding and GRAM domain containing protein	gnl|BL_ORD_ID|1391AT1G03370.1 | Symbols: | C2 calcium/lipid-binding and GRAM domain containing protein | chr1:830968-834996 FORWARD LENGTH=1020	0.0	61.6019
Pp3c26_5846	12.3145	4.34968	-676.646	-49.6893	7.66667	68.3333	36	0	0	0.666667	o	o	o	o	---NA---	No Blast Hit
Pp3c7_14170	15.9421	1.96833	-676.485	-66.8504	100.333	1135.33	213.667	5	2.33333	3.33333	o		o	o	OSBP(oxysterol binding protein)-related protein 2A	gnl|BL_ORD_ID|11939AT2G31030.1 | Symbols: ORP1B | OSBP(oxysterol binding protein)-related protein 1B | chr2:13206004-13207815 FORWARD LENGTH=489	3.05437E-74	57.1429
Pp3c22_3210	90.1256	7.80032	-653.948	-47.7323	49.3333	3174	417.333	1.66667	7	9.33333	o	o	o	o	---NA---	No Blast Hit
Pp3c21_6100	600.417	29.1932	-627.538	-33.8353	1	487.333	35	0.333333	1	1	o	o	o	o	---NA---	No Blast Hit
Pp3c5_2690	1.44353	-1.76015	-605.832	-49.3585	1391.67	1434.67	858.667	1.66667	3.33333	18.6667			o	o	---NA---	No Blast Hit
Pp3c24_10380	73.092	9.41981	-587.355	-124.879	24	1252	245.333	1.66667	3	2	o	o	o	o	Protein of unknown function (DUF707)	gnl|BL_ORD_ID|20466AT3G26440.2 | Symbols: | Protein of unknown function (DUF707) | chr3:9677418-9679681 FORWARD LENGTH=396	5.52747E-100	63.3846
Pp3c14_960	5.72329	1.64959	-582.852	-214.66	14.3333	58.6667	25.6667	0.333333	0	0	o		o	o	---NA---	No Blast Hit
Pp3c27_8560	55.2356	4.71897	-574.34	-1.4722	1.33333	58	7.33333	1.33333	0	5.33333	o	o	o		---NA---	No Blast Hit
Pp3c3_14930	157.857	18.6469	-567.66	-61.8258	26.6667	3013.67	540	2.33333	7.66667	9.33333	o	o	o	o	---NA---	No Blast Hit
Pp3c7_1810	551.171	8.67437	-566.648	-9.31881	0	57	1	0	0	0	o		o		---NA---	No Blast Hit
Pp3c9_6339	912.11	102.975	-561.97	-37.3607	0.333333	311.333	50.3333	0.666667	0.666667	1.33333	o	o	o	o	bZIP transcription factor family protein	gnl|BL_ORD_ID|30446AT5G28770.1 | Symbols: BZO2H3, AtbZIP63 | bZIP transcription factor family protein | chr5:10796648-10798147 REVERSE LENGTH=307	2.0415E-32	53.0075
Pp3c12_7330	529.594	11.2458	-544.55	-12.0987	0	55	1.33333	0	0	0	o		o		Citrate synthase family protein	gnl|BL_ORD_ID|19032AT3G60100.1 | Symbols: CSY5 | citrate synthase 5 | chr3:22192888-22196246 FORWARD LENGTH=464	1.56597E-45	75.4098
Pp3c24_12370	9.53935	1.96169	-539.131	-131.397	331	2243	703	2.66667	6	5.66667	o		o	o	---NA---	No Blast Hit
Pp3c27_7720	300.911	2.88416	-531.351	-5.71788	0.666667	173	2.33333	0.333333	0.333333	0.333333	o		o		---NA---	No Blast Hit
Pp3c11_21990	2.78477	2.30037	-512.709	-10.9104	26	51.6667	64	0.333333	0	6.33333	o	o	o	o	lipase class 3 family protein	gnl|BL_ORD_ID|14898AT3G07400.1 | Symbols: | lipase class 3 family protein | chr3:2367456-2372238 FORWARD LENGTH=1003	1.52861E-10	56.7568
Pp3c1_29330	62.4376	3.39676	-503.337	-3.93791	1	50.6667	4	0	0	1	o		o		Signal transduction histidine kinase, hybrid-type, ethylene sensor	gnl|BL_ORD_ID|6095AT1G66340.1 | Symbols: ETR1, EIN1, ETR, AtETR1 | Signal transduction histidine kinase, hybrid-type, ethylene sensor | chr1:24734698-24737366 FORWARD LENGTH=738	0.0	64.6053
Pp3c19_17609	479.926	6.12269	-493.493	-6.55153	0	50	0.666667	0	0	0	o		o		---NA---	No Blast Hit
Pp3c15_10530	6.89487	1.67881	-492.097	-13.59	10	49.3333	18	0.333333	0	1.33333	o		o	o	---NA---	No Blast Hit
Pp3c1_35980	477.376	16.3909	-490.668	-17.6632	0	49.3333	2	0	0	0	o		o		---NA---	No Blast Hit
Pp3c1_3190	476.481	1	-489.855	3.56392	0	49.3333	0	0	0	0.333333	o		o		succinate dehydrogenase 2-1	gnl|BL_ORD_ID|20907AT3G27380.2 | Symbols: SDH2-1 | succinate dehydrogenase 2-1 | chr3:10131209-10132673 REVERSE LENGTH=279	3.27673E-104	70.751
Pp3c20_8770	99.3767	54.2377	-475.674	-7.69787	9.66667	690.667	571.667	0.333333	2	80.6667	o	o	o	o	PQ-loop repeat family protein / transmembrane family protein	gnl|BL_ORD_ID|23549AT4G36850.1 | Symbols: | PQ-loop repeat family protein / transmembrane family protein | chr4:17353415-17355822 REVERSE LENGTH=392	3.29096E-100	58.7065
Pp3c22_8970	49.3303	-2.70718	-473.044	-95.7989	28.6667	1003.67	11.3333	14.6667	3	0	o		o	o	Stress induced protein	gnl|BL_ORD_ID|10553AT2G40170.1 | Symbols: ATEM6, GEA6, EM6 | Stress induced protein | chr2:16779792-16780167 REVERSE LENGTH=92	1.82232E-23	65.9091
Pp3c14_20840	58.3303	10.4615	-471.424	-16.9733	19	793	216	3.66667	2.33333	13.6667	o	o	o	o	Cox19-like CHCH family protein	gnl|BL_ORD_ID|30996AT5G09570.1 | Symbols: | Cox19-like CHCH family protein | chr5:2970733-2971970 FORWARD LENGTH=139	1.02254E-29	55.2448
Pp3c6_5340	24.6197	3.36772	-470.639	-17.8207	93.6667	1642.67	342.333	3	5	20.6667	o	o	o	o	---NA---	No Blast Hit
Pp3c6_8780	25.9221	2.62805	-467.24	-28.0272	25.3333	469.667	72	2	1.33333	2.66667	o	o	o	o	Core-2/I-branching beta-1,6-N-acetylglucosaminyltransferase family protein	gnl|BL_ORD_ID|2637AT1G51770.1 | Symbols: | Core-2/I-branching beta-1,6-N-acetylglucosaminyltransferase family protein | chr1:19201919-19203224 FORWARD LENGTH=406	1.56296E-64	66.5198
Pp3c19_11000	442.185	4.89283	-463.079	-10.3614	4.33333	1404	23.3333	1	4.33333	2.33333	o	o	o	o	diacylglycerol acyltransferase family	gnl|BL_ORD_ID|15295AT3G51520.1 | Symbols: | diacylglycerol acyltransferase family | chr3:19110739-19112518 FORWARD LENGTH=314	2.26144E-24	48.4962
Pp3c4_23050	136.79	26.1029	-461.476	-106.538	0.333333	46.3333	12.6667	0	0	0	o	o	o	o	---NA---	No Blast Hit
Pp3c15_25770	4.76235	-2.25903	-452.702	-104.619	496.667	1679.67	237.667	4.66667	5.33333	2.33333	o		o	o	Senescence/dehydration-associated protein-related	gnl|BL_ORD_ID|23227AT4G35985.1 | Symbols: | Senescence/dehydration-associated protein-related | chr4:17032268-17033862 REVERSE LENGTH=448	4.82548E-94	58.134
Pp3c24_11800	93.9739	4.5565	-438.058	-24.4093	2	142.667	10.3333	0	0.333333	0.333333	o	o	o	o	methyl esterase 18	gnl|BL_ORD_ID|27195AT5G58310.1 | Symbols: ATMES18, MES18 | methyl esterase 18 | chr5:23575127-23576007 REVERSE LENGTH=263	8.89867E-27	41.9847
Pp3c23_3290	19.3662	11.8214	-428.328	-93.1898	3	42.6667	39.6667	0.333333	0	0.333333	o	o	o	o	basic helix-loop-helix (bHLH) DNA-binding superfamily protein	gnl|BL_ORD_ID|11649AT2G16910.1 | Symbols: AMS | basic helix-loop-helix (bHLH) DNA-binding superfamily protein | chr2:7331721-7334077 FORWARD LENGTH=571	1.13838E-6	49.1979
Pp3c6_2090	73.0645	8.82176	-417.528	-62.2931	0.666667	42	7.33333	0	0	0	o	o	o	o	Caleosin-related family protein	gnl|BL_ORD_ID|10958AT2G33380.1 | Symbols: RD20, CLO-3 | Caleosin-related family protein | chr2:14144984-14146374 REVERSE LENGTH=236	3.21136E-91	72.1739
Pp3c21_8040	330.417	18.7095	-402.483	-73.2776	7	1675	144	1.66667	6	2	o	o	o	o	PEBP (phosphatidylethanolamine-binding protein) family protein	gnl|BL_ORD_ID|29024AT5G01300.1 | Symbols: | PEBP (phosphatidylethanolamine-binding protein) family protein | chr5:121643-122448 REVERSE LENGTH=162	3.80837E-40	60.241
Pp3c15_21000	22.0909	7.16224	-402.004	-911.744	14	223.333	109.333	0	0.666667	0	o	o	o	o	---NA---	No Blast Hit
Pp3c5_8210	228.75	39.9816	-399.944	-59.8729	9	1484	393.667	1	5.33333	7	o	o	o	o	unknown protein; FUNCTIONS IN: molecular_function unknown; INVOLVED IN: biological_process unknown; LOCATED IN: cellular_component unknown; Has 103 Blast hits to 103 proteins in 50 species: Archae - 0; Bacteria - 4; Metazoa - 0; Fungi - 65; Plants - 32; Viruses - 0; Other Eukaryotes - 2 (source: NCBI BLink).	gnl|BL_ORD_ID|7821AT1G16770.2 | Symbols: | unknown protein; FUNCTIONS IN: molecular_function unknown; INVOLVED IN: biological_process unknown; LOCATED IN: cellular_component unknown; Has 103 Blast hits to 103 proteins in 50 species: Archae - 0; Bacteria - 4; Metazoa - 0; Fungi - 65; Plants - 32; Viruses - 0; Other Eukaryotes - 2 (source: NCBI BLink). | chr1:5738135-5739110 FORWARD LENGTH=276	1.20457E-60	59.4203
Pp3c17_16320	178.952	5.54059	-398.138	-2.60249	3	398.333	18.6667	0.333333	1.33333	7.66667	o	o	o	o	Major facilitator superfamily protein	gnl|BL_ORD_ID|29259AT5G01180.1 | Symbols: PTR5, ATPTR5 | peptide transporter 5 | chr5:61257-63240 REVERSE LENGTH=570	1.004E-171	65.2021
Pp3c26_9330	30.5451	7.5459	-395.466	-116.164	71.6667	1554.67	582.667	4.33333	5.66667	5.33333	o	o	o	o	Glycosyl hydrolases family 31 protein	gnl|BL_ORD_ID|5694AT1G68560.1 | Symbols: ATXYL1, XYL1, TRG1 | alpha-xylosidase 1 | chr1:25734435-25737897 REVERSE LENGTH=915	0.0	64.5695
Pp3c4_27780	39.2764	3.2964	-391.622	-33.6424	33	926	118	2.66667	3.33333	3.66667	o	o	o	o	---NA---	No Blast Hit
Pp3c3_5250	6.77561	2.9554	-389.536	-60.6027	8	37.6667	25.6667	0	0	0.333333	o	o	o	o	Late embryogenesis abundant (LEA) protein	gnl|BL_ORD_ID|23427AT4G36600.1 | Symbols: | Late embryogenesis abundant (LEA) protein | chr4:17263666-17264968 FORWARD LENGTH=353	3.79252E-6	48.6667
Pp3c19_5500	1.75503	-10.5034	-376.375	-23.02	506	632.667	52	1.66667	2.33333	2.33333			o	o	unknown protein; Has 30201 Blast hits to 17322 proteins in 780 species: Archae - 12; Bacteria - 1396; Metazoa - 17338; Fungi - 3422; Plants - 5037; Viruses - 0; Other Eukaryotes - 2996 (source: NCBI BLink).	gnl|BL_ORD_ID|21007AT3G03341.1 | Symbols: | unknown protein; Has 30201 Blast hits to 17322 proteins in 780 species: Archae - 12; Bacteria - 1396; Metazoa - 17338; Fungi - 3422; Plants - 5037; Viruses - 0; Other Eukaryotes - 2996 (source: NCBI BLink). | chr3:790338-790556 REVERSE LENGTH=72	1.06891E-28	77.4648
Pp3c20_23610	63.7097	6.02406	-363.984	-42.6395	0.666667	36.6667	5	0.333333	0	0	o	o	o	o	---NA---	No Blast Hit
Pp3c4_14860	394.745	6.21766	-362.545	-9.3953	11.6667	3322	79	11.3333	13.3333	9	o	o	o	o	Glycosyl hydrolases family 31 protein	gnl|BL_ORD_ID|5694AT1G68560.1 | Symbols: ATXYL1, XYL1, TRG1 | alpha-xylosidase 1 | chr1:25734435-25737897 REVERSE LENGTH=915	0.0	66.3355
Pp3c3_17020	350.676	8.67153	-360.518	-9.31977	0	36.3333	1	0	0	0	o		o		---NA---	No Blast Hit
Pp3c17_14041	2.88432	1.1816	-357.561	-165.841	175	358.667	223	0.333333	1.33333	1.33333	o		o	o	---NA---	No Blast Hit
Pp3c8_22570	187.289	14.5228	-355.909	-31.0146	1.33333	195.667	22.6667	0.333333	0.666667	0.666667	o	o	o	o	Nucleotide-sugar transporter family protein	gnl|BL_ORD_ID|29087AT5G25400.1 | Symbols: | Nucleotide-sugar transporter family protein | chr5:8823283-8824332 FORWARD LENGTH=349	1.10979E-168	82.5073
Pp3c7_25720	184.573	6.87012	-350.783	-14.6708	1.33333	193.333	10.6667	0	0.666667	0.666667	o	o	o	o	---NA---	No Blast Hit
Pp3c10_4420	12.1329	6.11547	-347.918	-52.5731	113.333	978.667	751	0.666667	4	15.3333	o	o	o	o	oxidoreductase, zinc-binding dehydrogenase family protein	gnl|BL_ORD_ID|28898AT5G61510.1 | Symbols: | GroES-like zinc-binding alcohol dehydrogenase family protein | chr5:24737084-24738975 REVERSE LENGTH=406	7.32996E-60	57.3134
Pp3c2_1350	129.706	15.5237	-332.378	-35.8224	10	933	170	2	4	5	o	o	o	o	UTP:galactose-1-phosphate uridylyltransferases;ribose-5-phosphate adenylyltransferases	gnl|BL_ORD_ID|32193AT5G18200.1 | Symbols: | UTP:galactose-1-phosphate uridylyltransferases;ribose-5-phosphate adenylyltransferases | chr5:6015270-6016555 FORWARD LENGTH=351	2.83867E-60	59.7701
Pp3c21_14400	72.2124	13.744	-319.458	-44.2871	10.3333	537.333	155	0.333333	2.33333	3.66667	o	o	o	o	RING/U-box superfamily protein	gnl|BL_ORD_ID|17356AT3G05200.1 | Symbols: ATL6 | RING/U-box superfamily protein | chr3:1477377-1478573 FORWARD LENGTH=398	1.00267E-19	47.8261
Pp3c13_24170	9.60667	4.36238	-316.109	-7.15473	15	103.667	71.3333	1.66667	0.333333	10.6667	o	o	o	o	---NA---	No Blast Hit
Pp3c3_1230	20.775	2.52469	-313.293	-13.4955	2	31.3333	5.66667	0	0	0.333333	o		o	o	Protein of unknown function (DUF604)	gnl|BL_ORD_ID|29990AT5G41460.1 | Symbols: | Protein of unknown function (DUF604) | chr5:16589724-16592197 REVERSE LENGTH=524	1.4119E-150	69.7183
Pp3c11_6230	151.591	9.69132	-306.704	-100.894	4	446.333	43	0	2	0.333333	o	o	o	o	---NA---	No Blast Hit
Pp3c23_20200	33.1137	12.5339	-306.151	-10.783	57	1350.67	779.667	0.666667	6.33333	77.6667	o	o	o	o	glyceraldehyde-3-phosphate dehydrogenase C2	gnl|BL_ORD_ID|16630AT3G04120.1 | Symbols: GAPC, GAPC-1, GAPC1 | glyceraldehyde-3-phosphate dehydrogenase C subunit 1 | chr3:1081077-1083131 FORWARD LENGTH=338	6.4282E-159	80.9524
Pp3c5_2900	8.48569	1.02019	-303.739	-42.3944	16.3333	99	18	3	0.333333	0.333333	o		o	o	ethylene responsive element binding factor 1	gnl|BL_ORD_ID|23924AT4G17500.1 | Symbols: ATERF-1, ERF-1 | ethylene responsive element binding factor 1 | chr4:9759405-9760211 FORWARD LENGTH=268	1.76697E-30	76.9231
Pp3c19_2450	1.08606	-1.53157	-301.347	-65.0294	39.3333	30.3333	27.6667	0	0	0.333333			o	o	B-box type zinc finger protein with CCT domain	gnl|BL_ORD_ID|4680AT1G25440.1 | Symbols: | B-box type zinc finger protein with CCT domain | chr1:8933939-8935284 REVERSE LENGTH=417	3.73432E-22	55.5556
Pp3c10_23600	23.6687	1.3223	-294.487	-41.9958	84.6667	1428	122	6	7	3	o		o	o	Domain of unknown function (DUF23)	gnl|BL_ORD_ID|10508AT2G33570.1 | Symbols: | Domain of unknown function (DUF23) | chr2:14217361-14219043 FORWARD LENGTH=496	1.57274E-140	66.5049
Pp3c21_2830	51.4703	3.73403	-294.112	-7.388	0.666667	29.6667	3	0	0	0.333333	o		o		---NA---	No Blast Hit
Pp3c3_5290	85.2589	21.3274	-287.514	-87.0576	0.333333	29	10.3333	0	0	0	o	o	o	o	Tubulin/FtsZ family protein	gnl|BL_ORD_ID|25635AT4G14960.2 | Symbols: TUA6 | Tubulin/FtsZ family protein | chr4:8548769-8550319 REVERSE LENGTH=450	0.0	86.9048
Pp3c1_28680	274.977	8.4392	-286.443	-3.05452	0.333333	93.6667	4	0.333333	0.333333	1.33333	o	o	o		Oleosin family protein	gnl|BL_ORD_ID|11826AT2G25890.1 | Symbols: | Oleosin family protein | chr2:11037435-11037884 FORWARD LENGTH=149	3.09182E-19	62.1849
Pp3c1_29610	109.633	15.8311	-272.927	-14.1792	1	89	19	0.666667	0.333333	1.33333	o	o	o	o	heptahelical protein 4	gnl|BL_ORD_ID|26922AT4G37680.2 | Symbols: HHP4 | heptahelical protein 4 | chr4:17701231-17702568 FORWARD LENGTH=385	2.23539E-133	66.8449
Pp3c9_20150	107.266	-1.08449	-263.98	-8.02924	3.33333	264.667	3.33333	1.66667	1.33333	0.333333	o		o	o	MSCS-like 3	gnl|BL_ORD_ID|23663AT4G00290.1 | Symbols: | Mechanosensitive ion channel protein | chr4:123097-125300 REVERSE LENGTH=497	3.11967E-98	67.9758
Pp3c23_11270	12.7064	7.70838	-259.046	-17.9848	138.667	1253	1156	3.33333	7	69.6667	o	o	o	o	Regulator of chromosome condensation (RCC1) family protein	gnl|BL_ORD_ID|16813AT3G53830.1 | Symbols: | Regulator of chromosome condensation (RCC1) family protein | chr3:19940814-19943592 FORWARD LENGTH=472	3.58396E-152	62.1242
Pp3c8_13220	106.044	10.8799	-255.827	-38.6289	6.33333	488.333	76.3333	2	2.66667	2	o	o	o	o	poly(ADP-ribose) polymerase 2	gnl|BL_ORD_ID|12035AT2G31320.1 | Symbols: PARP2, ATPARP2 | poly(ADP-ribose) polymerase 2 | chr2:13354046-13359578 REVERSE LENGTH=983	5.63058E-41	57.0213
Pp3c20_5470	247.306	11.2704	-254.153	-12.114	0	25.6667	1.33333	0	0	0	o		o		---NA---	No Blast Hit
Pp3c4_31303	245.365	1	-252.124	1	0	25.3333	0	0	0	0	o		o		---NA---	No Blast Hit
Pp3c25_12310	78.1091	1.73485	-247.908	-1.56993	3.33333	192.667	6.33333	2	1	4.33333	o		o		VQ motif-containing protein	gnl|BL_ORD_ID|18277AT3G18360.1 | Symbols: | VQ motif-containing protein | chr3:6300827-6301684 REVERSE LENGTH=285	2.48826E-7	55
Pp3c18_15700	422.319	9.74932	-244.801	-35.1829	2.33333	742	25.3333	1.33333	4.33333	0.666667	o	o	o	o	NAD(P)-binding Rossmann-fold superfamily protein	gnl|BL_ORD_ID|25964AT4G23430.2 | Symbols: | NAD(P)-binding Rossmann-fold superfamily protein | chr4:12229171-12231493 FORWARD LENGTH=322	5.2285E-70	57.7778
Pp3c7_22590	7.76895	2.80633	-241.904	-16.6434	93.3333	516.333	283.667	5.66667	3	18.3333	o	o	o	o	syntaxin of plants 51	gnl|BL_ORD_ID|7439AT1G16240.2 | Symbols: SYP51, ATSYP51 | syntaxin of plants 51 | chr1:5555183-5556340 REVERSE LENGTH=232	1.38193E-55	67.2566
Pp3c12_11470	22.9928	1.36467	-239.152	-4.9807	1.33333	24	2	0	0	0.333333	o		o		Serine/threonine-protein kinase WNK (With No Lysine)-related	gnl|BL_ORD_ID|1730AT1G60060.1 | Symbols: | Serine/threonine-protein kinase WNK (With No Lysine)-related | chr1:22139282-22141585 FORWARD LENGTH=386	4.03241E-81	72.0524
Pp3c6_16600	-1.05267	-1.09649	-238.44	-194.229	994.333	670.333	982	4.66667	4	5.33333			o	o	SNF1-related protein kinase 2.2	gnl|BL_ORD_ID|23539AT4G33950.1 | Symbols: OST1, SNRK2-6, SRK2E, SNRK2.6, P44, ATOST1 | Protein kinase superfamily protein | chr4:16272364-16274657 FORWARD LENGTH=362	0.0	93.2907
Pp3c22_100	41.6749	-1.83969	-238.265	-3.77492	0.666667	24	0.333333	0	0	0	o		o		---NA---	No Blast Hit
Pp3c10_24460	6.28683	4.62476	-238.191	-33.2589	29.3333	134	147.667	0.333333	0.666667	4.66667	o	o	o	o	nodulin MtN21 /EamA-like transporter family protein	gnl|BL_ORD_ID|15855AT3G18200.1 | Symbols: | nodulin MtN21 /EamA-like transporter family protein | chr3:6234509-6236059 REVERSE LENGTH=360	1.33358E-80	61.4325
Pp3c5_25020	68.6006	5.95438	-236.177	-8.83893	15.6667	767.667	101.667	1.66667	4.66667	12.3333	o	o	o	o	hydroxysteroid dehydrogenase 1	gnl|BL_ORD_ID|32421AT5G50700.1 | Symbols: HSD1 | hydroxysteroid dehydrogenase 1 | chr5:20623259-20624995 REVERSE LENGTH=349	5.24665E-64	57.4394
Pp3c19_23170	1.44772	1.55982	-235.6	-52.9102	23	23.6667	39.3333	1.33333	0	0.666667			o	o	GroES-like zinc-binding dehydrogenase family protein	gnl|BL_ORD_ID|31046AT5G43940.1 | Symbols: HOT5, ADH2, GSNOR, ATGSNOR1, PAR2 | GroES-like zinc-binding dehydrogenase family protein | chr5:17684265-17686379 FORWARD LENGTH=379	1.95902E-139	69.1099
Pp3c14_25290	2.0221	-1.19012	-233.512	-15.0467	935	1344.67	848	7	8.33333	61	o		o	o	LOCATED IN: chloroplast; EXPRESSED IN: 21 plant structures; EXPRESSED DURING: 12 growth stages; CONTAINS InterPro DOMAIN/s: RNA polymerase II-associated protein 1, C-terminal (InterPro:IPR013929), RNA polymerase II-associated protein 1, N-terminal (InterPro:IPR013930); Has 276 Blast hits to 220 proteins in 102 species: Archae - 0; Bacteria - 2; Metazoa - 151; Fungi - 65; Plants - 41; Viruses - 0;…	gnl|BL_ORD_ID|24787AT4G38440.1 | Symbols: | LOCATED IN: chloroplast; EXPRESSED IN: 21 plant structures; EXPRESSED DURING: 12 growth stages; CONTAINS InterPro DOMAIN/s: RNA polymerase II-associated protein 1, C-terminal (InterPro:IPR013929), RNA polymerase II-associated protein 1, N-terminal (InterPro:IPR013930); Has 276 Blast hits to 220 proteins in 102 species: Archae - 0; Bacteria - 2; Metazoa …	4.91544E-140	49.4205
Pp3c19_5460	5.3118	-2.8775	-232.229	-66.5493	132.333	492.667	48.3333	2	3	0.666667	o		o	o	unknown protein; Has 30201 Blast hits to 17322 proteins in 780 species: Archae - 12; Bacteria - 1396; Metazoa - 17338; Fungi - 3422; Plants - 5037; Viruses - 0; Other Eukaryotes - 2996 (source: NCBI BLink).	gnl|BL_ORD_ID|21007AT3G03341.1 | Symbols: | unknown protein; Has 30201 Blast hits to 17322 proteins in 780 species: Archae - 12; Bacteria - 1396; Metazoa - 17338; Fungi - 3422; Plants - 5037; Viruses - 0; Other Eukaryotes - 2996 (source: NCBI BLink). | chr3:790338-790556 REVERSE LENGTH=72	1.06891E-28	77.4648
Pp3c11_8560	5.30423	-1.02517	-232.117	-17.5325	298	1127.33	312.667	12.6667	7	19.3333	o		o	o	---NA---	No Blast Hit
Pp3c8_18970	-1.47697	-6.02665	-231.065	-65.8289	156.667	75.3333	28	0	0.333333	0.333333			o	o	---NA---	No Blast Hit
Pp3c17_22430	10.153	2.24578	-230.624	-161.483	212.333	1530.33	515	11.6667	9.66667	3.33333	o	o	o	o	ERD (early-responsive to dehydration stress) family protein	gnl|BL_ORD_ID|18991AT3G01100.1 | Symbols: HYP1, ATHYP1 | hypothetical protein 1 | chr3:35013-38176 REVERSE LENGTH=703	3.37897E-155	58.3217
Pp3c21_250	222.986	1	-229.212	1	0	23	0	0	0	0	o		o		---NA---	No Blast Hit
Pp3c16_13150	3.42222	-2.73395	-225.856	-1.6172	197.667	482.667	78	14.6667	3	52.3333	o		o		NAC (No Apical Meristem) domain transcriptional regulator superfamily protein	gnl|BL_ORD_ID|25616AT4G27410.2 | Symbols: RD26, ANAC072 | NAC (No Apical Meristem) domain transcriptional regulator superfamily protein | chr4:13707928-13709013 REVERSE LENGTH=297	2.06885E-7	43.7037
Pp3c24_15220	4.99783	1.48481	-221.984	-20.794	105	373	169	3.33333	2.33333	8.66667	o		o	o	---NA---	No Blast Hit
Pp3c3_9730	7.65218	-1.13282	-218.535	-4.84986	13	71.6667	12.3333	7	0.333333	2.66667	o		o	o	xyloglucan endotransglucosylase/hydrolase 28	gnl|BL_ORD_ID|849AT1G14720.1 | Symbols: XTR2, EXGT-A2, ATXTH28, XTH28 | xyloglucan endotransglucosylase/hydrolase 28 | chr1:5066806-5068466 REVERSE LENGTH=332	6.73764E-76	56.1462
Pp3c8_12731	35.4004	1.73573	-209.669	-11.6345	6.33333	162.333	12	0.333333	1	1	o		o	o	unknown protein; Has 30201 Blast hits to 17322 proteins in 780 species: Archae - 12; Bacteria - 1396; Metazoa - 17338; Fungi - 3422; Plants - 5037; Viruses - 0; Other Eukaryotes - 2996 (source: NCBI BLink).	gnl|BL_ORD_ID|21007AT3G03341.1 | Symbols: | unknown protein; Has 30201 Blast hits to 17322 proteins in 780 species: Archae - 12; Bacteria - 1396; Metazoa - 17338; Fungi - 3422; Plants - 5037; Viruses - 0; Other Eukaryotes - 2996 (source: NCBI BLink). | chr3:790338-790556 REVERSE LENGTH=72	1.85058E-29	72.2222
Pp3c9_6250	329.622	19.7808	-206.521	-1.69181	2.33333	585.333	52.6667	1.33333	4	33.3333	o	o	o		Protein of unknown function (DUF506)	gnl|BL_ORD_ID|18147AT3G22970.1 | Symbols: | Protein of unknown function (DUF506) | chr3:8152592-8153881 FORWARD LENGTH=370	1.46718E-63	62.6016
Pp3c17_13980	2.63155	-1.84885	-203.663	-17.961	60	112.333	35.3333	0	0.666667	2	o		o	o	---NA---	No Blast Hit
Pp3c7_23760	10.2459	2.47346	-202.646	-4.48817	2.66667	20.3333	7.33333	0	0	1.66667	o		o	o	---NA---	No Blast Hit
Pp3c21_13209	2.20761	-3.66611	-199.247	-31.5316	12.6667	20	3.66667	0	0	0	o		o	o	---NA---	No Blast Hit
Pp3c15_8710	57.2922	11.7178	-193.098	-47.6953	0.333333	19.3333	5.66667	0.666667	0	0	o	o	o	o	GRAS family transcription factor	gnl|BL_ORD_ID|16572AT3G49950.1 | Symbols: | GRAS family transcription factor | chr3:18522570-18523802 FORWARD LENGTH=410	1.4635E-69	57.716
Pp3c17_6510	187.093	3.56518	-192.331	-3.77752	0	19.3333	0.333333	0	0	0	o		o		polygalacturonase 2	gnl|BL_ORD_ID|680AT1G49320.1 | Symbols: ATUSPL1, USPL1 | unknown seed protein like 1 | chr1:18246441-18247817 FORWARD LENGTH=280	2.15224E-15	45.641
Pp3c17_18730	3.22605	-2.92398	-192.227	-7.27903	8.33333	19.3333	3	0	0	0.333333	o		o		ABC-2 type transporter family protein	gnl|BL_ORD_ID|33307AT5G06530.1 | Symbols: | ABC-2 type transporter family protein | chr5:1990060-1994605 REVERSE LENGTH=751	0.0	70.5607
Pp3c8_4790	19.4161	2.12989	-186.591	-23.3249	7.33333	103	17	1.33333	0.666667	0.666667	o	o	o	o	---NA---	No Blast Hit
Pp3c5_22280	300.701	13.9088	-185.336	-15.9145	0.333333	102.333	6.66667	0.333333	0.666667	0.333333	o	o	o	o	Integrase-type DNA-binding superfamily protein	gnl|BL_ORD_ID|3843AT1G75490.1 | Symbols: | Integrase-type DNA-binding superfamily protein | chr1:28336045-28336665 FORWARD LENGTH=206	2.61834E-34	86.6667
Pp3c5_23710	6.40401	1.62075	-180.083	-18.7098	415	1889	727	6	15.3333	42	o		o	o	alpha/beta-Hydrolases superfamily protein	gnl|BL_ORD_ID|17423AT3G61680.1 | Symbols: | alpha/beta-Hydrolases superfamily protein | chr3:22824630-22826926 FORWARD LENGTH=649	7.80043E-104	66.5625
Pp3c26_5450	18.4757	2.36339	-180.053	-8.45607	4.33333	59	11.3333	0.333333	0.333333	1.33333	o		o	o	---NA---	No Blast Hit
Pp3c8_23820	174.673	1	-179.519	1	0	18	0	0	0	0	o		o		---NA---	No Blast Hit
Pp3c26_5720	3.59432	2.23347	-172.156	-38.2907	6.66667	17.3333	16.3333	0.666667	0	0.333333	o	o	o	o	Peroxidase superfamily protein	gnl|BL_ORD_ID|32854AT5G64120.1 | Symbols: | Peroxidase superfamily protein | chr5:25659551-25660946 REVERSE LENGTH=328	1.14149E-85	60.8108
Pp3c15_15840	37.8224	2.95021	-170.552	-57.9931	7.66667	210	24.6667	4.33333	1.66667	0.333333	o	o	o	o	Auxin efflux carrier family protein	gnl|BL_ORD_ID|27303AT5G01990.1 | Symbols: | Auxin efflux carrier family protein | chr5:377373-379600 REVERSE LENGTH=431	2.84043E-150	72.7941
Pp3c19_22130	165.051	24.077	-169.664	-7.2932	0	17	3	0.333333	0	0.333333	o	o	o		SPIRAL1-like1	gnl|BL_ORD_ID|8235AT1G26355.1 | Symbols: SP1L1 | SPIRAL1-like1 | chr1:9117950-9118611 REVERSE LENGTH=113	1.85441E-6	74.1935
Pp3c25_2730	84.2011	7.7492	-169.174	-11.1834	26.3333	1583	220.667	5.33333	13.6667	21.3333	o	o	o	o	---NA---	No Blast Hit
Pp3c4_15600	11.029	1.92766	-166.129	-10.3112	2	16.6667	4.33333	2	0	0.333333	o		o	o	2-oxoglutarate (2OG) and Fe(II)-dependent oxygenase superfamily protein	gnl|BL_ORD_ID|19832AT3G21420.1 | Symbols: | 2-oxoglutarate (2OG) and Fe(II)-dependent oxygenase superfamily protein | chr3:7541579-7543221 FORWARD LENGTH=364	5.22014E-66	54.2466
Pp3c6_20720	180.903	11.7532	-165.264	-4.96516	6.66667	874	85.6667	5.33333	7.66667	18.6667	o	o	o	o	ferric reduction oxidase 6	gnl|BL_ORD_ID|29806AT5G49730.1 | Symbols: ATFRO6, FRO6 | ferric reduction oxidase 6 | chr5:20201355-20204455 REVERSE LENGTH=738	1.63894E-108	53.0986
Pp3c11_6200	160.264	11.283	-164.816	-3.40214	0	16.6667	1.33333	0.333333	0	0.333333	o		o		Eukaryotic aspartyl protease family protein	gnl|BL_ORD_ID|31381AT5G43100.1 | Symbols: | Eukaryotic aspartyl protease family protein | chr5:17299264-17302718 FORWARD LENGTH=631	1.736E-6	65.625
Pp3c20_21740	29.5283	2.99869	-164.442	-10.723	23.6667	499	77	4	4.33333	7.66667	o	o	o	o	---NA---	No Blast Hit
Pp3c8_23600	158.765	1	-163.183	1	0	16.3333	0	0	0	0	o		o		---NA---	No Blast Hit
Pp3c21_3570	4.36462	-1.36649	-162.745	-12.9756	17	54	13.3333	2	0.333333	1	o		o	o	---NA---	No Blast Hit
Pp3c24_9770	130.505	20.0851	-161.643	-15.9307	2	198.667	46	0.333333	1.66667	3	o	o	o	o	Regulator of chromosome condensation (RCC1) family protein	gnl|BL_ORD_ID|16813AT3G53830.1 | Symbols: | Regulator of chromosome condensation (RCC1) family protein | chr3:19940814-19943592 FORWARD LENGTH=472	3.35764E-137	61.3636
Pp3c11_1200	2.68564	-1.19669	-161.184	-20.0917	447.333	853.333	404.667	7.66667	7.66667	21.6667	o		o	o	---NA---	No Blast Hit
Pp3c12_18420	188.737	8.98146	-161.111	-2.6347	1.33333	197.667	14	2.33333	1.66667	5.66667	o	o	o	o	---NA---	No Blast Hit
Pp3c8_12730	18.6094	1.84551	-160.916	-9.61692	9.33333	127.333	18.3333	1	1	2	o		o	o	unknown protein; Has 30201 Blast hits to 17322 proteins in 780 species: Archae - 12; Bacteria - 1396; Metazoa - 17338; Fungi - 3422; Plants - 5037; Viruses - 0; Other Eukaryotes - 2996 (source: NCBI BLink).	gnl|BL_ORD_ID|21007AT3G03341.1 | Symbols: | unknown protein; Has 30201 Blast hits to 17322 proteins in 780 species: Archae - 12; Bacteria - 1396; Metazoa - 17338; Fungi - 3422; Plants - 5037; Viruses - 0; Other Eukaryotes - 2996 (source: NCBI BLink). | chr3:790338-790556 REVERSE LENGTH=72	1.85058E-29	72.2222
Pp3c2_36090	441.927	19.6055	-159.873	-8.9687	2.66667	882.667	58.3333	2.66667	8	7	o	o	o	o	PEBP (phosphatidylethanolamine-binding protein) family protein	gnl|BL_ORD_ID|27521AT5G62040.1 | Symbols: | PEBP (phosphatidylethanolamine-binding protein) family protein | chr5:24922810-24923709 FORWARD LENGTH=177	4.6447E-10	47.7987
Pp3c4_3450	28.7225	1.72123	-158.982	-98.0277	152	3098.67	282.333	17.3333	28.6667	3	o		o	o	AWPM-19-like family protein	gnl|BL_ORD_ID|1180AT1G04560.1 | Symbols: | AWPM-19-like family protein | chr1:1245070-1245888 FORWARD LENGTH=186	1.49055E-41	62.2093
Pp3c19_11106	29.5328	8.85506	-157.273	-5.25401	4	86.6667	39.3333	0.333333	0.666667	8	o	o	o	o	unknown protein; BEST Arabidopsis thaliana protein match is: unknown protein (TAIR:AT2G22270.1); Has 148 Blast hits to 144 proteins in 18 species: Archae - 0; Bacteria - 0; Metazoa - 0; Fungi - 0; Plants - 144; Viruses - 0; Other Eukaryotes - 4 (source: NCBI BLink).	gnl|BL_ORD_ID|25661AT4G39860.2 | Symbols: | unknown protein; BEST Arabidopsis thaliana protein match is: unknown protein (TAIR:AT2G22270.1); Has 148 Blast hits to 144 proteins in 18 species: Archae - 0; Bacteria - 0; Metazoa - 0; Fungi - 0; Plants - 144; Viruses - 0; Other Eukaryotes - 4 (source: NCBI BLink). | chr4:18499909-18501472 FORWARD LENGTH=298	2.95664E-59	62.2222
Pp3c5_25070	15.0091	2.48175	-157.15	-7.53524	8	87.3333	21.6667	3.33333	0.666667	3	o	o	o	o	Heavy metal transport/detoxification superfamily protein	gnl|BL_ORD_ID|6247AT1G06330.1 | Symbols: | Heavy metal transport/detoxification superfamily protein | chr1:1931671-1932266 REVERSE LENGTH=159	3.06188E-12	58.6207
Pp3c21_19750	152.723	1	-156.801	1	0	15.6667	0	0	0	0	o		o		---NA---	No Blast Hit
Pp3c14_1500	69.0941	4.4724	-156.642	-16.2636	2.33333	120.333	12	1	1	0.666667	o	o	o	o	---NA---	No Blast Hit
Pp3c16_9970	4.05645	-2.7777	-156.311	-4.94052	5.33333	15.6667	2	2	0	0.333333	o		o		myb domain protein 16	gnl|BL_ORD_ID|32731AT5G15310.1 | Symbols: ATMYB16, ATMIXTA, MYB16 | myb domain protein 16 | chr5:4974894-4976106 FORWARD LENGTH=326	3.41186E-82	79.096
Pp3c5_21720	-1.17841	-8.14991	-156.263	-28.8791	26	15.6667	3.33333	0	0	0			o	o	Subtilase family protein	gnl|BL_ORD_ID|11659AT2G04160.1 | Symbols: AIR3 | Subtilisin-like serine endopeptidase family protein | chr2:1401450-1407694 REVERSE LENGTH=772	0.0	67.9842
Pp3c22_650	12.2267	3.24628	-154.21	-25.4304	9.66667	85	34	1.66667	0.666667	1.33333	o	o	o	o	---NA---	No Blast Hit
Pp3c25_9710	149.207	3.56009	-153.268	-3.77496	0	15.3333	0.333333	0	0	0	o		o		---NA---	No Blast Hit
Pp3c11_3190	2.01954	-1.43649	-153.112	-19.567	83	119.333	62.3333	4.33333	1	3.33333	o		o	o	bZIP transcription factor family protein	gnl|BL_ORD_ID|24471AT4G18690.1 | Symbols: | unknown protein; BEST Arabidopsis thaliana protein match is: unknown protein (TAIR:AT4G18680.1); Has 522 Blast hits to 522 proteins in 39 species: Archae - 0; Bacteria - 0; Metazoa - 9; Fungi - 0; Plants - 513; Viruses - 0; Other Eukaryotes - 0 (source: NCBI BLink). | chr4:10282788-10283636 FORWARD LENGTH=282	7.00864E-15	44.9153
Pp3c6_1130	12.4197	3.29896	-152.901	-18.2648	189.333	1671	677.333	6.33333	16	40	o	o	o	o	---NA---	No Blast Hit
Pp3c3_860	3.02256	-2.28687	-152.153	-25.164	39	84	18.3333	0.333333	0.666667	0.666667	o		o	o	---NA---	No Blast Hit
Pp3c11_6140	1048.62	61.979	-151.298	-41.3268	0.333333	357.667	30.6667	1	3.33333	0.666667	o	o	o	o	dentin sialophosphoprotein-related	gnl|BL_ORD_ID|32890AT5G64170.1 | Symbols: | dentin sialophosphoprotein-related | chr5:25672904-25675445 REVERSE LENGTH=566	1.64092E-10	54.2553
Pp3c2_29330	31.4835	1.07038	-146.816	-3.3259	2	48	2.33333	0.666667	0.333333	0.666667	o		o		dicarboxylate carrier 2	gnl|BL_ORD_ID|25388AT4G24570.1 | Symbols: DIC2 | dicarboxylate carrier 2 | chr4:12686546-12687487 FORWARD LENGTH=313	6.54092E-80	67.0588
Pp3c8_19400	4.84042	1.98062	-140.832	-73.3553	4	14.3333	8.66667	0	0	0	o		o	o	---NA---	No Blast Hit
Pp3c8_23830	41.5304	-3.76835	-139.976	1	0.333333	14	0	0	0	0	o		o		---NA---	No Blast Hit
Pp3c3_12260	230.654	6.68372	-139.866	-3.38035	1.66667	290.333	12.6667	2.33333	3	4	o	o	o	o	Late embryogenesis abundant protein (LEA) family protein	gnl|BL_ORD_ID|705AT1G72100.1 | Symbols: | late embryogenesis abundant domain-containing protein / LEA domain-containing protein | chr1:27127250-27128811 FORWARD LENGTH=480	8.84744E-22	49.1736
Pp3c13_11910	101.884	5.26919	-139.785	-7.01984	2.66667	204	16	3.66667	2	2.33333	o	o	o	o	xyloglucan endotransglucosylase/hydrolase 30	gnl|BL_ORD_ID|1943AT1G32170.1 | Symbols: XTR4, XTH30 | xyloglucan endotransglucosylase/hydrolase 30 | chr1:11575434-11577776 FORWARD LENGTH=343	1.65256E-74	60.3509
Pp3c11_14810	9.85731	1.65205	-138.649	-9.63277	118	830	213.667	22	8.66667	23.6667	o		o	o	HSP20-like chaperones superfamily protein	gnl|BL_ORD_ID|27227AT5G12030.1 | Symbols: AT-HSP17.6A, HSP17.6, HSP17.6A | heat shock protein 17.6A | chr5:3884214-3884684 REVERSE LENGTH=156	4.76338E-30	62.5806
Pp3c26_5840	14.2923	1.58566	-137.302	-17.3812	7.33333	75.3333	12.6667	0	0.666667	0.666667	o		o	o	Peroxidase superfamily protein	gnl|BL_ORD_ID|32854AT5G64120.1 | Symbols: | Peroxidase superfamily protein | chr5:25659551-25660946 REVERSE LENGTH=328	6.02556E-65	49.4286
Pp3c3_19905	23.9867	3.69348	-137.085	-26.0551	0.666667	13.6667	3	0	0	0	o		o	o	---NA---	No Blast Hit
Pp3c8_1800	36.9558	2.64464	-133.43	-7.43431	13	346	37.3333	3	3.66667	5.33333	o	o	o	o	Domain of unknown function (DUF23)	gnl|BL_ORD_ID|10508AT2G33570.1 | Symbols: | Domain of unknown function (DUF23) | chr2:14217361-14219043 FORWARD LENGTH=496	3.51767E-149	69.8734
Pp3c23_17590	129.541	3.5652	-133.123	-3.77749	0	13.3333	0.333333	0	0	0	o		o		Major facilitator superfamily protein	gnl|BL_ORD_ID|12706AT2G28120.1 | Symbols: | Major facilitator superfamily protein | chr2:11985934-11987667 FORWARD LENGTH=577	4.52431E-124	53.1605
Pp3c3_5380	21.1977	3.31916	-133.031	-24.7468	34.6667	523.333	124.333	3.33333	5.66667	5.33333	o	o	o	o	---NA---	No Blast Hit
Pp3c19_5180	4.2146	2.65597	-132.719	-9.46055	4.33333	13.3333	12.6667	0	0	1.33333	o	o	o	o	---NA---	No Blast Hit
Pp3c16_3130	-1.82326	-6.06637	-132.67	-51.1098	34.3333	13.3333	6	0	0	0			o	o	---NA---	No Blast Hit
Pp3c16_13070	85.7824	8.94995	-132.388	-4.40394	4	252.333	39.6667	1.66667	2.66667	9.66667	o	o	o	o	NAD(P)-binding Rossmann-fold superfamily protein	gnl|BL_ORD_ID|18500AT3G20790.1 | Symbols: | NAD(P)-binding Rossmann-fold superfamily protein | chr3:7268802-7271099 FORWARD LENGTH=355	2.38963E-118	66.2234
Pp3c1_13870	38.2331	4.34661	-130.733	-7.43682	16.6667	462	79	1.33333	5	11.3333	o	o	o	o	purple acid phosphatase 8	gnl|BL_ORD_ID|13295AT2G01890.2 | Symbols: PAP8, ATPAP8 | purple acid phosphatase 8 | chr2:396985-399168 REVERSE LENGTH=307	1.78488E-59	71.4286
Pp3c16_15980	16.0469	2.57463	-129.238	-2.98444	1	13	3	0.333333	0	1	o		o		phosphate transporter 1;7	gnl|BL_ORD_ID|16971AT3G54700.1 | Symbols: PHT1;7 | phosphate transporter 1;7 | chr3:20248463-20250070 REVERSE LENGTH=535	0.0	81.7476
Pp3c11_11630	-2.52284	-19.2325	-128.993	-4.29437	149.667	42	8.33333	6	0.333333	2			o	o	---NA---	No Blast Hit
Pp3c12_26090	31.3638	2.81749	-128.136	-31.6351	4.33333	99.6667	13.3333	2	1	0.333333	o	o	o	o	---NA---	No Blast Hit
Pp3c14_20550	-1.82079	-4.53764	-126.983	-65.123	32.6667	12.6667	7.66667	0	0	0			o	o	Chalcone and stilbene synthase family protein	gnl|BL_ORD_ID|27470AT5G13930.1 | Symbols: CHS, TT4, ATCHS | Chalcone and stilbene synthase family protein | chr5:4488762-4490035 FORWARD LENGTH=395	1.36062E-65	54.5932
Pp3c3_12279	123.022	3.57944	-126.482	-3.78411	0	12.6667	0.333333	0	0	0	o		o		---NA---	No Blast Hit
Pp3c7_24880	6.3853	1.03193	-126.318	-25.8676	2.66667	12.6667	3	0	0	0	o		o	o	GRAS family transcription factor	gnl|BL_ORD_ID|21920AT4G37650.1 | Symbols: SHR, SGR7 | GRAS family transcription factor | chr4:17691871-17693466 FORWARD LENGTH=531	3.82872E-134	69.0476
Pp3c5_12270	33.8545	6.08806	-126.146	-22.1719	65.6667	1577.33	431.667	5	18.3333	21	o	o	o	o	---NA---	No Blast Hit
Pp3c5_21722	-1.25124	-6.99737	-126.069	-28.8335	22.3333	12.6667	3.33333	0	0	0			o	o	Subtilase family protein	gnl|BL_ORD_ID|11659AT2G04160.1 | Symbols: AIR3 | Subtilisin-like serine endopeptidase family protein | chr2:1401450-1407694 REVERSE LENGTH=772	0.0	67.9842
Pp3c8_4710	120.092	3.69051	-125.431	1.2192	0.666667	69	3	2.33333	0.666667	4	o		o		SITE-1 protease	gnl|BL_ORD_ID|28395AT5G19660.1 | Symbols: ATSBT6.1, S1P, ATS1P | SITE-1 protease | chr5:6642118-6646418 REVERSE LENGTH=1038	3.78373E-7	54.3478
Pp3c2_21950	82.3015	8.65837	-124.83	-7.67806	2	125	19.6667	0.666667	1.33333	2.66667	o	o	o	o	Tetratricopeptide repeat (TPR)-like superfamily protein	gnl|BL_ORD_ID|30271AT5G41950.1 | Symbols: | Tetratricopeptide repeat (TPR)-like superfamily protein | chr5:16785825-16789360 FORWARD LENGTH=565	5.44182E-112	60.0529
Pp3c8_8851	21.6533	4.09032	-123.661	-28.8336	0.666667	12.3333	3.33333	0	0	0	o		o	o	---NA---	No Blast Hit
Pp3c15_15320	28.2904	5.23947	-122.031	-13.2967	19.6667	399	112	4	4.66667	9	o	o	o	o	SNF7 family protein	gnl|BL_ORD_ID|29340AT5G22950.1 | Symbols: VPS24.1 | SNF7 family protein | chr5:7681380-7682720 FORWARD LENGTH=229	1.92192E-82	77.2321
Pp3c8_18910	7.96612	1.53118	-120.709	-51.0253	98.3333	556	163	2.33333	6.66667	3.33333	o		o	o	---NA---	No Blast Hit
Pp3c12_25910	12.0527	1.4049	-120.527	-178.533	14	121	21.3333	0.333333	1.33333	0	o		o	o	Protein of unknown function (DUF567)	gnl|BL_ORD_ID|33268AT5G01750.2 | Symbols: | Protein of unknown function (DUF567) | chr5:290034-291109 FORWARD LENGTH=217	1.23551E-27	57.6087
Pp3c23_19750	5.15297	2.50476	-117.81	-59.0706	170.333	623	462	6	7.66667	8.33333	o	o	o	o	EXS (ERD1/XPR1/SYG1) family protein	gnl|BL_ORD_ID|19200AT3G23430.1 | Symbols: PHO1, ATPHO1 | phosphate 1 | chr3:8387818-8393242 REVERSE LENGTH=782	5.28422E-165	65.6189
Pp3c26_5880	6.68801	3.82922	-116.61	-84.4881	2.33333	11.6667	10	0.333333	0	0	o	o	o	o	Peroxidase superfamily protein	gnl|BL_ORD_ID|31202AT5G15180.1 | Symbols: | Peroxidase superfamily protein | chr5:4930561-4932211 FORWARD LENGTH=329	1.43635E-13	65.5172
Pp3c3_4270	27.5132	11.3847	-114.608	-36.6974	17.6667	346.667	218.667	5	4.33333	6.33333	o	o	o	o	RmlC-like cupins superfamily protein	gnl|BL_ORD_ID|22226AT4G14716.1 | Symbols: ATARD1, ARD1 | acireductone dioxygenase 1 | chr4:8430484-8431867 REVERSE LENGTH=192	2.13961E-50	63.4831
Pp3c11_6110	48.9237	2.3176	-113.913	-2.69024	1.66667	63	4.33333	1.33333	0.666667	1.66667	o		o		exocyst subunit exo70 family protein A1	gnl|BL_ORD_ID|34466AT5G03540.2 | Symbols: ATEXO70A1, EXO70A1 | exocyst subunit exo70 family protein A1 | chr5:890194-893916 FORWARD LENGTH=523	1.75852E-11	67.1233
Pp3c13_9240	29.9004	2.93246	-111.775	-10.4035	6.33333	136.667	20.3333	1	1.66667	2	o	o	o	o	NHL domain-containing protein	gnl|BL_ORD_ID|6876AT1G23890.1 | Symbols: | NHL domain-containing protein | chr1:8439321-8440803 REVERSE LENGTH=261	2.0627E-39	57.1429
Pp3c14_7170	54.7777	10.556	-111.726	-10.4376	5.33333	212.667	62.3333	0.666667	2.66667	6.33333	o	o	o	o	alpha/beta-Hydrolases superfamily protein	gnl|BL_ORD_ID|20420AT3G09690.2 | Symbols: | alpha/beta-Hydrolases superfamily protein | chr3:2972356-2974592 FORWARD LENGTH=527	3.66082E-48	49.8498
Pp3c20_20888	107.152	6.12278	-110.117	-6.55153	0	11	0.666667	0	0	0	o		o		---NA---	No Blast Hit
Pp3c10_20710	1.40242	2.09307	-109.722	-34.1594	11	11	25	0	0	0.666667		o	o	o	Peroxidase superfamily protein	gnl|BL_ORD_ID|32854AT5G64120.1 | Symbols: | Peroxidase superfamily protein | chr5:25659551-25660946 REVERSE LENGTH=328	1.14833E-87	61.4094
Pp3c3_34390	3.7953	2.45957	-107.799	-112.47	31	83.6667	82.3333	0	1	0.666667	o	o	o	o	---NA---	No Blast Hit
Pp3c3_22400	9.49924	1.89285	-106.189	-10.0285	5	34.6667	10.3333	0	0.333333	1	o		o	o	---NA---	No Blast Hit
Pp3c9_3710	-3.41479	-4.33229	-104.369	-338.975	164	34	41	1.66667	0.333333	0			o	o	---NA---	No Blast Hit
Pp3c3_37419	30.7816	-1.05328	-103.697	-3.78415	0.333333	10.3333	0.333333	0	0	0	o		o		---NA---	No Blast Hit
Pp3c4_15970	35.2752	2.8255	-103.352	-7.95301	22.6667	574.667	69.3333	4.66667	8	9.33333	o	o	o	o	alpha-amylase-like 3	gnl|BL_ORD_ID|21925AT4G25000.1 | Symbols: ATAMY1, AMY1 | alpha-amylase-like | chr4:12852109-12853825 REVERSE LENGTH=423	2.88807E-150	68.9826
Pp3c15_19571	-1.66663	-2.45501	-103.278	-25.1936	24.3333	10.3333	10.6667	0.333333	0	0.333333			o	o	---NA---	No Blast Hit
Pp3c9_14830	97.2228	6.14152	-99.9729	-6.55949	0	10	0.666667	0	0	0	o		o		Pathogenesis-related thaumatin superfamily protein	gnl|BL_ORD_ID|26631AT4G38670.3 | Symbols: | Pathogenesis-related thaumatin superfamily protein | chr4:18069856-18071227 REVERSE LENGTH=281	3.92298E-20	44.7581
Pp3c12_22730	29.6446	-3.76851	-99.9037	13.8192	0.333333	10	0	0	0	1.66667	o		o		---NA---	No Blast Hit
Pp3c13_7000	-1.76716	-1.58565	-99.7158	-142.127	25	10	17	0	0	0			o	o	glyoxal oxidase-related protein	gnl|BL_ORD_ID|18481AT3G53950.1 | Symbols: | glyoxal oxidase-related protein | chr3:19975704-19977341 FORWARD LENGTH=545	4.54359E-177	62.594
Pp3c26_10110	7.59568	1.42891	-96.7649	-3.7242	1.66667	9.66667	2.66667	2.33333	0	0.666667	o		o		---NA---	No Blast Hit
Pp3c5_14630	121.075	21.8998	-96.2257	-4.25212	3	269.667	73.3333	3.33333	4	18.6667	o	o	o	o	phosphoenolpyruvate carboxylase 2	gnl|BL_ORD_ID|16696AT3G14940.1 | Symbols: ATPPC3, PPC3 | phosphoenolpyruvate carboxylase 3 | chr3:5025584-5029476 FORWARD LENGTH=968	0.0	86.4108
Pp3c14_20850	74.8518	13.6394	-94.9599	-14.6352	3.66667	203.333	55.6667	3.66667	3	4	o	o	o	o	---NA---	No Blast Hit
Pp3c3_30560	-3.41771	-61.483	-93.2437	-1.84062	45.3333	9.33333	0.666667	0	0	0.333333			o		Pectin lyase-like superfamily protein	gnl|BL_ORD_ID|28470AT5G19730.1 | Symbols: | Pectin lyase-like superfamily protein | chr5:6670562-6673202 FORWARD LENGTH=383	1.02521E-111	68.6007
Pp3c2_29340	287.707	6.12462	-91.3709	-1.06915	0	29.6667	0.666667	0	0.333333	0.666667	o		o		unknown protein; Has 3995 Blast hits to 3325 proteins in 374 species: Archae - 19; Bacteria - 205; Metazoa - 2201; Fungi - 364; Plants - 149; Viruses - 22; Other Eukaryotes - 1035 (source: NCBI BLink).	gnl|BL_ORD_ID|13211AT2G46980.2 | Symbols: | unknown protein; Has 3995 Blast hits to 3325 proteins in 374 species: Archae - 19; Bacteria - 205; Metazoa - 2201; Fungi - 364; Plants - 149; Viruses - 22; Other Eukaryotes - 1035 (source: NCBI BLink). | chr2:19299868-19303429 REVERSE LENGTH=793	6.51856E-10	55.414
Pp3c5_1920	1.38949	-14.462	-90.709	-2.28059	50.6667	50	3.66667	3	0.666667	1.66667			o		polyubiquitin 10	gnl|BL_ORD_ID|32443AT5G20620.1 | Symbols: UBQ4 | ubiquitin 4 | chr5:6973315-6974463 REVERSE LENGTH=382	0.0	97.1698
Pp3c19_11413	26.7643	3.66217	-90.1944	-14.8856	0.333333	9	1.66667	0.333333	0	0	o		o		---NA---	No Blast Hit
Pp3c9_14130	15.7691	-1.83699	-90.0847	-3.77499	0.666667	9	0.333333	0	0	0	o		o		alpha/beta-Hydrolases superfamily protein	gnl|BL_ORD_ID|19573AT3G62590.1 | Symbols: | alpha/beta-Hydrolases superfamily protein | chr3:23147973-23150169 REVERSE LENGTH=649	2.96031E-94	58.9912
Pp3c25_40	3.70401	1.24028	-90.0759	-118.564	119.333	314.333	159.667	9.33333	5	1.33333	o		o	o	vacuolar iron transporter 1	gnl|BL_ORD_ID|12622AT2G01770.1 | Symbols: VIT1, ATVIT1 | vacuolar iron transporter 1 | chr2:334775-336425 REVERSE LENGTH=250	4.37569E-22	49.3333
Pp3c16_11950	35.7786	1.47934	-89.0917	-4.16785	1	29	1.66667	0	0.333333	0.333333	o		o		---NA---	No Blast Hit
Pp3c25_5510	44.5794	2.17179	-88.9087	-11.8329	16	509	37.6667	5	8.33333	3.33333	o	o	o	o	NAD(P)-binding Rossmann-fold superfamily protein	gnl|BL_ORD_ID|32541AT5G51030.1 | Symbols: | NAD(P)-binding Rossmann-fold superfamily protein | chr5:20747862-20749352 REVERSE LENGTH=314	2.31318E-79	61.5942
Pp3c17_11310	10.8675	-1.90549	-85.6222	-4.65234	16	124.667	9	4.33333	2	2	o		o	o	ferric reduction oxidase 6	gnl|BL_ORD_ID|29806AT5G49730.1 | Symbols: ATFRO6, FRO6 | ferric reduction oxidase 6 | chr5:20201355-20204455 REVERSE LENGTH=738	4.91016E-120	52.1971
Pp3c22_2750	6.72502	1.99689	-84.8776	-9.23898	5.66667	27.6667	12.3333	0.666667	0.333333	1.33333	o		o	o	---NA---	No Blast Hit
Pp3c27_2480	236.375	12.2859	-81.1466	-14.1971	0.666667	137	10.3333	1.33333	2.33333	0.666667	o	o	o	o	---NA---	No Blast Hit
Pp3c11_15600	16.194	1.15906	-80.9364	-5.14352	18	210.667	22.6667	2	3.66667	4.66667	o		o	o	purple acid phosphatase 3	gnl|BL_ORD_ID|15093AT3G17790.1 | Symbols: ATACP5, ATPAP17, PAP17 | purple acid phosphatase 17 | chr3:6089779-6090988 FORWARD LENGTH=338	2.63015E-102	68.1063
Pp3c16_4070	10.6299	2.81759	-80.8453	-6.62122	39.6667	300.333	120.667	8	5.33333	19.6667	o	o	o	o	gibberellin 2-oxidase 8	gnl|BL_ORD_ID|23973AT4G21200.1 | Symbols: ATGA2OX8, GA2OX8 | gibberellin 2-oxidase 8 | chr4:11302751-11306601 FORWARD LENGTH=338	7.4841E-48	49.2063
Pp3c9_23060	14.0707	1.7134	-80.3952	1.14238	0.666667	8	1.33333	0	0	1.66667	o		o		rotamase FKBP 1	gnl|BL_ORD_ID|17798AT3G55520.1 | Symbols: | FKBP-like peptidyl-prolyl cis-trans isomerase family protein | chr3:20594177-20595128 FORWARD LENGTH=190	2.20098E-68	85.7143
Pp3c20_20040	1.20052	-12.0866	-80.2961	-1.65943	31	26	2.66667	1	0.333333	1.66667			o		---NA---	No Blast Hit
Pp3c3_37497	23.7943	8.42676	-80.2089	-3.9517	0.333333	8	4	0	0	1	o	o	o		---NA---	No Blast Hit
Pp3c12_20740	7.71294	-1.07216	-80.2088	-12.125	1.33333	8	1.33333	0.333333	0	0	o		o		---NA---	No Blast Hit
Pp3c2_31190	10.1917	2.05303	-78.8332	-1.4322	8.33333	61.3333	18.6667	1.33333	1	14	o	o	o		---NA---	No Blast Hit
Pp3c25_2360	5.28551	2.19754	-78.819	-11.653	101.333	382	241.333	6.66667	7	22.3333	o	o	o	o	Late embryogenesis abundant (LEA) hydroxyproline-rich glycoprotein family	gnl|BL_ORD_ID|24682AT4G13270.1 | Symbols: | Late embryogenesis abundant (LEA) hydroxyproline-rich glycoprotein family | chr4:7731280-7732902 FORWARD LENGTH=215	5.35432E-21	50.9901
Pp3c18_6640	4.21508	-1.17953	-77.7285	-64.6059	8.33333	25.3333	7.66667	0.666667	0.333333	0	o		o	o	---NA---	No Blast Hit
Pp3c3_22810	1.2648	-1.81745	-77.1765	-17.8378	280.333	251.667	166.333	3.66667	4.66667	10			o	o	---NA---	No Blast Hit
Pp3c6_17748	9.55899	1.21119	-77.0071	-3.40281	1	7.66667	1.33333	0.666667	0	0.333333	o		o		---NA---	No Blast Hit
Pp3c19_7930	1.39354	-1.37789	-76.8301	-51.0076	7.66667	7.66667	6	0	0	0			o	o	Late embryogenesis abundant protein (LEA) family protein	gnl|BL_ORD_ID|33053AT5G44310.2 | Symbols: | Late embryogenesis abundant protein (LEA) family protein | chr5:17847998-17849436 REVERSE LENGTH=331	1.76187E-10	53.5948
Pp3c12_11050	277.417	14.5484	-76.8049	-2.7591	0.333333	94	7	0.666667	1.66667	2.66667	o	o	o		---NA---	No Blast Hit
Pp3c9_4680	24.2441	4.10309	-76.6728	-201.317	5.33333	94.3333	24	0	1.66667	0	o	o	o	o	GDSL-like Lipase/Acylhydrolase superfamily protein	gnl|BL_ORD_ID|32427AT5G03820.1 | Symbols: | GDSL-like Lipase/Acylhydrolase family protein | chr5:1015803-1017251 REVERSE LENGTH=354	3.95212E-101	63.7168
Pp3c18_13830	19.2651	3.16421	-75.8602	-50.8653	1.66667	24.6667	6	0.333333	0.333333	0	o		o	o	endoplasmic reticulum-type calcium-transporting ATPase 3	gnl|BL_ORD_ID|5110AT1G10130.1 | Symbols: ECA3, ATECA3 | endoplasmic reticulum-type calcium-transporting ATPase 3 | chr1:3311139-3321941 FORWARD LENGTH=998	1.18793E-127	51.0324
Pp3c9_19590	111.892	5.24371	-75.7682	-3.80275	5.33333	435	30.6667	2.66667	8.33333	8.66667	o	o	o	o	NAD(P)-binding Rossmann-fold superfamily protein	gnl|BL_ORD_ID|25964AT4G23430.2 | Symbols: | NAD(P)-binding Rossmann-fold superfamily protein | chr4:12229171-12231493 FORWARD LENGTH=322	1.51151E-71	66.5272
Pp3c22_13430	9.13251	1.3314	-75.6502	-4.02836	3.66667	24.6667	5.33333	1.33333	0.333333	1.33333	o		o	o	Leucine-rich receptor-like protein kinase family protein	gnl|BL_ORD_ID|9922AT2G27060.1 | Symbols: | Leucine-rich repeat protein kinase family protein | chr2:11551288-11554577 FORWARD LENGTH=1020	1.03347E-180	54.337
Pp3c15_761	3.05709	1.36768	-73.8755	-14.118	18.6667	40.6667	27.6667	2.66667	0.666667	2	o		o	o	---NA---	No Blast Hit
Pp3c4_30240	10.0103	1.11402	-73.7289	-5.88326	29	208.333	35	1.33333	4	6.33333	o		o	o	RING/U-box superfamily protein	gnl|BL_ORD_ID|16896AT3G62690.1 | Symbols: ATL5 | AtL5 | chr3:23185829-23186602 REVERSE LENGTH=257	1.3877E-27	53.0864
Pp3c9_3680	71.6253	6.10359	-73.6388	-6.53523	0	7.33333	0.666667	0	0	0	o		o		unknown protein; FUNCTIONS IN: molecular_function unknown; INVOLVED IN: biological_process unknown; LOCATED IN: chloroplast; EXPRESSED IN: 22 plant structures; EXPRESSED DURING: 13 growth stages; Has 41 Blast hits to 41 proteins in 16 species: Archae - 0; Bacteria - 0; Metazoa - 0; Fungi - 0; Plants - 40; Viruses - 0; Other Eukaryotes - 1 (source: NCBI BLink).	gnl|BL_ORD_ID|14146AT2G43235.1 | Symbols: | unknown protein; FUNCTIONS IN: molecular_function unknown; INVOLVED IN: biological_process unknown; LOCATED IN: chloroplast; EXPRESSED IN: 22 plant structures; EXPRESSED DURING: 13 growth stages; Has 41 Blast hits to 41 proteins in 16 species: Archae - 0; Bacteria - 0; Metazoa - 0; Fungi - 0; Plants - 40; Viruses - 0; Other Eukaryotes - 1 (source: NCBI …	6.46942E-42	50.4202
Pp3c5_14970	71.5965	1	-73.5998	1	0	7.33333	0	0	0	0	o		o		photosynthetic electron transfer C	gnl|BL_ORD_ID|22354AT4G03280.1 | Symbols: PETC, PGR1 | photosynthetic electron transfer C | chr4:1440314-1441717 FORWARD LENGTH=229	9.18404E-11	61.0169
Pp3c2_2920	-2.43248	-9.80719	-73.5623	-23.3731	25.3333	7.33333	2.66667	0	0	0			o	o	GDSL-like Lipase/Acylhydrolase superfamily protein	gnl|BL_ORD_ID|9963AT2G23540.1 | Symbols: | GDSL-like Lipase/Acylhydrolase superfamily protein | chr2:10024366-10026058 FORWARD LENGTH=387	1.78088E-97	59.7333
Pp3c23_20370	3.09478	-1.54387	-73.4169	-33.5195	108.667	241	76	4	4.66667	2.33333	o		o	o	Protein of unknown function (DUF506)	gnl|BL_ORD_ID|11657AT2G39650.1 | Symbols: | Protein of unknown function (DUF506) | chr2:16528094-16529274 REVERSE LENGTH=291	7.31789E-48	60
Pp3c8_19790	214.283	32.3448	-72.659	-6.96288	0.333333	73	15.6667	0.666667	1.33333	2.33333	o	o	o	o	SEC7-like guanine nucleotide exchange family protein	gnl|BL_ORD_ID|18560AT3G43300.1 | Symbols: ATMIN7, BEN1 | HOPM interactor 7 | chr3:15234235-15245034 REVERSE LENGTH=1758	0.0	64.8086
Pp3c17_5160	1.64058	-3.33737	-72.5602	-6.70771	34.3333	40	11	11.6667	0.666667	1.66667			o	o	Pathogenesis-related thaumatin superfamily protein	gnl|BL_ORD_ID|26631AT4G38670.3 | Symbols: | Pathogenesis-related thaumatin superfamily protein | chr4:18069856-18071227 REVERSE LENGTH=281	1.60389E-22	45.1362
Pp3c8_13810	69.1713	3.65569	-72.0046	-2.42445	0.333333	23.3333	1.66667	0	0.333333	0.666667	o		o		---NA---	No Blast Hit
Pp3c1_28990	20.9026	5.01592	-70.4766	-20.4264	0.333333	7	2.33333	0	0	0	o		o		Cytochrome b561/ferric reductase transmembrane protein family	gnl|BL_ORD_ID|10477AT2G30890.1 | Symbols: | Cytochrome b561/ferric reductase transmembrane protein family | chr2:13147774-13149663 FORWARD LENGTH=257	2.42256E-47	63.6842
Pp3c3_15669	68.3595	8.70611	-70.1939	-2.61998	0	7	1	0.333333	0	0.333333	o		o		---NA---	No Blast Hit
Pp3c15_6210	26.058	2.3427	-69.6038	-7.89554	22.3333	418.333	56.6667	3.33333	8.66667	7.66667	o	o	o	o	Purple acid phosphatases superfamily protein	gnl|BL_ORD_ID|31112AT5G50400.1 | Symbols: ATPAP27, PAP27 | purple acid phosphatase 27 | chr5:20523575-20526231 REVERSE LENGTH=611	7.28847E-113	52.0833
Pp3c2_4310	24.8464	7.49761	-69.2176	-18.5371	10	178.667	82	2	3.66667	4.66667	o	o	o	o	Long-chain fatty alcohol dehydrogenase family protein	gnl|BL_ORD_ID|22347AT4G19380.1 | Symbols: | Long-chain fatty alcohol dehydrogenase family protein | chr4:10568427-10572288 REVERSE LENGTH=726	4.43549E-167	56.5912
Pp3c18_22220	24.0673	7.80555	-68.8839	-10.7869	13	224.667	111	5.33333	4.66667	11	o	o	o	o	ammonium transporter 1;2	gnl|BL_ORD_ID|3692AT1G64780.1 | Symbols: ATAMT1;2, AMT1;2 | ammonium transporter 1;2 | chr1:24061021-24062565 REVERSE LENGTH=514	0.0	83.2311
Pp3c11_23320	56.5722	8.91268	-67.4728	-6.01702	5.33333	219.333	52.3333	3.66667	4.66667	9.33333	o	o	o	o	basic helix-loop-helix (bHLH) DNA-binding superfamily protein	gnl|BL_ORD_ID|21783AT4G09820.1 | Symbols: TT8, BHLH42 | basic helix-loop-helix (bHLH) DNA-binding superfamily protein | chr4:6182067-6186261 FORWARD LENGTH=518	1.45522E-23	62.6866
Pp3c2_9530	45.6525	20.2065	-67.2084	-7.64857	1	37	24.3333	0.333333	0.666667	3.33333	o	o	o	o	MUTS homolog 6	gnl|BL_ORD_ID|15119AT3G20475.1 | Symbols: ATMSH5, MSH5 | MUTS-homologue 5 | chr3:7143546-7150811 FORWARD LENGTH=807	0.0	60.3488
Pp3c2_9940	56.6052	5.79111	-67.1847	-3.93891	2.66667	112.667	17.3333	0.666667	2.33333	4.66667	o	o	o	o	Oleosin family protein	gnl|BL_ORD_ID|23935AT4G25140.1 | Symbols: OLEO1, OLE1 | oleosin 1 | chr4:12900498-12901259 FORWARD LENGTH=173	8.63541E-19	61.1111
Pp3c8_3690	-1.72728	-1.31448	-66.9612	-112.542	16.3333	6.66667	13.3333	0	0	0			o	o	unknown protein; Has 220 Blast hits to 193 proteins in 66 species: Archae - 0; Bacteria - 15; Metazoa - 53; Fungi - 33; Plants - 66; Viruses - 0; Other Eukaryotes - 53 (source: NCBI BLink).	gnl|BL_ORD_ID|15287AT3G52240.1 | Symbols: | unknown protein; Has 220 Blast hits to 193 proteins in 66 species: Archae - 0; Bacteria - 15; Metazoa - 53; Fungi - 33; Plants - 66; Viruses - 0; Other Eukaryotes - 53 (source: NCBI BLink). | chr3:19372902-19375799 REVERSE LENGTH=680	2.18903E-7	66.6667
Pp3c10_17480	65.1464	8.74258	-66.9612	-9.35769	0	6.66667	1	0	0	0	o		o		---NA---	No Blast Hit
Pp3c4_19780	64.0047	3.66423	-66.6678	-14.8899	0.333333	21.6667	1.66667	0.333333	0.333333	0	o		o		potassium transporter 2	gnl|BL_ORD_ID|32739AT5G14880.1 | Symbols: | Potassium transporter family protein | chr5:4814244-4817667 FORWARD LENGTH=781	0.0	72.093
Pp3c19_8670	82.3693	2.5994	-65.1073	-1.25728	6	359.333	17	11	8	14.6667	o	o	o		---NA---	No Blast Hit
Pp3c27_4400	105.007	31.4958	-64.6866	-6.78301	0.333333	35.6667	15.3333	0	0.666667	2.33333	o	o	o	o	Cytochrome P450 superfamily protein	gnl|BL_ORD_ID|27551AT5G07990.1 | Symbols: TT7, CYP75B1, D501 | Cytochrome P450 superfamily protein | chr5:2560437-2562859 FORWARD LENGTH=513	3.36991E-125	59.0457
Pp3c25_8550	6.76801	1.36162	-64.2489	-11.0949	19.3333	93.3333	28.3333	4.66667	2	2.66667	o		o	o	unknown protein; Has 33 Blast hits to 33 proteins in 10 species: Archae - 0; Bacteria - 0; Metazoa - 0; Fungi - 0; Plants - 33; Viruses - 0; Other Eukaryotes - 0 (source: NCBI BLink).	gnl|BL_ORD_ID|31273AT5G03050.1 | Symbols: | unknown protein; Has 33 Blast hits to 33 proteins in 10 species: Archae - 0; Bacteria - 0; Metazoa - 0; Fungi - 0; Plants - 33; Viruses - 0; Other Eukaryotes - 0 (source: NCBI BLink). | chr5:715302-715983 REVERSE LENGTH=140	8.45965E-15	59.0909
Pp3c6_25770	62.247	1	-63.9229	1	0	6.33333	0	0	0	0	o		o		---NA---	No Blast Hit
Pp3c2_22410	3.66001	3.83301	-63.7834	-13.802	2.33333	6.33333	10	0	0	0.666667	o	o	o	o	ERECTA-like 1	gnl|BL_ORD_ID|29149AT5G62230.1 | Symbols: ERL1 | ERECTA-like 1 | chr5:24996433-25002130 FORWARD LENGTH=966	0.0	71.4286
Pp3c15_20060	1.55199	-1.04986	-63.7215	-3.65037	5.66667	6.33333	6	1.33333	0	1.66667			o		Plant protein of unknown function (DUF869)	gnl|BL_ORD_ID|9168AT1G19835.2 | Symbols: | Plant protein of unknown function (DUF869) | chr1:6856212-6859513 REVERSE LENGTH=982	6.79521E-90	60.4215
Pp3c3_2470	4.2235	-2.01589	-63.6539	-2.62397	2	6.33333	1	0	0	0.333333	o		o		NAC 007	gnl|BL_ORD_ID|5826AT1G12260.1 | Symbols: VND4, EMB2749, ANAC007, NAC007 | NAC 007 | chr1:4163058-4164486 REVERSE LENGTH=395	9.35528E-67	79.4872
Pp3c21_19360	11.1204	-1.83857	-63.5897	-3.77746	0.666667	6.33333	0.333333	0.333333	0	0	o		o		---NA---	No Blast Hit
Pp3c27_4090	1.6401	-1.44174	-63.5456	-19.1808	42.3333	49.3333	31.6667	0	1	1.66667			o	o	---NA---	No Blast Hit
Pp3c2_18040	-1.41897	-1.63397	-63.3599	-70.4102	12.6667	6.33333	8.33333	0.333333	0	0			o	o	glycerol-3-phosphate acyltransferase 6	gnl|BL_ORD_ID|11336AT2G38110.1 | Symbols: ATGPAT6, GPAT6 | glycerol-3-phosphate acyltransferase 6 | chr2:15952816-15955364 REVERSE LENGTH=501	1.19416E-178	69.4501
Pp3c22_15570	1.11552	-1.17273	-63.2688	-62.1969	8	6.33333	7.33333	0.333333	0	0			o	o	ABC-2 type transporter family protein	gnl|BL_ORD_ID|1767AT1G53270.1 | Symbols: | ABC-2 type transporter family protein | chr1:19862878-19864650 FORWARD LENGTH=590	2.20258E-143	60.299
Pp3c23_14840	24.1434	5.44014	-63.0138	-7.83145	19.3333	334	114	6	7.66667	15.6667	o	o	o	o	---NA---	No Blast Hit
Pp3c1_13840	24.2381	3.926	-62.6785	-7.31557	4.33333	77	18.6667	0	1.66667	2.66667	o	o	o	o	ERD (early-responsive to dehydration stress) family protein	gnl|BL_ORD_ID|3844AT1G30360.1 | Symbols: ERD4 | Early-responsive to dehydration stress protein (ERD4) | chr1:10715892-10718799 FORWARD LENGTH=724	0.0	66.3366
Pp3c21_17460	195.544	83.3244	-62.224	-2.83401	0	20.6667	10.6667	1.66667	0.333333	4	o	o	o	o	Glucose-methanol-choline (GMC) oxidoreductase family protein	gnl|BL_ORD_ID|4387AT1G72970.1 | Symbols: HTH, EDA17 | Glucose-methanol-choline (GMC) oxidoreductase family protein | chr1:27452872-27455706 FORWARD LENGTH=594	3.70254E-174	64.2729
Pp3c23_9530	1.83848	-2.41192	-61.9455	-10.7065	69	90	30.6667	1.66667	2	3			o	o	unknown protein; Has 30201 Blast hits to 17322 proteins in 780 species: Archae - 12; Bacteria - 1396; Metazoa - 17338; Fungi - 3422; Plants - 5037; Viruses - 0; Other Eukaryotes - 2996 (source: NCBI BLink).	gnl|BL_ORD_ID|21007AT3G03341.1 | Symbols: | unknown protein; Has 30201 Blast hits to 17322 proteins in 780 species: Archae - 12; Bacteria - 1396; Metazoa - 17338; Fungi - 3422; Plants - 5037; Viruses - 0; Other Eukaryotes - 2996 (source: NCBI BLink). | chr3:790338-790556 REVERSE LENGTH=72	5.23812E-29	77.4648
Pp3c13_16600	59.0457	13.4816	-61.6292	-10.9761	0.666667	33.6667	11.6667	0	0.666667	1	o	o	o	o	glutamate dehydrogenase 2	gnl|BL_ORD_ID|31876AT5G18170.1 | Symbols: GDH1 | glutamate dehydrogenase 1 | chr5:6006172-6008248 FORWARD LENGTH=411	6.83932E-87	55.5556
Pp3c5_15770	44.0221	4.02482	-61.4171	-58.3861	38.6667	1212	168.667	19.6667	29	3	o	o	o	o	Senescence/dehydration-associated protein-related	gnl|BL_ORD_ID|23227AT4G35985.1 | Symbols: | Senescence/dehydration-associated protein-related | chr4:17032268-17033862 REVERSE LENGTH=448	2.92136E-38	48.4594
Pp3c13_14250	10.5832	3.68776	-60.4509	-2.99445	0.666667	6	3	0	0	1	o		o		---NA---	No Blast Hit
Pp3c7_6761	17.9363	1.62806	-60.4474	-6.5624	0.333333	6	0.666667	0	0	0	o		o		---NA---	No Blast Hit
Pp3c24_11600	58.8901	1	-60.4333	1	0	6	0	0	0	0	o		o		alpha/beta-Hydrolases superfamily protein	gnl|BL_ORD_ID|23501AT4G30610.1 | Symbols: BRS1, SCPL24 | alpha/beta-Hydrolases superfamily protein | chr4:14944219-14948391 FORWARD LENGTH=465	4.19537E-162	66.5179
Pp3c11_1770	17.9202	-3.77705	-60.42	1	0.333333	6	0	0	0	0	o		o		---NA---	No Blast Hit
Pp3c25_10264	58.7997	6.12245	-60.4123	-1.83839	0	6	0.666667	0	0	0.333333	o		o		---NA---	No Blast Hit
Pp3c11_8750	58.7236	1	-60.3544	1	0	6	0	0	0	0	o		o		PATATIN-like protein 5	gnl|BL_ORD_ID|21820AT4G37050.1 | Symbols: PLP4, PLA V, AtPLAIVC | PATATIN-like protein 4 | chr4:17457261-17459642 REVERSE LENGTH=428	1.92712E-71	58.4127
Pp3c14_11840	-1.36273	-3.55836	-60.3188	-10.7486	874.667	455.667	265	14.3333	11	26.6667			o	o	---NA---	No Blast Hit
Pp3c3_12890	3.00107	-5.32586	-60.1918	-5.7503	73	156.667	14.6667	8.66667	3.66667	2.66667	o		o	o	NAC 007	gnl|BL_ORD_ID|5826AT1G12260.1 | Symbols: VND4, EMB2749, ANAC007, NAC007 | NAC 007 | chr1:4163058-4164486 REVERSE LENGTH=395	1.32376E-73	82.2785
Pp3c13_12379	17.6809	2.30592	-59.758	-9.33677	0.333333	6	1	0	0	0	o		o		---NA---	No Blast Hit
Pp3c12_13400	57.1637	7.25522	-59.6546	-3.70719	0.666667	32.6667	6	0.333333	0.666667	1.66667	o	o	o	o	Erythronate-4-phosphate dehydrogenase family protein	gnl|BL_ORD_ID|4567AT1G01500.1 | Symbols: | Erythronate-4-phosphate dehydrogenase family protein | chr1:185260-186573 FORWARD LENGTH=327	1.24272E-38	49.8403
Pp3c3_22670	86.9628	27.9642	-58.6764	-9.53557	1.66667	111.667	53.6667	1.33333	2.66667	6	o	o	o	o	Transmembrane amino acid transporter family protein	gnl|BL_ORD_ID|9958AT2G39130.1 | Symbols: | Transmembrane amino acid transporter family protein | chr2:16323171-16326744 REVERSE LENGTH=550	8.11293E-140	61.4679
Pp3c2_11520	79.9423	9.69581	-57.9466	-8.93766	7.33333	425	78	1.66667	10.6667	9.33333	o	o	o	o	oxidoreductase, 2OG-Fe(II) oxygenase family protein	gnl|BL_ORD_ID|12705AT2G22260.1 | Symbols: | oxidoreductase, 2OG-Fe(II) oxygenase family protein | chr2:9461342-9463053 FORWARD LENGTH=314	9.22268E-16	51.6667
Pp3c3_7430	55.7788	1	-57.291	1	0	5.66667	0	0	0	0	o		o		GroES-like zinc-binding alcohol dehydrogenase family protein	gnl|BL_ORD_ID|33340AT5G51970.2 | Symbols: | GroES-like zinc-binding alcohol dehydrogenase family protein | chr5:21111820-21113284 FORWARD LENGTH=364	8.28623E-174	80.3371
Pp3c7_12240	7.09985	3.13677	-57.173	-2.80349	1	5.66667	3.66667	1	0	1.33333	o		o		Integrin-linked protein kinase family	gnl|BL_ORD_ID|13613AT2G43850.2 | Symbols: | Integrin-linked protein kinase family | chr2:18159517-18161984 REVERSE LENGTH=479	8.93454E-36	52.988
Pp3c16_13160	16.9615	2.98883	-57.1481	-12.114	0.333333	5.66667	1.33333	0.333333	0	0	o		o		---NA---	No Blast Hit
Pp3c2_9520	55.6068	13.8443	-57.1481	-2.43115	0	5.66667	1.66667	0	0	0.666667	o		o		---NA---	No Blast Hit
Pp3c11_11540	6.1003	1.36019	-56.9624	-8.13054	99	430.333	146	12.6667	11	19.3333	o		o	o	---NA---	No Blast Hit
Pp3s1137_10	55.3011	1	-56.8889	1	0	5.66667	0	0	0	0	o		o		---NA---	No Blast Hit
Pp3c26_13820	2.13765	1.50568	-56.3305	-16.387	112.667	170.667	183.667	4.66667	4.33333	12	o		o	o	exocyst subunit exo70 family protein A1	gnl|BL_ORD_ID|22709AT4G31540.1 | Symbols: ATEXO70G1, EXO70G1 | exocyst subunit exo70 family protein G1 | chr4:15284739-15286802 REVERSE LENGTH=687	4.02655E-103	52.3379
Pp3c5_15699	7.32926	2.3607	-55.3999	-3.40822	3.33333	18	8.66667	0.666667	0.333333	2.66667	o		o	o	---NA---	No Blast Hit
Pp3c26_14380	1.07572	-1.40789	-54.091	-45.479	7	5.33333	5.33333	0	0	0			o	o	---NA---	No Blast Hit
Pp3c14_24890	1.85338	-9.58931	-53.8992	-3.77491	4	5.33333	0.333333	0.333333	0	0			o		Protein kinase superfamily protein	gnl|BL_ORD_ID|19857AT3G09830.2 | Symbols: | Protein kinase superfamily protein | chr3:3017199-3018696 FORWARD LENGTH=418	2.13117E-122	69.4678
Pp3c2_34410	52.462	8.71602	-53.8991	-2.62141	0	5.33333	1	0	0	0.333333	o		o		NOD26-like intrinsic protein 6;1	gnl|BL_ORD_ID|2934AT1G80760.1 | Symbols: NIP6;1, NIP6, NLM7 | NOD26-like intrinsic protein 6;1 | chr1:30350640-30352015 REVERSE LENGTH=305	2.27419E-64	70.9677
Pp3c10_7451	52.4056	3.56514	-53.8376	-3.77751	0	5.33333	0.333333	0	0	0	o		o		---NA---	No Blast Hit
Pp3c19_15180	5.16598	1.14791	-53.804	-14.9471	1.33333	5.33333	1.66667	0	0	0	o		o		EXS (ERD1/XPR1/SYG1) family protein	gnl|BL_ORD_ID|888AT1G68740.1 | Symbols: PHO1;H1 | EXS (ERD1/XPR1/SYG1) family protein | chr1:25812735-25816574 REVERSE LENGTH=784	6.1053E-159	53.2089
Pp3c20_20889	52.3688	6.14147	-53.7966	-1.84062	0	5.33333	0.666667	0	0	0.333333	o		o		---NA---	No Blast Hit
Pp3c7_15070	2.19962	-2.55012	-53.7722	-12.1098	3.33333	5.33333	1.33333	0.333333	0	0			o		Eukaryotic protein of unknown function (DUF872)	gnl|BL_ORD_ID|17116AT3G29170.1 | Symbols: | Eukaryotic protein of unknown function (DUF872) | chr3:11136240-11137542 REVERSE LENGTH=121	1.46796E-27	62.2047
Pp3c11_16270	52.3312	1	-53.7717	1	0	5.33333	0	0	0	0	o		o		---NA---	No Blast Hit
Pp3c22_15660	1.24471	3.44044	-53.7441	-53.1786	6	5.33333	22.6667	0	0	0.333333		o	o	o	aldehyde dehydrogenase 3H1	gnl|BL_ORD_ID|7113AT1G44170.2 | Symbols: ALDH3H1, ALDH4 | aldehyde dehydrogenase 3H1 | chr1:16796564-16800031 REVERSE LENGTH=484	0.0	75.523
Pp3c21_16990	-2.97574	-3.01568	-53.7441	-67.8068	22.6667	5.33333	8	0	0	0			o	o	Pectin lyase-like superfamily protein	gnl|BL_ORD_ID|5367AT1G67750.1 | Symbols: | Pectate lyase family protein | chr1:25401660-25403165 FORWARD LENGTH=408	3.921E-171	78.1579
Pp3c15_10910	11.4193	-2.03291	-53.2795	-2.61945	2	17.3333	1	0.333333	0.333333	0.333333	o		o		Calcineurin-like metallo-phosphoesterase superfamily protein	gnl|BL_ORD_ID|26407AT4G24730.3 | Symbols: | Calcineurin-like metallo-phosphoesterase superfamily protein | chr4:12752696-12753631 REVERSE LENGTH=311	2.60038E-132	75.641
Pp3c5_23450	3.89755	1.15838	-52.238	-2.17282	18.6667	53	23.6667	1.33333	1.33333	11.6667	o		o	o	2-oxoglutarate (2OG) and Fe(II)-dependent oxygenase superfamily protein	gnl|BL_ORD_ID|23011AT4G25420.1 | Symbols: GA5, GA20OX1, AT2301, ATGA20OX1 | 2-oxoglutarate (2OG) and Fe(II)-dependent oxygenase superfamily protein | chr4:12990982-12992409 REVERSE LENGTH=377	5.30698E-59	49.5868
Pp3c4_18280	18.8984	-1.4889	-52.0908	-13.8868	25.6667	346.333	18.6667	6	9.66667	1.33333	o		o	o	Phosphate-responsive 1 family protein	gnl|BL_ORD_ID|32588AT5G64260.1 | Symbols: EXL2 | EXORDIUM like 2 | chr5:25703980-25704897 FORWARD LENGTH=305	1.98139E-87	61.4583
Pp3c5_28589	11.5983	1.46108	-51.8765	-7.41031	3.33333	28.6667	5.33333	0	0.666667	0.666667	o		o	o	---NA---	No Blast Hit
Pp3c8_9230	24.9514	1.99902	-51.8066	-3.745	46.3333	823.667	101	15	23.3333	29	o		o	o	HSP20-like chaperones superfamily protein	gnl|BL_ORD_ID|5523AT1G53540.1 | Symbols: | HSP20-like chaperones superfamily protein | chr1:19980510-19980983 FORWARD LENGTH=157	4.55977E-56	71.7105
Pp3c5_19880	10.9511	1.95883	-51.0184	-37.2736	2	16.6667	4.33333	0	0.333333	0	o		o	o	non-specific phospholipase C1	gnl|BL_ORD_ID|1638AT1G07230.1 | Symbols: NPC1 | non-specific phospholipase C1 | chr1:2220509-2222778 REVERSE LENGTH=533	0.0	67.0659
Pp3c1_31940	15.0019	3.71171	-50.5733	-1.08906	0.333333	5	1.66667	0.666667	0	1.66667	o		o		RING/U-box superfamily protein	gnl|BL_ORD_ID|23429AT4G09110.1 | Symbols: | RING/U-box superfamily protein | chr4:5812488-5813396 FORWARD LENGTH=302	2.01905E-14	51.5152
Pp3c2_23170	49.2133	6.12242	-50.5733	-1.83879	0	5	0.666667	0	0	0.333333	o		o		Glutaredoxin family protein	gnl|BL_ORD_ID|27966AT5G40370.1 | Symbols: | Glutaredoxin family protein | chr5:16147826-16149052 REVERSE LENGTH=111	3.28871E-19	52.9412
Pp3c19_19150	-1.6928	-2.03218	-50.5343	-53.7718	12	5	6.33333	0	0	0			o	o	---NA---	No Blast Hit
Pp3c24_14030	15.0035	1.62582	-50.5343	-6.55178	0.333333	5	0.666667	0	0	0	o		o		---NA---	No Blast Hit
Pp3c14_16330	3.96038	1.97273	-50.3839	-31.5855	1.66667	5	3.66667	0	0	0	o		o	o	unknown protein; FUNCTIONS IN: molecular_function unknown; INVOLVED IN: biological_process unknown; LOCATED IN: cellular_component unknown; EXPRESSED IN: 24 plant structures; EXPRESSED DURING: 15 growth stages; Has 30201 Blast hits to 17322 proteins in 780 species: Archae - 12; Bacteria - 1396; Metazoa - 17338; Fungi - 3422; Plants - 5037; Viruses - 0; Other Eukaryotes - 2996 (source: NCBI BLink).	gnl|BL_ORD_ID|21220AT3G51100.3 | Symbols: | unknown protein; FUNCTIONS IN: molecular_function unknown; INVOLVED IN: biological_process unknown; LOCATED IN: cellular_component unknown; EXPRESSED IN: 24 plant structures; EXPRESSED DURING: 15 growth stages; Has 30201 Blast hits to 17322 proteins in 780 species: Archae - 12; Bacteria - 1396; Metazoa - 17338; Fungi - 3422; Plants - 5037; Viruses - 0; …	9.44431E-24	52.6596
Pp3c3_19900	28.4915	4.85192	-50.2894	-34.2869	0.666667	16.3333	4	0	0.333333	0	o		o	o	---NA---	No Blast Hit
Pp3c15_830	16.0308	5.07907	-49.268	-19.7121	42.3333	484.667	234.333	7	14.3333	12.6667	o	o	o	o	---NA---	No Blast Hit
Pp3c6_12850	3.32749	-1.07898	-49.2646	-56.596	6.66667	16	6.66667	0.333333	0.333333	0	o		o	o	Heavy metal transport/detoxification superfamily protein	gnl|BL_ORD_ID|6247AT1G06330.1 | Symbols: | Heavy metal transport/detoxification superfamily protein | chr1:1931671-1932266 REVERSE LENGTH=159	7.65592E-11	50
Pp3c11_22260	9.71791	3.22791	-49.0476	-10.9022	7	49.3333	24.6667	0.666667	1.33333	2.33333	o	o	o	o	---NA---	No Blast Hit
Pp3c5_12159	15.2598	2.31284	-48.5142	-1.38304	2.33333	26.6667	6	0.666667	0.666667	4.66667	o		o		---NA---	No Blast Hit
Pp3c11_3860	-7.88761	-64.7904	-48.0098	-174.055	1255.67	112.667	21	0.666667	3.33333	0			o	o	Bifunctional inhibitor/lipid-transfer protein/seed storage 2S albumin superfamily protein	gnl|BL_ORD_ID|28703AT5G05960.1 | Symbols: | Bifunctional inhibitor/lipid-transfer protein/seed storage 2S albumin superfamily protein | chr5:1790256-1790694 FORWARD LENGTH=116	2.16281E-9	50
Pp3c4_22330	6.73214	-1.37176	-47.833	-2.37098	7.66667	37	6	2	1	2.66667	o		o		---NA---	No Blast Hit
Pp3c5_3420	46.3131	11.2082	-47.5703	-3.38956	0	4.66667	1.33333	0	0	0.333333	o		o		---NA---	No Blast Hit
Pp3c5_8780	8.29856	-1.07051	-47.3641	-6.55148	0.666667	4.66667	0.666667	0	0	0	o		o		Bifunctional inhibitor/lipid-transfer protein/seed storage 2S albumin superfamily protein	gnl|BL_ORD_ID|17274AT3G18280.1 | Symbols: | Bifunctional inhibitor/lipid-transfer protein/seed storage 2S albumin superfamily protein | chr3:6267102-6267392 FORWARD LENGTH=96	1.07636E-6	52.1127
Pp3c6_24870	-1.01334	2.06804	-47.2573	-9.14189	6.66667	4.66667	15	0	0	1.66667		o	o	o	CONTAINS InterPro DOMAIN/s: WW/Rsp5/WWP (InterPro:IPR001202); BEST Arabidopsis thaliana protein match is: unknown protein (TAIR:AT1G28070.1); Has 3898 Blast hits to 1138 proteins in 179 species: Archae - 0; Bacteria - 40; Metazoa - 2353; Fungi - 242; Plants - 298; Viruses - 92; Other Eukaryotes - 873 (source: NCBI BLink).	gnl|BL_ORD_ID|9500AT2G33510.1 | Symbols: | CONTAINS InterPro DOMAIN/s: WW/Rsp5/WWP (InterPro:IPR001202); BEST Arabidopsis thaliana protein match is: unknown protein (TAIR:AT1G28070.1); Has 3898 Blast hits to 1138 proteins in 179 species: Archae - 0; Bacteria - 40; Metazoa - 2353; Fungi - 242; Plants - 298; Viruses - 92; Other Eukaryotes - 873 (source: NCBI BLink). | chr2:14194195-14195473 FORWARD…	2.18471E-9	70.7317
Pp3c8_24840	8.90812	2.02948	-47.2527	-9.57496	32.6667	207.667	72	4.66667	6.33333	8	o	o	o	o	unknown protein; FUNCTIONS IN: molecular_function unknown; INVOLVED IN: biological_process unknown; LOCATED IN: cellular_component unknown; EXPRESSED IN: 24 plant structures; EXPRESSED DURING: 15 growth stages; Has 50 Blast hits to 42 proteins in 12 species: Archae - 0; Bacteria - 0; Metazoa - 1; Fungi - 0; Plants - 49; Viruses - 0; Other Eukaryotes - 0 (source: NCBI BLink).	gnl|BL_ORD_ID|26355AT4G28260.2 | Symbols: | unknown protein; FUNCTIONS IN: molecular_function unknown; INVOLVED IN: biological_process unknown; LOCATED IN: cellular_component unknown; EXPRESSED IN: 24 plant structures; EXPRESSED DURING: 15 growth stages; Has 50 Blast hits to 42 proteins in 12 species: Archae - 0; Bacteria - 0; Metazoa - 1; Fungi - 0; Plants - 49; Viruses - 0; Other Eukaryotes - 0…	5.23698E-46	44.382
Pp3c16_21040	1.7611	-2.27834	-47.1769	-14.8856	3.66667	4.66667	1.66667	0	0	0			o		xyloglucan endotransglucosylase/hydrolase 5	gnl|BL_ORD_ID|30455AT5G13870.1 | Symbols: EXGT-A4, XTH5 | xyloglucan endotransglucosylase/hydrolase 5 | chr5:4475089-4476217 REVERSE LENGTH=293	2.77724E-105	69.2015
Pp3c4_24360	3.70321	2.84077	-47.1723	-4.04982	1.66667	4.66667	5.33333	1	0	1.33333	o		o	o	Pectin lyase-like superfamily protein	gnl|BL_ORD_ID|15608AT3G42950.1 | Symbols: | Pectin lyase-like superfamily protein | chr3:15015383-15017800 FORWARD LENGTH=484	0.0	78.2506
Pp3c8_12989	45.8921	3.56019	-47.1507	-1.05929	0	4.66667	0.333333	0	0	0.333333	o		o		---NA---	No Blast Hit
Pp3c12_6740	2.38472	2.14764	-47.1057	-6.18886	2.66667	4.66667	6.33333	0.666667	0	1			o	o	Peroxidase superfamily protein	gnl|BL_ORD_ID|24310AT4G17690.1 | Symbols: | Peroxidase superfamily protein | chr4:9846127-9847107 FORWARD LENGTH=326	2.00337E-75	57.6547
Pp3c5_880	7.66998	4.02284	-46.7092	-8.87279	24	133	105	3.66667	4	12.6667	o	o	o	o	Integrase-type DNA-binding superfamily protein	gnl|BL_ORD_ID|12181AT2G33710.1 | Symbols: | Integrase-type DNA-binding superfamily protein | chr2:14259271-14260652 REVERSE LENGTH=218	2.63435E-31	88.5714
Pp3c15_24139	32.5891	2.81456	-46.62	-1.68275	2.33333	57.3333	7.33333	1.66667	1.66667	4.66667	o	o	o		---NA---	No Blast Hit
Pp3c20_19470	-2.74711	-31.0523	-46.6193	-8.08706	99.6667	25.6667	3.33333	24.3333	0.666667	0.333333			o	o	Core-2/I-branching beta-1,6-N-acetylglucosaminyltransferase family protein	gnl|BL_ORD_ID|28918AT5G11730.1 | Symbols: | Core-2/I-branching beta-1,6-N-acetylglucosaminyltransferase family protein | chr5:3780963-3782473 FORWARD LENGTH=386	5.56448E-105	68.4211
Pp3c21_10830	4.62471	-1.30046	-46.4153	-2.84105	7.66667	25.3333	6.33333	0.666667	0.666667	2.33333	o		o		Calcium-dependent lipid-binding (CaLB domain) family protein	gnl|BL_ORD_ID|31542AT5G23950.1 | Symbols: | Calcium-dependent lipid-binding (CaLB domain) family protein | chr5:8082789-8083448 FORWARD LENGTH=219	7.84722E-17	43.75
Pp3c26_5731	3.33895	1.75846	-46.3354	-27.8302	10.6667	25.3333	20.3333	0.333333	0.666667	0.666667	o		o	o	---NA---	No Blast Hit
Pp3c8_1460	3.12085	-1.64824	-46.2074	-10.3869	6.66667	15	4.33333	0	0.333333	0.333333	o		o	o	GDSL-like Lipase/Acylhydrolase superfamily protein	gnl|BL_ORD_ID|32427AT5G03820.1 | Symbols: | GDSL-like Lipase/Acylhydrolase family protein | chr5:1015803-1017251 REVERSE LENGTH=354	9.70926E-96	63.3028
Pp3c16_9010	43.941	-1.06885	-45.9561	-1.52601	1	35.6667	1	0.666667	1	0.666667	o		o		Senescence/dehydration-associated protein-related	gnl|BL_ORD_ID|23227AT4G35985.1 | Symbols: | Senescence/dehydration-associated protein-related | chr4:17032268-17033862 REVERSE LENGTH=448	1.30453E-19	42.7083
Pp3c1_22470	29.0084	3.00947	-44.4916	-2.00843	3	64.6667	10	1.33333	2	5.33333	o	o	o		Thiamine pyrophosphate dependent pyruvate decarboxylase family protein	gnl|BL_ORD_ID|30064AT5G54960.1 | Symbols: PDC2 | pyruvate decarboxylase-2 | chr5:22310858-22312681 REVERSE LENGTH=607	0.0	84.1652
Pp3c5_25420	19.3714	4.44229	-44.1792	-2.74613	10.3333	144	50	3.66667	4.66667	19.6667	o	o	o	o	---NA---	No Blast Hit
Pp3c8_21680	-3.05738	-14.1201	-44.0491	-1.97782	19	4.33333	1.33333	0.333333	0	0.666667			o		glycerol-3-phosphate acyltransferase 6	gnl|BL_ORD_ID|11336AT2G38110.1 | Symbols: ATGPAT6, GPAT6 | glycerol-3-phosphate acyltransferase 6 | chr2:15952816-15955364 REVERSE LENGTH=501	0.0	74.2394
Pp3c17_10109	-1.35464	-70.3837	-44.0135	1	8.33333	4.33333	0	3.66667	0	0			o		---NA---	No Blast Hit
Pp3c25_8880	42.8321	1	-43.9847	1	0	4.33333	0	0	0	0	o		o		HSP20-like chaperones superfamily protein	gnl|BL_ORD_ID|5523AT1G53540.1 | Symbols: | HSP20-like chaperones superfamily protein | chr1:19980510-19980983 FORWARD LENGTH=157	1.32427E-44	64.7059
Pp3c4_23090	13.0563	7.75939	-43.9847	-8.86619	0.333333	4.33333	3.66667	0	0	0.333333	o	o	o	o	HSP20-like chaperones superfamily protein	gnl|BL_ORD_ID|29170AT5G53400.1 | Symbols: BOB1 | HSP20-like chaperones superfamily protein | chr5:21661588-21663383 FORWARD LENGTH=304	6.92678E-50	68.7117
Pp3c7_2260	1.30019	-39.8516	-43.9847	1	4.66667	4.33333	0	0	0	0			o		---NA---	No Blast Hit
Pp3c9_22390	1.99087	1.02827	-43.9847	-28.793	3	4.33333	3.33333	0.333333	0	0			o	o	---NA---	No Blast Hit
Pp3c16_5100	42.7617	3.56517	-43.9247	-1.05994	0	4.33333	0.333333	0	0	0.333333	o		o		---NA---	No Blast Hit
Pp3c4_13380	7.68178	3.69051	-43.902	-4.25181	0.666667	4.33333	3	0.333333	0	0.666667	o		o		lysyl-tRNA synthetase 1	gnl|BL_ORD_ID|16615AT3G11710.1 | Symbols: ATKRS-1 | lysyl-tRNA synthetase 1 | chr3:3702359-3705613 REVERSE LENGTH=626	1.61096E-40	86.5854
Pp3c3_13600	-1.99508	-4.30069	-43.9012	-25.9591	12.3333	4.33333	3	0	0	0			o	o	Stigma-specific Stig1 family protein	gnl|BL_ORD_ID|5368AT1G11925.1 | Symbols: | Stigma-specific Stig1 family protein | chr1:4026195-4026617 REVERSE LENGTH=140	5.43142E-13	42.7632
Pp3c14_13680	-3.06414	-11.4932	-43.8751	-14.8991	19	4.33333	1.66667	0.333333	0	0			o		receptor like protein 51	gnl|BL_ORD_ID|24426AT4G18760.1 | Symbols: AtRLP51, RLP51 | receptor like protein 51 | chr4:10308163-10309458 REVERSE LENGTH=431	3.72579E-47	54.4503
Pp3c24_3340	1.63612	6.85924	-43.7844	-233.946	3.66667	4.33333	28	0	0	0		o	o	o	NAD(P)-binding Rossmann-fold superfamily protein	gnl|BL_ORD_ID|15034AT3G06060.1 | Symbols: | NAD(P)-binding Rossmann-fold superfamily protein | chr3:1828296-1830160 REVERSE LENGTH=326	4.68747E-46	54.3333
Pp3c7_25570	4.01827	15.3933	-43.3338	-8.8088	11.6667	33.6667	197.333	3.33333	1	24	o	o	o	o	HSP20-like chaperones superfamily protein	gnl|BL_ORD_ID|25376AT4G27670.1 | Symbols: HSP21 | heat shock protein 21 | chr4:13819048-13819895 REVERSE LENGTH=227	3.90968E-44	71.6216
Pp3c20_15620	136.041	11.2081	-43.2119	-1.39007	0	14	1.33333	0.333333	0.333333	1	o		o		---NA---	No Blast Hit
Pp3c22_20760	135.753	6.1415	-43.0879	-6.55951	0	14	0.666667	0	0.333333	0	o		o		diacylglycerol acyltransferase family	gnl|BL_ORD_ID|15295AT3G51520.1 | Symbols: | diacylglycerol acyltransferase family | chr3:19110739-19112518 FORWARD LENGTH=314	1.46903E-113	68.1063
Pp3c19_20484	3.85933	1.23434	-43.078	-1.53656	5	14	6.66667	0.333333	0.333333	4.66667	o		o		---NA---	No Blast Hit
Pp3c10_9120	-2.74288	-1.50479	-43.0172	-154.322	91.6667	23.6667	65.6667	0.666667	0.666667	0.333333			o	o	---NA---	No Blast Hit
Pp3c4_27971	23.8389	7.23693	-42.0899	-3.69964	0.666667	13.6667	6	0.333333	0.333333	1.66667	o	o	o	o	---NA---	No Blast Hit
Pp3c13_7360	58.6553	9.60596	-41.4468	-13.3821	4	172.333	42.6667	1.66667	6	3.33333	o	o	o	o	Cytochrome b-c1 complex, subunit 8 protein	gnl|BL_ORD_ID|31574AT5G05370.1 | Symbols: | Cytochrome b-c1 complex, subunit 8 protein | chr5:1590977-1591869 REVERSE LENGTH=72	5.7744E-21	69.0141
Pp3c13_19390	23.3458	2.90657	-41.2132	-1.82039	0.666667	13.3333	2.33333	0	0.333333	1.33333	o		o		Disease resistance protein (TIR-NBS-LRR class) family	gnl|BL_ORD_ID|20708AT3G44670.2 | Symbols: | Disease resistance protein (TIR-NBS-LRR class) family | chr3:16217242-16221425 FORWARD LENGTH=1219	6.59349E-13	45
Pp3c3_30550	27.4026	2.24076	-41.1718	-1.20376	5.33333	106	13	6.66667	3.66667	11.6667	o	o	o		Sulfite exporter TauE/SafE family protein	gnl|BL_ORD_ID|3179AT1G61740.1 | Symbols: | Sulfite exporter TauE/SafE family protein | chr1:22798365-22801020 REVERSE LENGTH=458	1.15791E-71	58.7912
Pp3c7_3350	-2.38755	-8.55027	-41.0268	-178.565	170	50.3333	21.3333	0.666667	1.66667	0			o	o	---NA---	No Blast Hit
Pp3c14_3810	1.29706	-4.26587	-40.874	-9.2727	4.33333	4	1	0	0	0			o		Bifunctional inhibitor/lipid-transfer protein/seed storage 2S albumin superfamily protein	gnl|BL_ORD_ID|19587AT3G22600.1 | Symbols: | Bifunctional inhibitor/lipid-transfer protein/seed storage 2S albumin superfamily protein | chr3:8006711-8007397 REVERSE LENGTH=170	2.4251E-14	47.2727
Pp3c24_20670	39.5979	1	-40.7458	1	0	4	0	0	0	0	o		o		---NA---	No Blast Hit
Pp3c23_10559	5.05248	-1.52398	-40.6736	-1.06818	1	4	0.666667	0.666667	0	0.666667	o		o		---NA---	No Blast Hit
Pp3c4_2380	-1.29055	-1.12629	-40.6491	-59.4093	7.33333	4	7	0.333333	0	0			o	o	pleiotropic drug resistance 1	gnl|BL_ORD_ID|1227AT1G59870.1 | Symbols: PEN3, PDR8, ATPDR8, ABCG36, ATABCG36 | ABC-2 and Plant PDR ABC-type transporter family protein | chr1:22034661-22039844 FORWARD LENGTH=1469	0.0	77.0977
Pp3c6_20690	39.5449	3.57945	-40.6223	-3.78406	0	4	0.333333	0	0	0	o		o		Subtilase family protein	gnl|BL_ORD_ID|24894AT4G30020.1 | Symbols: | PA-domain containing subtilase family protein | chr4:14678251-14681762 FORWARD LENGTH=816	0.0	59.3939
Pp3c4_24030	108.649	113.455	-40.6137	-2.30744	1.33333	114	178	2	4	83.6667	o	o	o	o	Glycosyl hydrolases family 31 protein	gnl|BL_ORD_ID|21205AT3G23640.2 | Symbols: HGL1 | heteroglycan glucosidase 1 | chr3:8502355-8509358 FORWARD LENGTH=991	0.0	72.4044
Pp3c24_290	-1.86895	-10.3051	-40.6136	-9.34237	10.6667	4	1	0	0	0			o		3-ketoacyl-CoA synthase 1	gnl|BL_ORD_ID|4917AT1G01120.1 | Symbols: KCS1 | 3-ketoacyl-CoA synthase 1 | chr1:57392-58978 REVERSE LENGTH=528	5.24197E-165	70.6818
Pp3c7_13150	-1.0656	-50.9649	-40.4966	1	6	4	0	0	0	0			o		---NA---	No Blast Hit
Pp3c12_16570	39.2201	1	-40.3615	1	0	4	0	0	0	0	o		o		---NA---	No Blast Hit
Pp3c2_5630	4.80947	1.97302	-40.1592	-4.44073	11.6667	40.3333	25	1.66667	1.33333	6	o		o	o	---NA---	No Blast Hit
Pp3c16_19170	9.69647	4.49843	-40.1478	-3.39018	8.33333	58.6667	41.3333	0.666667	2	13	o	o	o	o	K-box region and MADS-box transcription factor family protein	gnl|BL_ORD_ID|12569AT2G24840.1 | Symbols: AGL61, DIA | AGAMOUS-like 61 | chr2:10581082-10581876 FORWARD LENGTH=264	3.28988E-28	58.4416
Pp3c3_34730	-3.5354	-6.30693	-39.8751	-28.7079	20	4	3.33333	0	0	0			o	o	ABC-2 type transporter family protein	gnl|BL_ORD_ID|10572AT2G13610.1 | Symbols: | ABC-2 type transporter family protein | chr2:5673827-5675776 REVERSE LENGTH=649	0.0	69.697
Pp3c18_15710	123.264	6.12455	-39.1444	-1.83933	0	12.6667	0.666667	0	0.333333	0.333333	o		o		---NA---	No Blast Hit
Pp3c16_8150	50.8813	2.30507	-38.9398	-2.25956	1.66667	65.3333	4.33333	2.33333	2.33333	2	o		o		---NA---	No Blast Hit
Pp3c16_13139	7.49384	-1.06092	-38.6416	-1.46457	18.6667	100	19	3	3.66667	14	o		o		---NA---	No Blast Hit
Pp3c20_3750	2.74519	-1.02079	-38.5837	-5.52272	82.3333	160.667	87	20.6667	6	17	o		o	o	---NA---	No Blast Hit
Pp3c24_4450	5.54578	3.22957	-38.4326	-4.5124	49.3333	194.333	172.667	4.66667	7.33333	41.3333	o	o	o	o	---NA---	No Blast Hit
Pp3c7_23300	3.17326	-2.3686	-38.4222	-18.229	17	38.6667	7.66667	2	1.33333	0.333333	o		o	o	Eukaryotic aspartyl protease family protein	gnl|BL_ORD_ID|17906AT3G25700.1 | Symbols: | Eukaryotic aspartyl protease family protein | chr3:9358937-9360295 FORWARD LENGTH=452	2.55721E-99	60.6771
Pp3c1_8860	12.1016	1.0679	-38.3079	1.10536	4.33333	38.3333	5	3	1.33333	6	o		o		---NA---	No Blast Hit
Pp3c21_14114	5.04071	1.91051	-38.1	1.83095	3.33333	12.3333	7	0.666667	0.333333	14	o		o		basic helix-loop-helix (bHLH) DNA-binding superfamily protein	gnl|BL_ORD_ID|5601AT1G35460.1 | Symbols: | basic helix-loop-helix (bHLH) DNA-binding superfamily protein | chr1:13040092-13041907 FORWARD LENGTH=259	1.0839E-26	77.7778
Pp3c9_9450	9.34281	2.20003	-37.6532	-1.66029	10.6667	71.6667	25.6667	6	2.66667	16.6667	o	o	o		Late embryogenesis abundant (LEA) hydroxyproline-rich glycoprotein family	gnl|BL_ORD_ID|17101AT3G44380.1 | Symbols: | Late embryogenesis abundant (LEA) hydroxyproline-rich glycoprotein family | chr3:16036254-16036814 REVERSE LENGTH=186	7.20513E-39	60.3774
Pp3c9_6317	65.375	17.0474	-37.59	-2.30778	0.666667	37.6667	14.3333	1	1.33333	6.66667	o	o	o	o	---NA---	No Blast Hit
Pp3c15_4030	7.65547	3.41907	-37.4389	-7.39902	22.3333	122	83.3333	19.3333	4.66667	12	o	o	o	o	Cytochrome P450 superfamily protein	gnl|BL_ORD_ID|23336AT4G36380.1 | Symbols: ROT3 | Cytochrome P450 superfamily protein | chr4:17187973-17192202 REVERSE LENGTH=524	1.87089E-87	55.5556
Pp3c21_3531	2.93589	-2.41783	-37.3615	1.32487	1.66667	3.66667	0.666667	0.333333	0	1			o		---NA---	No Blast Hit
Pp3c10_15110	2.48224	-1.27942	-37.3434	-2.42127	2	3.66667	1.66667	1	0	0.666667			o		---NA---	No Blast Hit
Pp3c1_36530	-3.60415	-5.9611	-37.3198	-8.08639	19	3.66667	3.33333	0.333333	0	0.333333			o	o	Subtilase family protein	gnl|BL_ORD_ID|15871AT3G14240.1 | Symbols: | Subtilase family protein | chr3:4741637-4743964 REVERSE LENGTH=775	0.0	67.3657
Pp3c26_14860	1.1851	1.68127	-37.292	-10.9943	4.33333	3.66667	8	0	0	0.666667			o	o	DA1-related protein 7	gnl|BL_ORD_ID|23560AT4G36860.1 | Symbols: | LIM domain-containing protein | chr4:17358580-17361189 REVERSE LENGTH=553	4.96626E-140	65.4846
Pp3c26_12820	6.51659	-1.84211	-37.2628	1.62379	0.666667	3.66667	0.333333	0	0	0.666667	o		o		---NA---	No Blast Hit
Pp3c7_9610	1.10597	-11.1468	-37.2472	-3.77495	4.66667	3.66667	0.333333	0.333333	0	0			o		alpha carbonic anhydrase 7	gnl|BL_ORD_ID|3873AT1G08080.1 | Symbols: ATACA7, ACA7 | alpha carbonic anhydrase 7 | chr1:2517022-2518546 REVERSE LENGTH=275	1.2437E-35	50.8403
Pp3c16_6660	36.242	6.12275	-37.2346	-6.55148	0	3.66667	0.666667	0	0	0	o		o		Pectin lyase-like superfamily protein	gnl|BL_ORD_ID|28470AT5G19730.1 | Symbols: | Pectin lyase-like superfamily protein | chr5:6670562-6673202 FORWARD LENGTH=383	4.78507E-102	64.4231
Pp3c15_12850	11.0268	2.99587	-37.1609	-3.40346	0.333333	3.66667	1.33333	0	0	0.333333	o		o		RAN GTPase 3	gnl|BL_ORD_ID|29789AT5G55190.1 | Symbols: RAN3, ATRAN3 | RAN GTPase 3 | chr5:22392285-22393957 FORWARD LENGTH=221	1.7243E-155	95.045
Pp3c5_14830	8.27838	5.25629	-37.0095	-9.97619	3.33333	20.3333	19.3333	1.66667	0.666667	2	o	o	o	o	---NA---	No Blast Hit
Pp3c19_12950	28.5621	6.61581	-36.5924	-7.69897	1.66667	36.3333	12.6667	1.66667	1.33333	1.66667	o	o	o	o	---NA---	No Blast Hit
Pp3c3_12270	4.56536	-1.65117	-36.2172	-13.0091	81.6667	265	53.3333	8.66667	10.6667	4.33333	o		o	o	---NA---	No Blast Hit
Pp3c11_18349	3.99531	-3.04464	-35.9623	-1.39147	4	11.6667	1.33333	1.66667	0.333333	1	o		o		---NA---	No Blast Hit
Pp3c17_15814	13.461	8.01869	-34.8167	-1.66253	4.33333	42.6667	38.3333	2	1.66667	25	o	o	o		---NA---	No Blast Hit
Pp3c6_25020	7.60206	1.9582	-34.7045	-21.8123	10.6667	58.3333	23	1.33333	2.33333	1	o		o	o	Leucine-rich repeat transmembrane protein kinase	gnl|BL_ORD_ID|3857AT1G16670.1 | Symbols: | Protein kinase superfamily protein | chr1:5697846-5699492 FORWARD LENGTH=390	1.44507E-100	67.893
Pp3c2_19585	3.29222	2.8214	-34.2065	-3.28453	1.33333	3.33333	4.33333	0.333333	0	1.33333			o		---NA---	No Blast Hit
Pp3c14_3439	33.2991	1	-34.1567	1	0	3.33333	0	0	0	0	o		o		---NA---	No Blast Hit
Pp3c20_14350	3.28727	3.89585	-34.1353	-3.68626	1.33333	3.33333	6	0.666667	0	1.66667		o	o	o	sterol carrier protein 2	gnl|BL_ORD_ID|32058AT5G42890.1 | Symbols: ATSCP2, SCP2 | sterol carrier protein 2 | chr5:17194458-17195910 REVERSE LENGTH=123	1.08837E-7	82.7586
Pp3c13_14260	10.1624	1.62423	-34.1221	-6.55151	0.333333	3.33333	0.666667	0	0	0	o		o		---NA---	No Blast Hit
Pp3c11_700	10.1216	26.8143	-34.0916	-12.5901	0.333333	3.33333	13	0	0	1	o	o	o	o	---NA---	No Blast Hit
Pp3c13_2880	10.0994	3.6758	-34.0175	-14.9045	0.333333	3.33333	1.66667	0	0	0	o		o		---NA---	No Blast Hit
Pp3c11_19270	5.46907	-1.27277	-34.0141	-5.56917	6.66667	26.3333	5.66667	1.33333	1	1	o		o	o	---NA---	No Blast Hit
Pp3c23_13110	33.0051	21.6025	-33.924	-3.79747	0	3.33333	2.66667	0	0	0.666667	o	o	o		---NA---	No Blast Hit
Pp3c3_13190	3.91873	1.09276	-33.7834	-7.77936	61.3333	171.333	72.6667	3	7.33333	10	o		o	o	Protein of unknown function (DUF604)	gnl|BL_ORD_ID|29990AT5G41460.1 | Symbols: | Protein of unknown function (DUF604) | chr5:16589724-16592197 REVERSE LENGTH=524	1.72011E-128	61.2069
Pp3c22_5130	32.8712	3.56005	-33.783	-3.77492	0	3.33333	0.333333	0	0	0	o		o		---NA---	No Blast Hit
Pp3c27_4440	11.9535	2.68043	-32.9145	-14.3185	2	18.3333	6	0	0.666667	0.333333	o		o	o	Cytochrome P450 superfamily protein	gnl|BL_ORD_ID|27551AT5G07990.1 | Symbols: TT7, CYP75B1, D501 | Cytochrome P450 superfamily protein | chr5:2560437-2562859 FORWARD LENGTH=513	6.10714E-126	59.0457
Pp3c8_5110	9.80433	2.58017	-32.8753	-3.40333	5.66667	40.3333	16	4.66667	1.66667	5	o	o	o	o	WRKY DNA-binding protein 57	gnl|BL_ORD_ID|6890AT1G69310.2 | Symbols: WRKY57, ATWRKY57 | WRKY DNA-binding protein 57 | chr1:26056118-26057909 REVERSE LENGTH=287	2.16415E-35	71.4286
Pp3c23_17290	-1.36165	-4.25084	-32.8269	-3.4255	134.333	70	34	11.6667	3	10.6667			o	o	---NA---	No Blast Hit
Pp3c24_12780	-2.32522	-2.25863	-32.5915	-139.794	35	10.6667	16.6667	0	0.333333	0			o	o	---NA---	No Blast Hit
Pp3c24_7810	16.8983	-12.0997	-32.1248	16.3811	1.33333	17.6667	0	12.6667	0.666667	2	o		o		---NA---	No Blast Hit
Pp3c16_23010	3.55628	2.20799	-31.975	-22.9107	4	10.3333	9.66667	0	0.333333	0.333333	o		o	o	---NA---	No Blast Hit
Pp3c13_14600	92.3273	7.73615	-31.2995	1.57736	0.333333	31.3333	3.66667	0	1.33333	6.33333	o	o	o		---NA---	No Blast Hit
Pp3c18_7366	3.7544	-1.30985	-31.0905	-1.0783	3.66667	10	3	1.66667	0.333333	3	o		o		---NA---	No Blast Hit
Pp3c1_18949	9.23484	-3.76827	-31.0704	6.12662	0.333333	3	0	0.333333	0	0.666667	o		o		---NA---	No Blast Hit
Pp3c4_25210	3.22274	2.25182	-30.9745	-1.08447	7.33333	17	18	0.333333	0.666667	18	o	o	o		Exostosin family protein	gnl|BL_ORD_ID|9904AT2G29040.1 | Symbols: | Exostosin family protein | chr2:12472425-12474962 REVERSE LENGTH=720	1.98171E-93	58.3127
Pp3c5_26899	30.0432	1	-30.8348	1	0	3	0	0.333333	0	0	o		o		---NA---	No Blast Hit
Pp3c12_20950	3.82426	-1.52126	-30.8326	-6.55175	1	3	0.666667	0	0	0			o		---NA---	No Blast Hit
Pp3c2_450	9.14069	2.30839	-30.7502	-2.62141	0.333333	3	1	0.333333	0	0.333333	o		o		---NA---	No Blast Hit
Pp3c3_15679	15.2069	2.39969	-30.7387	-14.4963	4	44.6667	10.3333	2.66667	2	0.666667	o		o	o	---NA---	No Blast Hit
Pp3c23_15760	-1.0246	-1.72139	-30.7119	-2.06321	4.33333	3	2.66667	0.333333	0	1.33333			o		ARM repeat superfamily protein	gnl|BL_ORD_ID|16709AT3G46510.1 | Symbols: PUB13, ATPUB13 | plant U-box 13 | chr3:17124106-17126539 REVERSE LENGTH=660	1.44011E-167	64.9206
Pp3c21_11740	-2.9305	-3.98422	-30.6935	-28.819	12.6667	3	3.33333	0	0	0			o	o	Plant invertase/pectin methylesterase inhibitor superfamily	gnl|BL_ORD_ID|31632AT5G64640.1 | Symbols: | Plant invertase/pectin methylesterase inhibitor superfamily | chr5:25836820-25839053 FORWARD LENGTH=602	1.21956E-120	56.8966
Pp3c8_8489	29.8531	8.67998	-30.6848	-1.52191	0	3	1	0	0	0.666667	o		o		---NA---	No Blast Hit
Pp3c7_9520	-1.17787	-11.9404	-30.6599	-3.77747	5	3	0.333333	0	0	0			o		alpha carbonic anhydrase 7	gnl|BL_ORD_ID|3873AT1G08080.1 | Symbols: ATACA7, ACA7 | alpha carbonic anhydrase 7 | chr1:2517022-2518546 REVERSE LENGTH=275	1.2437E-35	50.8403
Pp3c20_17730	-3.31528	-1.36261	-30.6303	-26.7801	14.3333	3	11.3333	0	0	0.333333			o	o	Cupredoxin superfamily protein	gnl|BL_ORD_ID|4202AT1G72230.1 | Symbols: | Cupredoxin superfamily protein | chr1:27188287-27189093 FORWARD LENGTH=181	1.59858E-17	57.2917
Pp3c2_8020	29.7114	11.0943	-30.5852	-1.06908	0	3	1.33333	0	0	1.33333	o		o		serine-rich protein-related	gnl|BL_ORD_ID|31982AT5G55980.1 | Symbols: | serine-rich protein-related | chr5:22670301-22670642 FORWARD LENGTH=113	7.72355E-8	88
Pp3c18_13480	28.6766	1.44728	-29.9952	-1.22489	1.66667	36.6667	2.66667	1.33333	1.66667	2.33333	o		o		---NA---	No Blast Hit
Pp3c2_3229	28.4821	5.56841	-29.8279	-3.9917	2	43.3333	12.6667	1	2	3.33333	o	o	o	o	---NA---	No Blast Hit
Pp3c19_11100	4.48454	1.59326	-29.6308	-1.5545	5	16.3333	8.66667	0.666667	0.666667	6	o		o		unknown protein; BEST Arabidopsis thaliana protein match is: unknown protein (TAIR:AT2G22270.1); Has 148 Blast hits to 144 proteins in 18 species: Archae - 0; Bacteria - 0; Metazoa - 0; Fungi - 0; Plants - 144; Viruses - 0; Other Eukaryotes - 4 (source: NCBI BLink).	gnl|BL_ORD_ID|25661AT4G39860.2 | Symbols: | unknown protein; BEST Arabidopsis thaliana protein match is: unknown protein (TAIR:AT2G22270.1); Has 148 Blast hits to 144 proteins in 18 species: Archae - 0; Bacteria - 0; Metazoa - 0; Fungi - 0; Plants - 144; Viruses - 0; Other Eukaryotes - 4 (source: NCBI BLink). | chr4:18499909-18501472 FORWARD LENGTH=298	2.95664E-59	62.2222
Pp3c20_15760	11.8188	3.18401	-29.0079	-2.49549	28.3333	239.333	98	8.33333	12	42.3333	o	o	o	o	---NA---	No Blast Hit
Pp3c12_13360	-1.80961	-2.74132	-28.9738	-572.92	174.333	68.3333	68.6667	0.666667	3.33333	0			o	o	---NA---	No Blast Hit
Pp3c14_2690	26.9775	2.06054	-28.2272	1.48892	2.33333	47.3333	5.33333	1.66667	2.33333	8.66667	o		o		---NA---	No Blast Hit
Pp3c3_36100	-2.31398	-1.2572	-28.0489	-5.40164	29.6667	9	25.3333	2.66667	0.333333	5			o	o	Phosphate-responsive 1 family protein	gnl|BL_ORD_ID|23563AT4G08950.1 | Symbols: EXO | Phosphate-responsive 1 family protein | chr4:5740378-5741322 FORWARD LENGTH=314	2.6205E-76	59.9315
Pp3c14_11293	88.0487	24.1839	-27.9473	-26.0551	0	9	3	0	0.333333	0	o	o	o	o	---NA---	No Blast Hit
Pp3c12_18410	15.535	2.14715	-27.8391	-2.07733	4.66667	53	11	1.66667	2.66667	5.66667	o		o		---NA---	No Blast Hit
Pp3c7_7269	27.1154	1	-27.765	1	0	2.66667	0	0.666667	0	0	o		o		---NA---	No Blast Hit
Pp3c6_8580	8.20978	3.65568	-27.5975	-2.42604	0.333333	2.66667	1.66667	0	0	0.666667			o		Glutaredoxin family protein	gnl|BL_ORD_ID|25152AT4G10630.1 | Symbols: | Glutaredoxin family protein | chr4:6566625-6567629 REVERSE LENGTH=334	2.34036E-47	67.0588
Pp3c24_7825	26.8549	16.4155	-27.5578	-1.57031	0	2.66667	2	1	0	1.33333	o		o		---NA---	No Blast Hit
Pp3c7_9400	-1.14881	-6.06858	-27.4287	-6.53536	4.33333	2.66667	0.666667	0	0	0			o		alpha carbonic anhydrase 7	gnl|BL_ORD_ID|3873AT1G08080.1 | Symbols: ATACA7, ACA7 | alpha carbonic anhydrase 7 | chr1:2517022-2518546 REVERSE LENGTH=275	1.2437E-35	50.8403
Pp3c26_3860	2.7133	1.3646	-27.4227	-13.0412	300	579	444.333	10.3333	31	36.6667	o		o	o	Late embryogenesis abundant protein (LEA) family protein	gnl|BL_ORD_ID|19593AT3G62580.1 | Symbols: | Late embryogenesis abundant protein (LEA) family protein | chr3:23146931-23147735 FORWARD LENGTH=213	4.6309E-6	56.7901
Pp3c7_9630	-1.38998	-7.24915	-27.4101	-6.56239	5.33333	2.66667	0.666667	0	0	0			o		alpha carbonic anhydrase 7	gnl|BL_ORD_ID|3873AT1G08080.1 | Symbols: ATACA7, ACA7 | alpha carbonic anhydrase 7 | chr1:2517022-2518546 REVERSE LENGTH=275	1.2437E-35	50.8403
Pp3c23_8630	-1.06236	-3.01759	-27.4101	-2.00169	4	2.66667	1.33333	0.666667	0	0.666667			o		O-fucosyltransferase family protein	gnl|BL_ORD_ID|5777AT1G35510.1 | Symbols: | O-fucosyltransferase family protein | chr1:13071486-13074675 FORWARD LENGTH=568	0.0	66.4179
Pp3c21_17470	-1.32101	-1.9727	-27.4101	-23.3873	5	2.66667	2.66667	0	0	0			o	o	unknown protein; BEST Arabidopsis thaliana protein match is: unknown protein (TAIR:AT1G74160.1); Has 1987 Blast hits to 1263 proteins in 207 species: Archae - 0; Bacteria - 172; Metazoa - 665; Fungi - 149; Plants - 271; Viruses - 6; Other Eukaryotes - 724 (source: NCBI BLink).	gnl|BL_ORD_ID|3754AT1G18620.1 | Symbols: | unknown protein; BEST Arabidopsis thaliana protein match is: unknown protein (TAIR:AT1G74160.1); Has 1987 Blast hits to 1263 proteins in 207 species: Archae - 0; Bacteria - 172; Metazoa - 665; Fungi - 149; Plants - 271; Viruses - 6; Other Eukaryotes - 724 (source: NCBI BLink). | chr1:6410719-6414269 FORWARD LENGTH=978	4.06546E-7	45.0172
Pp3c11_11500	1.12411	1.01857	-27.4005	-31.5482	3.33333	2.66667	3.66667	0	0	0			o	o	Leucine-rich repeat transmembrane protein kinase	gnl|BL_ORD_ID|2047AT1G56120.1 | Symbols: | Leucine-rich repeat transmembrane protein kinase | chr1:20987288-20993072 REVERSE LENGTH=1047	1.16665E-78	61.1446
Pp3c13_4480	-1.65847	-1.83782	-27.3906	-5.13665	6.33333	2.66667	3.66667	0	0	0.666667			o		Chitinase family protein	gnl|BL_ORD_ID|6287AT1G05850.1 | Symbols: POM1, ERH2, ELP1, CTL1, ELP, HOT2, ATCTL1 | Chitinase family protein | chr1:1766833-1768117 REVERSE LENGTH=321	8.55741E-93	70.1299
Pp3c11_25750	1.38728	-2.06002	-27.3905	2.41656	2.66667	2.66667	1.33333	3.33333	0	3.66667			o		---NA---	No Blast Hit
Pp3c8_3540	-1.40578	-1.01567	-27.3832	-48.2753	5.33333	2.66667	5.66667	0.333333	0	0			o	o	Phosphate-responsive 1 family protein	gnl|BL_ORD_ID|23563AT4G08950.1 | Symbols: EXO | Phosphate-responsive 1 family protein | chr4:5740378-5741322 FORWARD LENGTH=314	2.12105E-76	60.6897
Pp3c9_20219	26.5661	1	-27.2938	1	0	2.66667	0	0	0	0	o		o		---NA---	No Blast Hit
Pp3c3_31900	-3.90718	-1.66915	-27.1434	-21.6391	250.333	45.6667	162.667	1.66667	2.33333	8			o	o	plasma membrane intrinsic protein 2A	gnl|BL_ORD_ID|20496AT3G53420.2 | Symbols: PIP2A, PIP2, PIP2;1 | plasma membrane intrinsic protein 2A | chr3:19803906-19805454 REVERSE LENGTH=287	5.90553E-163	88.0282
Pp3c20_8386	8.87959	2.79796	-26.8189	-1.30949	7	45.3333	21.3333	0.666667	2.33333	17.6667	o	o	o		---NA---	No Blast Hit
Pp3c20_14190	10.7588	-1.0748	-26.8025	-1.072	1	8.66667	1	0.333333	0.333333	1	o		o		phospholipase D alpha 2	gnl|BL_ORD_ID|4949AT1G52570.1 | Symbols: PLDALPHA2 | phospholipase D alpha 2 | chr1:19583940-19586551 REVERSE LENGTH=810	0.0	68.5879
Pp3c21_6170	-2.48879	-10.5105	-26.6849	-26.0449	30.3333	8.66667	3	0	0.333333	0			o	o	Leucine-rich repeat (LRR) family protein	gnl|BL_ORD_ID|10941AT2G26380.1 | Symbols: | Leucine-rich repeat (LRR) family protein | chr2:11226615-11228057 REVERSE LENGTH=480	8.07535E-14	42.3488
Pp3c15_11380	117.087	34.4148	-26.6271	-4.46109	1.33333	122.667	54	11	6.66667	13	o	o	o	o	---NA---	No Blast Hit
Pp3c1_5469	3.32887	-1.07078	-26.6158	-2.62	1	2.66667	1	0.666667	0	0.333333			o		---NA---	No Blast Hit
Pp3c3_38100	7.1031	1.37142	-26.5445	-23.5467	84.6667	428.667	125.667	26.3333	23.6667	5.66667	o		o	o	ERD (early-responsive to dehydration stress) family protein	gnl|BL_ORD_ID|3844AT1G30360.1 | Symbols: ERD4 | Early-responsive to dehydration stress protein (ERD4) | chr1:10715892-10718799 FORWARD LENGTH=724	4.39306E-177	57.2959
Pp3c3_9874	15.6563	3.67991	-25.8933	-2.75567	1.66667	20	7	1.66667	1	2.66667	o	o	o		tubby like protein 3	gnl|BL_ORD_ID|13831AT2G47900.2 | Symbols: AtTLP3, TLP3 | tubby like protein 3 | chr2:19611196-19612766 REVERSE LENGTH=406	1.94202E-48	54.8495
Pp3c16_4930	24.7579	7.28929	-25.8708	-1.3378	1	20	8.66667	0	1	7	o	o	o		unknown protein; FUNCTIONS IN: molecular_function unknown; LOCATED IN: cellular_component unknown; EXPRESSED IN: 23 plant structures; EXPRESSED DURING: 15 growth stages; CONTAINS InterPro DOMAIN/s: Protein of unknown function DUF423 (InterPro:IPR006696); Has 30201 Blast hits to 17322 proteins in 780 species: Archae - 12; Bacteria - 1396; Metazoa - 17338; Fungi - 3422; Plants - 5037; Viruses - 0; …	gnl|BL_ORD_ID|14410AT2G04900.2 | Symbols: | unknown protein; FUNCTIONS IN: molecular_function unknown; LOCATED IN: cellular_component unknown; EXPRESSED IN: 23 plant structures; EXPRESSED DURING: 15 growth stages; CONTAINS InterPro DOMAIN/s: Protein of unknown function DUF423 (InterPro:IPR006696); Has 30201 Blast hits to 17322 proteins in 780 species: Archae - 12; Bacteria - 1396; Metazoa - 17338…	1.72472E-24	65.625
Pp3c20_5780	-2.95831	-5.3206	-25.807	-16.6786	35	8.33333	7	0	0.333333	0.333333			o	o	expansin A1	gnl|BL_ORD_ID|12873AT2G03090.1 | Symbols: ATEXPA15, EXP15, ATEXP15, ATHEXP ALPHA 1.3, EXPA15 | expansin A15 | chr2:917361-918554 REVERSE LENGTH=253	1.63915E-109	79.386
Pp3c4_2280	4.80374	2.79035	-25.4827	-6.03867	5.66667	19.6667	17.3333	1	1	3	o	o	o	o	unknown protein; Has 37 Blast hits to 37 proteins in 13 species: Archae - 0; Bacteria - 0; Metazoa - 0; Fungi - 0; Plants - 35; Viruses - 0; Other Eukaryotes - 2 (source: NCBI BLink).	gnl|BL_ORD_ID|3638AT1G52155.1 | Symbols: | unknown protein; Has 37 Blast hits to 37 proteins in 13 species: Archae - 0; Bacteria - 0; Metazoa - 0; Fungi - 0; Plants - 35; Viruses - 0; Other Eukaryotes - 2 (source: NCBI BLink). | chr1:19417666-19419591 FORWARD LENGTH=319	1.18559E-107	69.4805
Pp3c10_5480	-2.07228	-3.81114	-24.9371	-10.9523	40	13.6667	11.3333	0	0.666667	1			o	o	O-Glycosyl hydrolases family 17 protein	gnl|BL_ORD_ID|25365AT4G26830.1 | Symbols: | O-Glycosyl hydrolases family 17 protein | chr4:13494726-13496487 REVERSE LENGTH=455	2.30935E-127	57.8512
Pp3c15_16010	9.96719	1.20211	-24.8192	-3.38955	1	8	1.33333	0.333333	0.333333	0.333333	o		o		---NA---	No Blast Hit
Pp3c4_19470	13.6335	6.05843	-24.7627	-170.309	3	30.3333	20.3333	1	1.66667	0	o	o	o	o	Uncharacterised protein family (UPF0497)	gnl|BL_ORD_ID|13092AT2G36330.1 | Symbols: | Uncharacterised protein family (UPF0497) | chr2:15233620-15235298 FORWARD LENGTH=283	6.62766E-12	49.3671
Pp3c1_8250	3.60429	7.00676	-24.5543	-19.5035	7.33333	19	56	4	1	3	o	o	o	o	---NA---	No Blast Hit
Pp3c22_8860	-1.39669	2.78078	-24.3381	-13.7835	4.66667	2.33333	14.3333	0	0	1		o	o	o	sulfate transporter 1;2	gnl|BL_ORD_ID|21969AT4G08620.1 | Symbols: SULTR1;1 | sulphate transporter 1;1 | chr4:5500480-5505982 FORWARD LENGTH=649	0.0	74.1486
Pp3c10_24200	9.11055	1.80325	-24.2882	-5.37031	25.6667	167.667	50	5.66667	10	10	o		o	o	---NA---	No Blast Hit
Pp3c19_18410	1.89457	-1.32386	-24.1286	-12.0923	1.66667	2.33333	1.33333	0	0	0			o		Leucine-rich repeat transmembrane protein kinase	gnl|BL_ORD_ID|29620AT5G07280.1 | Symbols: EMS1, EXS | Leucine-rich repeat transmembrane protein kinase | chr5:2285088-2288666 FORWARD LENGTH=1192	0.0	59.7304
Pp3c3_4210	-1.7817	-2.67175	-24.1235	-20.4524	6	2.33333	2.33333	0.666667	0	0			o		BTB/POZ domain-containing protein	gnl|BL_ORD_ID|4293AT1G63850.1 | Symbols: | BTB/POZ domain-containing protein | chr1:23696962-23698708 FORWARD LENGTH=548	1.94705E-163	66.6012
Pp3c17_20270	-1.01283	-1.5026	-24.1082	-1.82792	3.33333	2.33333	2.33333	0.666667	0	1.33333			o		Remorin family protein	gnl|BL_ORD_ID|14084AT2G02170.2 | Symbols: | Remorin family protein | chr2:556595-558610 REVERSE LENGTH=486	6.70717E-60	70.7113
Pp3c7_9540	-2.08057	-59.2246	-24.1029	1	7	2.33333	0	0	0	0			o		alpha carbonic anhydrase 7	gnl|BL_ORD_ID|3873AT1G08080.1 | Symbols: ATACA7, ACA7 | alpha carbonic anhydrase 7 | chr1:2517022-2518546 REVERSE LENGTH=275	1.2437E-35	50.8403
Pp3c7_9490	-2.67389	-76.1982	-24.1029	1	9	2.33333	0	0	0	0			o		alpha carbonic anhydrase 7	gnl|BL_ORD_ID|3873AT1G08080.1 | Symbols: ATACA7, ACA7 | alpha carbonic anhydrase 7 | chr1:2517022-2518546 REVERSE LENGTH=275	7.02579E-36	50.8403
Pp3c20_2070	-2.56592	-1.47349	-24.1028	-53.5177	8.66667	2.33333	6.33333	0	0	0			o	o	Leucine-rich repeat (LRR) family protein	gnl|BL_ORD_ID|25091AT4G03010.1 | Symbols: | RNI-like superfamily protein | chr4:1329952-1331139 FORWARD LENGTH=395	5.12944E-94	60.8
Pp3c13_6220	1.38377	1.31204	-24.0877	-28.8789	2.33333	2.33333	3.33333	0.666667	0	0			o	o	Leucine-rich receptor-like protein kinase family protein	gnl|BL_ORD_ID|5451AT1G28440.1 | Symbols: HSL1 | HAESA-like 1 | chr1:9996914-10000171 FORWARD LENGTH=996	0.0	60.5525
Pp3c18_7010	-3.73931	-6.48875	-24.0653	-17.6587	12.6667	2.33333	2	0	0	0			o		ABC-2 type transporter family protein	gnl|BL_ORD_ID|1767AT1G53270.1 | Symbols: | ABC-2 type transporter family protein | chr1:19862878-19864650 FORWARD LENGTH=590	9.87698E-146	59.7381
Pp3c5_16730	2.9926	3.4162	-24.0653	-34.3319	1	2.33333	4	0	0	0			o	o	---NA---	No Blast Hit
Pp3c27_3570	-2.56435	-20.387	-24.0652	-3.7842	8.66667	2.33333	0.333333	0	0	0			o		---NA---	No Blast Hit
Pp3c12_22427	23.3365	1	-24.0085	1	0	2.33333	0	0	0	0	o		o		---NA---	No Blast Hit
Pp3c1_11310	-7.43931	-15.3014	-24.0033	-14.9471	25.3333	2.33333	1.66667	0.333333	0	0			o		---NA---	No Blast Hit
Pp3c7_2300	8.61552	2.21342	-23.8933	-3.00153	4.66667	30	11.3333	2.66667	1.66667	4	o	o	o	o	Integrase-type DNA-binding superfamily protein	gnl|BL_ORD_ID|12181AT2G33710.1 | Symbols: | Integrase-type DNA-binding superfamily protein | chr2:14259271-14260652 REVERSE LENGTH=218	1.316E-29	86.7647
Pp3c21_11170	-2.0835	-2.80019	-23.7977	-20.5521	22.6667	7.66667	8.66667	0.333333	0.333333	0.333333			o	o	Leucine-rich repeat transmembrane protein kinase	gnl|BL_ORD_ID|1732AT1G56145.1 | Symbols: | Leucine-rich repeat transmembrane protein kinase | chr1:21008225-21013934 REVERSE LENGTH=1012	1.01747E-112	66.9291
Pp3c15_4870	5.2317	-1.80749	-23.6202	-37.0133	26.3333	98	15.6667	11.6667	6	0.333333	o		o	o	Glycosyl hydrolase superfamily protein	gnl|BL_ORD_ID|30634AT5G66460.1 | Symbols: MAN7, AtMAN7 | Glycosyl hydrolase superfamily protein | chr5:26538911-26540837 REVERSE LENGTH=431	4.65199E-29	46.5409
Pp3c26_11780	13.1862	3.08274	-23.4931	-2.37793	6.33333	60.6667	21.3333	7	3.66667	9.66667	o	o	o	o	---NA---	No Blast Hit
Pp3c1_33330	49.2243	44.8602	-23.0887	-6.07821	0.666667	28.3333	38	0.333333	1.66667	6.66667	o	o	o	o	---NA---	No Blast Hit
Pp3c16_7664	16.8683	3.91861	-22.761	-1.14677	1.33333	17.6667	6	0.333333	1	5.66667	o	o	o		---NA---	No Blast Hit
Pp3c20_18520	-3.08128	-10.9297	-22.7528	-2.49192	522.667	120.667	51.6667	82	7.66667	22.3333			o	o	F-box family protein	gnl|BL_ORD_ID|12960AT2G27310.1 | Symbols: | F-box family protein | chr2:11683954-11684967 REVERSE LENGTH=337	2.90172E-13	45.6432
Pp3c18_7700	7.90829	-2.98037	-22.7295	-1.52601	3	17.6667	1	1	1	0.666667	o		o		---NA---	No Blast Hit
Pp3c25_6620	-1.21062	-7.4151	-22.7207	-25.9988	21.3333	12.3333	3	0.333333	0.666667	0			o	o	Exostosin family protein	gnl|BL_ORD_ID|12609AT2G20370.1 | Symbols: KAM1, MUR3 | Exostosin family protein | chr2:8792355-8794214 FORWARD LENGTH=619	8.56355E-154	71.3568
Pp3c13_14230	5.00873	3.95263	-21.9996	-3.82425	4.66667	17	20.3333	0.333333	1	5.66667	o	o	o	o	Eukaryotic aspartyl protease family protein	gnl|BL_ORD_ID|5017AT1G01300.1 | Symbols: | Eukaryotic aspartyl protease family protein | chr1:117065-118522 FORWARD LENGTH=485	1.16443E-80	60.1078
Pp3c21_9088	8.76808	2.04306	-21.8197	-5.75611	1	7	2.33333	0	0.333333	0.333333	o		o		---NA---	No Blast Hit
Pp3c6_15620	-3.1105	-4.37103	-21.536	-151.486	73.3333	16.6667	18	0.333333	1	0			o	o	Bifunctional inhibitor/lipid-transfer protein/seed storage 2S albumin superfamily protein	gnl|BL_ORD_ID|6462AT1G43667.1 | Symbols: | Bifunctional inhibitor/lipid-transfer protein/seed storage 2S albumin superfamily protein | chr1:16465170-16465466 REVERSE LENGTH=98	3.34596E-6	60
Pp3c19_8310	4.14215	2.09436	-20.8705	-10.8717	39	115.333	89.3333	0.666667	8	8.66667	o	o	o	o	GRAS family transcription factor family protein	gnl|BL_ORD_ID|26AT1G14920.1 | Symbols: GAI, RGA2 | GRAS family transcription factor family protein | chr1:5149414-5151015 FORWARD LENGTH=533	8.63449E-143	61.8147
Pp3c15_640	-3.53009	-2.51476	-20.8582	-37.4981	10.3333	2	4.33333	0	0	0			o	o	like AUXIN RESISTANT 1	gnl|BL_ORD_ID|11198AT2G38120.1 | Symbols: AUX1, WAV5, PIR1, MAP1 | Transmembrane amino acid transporter family protein | chr2:15973493-15976792 FORWARD LENGTH=485	0.0	82.2511
Pp3c3_20570	1.38457	1.9544	-20.8376	-2.69056	2	2	4.33333	0	0	1.66667			o		AT hook motif DNA-binding family protein	gnl|BL_ORD_ID|23985AT4G12080.1 | Symbols: AHL1, ATAHL1 | AT-hook motif nuclear-localized protein 1 | chr4:7239466-7241246 FORWARD LENGTH=356	6.84403E-55	63.1336
Pp3c12_23390	-2.85972	-8.08131	-20.8195	-1.52397	8.33333	2	1	0	0	0.666667			o		Leucine-rich repeat protein kinase family protein	gnl|BL_ORD_ID|15109AT3G56370.1 | Symbols: | Leucine-rich repeat protein kinase family protein | chr3:20899403-20902390 REVERSE LENGTH=964	0.0	62.4872
Pp3c19_18560	-1.28513	-2.79246	-20.8195	-3.40112	3.66667	2	1.33333	0	0	0.333333			o		GRAS family transcription factor	gnl|BL_ORD_ID|18295AT3G54220.1 | Symbols: SCR, SGR1 | GRAS family transcription factor | chr3:20070550-20072625 FORWARD LENGTH=653	9.3301E-136	73.0978
Pp3c5_6330	-1.62422	-6.4949	-20.8052	-1.83866	4.66667	2	0.666667	1.33333	0	0.333333			o		Smg-4/UPF3 family protein	gnl|BL_ORD_ID|3561AT1G33980.1 | Symbols: ATUPF3, UPF3 | Smg-4/UPF3 family protein | chr1:12351719-12354401 FORWARD LENGTH=482	1.51945E-16	67.1429
Pp3c16_10090	-2.07422	-3.69508	-20.8037	-14.509	6	2	1.66667	0	0	0			o		TRICHOME BIREFRINGENCE-LIKE 25	gnl|BL_ORD_ID|4592AT1G01430.1 | Symbols: TBL25 | TRICHOME BIREFRINGENCE-LIKE 25 | chr1:156953-158536 REVERSE LENGTH=456	6.31763E-105	59.7297
Pp3s677_11	1.05367	-6.50469	-20.7598	-3.77508	2.66667	2	0.333333	0.333333	0	0			o		RING/U-box superfamily protein	gnl|BL_ORD_ID|14605AT2G15530.4 | Symbols: | RING/U-box superfamily protein | chr2:6774150-6777899 FORWARD LENGTH=780	4.48874E-8	95.8333
Pp3c5_7380	-2.97401	-1.46793	-20.7589	-8.78033	8.66667	2	6.33333	0	0	0.666667			o	o	unknown protein; BEST Arabidopsis thaliana protein match is: unknown protein (TAIR:AT1G18620.1); Has 3407 Blast hits to 2217 proteins in 314 species: Archae - 0; Bacteria - 264; Metazoa - 1296; Fungi - 318; Plants - 346; Viruses - 34; Other Eukaryotes - 1149 (source: NCBI BLink).	gnl|BL_ORD_ID|5796AT1G74160.1 | Symbols: | unknown protein; BEST Arabidopsis thaliana protein match is: unknown protein (TAIR:AT1G18620.1); Has 3407 Blast hits to 2217 proteins in 314 species: Archae - 0; Bacteria - 264; Metazoa - 1296; Fungi - 318; Plants - 346; Viruses - 34; Other Eukaryotes - 1149 (source: NCBI BLink). | chr1:27887164-27891151 FORWARD LENGTH=1025	3.3278E-9	42.7326
Pp3c20_20120	1.63104	1.30039	-20.7588	-21.2578	1.66667	2	2.33333	0.333333	0	0			o		---NA---	No Blast Hit
Pp3c16_7540	-1.40002	2.79626	-20.7483	-103.615	4	2	12.3333	0	0	0		o	o	o	squamosa promoter binding protein-like 2	gnl|BL_ORD_ID|6923AT1G02065.1 | Symbols: SPL8 | squamosa promoter binding protein-like 8 | chr1:365625-367149 FORWARD LENGTH=333	7.22939E-47	65.8537
Pp3c1_17450	-1.65159	-1.52946	-20.7438	-3.17369	15.6667	6.66667	11	3	0.333333	3.66667			o	o	Thioredoxin superfamily protein	gnl|BL_ORD_ID|27603AT5G14070.1 | Symbols: ROXY2 | Thioredoxin superfamily protein | chr5:4541915-4542337 FORWARD LENGTH=140	4.80608E-38	70.7965
Pp3c18_3720	-5.03719	-10.1063	-20.7164	-2.6077	48	6.66667	5	3	0.333333	2			o		Chaperone DnaJ-domain superfamily protein	gnl|BL_ORD_ID|32870AT5G59610.1 | Symbols: | Chaperone DnaJ-domain superfamily protein | chr5:24013165-24014954 FORWARD LENGTH=268	3.80736E-10	53.4653
Pp3c1_33180	1.44771	2.06694	-20.7093	-6.02163	11	11.3333	24.6667	1.33333	0.666667	4.33333		o	o	o	---NA---	No Blast Hit
Pp3c9_9230	61.7073	9.81848	-20.6745	-4.50557	10.6667	473.333	114	12.3333	33.6667	27.3333	o	o	o	o	---NA---	No Blast Hit
Pp3c14_24850	3.83597	3.82626	-20.6634	-7.50233	2.33333	6.66667	10	0.666667	0.333333	1.33333	o	o	o	o	alpha/beta-Hydrolases superfamily protein	gnl|BL_ORD_ID|23501AT4G30610.1 | Symbols: BRS1, SCPL24 | alpha/beta-Hydrolases superfamily protein | chr4:14944219-14948391 FORWARD LENGTH=465	7.40901E-133	61.435
Pp3c11_26530	3.30566	1.02889	-20.5869	-1.48323	8.66667	20.6667	9.66667	1	1.33333	7	o		o		cytochrome P450, family 86, subfamily B, polypeptide 1	gnl|BL_ORD_ID|30931AT5G23190.1 | Symbols: CYP86B1 | cytochrome P450, family 86, subfamily B, polypeptide 1 | chr5:7803478-7805659 REVERSE LENGTH=559	8.75194E-175	65.9491
Pp3c5_15435	9.17686	1.79627	-20.4014	-3.09259	3	20.3333	6	2	1.33333	2	o		o		---NA---	No Blast Hit
Pp3c8_7500	12.5612	3.6974	-20.3855	-4.30653	2.66667	25	11	0.666667	1.66667	2.66667	o	o	o	o	---NA---	No Blast Hit
Pp3c9_7920	1.19141	1.4436	-20.1015	-170.37	13	11	20.3333	0.333333	0.666667	0			o	o	Leucine-rich repeat (LRR) family protein	gnl|BL_ORD_ID|6058AT1G28340.1 | Symbols: AtRLP4, RLP4 | receptor like protein 4 | chr1:9940175-9943252 FORWARD LENGTH=626	1.05621E-166	61.3559
Pp3c24_15210	4.68299	2.78355	-20.0606	-8.68216	10	33.6667	30.3333	2	2.33333	3.66667	o	o	o	o	---NA---	No Blast Hit
Pp3c2_4420	6.35233	1.52397	-20.0279	-3.32341	19.3333	87.6667	32	4	6.33333	10.3333	o		o	o	alpha/beta-Hydrolases superfamily protein	gnl|BL_ORD_ID|30309AT5G19290.1 | Symbols: | alpha/beta-Hydrolases superfamily protein | chr5:6494113-6495105 FORWARD LENGTH=330	6.3428E-112	67.9487
Pp3c2_17920	1.21893	-1.47589	-19.8796	-45.3984	7.33333	6.33333	5.33333	0	0.333333	0			o	o	Cytochrome P450 superfamily protein	gnl|BL_ORD_ID|32706AT5G05690.1 | Symbols: CPD, CYP90A, CYP90, CBB3, DWF3, CYP90A1 | Cytochrome P450 superfamily protein | chr5:1702907-1706705 REVERSE LENGTH=472	7.23997E-90	55.6306
Pp3c4_12510	2.89627	1.29049	-19.7504	-24.3054	7.33333	15.3333	10.3333	1.66667	1	0.333333	o		o	o	myb domain protein 103	gnl|BL_ORD_ID|32578AT5G56110.1 | Symbols: AtMYB103, ATMYB80, MYB103, MS188 | myb domain protein 103 | chr5:22719191-22720664 FORWARD LENGTH=320	5.38107E-59	75.641
Pp3c10_20660	61.9095	3.56514	-19.6601	1.62127	0	6.33333	0.333333	0	0.333333	0.666667	o		o		---NA---	No Blast Hit
Pp3c23_13360	5.74805	4.25018	-19.641	-11.9502	21	86.3333	96.6667	5.66667	6.33333	8.66667	o	o	o	o	Integrase-type DNA-binding superfamily protein	gnl|BL_ORD_ID|20500AT3G54320.3 | Symbols: WRI1, WRI, ASML1 | Integrase-type DNA-binding superfamily protein | chr3:20114809-20118473 FORWARD LENGTH=430	1.089E-88	78.9216
Pp3c14_3060	2.4037	1.2504	-19.6193	-7.96793	47.6667	81.6667	64.6667	4	6	8.66667	o		o	o	---NA---	No Blast Hit
Pp3c26_10958	5.51749	1.69805	-19.4601	-1.13715	9.33333	37	17.3333	7.33333	2.66667	16.3333	o		o		aldehyde dehydrogenase 5F1	gnl|BL_ORD_ID|3172AT1G79440.1 | Symbols: ALDH5F1, SSADH1, SSADH | aldehyde dehydrogenase 5F1 | chr1:29882525-29887275 REVERSE LENGTH=528	0.0	85.6846
Pp3c15_19480	-1.42165	-1.77057	-19.3239	-108.819	21.3333	10.6667	13	0	0.666667	0			o	o	---NA---	No Blast Hit
Pp3c5_23400	-2.763	-5.24259	-19.2751	-21.8252	142.667	36.6667	29.3333	0.333333	2.66667	1.33333			o	o	Pectin lyase-like superfamily protein	gnl|BL_ORD_ID|28470AT5G19730.1 | Symbols: | Pectin lyase-like superfamily protein | chr5:6670562-6673202 FORWARD LENGTH=383	1.75739E-108	68.1356
Pp3c7_3560	-2.49761	-1.16154	-19.123	-1.71548	37	10.3333	34.3333	13.3333	0.666667	21.6667			o		Galactose oxidase/kelch repeat superfamily protein	gnl|BL_ORD_ID|31227AT5G15710.1 | Symbols: | Galactose oxidase/kelch repeat superfamily protein | chr5:5122791-5124137 FORWARD LENGTH=448	2.42341E-23	43.3243
Pp3c15_19570	-1.82264	-2.04609	-18.8979	-117.877	26.6667	10.3333	14	0	0.666667	0			o	o	---NA---	No Blast Hit
Pp3c2_16710	1.78538	1.05627	-18.6713	-45.4973	4.66667	6	5.33333	0	0.333333	0			o	o	---NA---	No Blast Hit
Pp3c15_420	2.73244	-1.20593	-18.6603	-6.50794	3	6	2.66667	0.333333	0.333333	0.333333	o		o		---NA---	No Blast Hit
Pp3c17_12850	-3.042	-15.7055	-18.65	-14.8899	26	6	1.66667	0.333333	0.333333	0			o		Protein of unknown function, DUF538	gnl|BL_ORD_ID|892AT1G09310.1 | Symbols: | Protein of unknown function, DUF538 | chr1:3009109-3009648 FORWARD LENGTH=179	7.79255E-36	73.3333
Pp3c10_24760	-2.35301	-5.66767	-18.6383	-4.00219	131	39.6667	25	26.3333	3	6.66667			o	o	respiratory burst oxidase protein F	gnl|BL_ORD_ID|4467AT1G64060.1 | Symbols: ATRBOH F, ATRBOHF, RBOHAP108, RBOHF, RBOH F | respiratory burst oxidase protein F | chr1:23770266-23776317 FORWARD LENGTH=944	0.0	70.6329
Pp3c15_10450	10.8307	3.72118	-18.5363	-4.98017	5	39.6667	20.3333	2	3	4.33333	o	o	o	o	Histidine kinase-, DNA gyrase B-, and HSP90-like ATPase family protein	gnl|BL_ORD_ID|22214AT4G24970.1 | Symbols: | Histidine kinase-, DNA gyrase B-, and HSP90-like ATPase family protein | chr4:12831125-12835449 FORWARD LENGTH=707	0.0	80
Pp3c19_19230	12.2197	2.66691	-18.2728	-6.00281	11	97	32	6	7.66667	5.66667	o	o	o	o	AP2/B3-like transcriptional factor family protein	gnl|BL_ORD_ID|17348AT3G18990.1 | Symbols: VRN1, REM39 | AP2/B3-like transcriptional factor family protein | chr3:6549077-6551568 REVERSE LENGTH=341	4.37966E-19	41.9075
Pp3c8_19690	5.05638	-1.67832	-18.2583	-4.16971	2.66667	10	1.66667	0.666667	0.666667	0.333333	o		o		---NA---	No Blast Hit
Pp3c15_6400	21.8689	1.58307	-18.0192	-2.07314	6	95	10.3333	9.33333	7.66667	5.33333	o		o		---NA---	No Blast Hit
Pp3c20_18320	4.84393	2.3919	-17.9783	-239.477	11	38	28.6667	0	3	0	o	o	o	o	Heavy metal transport/detoxification superfamily protein	gnl|BL_ORD_ID|26278AT4G10465.1 | Symbols: | Heavy metal transport/detoxification superfamily protein | chr4:6473582-6475137 FORWARD LENGTH=183	2.35827E-10	62.3188
Pp3c3_37440	18.6322	6.86626	-17.8476	-11.9338	7	94.3333	52.6667	4.33333	7.66667	4.66667	o	o	o	o	---NA---	No Blast Hit
Pp3c12_7878	5.26403	7.07401	-17.7248	-1.75834	0.333333	1.66667	3.33333	1.33333	0	2		o			---NA---	No Blast Hit
Pp3c3_23244	3.32012	1.8304	-17.6837	-19.0355	4	9.66667	8	0.666667	0.666667	0.333333	o		o	o	---NA---	No Blast Hit
Pp3c10_20580	16.9846	5.69792	-17.6832	-23.1951	0.333333	5.66667	2.66667	0.666667	0.333333	0	o		o	o	---NA---	No Blast Hit
Pp3c3_12341	55.2572	11.283	-17.5587	-12.1219	0	5.66667	1.33333	0	0.333333	0	o		o		---NA---	No Blast Hit
Pp3c20_15730	-7.12927	-7.77621	-17.5579	-3.34734	17.6667	1.66667	2.33333	0	0	0.666667					Peroxidase superfamily protein	gnl|BL_ORD_ID|16710AT3G17070.1 | Symbols: | Peroxidase family protein | chr3:5821048-5823165 FORWARD LENGTH=339	6.67491E-73	61.6541
Pp3c17_11810	-1.52677	-1.18117	-17.5471	-28.7884	3.66667	1.66667	3.33333	0	0	0				o	peroxisomal ABC transporter 1	gnl|BL_ORD_ID|24561AT4G39850.1 | Symbols: PXA1, PED3, CTS, ACN2, AtABCD1 | peroxisomal ABC transporter 1 | chr4:18489220-18496762 FORWARD LENGTH=1337	0.0	76.6881
Pp3c1_33130	-8.07648	-3.04826	-17.5471	-16.6743	20	1.66667	7	0.333333	0	0.333333				o	Pectin lyase-like superfamily protein	gnl|BL_ORD_ID|23207AT4G13710.1 | Symbols: | Pectin lyase-like superfamily protein | chr4:7962550-7966012 FORWARD LENGTH=470	4.05095E-162	78.0899
Pp3c16_20960	-2.73967	-9.30569	-17.5302	-6.55178	6.66667	1.66667	0.666667	0	0	0					xyloglucan endotransglucosylase/hydrolase 9	gnl|BL_ORD_ID|30455AT5G13870.1 | Symbols: EXGT-A4, XTH5 | xyloglucan endotransglucosylase/hydrolase 5 | chr5:4475089-4476217 REVERSE LENGTH=293	3.82657E-101	70.6827
Pp3c7_9420	-2.02861	-42.3055	-17.5207	1	5	1.66667	0	0	0	0					alpha carbonic anhydrase 7	gnl|BL_ORD_ID|3873AT1G08080.1 | Symbols: ATACA7, ACA7 | alpha carbonic anhydrase 7 | chr1:2517022-2518546 REVERSE LENGTH=275	1.2437E-35	50.8403
Pp3c11_900	2.18276	1.20836	-17.5207	-3.39803	1	1.66667	1.33333	2	0	0.333333					---NA---	No Blast Hit
Pp3c14_3790	-5.53671	-4.29745	-17.5167	-28.819	13.6667	1.66667	3.33333	0.333333	0	0				o	Bifunctional inhibitor/lipid-transfer protein/seed storage 2S albumin superfamily protein	gnl|BL_ORD_ID|19587AT3G22600.1 | Symbols: | Bifunctional inhibitor/lipid-transfer protein/seed storage 2S albumin superfamily protein | chr3:8006711-8007397 REVERSE LENGTH=170	2.4251E-14	47.2727
Pp3c9_2950	-6.24904	-1.03819	-17.5167	-134.496	15.3333	1.66667	16	0.333333	0	0				o	---NA---	No Blast Hit
Pp3c26_13910	-1.39312	-2.55053	-17.5027	-12.0923	3.33333	1.66667	1.33333	0	0	0					DCD (Development and Cell Death) domain protein	gnl|BL_ORD_ID|19477AT3G27090.1 | Symbols: | DCD (Development and Cell Death) domain protein | chr3:9990020-9991407 FORWARD LENGTH=296	1.20353E-92	91.0959
Pp3c24_9748	5.1873	-1.05899	-17.4729	9.75547	0.333333	1.66667	0.333333	0	0	4.66667					trehalase 1	gnl|BL_ORD_ID|24921AT4G24040.1 | Symbols: ATTRE1, TRE1 | trehalase 1 | chr4:12488242-12491060 FORWARD LENGTH=626	0.0	65.7609
Pp3s51_150	-1.74198	-5.93739	-17.3894	-64.7708	42.6667	17.3333	7.66667	0.666667	1.33333	0			o	o	Bifunctional inhibitor/lipid-transfer protein/seed storage 2S albumin superfamily protein	gnl|BL_ORD_ID|28703AT5G05960.1 | Symbols: | Bifunctional inhibitor/lipid-transfer protein/seed storage 2S albumin superfamily protein | chr5:1790256-1790694 FORWARD LENGTH=116	4.72532E-9	50.4673
Pp3c20_7500	13.4367	1.3806	-17.3711	-2.60956	3.33333	33	5	2.33333	2.66667	2	o		o		---NA---	No Blast Hit
Pp3c20_12200	22.8138	1.73286	-17.2102	-2.51983	6.66667	109	12.6667	31.3333	9.33333	5.33333	o		o	o	WRKY DNA-binding protein 57	gnl|BL_ORD_ID|10200AT2G44745.1 | Symbols: | WRKY family transcription factor | chr2:18447482-18449004 REVERSE LENGTH=218	4.93519E-35	78.4091
Pp3c23_3520	4.22925	-1.5755	-17.0847	-17.7625	3	9.33333	2	0.666667	0.666667	0	o		o		Homeodomain-like superfamily protein	gnl|BL_ORD_ID|11333AT2G40260.1 | Symbols: | Homeodomain-like superfamily protein | chr2:16816818-16818473 REVERSE LENGTH=410	2.45888E-28	80.7692
Pp3c3_12330	19.2142	1.45139	-16.9822	1.80469	1.66667	24.6667	2.66667	1.66667	2	5.33333	o		o		Ribulose bisphosphate carboxylase (small chain) family protein	gnl|BL_ORD_ID|6166AT1G67090.1 | Symbols: RBCS1A | ribulose bisphosphate carboxylase small chain 1A | chr1:25048465-25049249 REVERSE LENGTH=180	3.87697E-61	70.4918
Pp3c1_41820	15.9738	-1.06049	-16.6377	-3.77498	0.333333	5.33333	0.333333	0.333333	0.333333	0	o		o		2-oxoglutarate (2OG) and Fe(II)-dependent oxygenase superfamily protein	gnl|BL_ORD_ID|32823AT5G05600.1 | Symbols: | 2-oxoglutarate (2OG) and Fe(II)-dependent oxygenase superfamily protein | chr5:1672266-1674602 FORWARD LENGTH=371	6.87328E-62	54.9254
Pp3c2_21430	2.0044	-1.9213	-16.6085	-4.9608	3.66667	5.33333	2	0	0.333333	0.333333			o		potassium transporter 2	gnl|BL_ORD_ID|19143AT3G02050.1 | Symbols: KUP3, ATKUP3, ATKT4 | K+ uptake transporter 3 | chr3:350815-354135 FORWARD LENGTH=789	0.0	77.7922
Pp3c9_8530	5.7733	1.77504	-16.4709	-9.21796	9.33333	38.6667	18	4.66667	3.33333	2	o		o	o	---NA---	No Blast Hit
Pp3c8_18330	35.7529	1.45134	-16.378	-2.06546	1.66667	46	2.66667	1.66667	4	1.33333	o		o		AMP-dependent synthetase and ligase family protein	gnl|BL_ORD_ID|23470AT4G14070.1 | Symbols: AAE15 | acyl-activating enzyme 15 | chr4:8112122-8118039 REVERSE LENGTH=727	1.83272E-98	60.0496
Pp3c8_12660	11.3924	3.02678	-16.1695	-2.19233	3.66667	30.6667	12.3333	2	2.66667	6	o	o	o	o	MLP-like protein 423	gnl|BL_ORD_ID|9128AT1G24020.2 | Symbols: MLP423 | MLP-like protein 423 | chr1:8500653-8501458 REVERSE LENGTH=155	9.95386E-8	42.7632
Pp3s51_120	-1.31866	-6.74749	-16.145	-21.5096	57	30.6667	9	1	2.66667	0.333333			o	o	Bifunctional inhibitor/lipid-transfer protein/seed storage 2S albumin superfamily protein	gnl|BL_ORD_ID|28703AT5G05960.1 | Symbols: | Bifunctional inhibitor/lipid-transfer protein/seed storage 2S albumin superfamily protein | chr5:1790256-1790694 FORWARD LENGTH=116	5.71871E-9	50.9804
Pp3c14_6499	2.09163	2.2509	-16.0099	-5.50703	20.3333	30.6667	49.6667	1.66667	2.66667	9.66667	o	o	o	o	---NA---	No Blast Hit
Pp3c3_8090	21.2443	4.4634	-15.7652	-8.85552	0.666667	12	3.66667	0	1	0.333333	o		o	o	Chlorophyll A-B binding family protein	gnl|BL_ORD_ID|14978AT3G22840.1 | Symbols: ELIP1, ELIP | Chlorophyll A-B binding family protein | chr3:8084628-8085445 REVERSE LENGTH=195	3.54311E-22	60.5505
Pp3c9_17210	49.2889	1	-15.6393	1	0	5	0	0.333333	0.333333	0	o		o		---NA---	No Blast Hit
Pp3c15_3470	3.09154	1.74584	-15.6096	-5.89668	7	15.6667	13.3333	0.333333	1.33333	2.33333	o		o	o	inositol transporter 2	gnl|BL_ORD_ID|3917AT1G30220.1 | Symbols: ATINT2, INT2 | inositol transporter 2 | chr1:10632957-10635439 REVERSE LENGTH=580	0.0	74.1007
Pp3c8_3200	1.88245	3.13684	-15.5735	-106.787	3.66667	5	12.6667	0	0.333333	0		o	o	o	---NA---	No Blast Hit
Pp3c19_10460	1.0263	-25.7747	-15.5564	1.2218	98.6667	71.6667	4	73.6667	6.66667	5.33333			o		Chaperone DnaJ-domain superfamily protein	gnl|BL_ORD_ID|34629AT5G59610.2 | Symbols: | Chaperone DnaJ-domain superfamily protein | chr5:24013165-24014889 FORWARD LENGTH=256	2.76326E-10	58.75
Pp3c2_29100	48.5869	34.3421	-15.451	-10.4088	0	5	4.33333	0	0.333333	0.333333	o	o	o	o	Fatty acid hydroxylase superfamily	gnl|BL_ORD_ID|27343AT5G57800.1 | Symbols: FLP1, YRE, CER3, WAX2 | Fatty acid hydroxylase superfamily | chr5:23420589-23423832 FORWARD LENGTH=632	2.23827E-147	56.869
Pp3c7_5320	1.88978	1.99611	-15.1312	-2.98496	29	39	62.6667	2.33333	3.66667	22.6667			o	o	glutathione S-transferase THETA 1	gnl|BL_ORD_ID|29206AT5G41210.1 | Symbols: ATGSTT1, GST10, GSTT1 | glutathione S-transferase THETA 1 | chr5:16492550-16493884 REVERSE LENGTH=245	1.05951E-26	61.6541
Pp3c25_15320	5.2589	-1.20793	-15.0746	-23.1666	3	11.6667	2.66667	0.333333	1	0	o		o	o	---NA---	No Blast Hit
Pp3c3_851	-1.18706	-3.10968	-15.0313	-1.74025	25	15	8.66667	1.66667	1.33333	5.33333			o		---NA---	No Blast Hit
Pp3c5_12980	4.29268	-1.40865	-14.914	-3.72148	21.3333	65.3333	16.3333	4.66667	6.33333	4.66667	o		o	o	SEC14 cytosolic factor family protein / phosphoglyceride transfer family protein	gnl|BL_ORD_ID|16521AT3G46450.1 | Symbols: | SEC14 cytosolic factor family protein / phosphoglyceride transfer family protein | chr3:17093297-17095319 REVERSE LENGTH=486	5.14274E-14	45.6853
Pp3c23_5960	5.58295	-1.23182	-14.8777	-1.77364	16.3333	66	14.3333	5	6.33333	8.66667	o		o		Purple acid phosphatases superfamily protein	gnl|BL_ORD_ID|15149AT3G20500.1 | Symbols: ATPAP18, PAP18 | purple acid phosphatase 18 | chr3:7157926-7160244 FORWARD LENGTH=437	6.75458E-177	69.863
Pp3c27_2610	6.26702	2.10741	-14.7453	-1.72681	10.6667	48	24.3333	3.66667	4.66667	15.3333	o	o	o		---NA---	No Blast Hit
Pp3c9_2960	-4.4339	-1.24184	-14.6563	-32.5238	50.3333	8	43.6667	2	0.666667	1.33333			o	o	Major facilitator superfamily protein	gnl|BL_ORD_ID|12732AT2G39210.1 | Symbols: | Major facilitator superfamily protein | chr2:16366287-16368231 REVERSE LENGTH=601	6.37977E-118	56.5436
Pp3c15_19540	-2.07186	-1.72767	-14.6405	-34.5034	23.6667	8	14.6667	0.333333	0.666667	0.333333			o	o	---NA---	No Blast Hit
Pp3c17_12600	-4.032	-36.7417	-14.5968	-6.5515	27	4.66667	0.666667	0.333333	0.333333	0			o		GDSL-like Lipase/Acylhydrolase superfamily protein	gnl|BL_ORD_ID|9963AT2G23540.1 | Symbols: | GDSL-like Lipase/Acylhydrolase superfamily protein | chr2:10024366-10026058 FORWARD LENGTH=387	1.85618E-103	63.5294
Pp3s49_30	-2.45733	-5.69031	-14.5893	-26.0166	16.3333	4.66667	3	0	0.333333	0			o	o	Late embryogenesis abundant (LEA) protein-related	gnl|BL_ORD_ID|28786AT5G54370.1 | Symbols: | Late embryogenesis abundant (LEA) protein-related | chr5:22075334-22076567 FORWARD LENGTH=337	2.71263E-86	69.697
Pp3c20_22510	27.4855	36.5043	-14.481	-1.69124	43.6667	867.667	1758	3.33333	86.6667	1104.67	o	o	o		malate synthase	gnl|BL_ORD_ID|35072AT5G03860.2 | Symbols: MLS | malate synthase | chr5:1032276-1034527 REVERSE LENGTH=562	0.0	83.1793
Pp3c7_180	23.1777	29.3905	-14.4638	-1.47225	1.33333	24.3333	46.3333	0	2.33333	33.6667	o	o	o		---NA---	No Blast Hit
Pp3c16_2180	-1.28474	-2.6513	-14.4471	-12.5433	32	17.6667	13	1.33333	1.66667	1			o	o	DNAse I-like superfamily protein	gnl|BL_ORD_ID|5957AT1G43760.1 | Symbols: | DNAse I-like superfamily protein | chr1:16528880-16531065 REVERSE LENGTH=626	4.25286E-8	47
Pp3c11_19250	2.61482	-1.40237	-14.4064	-2.26045	14.6667	27.3333	11.3333	2.66667	2.66667	5.33333	o		o	o	---NA---	No Blast Hit
Pp3c5_2750	13.7103	6.42755	-14.3736	-8.95614	10	97.3333	71.3333	10.6667	10	8.33333	o	o	o	o	P-loop containing nucleoside triphosphate hydrolases superfamily protein	gnl|BL_ORD_ID|10152AT2G16790.1 | Symbols: | P-loop containing nucleoside triphosphate hydrolases superfamily protein | chr2:7284093-7284901 REVERSE LENGTH=189	2.74148E-46	58.3756
Pp3c5_20650	-6.14843	-4.80714	-14.2488	-23.221	12.3333	1.33333	2.66667	0	0	0				o	O-Glycosyl hydrolases family 17 protein	gnl|BL_ORD_ID|29759AT5G55180.1 | Symbols: | O-Glycosyl hydrolases family 17 protein | chr5:22388834-22390550 FORWARD LENGTH=460	3.4994E-147	67.7778
Pp3c7_9500	-2.36732	-6.47825	-14.2488	-6.55949	4.66667	1.33333	0.666667	0	0	0					alpha carbonic anhydrase 7	gnl|BL_ORD_ID|3873AT1G08080.1 | Symbols: ATACA7, ACA7 | alpha carbonic anhydrase 7 | chr1:2517022-2518546 REVERSE LENGTH=275	6.07135E-30	54.2683
Pp3c11_1400	4.0893	2.37634	-14.2395	1.10363	3.66667	11	9.33333	4	1	11.3333	o		o		---NA---	No Blast Hit
Pp3c6_4064	-3.02955	-2.68305	-14.2255	-5.74009	6	1.33333	2.33333	0.333333	0	0.333333					cellulose synthase-like D3	gnl|BL_ORD_ID|17242AT3G03050.1 | Symbols: CSLD3, KJK, ATCSLD3 | cellulose synthase-like D3 | chr3:687873-691629 FORWARD LENGTH=1145	0.0	81.0811
Pp3c10_15640	-2.04593	1.00109	-14.2254	-10.3991	4	1.33333	4.33333	0.333333	0	0.333333				o	Protein of unknown function (DUF1218)	gnl|BL_ORD_ID|24110AT4G31130.1 | Symbols: | Protein of unknown function (DUF1218) | chr4:15137159-15138465 REVERSE LENGTH=195	4.34207E-41	55.3073
Pp3c15_14980	-1.38971	-1.21747	-14.212	-20.5215	2.66667	1.33333	2.33333	0	0	0					disease resistance protein (TIR-NBS-LRR class)	gnl|BL_ORD_ID|3230AT1G69550.1 | Symbols: | disease resistance protein (TIR-NBS-LRR class) | chr1:26148836-26153374 REVERSE LENGTH=1400	1.15627E-50	60.3333
Pp3c2_17412	-2.70463	-7.39183	-14.212	-1.8406	5.33333	1.33333	0.666667	0.333333	0	0.333333					---NA---	No Blast Hit
Pp3c2_29610	-1.71427	-8.04431	-14.212	-3.77501	3.33333	1.33333	0.333333	0	0	0					---NA---	No Blast Hit
Pp3c14_14600	1.7673	2.02602	-14.212	-5.71511	1	1.33333	2.33333	0.333333	0	0.333333					RING/U-box superfamily protein	gnl|BL_ORD_ID|4170AT1G72200.1 | Symbols: | RING/U-box superfamily protein | chr1:27169935-27171149 REVERSE LENGTH=404	4.37278E-38	64.0288
Pp3c24_1607	-1.88847	-1.18352	-14.2013	-8.07698	3.66667	1.33333	3.33333	0	0	0.333333				o	glucan synthase-like 10	gnl|BL_ORD_ID|16053AT3G07160.1 | Symbols: ATGSL10, gsl10, CALS9 | glucan synthase-like 10 | chr3:2265142-2279383 REVERSE LENGTH=1890	0.0	68.656
Pp3c7_7620	-1.22374	-3.30778	-14.181	4.8418	2.33333	1.33333	0.666667	2	0	4					---NA---	No Blast Hit
Pp3c6_28290	1.63862	-8.22126	-14.1374	-2.77653	28.6667	33.6667	3.66667	22	3.33333	1.33333			o		Integrase-type DNA-binding superfamily protein	gnl|BL_ORD_ID|28820AT5G11590.1 | Symbols: TINY2 | Integrase-type DNA-binding superfamily protein | chr5:3727789-3728499 REVERSE LENGTH=236	2.29386E-31	63.1579
Pp3c7_22100	1.29211	2.64495	-14.0784	-4.79328	8.33333	7.66667	24	1.33333	0.666667	5.33333		o	o	o	Leucine-rich repeat (LRR) family protein	gnl|BL_ORD_ID|32560AT5G21090.1 | Symbols: | Leucine-rich repeat (LRR) family protein | chr5:7164758-7166904 FORWARD LENGTH=218	7.3216E-81	80.8383
Pp3c2_29380	5.28998	2.9087	-14.0356	-5.15428	8.66667	33	27.3333	2	3.33333	5.66667	o	o	o	o	Disease resistance protein (TIR-NBS class)	gnl|BL_ORD_ID|17058AT3G04220.1 | Symbols: | Disease resistance protein (TIR-NBS-LRR class) family | chr3:1109118-1112188 REVERSE LENGTH=867	1.87924E-8	52.3179
Pp3s51_270	-1.63668	-5.37402	-13.9821	-103.735	61	26.3333	12.3333	1	2.66667	0			o	o	Bifunctional inhibitor/lipid-transfer protein/seed storage 2S albumin superfamily protein	gnl|BL_ORD_ID|28703AT5G05960.1 | Symbols: | Bifunctional inhibitor/lipid-transfer protein/seed storage 2S albumin superfamily protein | chr5:1790256-1790694 FORWARD LENGTH=116	2.16281E-9	50
Pp3c17_20040	4.18731	2.26545	-13.9807	-3.7453	101	302.333	246	14.3333	31.6667	71.3333	o	o	o	o	Tetratricopeptide repeat (TPR)-like superfamily protein	gnl|BL_ORD_ID|31584AT5G20190.1 | Symbols: | Tetratricopeptide repeat (TPR)-like superfamily protein | chr5:6814093-6815171 FORWARD LENGTH=290	1.25038E-10	57.8947
Pp3c10_23660	5.12885	2.58926	-13.9677	-3.9461	45.3333	165.333	127	8.33333	17.3333	34.6667	o	o	o	o	PEBP (phosphatidylethanolamine-binding protein) family protein	gnl|BL_ORD_ID|32242AT5G03840.1 | Symbols: TFL1, TFL-1 | PEBP (phosphatidylethanolamine-binding protein) family protein | chr5:1024760-1025796 REVERSE LENGTH=177	3.93212E-16	51.8987
Pp3s51_240	-1.23213	-2.57707	-13.8583	-160.575	45.6667	26.3333	19	1.33333	2.66667	0			o	o	Bifunctional inhibitor/lipid-transfer protein/seed storage 2S albumin superfamily protein	gnl|BL_ORD_ID|28703AT5G05960.1 | Symbols: | Bifunctional inhibitor/lipid-transfer protein/seed storage 2S albumin superfamily protein | chr5:1790256-1790694 FORWARD LENGTH=116	2.16281E-9	50
Pp3c24_10750	-1.28194	-1.8881	-13.8439	-15.1161	19.3333	10.6667	11	1.33333	1	0.666667			o	o	---NA---	No Blast Hit
Pp3c20_22120	8.43566	3.11994	-13.6973	-4.94231	14	85	47.6667	3	9	10.3333	o	o	o	o	---NA---	No Blast Hit
Pp3c12_4360	9.11946	2.51023	-13.6936	-1.39639	5.33333	35.3333	14.6667	6.66667	3.66667	11.3333	o	o	o		---NA---	No Blast Hit
Pp3c10_1530	9.2616	4.23244	-13.6209	-6.95718	1	7.33333	5	0.333333	0.666667	0.666667	o	o	o	o	---NA---	No Blast Hit
Pp3c3_33380	-5.23905	-11.2991	-13.5863	-7.30174	32.6667	4.33333	3	0	0.333333	0.333333			o		ABC-2 type transporter family protein	gnl|BL_ORD_ID|5710AT1G17840.1 | Symbols: WBC11, ABCG11, DSO, COF1, ATWBC11 | white-brown complex homolog protein 11 | chr1:6142870-6145894 FORWARD LENGTH=703	0.0	78.681
Pp3c5_1510	-5.57099	-20.9313	-13.5754	-2.4318	34.6667	4.33333	1.66667	2	0.333333	0.666667			o		glycerol-3-phosphate acyltransferase 6	gnl|BL_ORD_ID|11336AT2G38110.1 | Symbols: ATGPAT6, GPAT6 | glycerol-3-phosphate acyltransferase 6 | chr2:15952816-15955364 REVERSE LENGTH=501	0.0	72.3361
Pp3c6_9720	1.64075	-8.83224	-13.5738	-3.77505	3.66667	4.33333	0.333333	0.333333	0.333333	0			o		---NA---	No Blast Hit
Pp3c10_21201	13.0445	64.7151	-13.5688	-2.22343	0.333333	4.33333	31.6667	0	0.333333	15.3333	o	o	o	o	---NA---	No Blast Hit
Pp3c8_6790	-4.77076	-11.4931	-13.5602	-6.52398	29.6667	4.33333	2.66667	0	0.333333	0.333333			o		3-ketoacyl-CoA synthase 4	gnl|BL_ORD_ID|4474AT1G19440.1 | Symbols: KCS4 | 3-ketoacyl-CoA synthase 4 | chr1:6729119-6730669 FORWARD LENGTH=516	0.0	83.6735
Pp3c15_18080	7.6653	6.41173	-13.5482	1.65868	0.666667	4.33333	5.33333	1	0.333333	9.66667	o	o	o		---NA---	No Blast Hit
Pp3c23_9820	-1.27002	1.16609	-13.5273	-135.812	46	25.6667	58	0.333333	2.66667	0.333333			o	o	Cupredoxin superfamily protein	gnl|BL_ORD_ID|4202AT1G72230.1 | Symbols: | Cupredoxin superfamily protein | chr1:27188287-27189093 FORWARD LENGTH=181	7.98256E-20	55.4622
Pp3c5_910	71.6845	62.4078	-13.4595	-3.5655	0	7.33333	8	0	0.666667	2.33333	o	o	o	o	---NA---	No Blast Hit
Pp3c24_13850	4.22418	-2.34643	-13.4467	1.48125	2.33333	7.33333	1	0.666667	0.666667	1.66667	o		o		P-loop containing nucleoside triphosphate hydrolases superfamily protein	gnl|BL_ORD_ID|18261AT3G53110.1 | Symbols: LOS4 | P-loop containing nucleoside triphosphate hydrolases superfamily protein | chr3:19687968-19690423 FORWARD LENGTH=496	9.16186E-9	50.9091
Pp3c19_7009	5.16616	4.7502	-13.3488	1.54598	15	55.3333	77	20.6667	6	130	o	o	o		---NA---	No Blast Hit
Pp3c13_23380	17.8666	13.0745	-13.2666	1.20207	0.666667	10.3333	11	0.333333	1	14.3333	o	o	o		---NA---	No Blast Hit
Pp3c6_20700	29.3164	1.78153	-13.0499	-1.07962	1.33333	30.6667	2.66667	3	3.33333	2.66667	o		o		---NA---	No Blast Hit
Pp3c9_4100	4.53718	1.22522	-13.0141	-2.48402	3	10	4	2.33333	1	1.66667	o		o		Protein kinase superfamily protein	gnl|BL_ORD_ID|17121AT3G59420.1 | Symbols: ACR4, CR4 | crinkly4 | chr3:21959871-21962558 REVERSE LENGTH=895	1.60037E-60	61.9529
Pp3c15_20210	15.1613	-1.0814	-12.9247	1.72235	5.66667	62.3333	5.66667	7.66667	7	10.6667	o		o		---NA---	No Blast Hit
Pp3c8_9380	14.0817	1.93046	-12.8995	-2.14988	7	72	14.6667	4.66667	8	7.33333	o		o	o	HSP20-like chaperones superfamily protein	gnl|BL_ORD_ID|5523AT1G53540.1 | Symbols: | HSP20-like chaperones superfamily protein | chr1:19980510-19980983 FORWARD LENGTH=157	6.12589E-56	71.7105
Pp3c13_6849	5.50269	1.62172	-12.8399	-4.24948	1.66667	7	3	1	0.666667	0.666667	o		o		---NA---	No Blast Hit
Pp3c8_12344	11.215	2.43653	-12.7518	1.06125	8.33333	67.6667	22.3333	6.66667	7.66667	25.3333	o	o	o		---NA---	No Blast Hit
Pp3c3_28310	4.78082	9.93927	-12.6885	-10.1028	8.66667	29.6667	93.6667	2	3.33333	10	o	o	o	o	Glycosyl hydrolases family 31 protein	gnl|BL_ORD_ID|5694AT1G68560.1 | Symbols: ATXYL1, XYL1, TRG1 | alpha-xylosidase 1 | chr1:25734435-25737897 REVERSE LENGTH=915	0.0	62.3773
Pp3c22_13180	39.9037	8.70612	-12.6522	1.20563	0	4	1	0.333333	0.333333	1.33333	o		o		P-loop containing nucleoside triphosphate hydrolases superfamily protein	gnl|BL_ORD_ID|33312AT5G47820.2 | Symbols: FRA1 | P-loop containing nucleoside triphosphate hydrolases superfamily protein | chr5:19366505-19372229 FORWARD LENGTH=1035	3.69511E-15	61.0294
Pp3c4_9740	-5.96747	-25.5178	-12.5694	-54.5332	152.667	18	6.33333	0.333333	2	0			o	o	---NA---	No Blast Hit
Pp3c17_22550	-1.46161	-1.57739	-12.5692	-4.2659	8.33333	4	5.66667	2.33333	0.333333	1.33333			o	o	BEST Arabidopsis thaliana protein match is: proline-rich family protein (TAIR:AT3G09000.1); Has 35333 Blast hits to 34131 proteins in 2444 species: Archae - 798; Bacteria - 22429; Metazoa - 974; Fungi - 991; Plants - 531; Viruses - 0; Other Eukaryotes - 9610 (source: NCBI BLink).	gnl|BL_ORD_ID|3636AT1G27850.1 | Symbols: | unknown protein; FUNCTIONS IN: molecular_function unknown; INVOLVED IN: biological_process unknown; LOCATED IN: plasma membrane; EXPRESSED IN: 22 plant structures; EXPRESSED DURING: 13 growth stages; BEST Arabidopsis thaliana protein match is: unknown protein (TAIR:AT2G40070.1); Has 9215 Blast hits to 5316 proteins in 473 species: Archae - 6; Bacteria - …	5.8157E-24	43.5028
Pp3c18_6420	5.70453	2.79955	-12.5513	-1.91914	3.66667	15.3333	11.3333	2.33333	1.66667	6.33333	o	o	o		chloroplast sulfur E	gnl|BL_ORD_ID|22386AT4G26500.1 | Symbols: EMB1374, CPSUFE, ATSUFE, SUFE1 | chloroplast sulfur E | chr4:13382456-13383571 REVERSE LENGTH=371	1.54771E-45	73.7226
Pp3c5_5380	11.992	-1.52387	-12.5415	-1.06885	1	9.66667	0.666667	0.333333	1	0.666667	o		o		dynamin-like protein	gnl|BL_ORD_ID|14829AT3G60190.1 | Symbols: ADL4, ADLP2, EDR3, DRP1E, ADL1E, DL1E | DYNAMIN-like 1E | chr3:22244367-22247651 REVERSE LENGTH=624	9.41823E-59	83.9416
Pp3c11_22660	-4.46673	-11.3037	-12.5391	-5.74437	25.6667	4	2.33333	0.333333	0.333333	0.333333			o		Jojoba acyl CoA reductase-related male sterility protein	gnl|BL_ORD_ID|17065AT3G11980.1 | Symbols: MS2, FAR2 | Jojoba acyl CoA reductase-related male sterility protein | chr3:3814484-3816927 FORWARD LENGTH=616	6.27455E-166	67.0543
Pp3c7_23070	2.85868	2.88916	-12.5389	-2.38474	4.66667	9.66667	15	2.33333	1	6.66667	o	o	o	o	unknown protein; BEST Arabidopsis thaliana protein match is: unknown protein (TAIR:AT4G24590.1); Has 35333 Blast hits to 34131 proteins in 2444 species: Archae - 798; Bacteria - 22429; Metazoa - 974; Fungi - 991; Plants - 531; Viruses - 0; Other Eukaryotes - 9610 (source: NCBI BLink).	gnl|BL_ORD_ID|29820AT5G49710.1 | Symbols: | unknown protein; BEST Arabidopsis thaliana protein match is: unknown protein (TAIR:AT4G24590.1); Has 35333 Blast hits to 34131 proteins in 2444 species: Archae - 798; Bacteria - 22429; Metazoa - 974; Fungi - 991; Plants - 531; Viruses - 0; Other Eukaryotes - 9610 (source: NCBI BLink). | chr5:20195561-20197188 FORWARD LENGTH=234	6.05038E-25	50.2146
Pp3c10_12349	7.09758	2.48234	-12.5313	1.07692	0.666667	4	2	0.333333	0.333333	2.33333	o		o		---NA---	No Blast Hit
Pp3s504_10	8.64639	6.09866	-12.5203	-2.41922	4.66667	29.3333	31.3333	2	3.33333	14	o	o	o	o	A20/AN1-like zinc finger family protein	gnl|BL_ORD_ID|6861AT1G12440.2 | Symbols: | A20/AN1-like zinc finger family protein | chr1:4241816-4242322 REVERSE LENGTH=168	8.85892E-39	55.4913
Pp3c11_6300	75.574	86.1176	-12.4962	-3.07873	0.666667	44	73.6667	1	5	25.6667	o	o	o	o	B-box type zinc finger family protein	gnl|BL_ORD_ID|28944AT5G54470.1 | Symbols: | B-box type zinc finger family protein | chr5:22114584-22115315 REVERSE LENGTH=215	5.08222E-21	64.7887
Pp3c6_24790	3.17118	1.58906	-12.4424	-10.7636	35.3333	80	60.6667	8	9.33333	6	o		o	o	coatomer gamma-2 subunit, putative / gamma-2 coat protein, putative / gamma-2 COP, putative	gnl|BL_ORD_ID|24792AT4G34450.1 | Symbols: | coatomer gamma-2 subunit, putative / gamma-2 coat protein, putative / gamma-2 COP, putative | chr4:16471956-16476795 FORWARD LENGTH=886	1.78031E-123	87.9668
Pp3c18_12400	120.169	11.2913	-12.4158	-3.40288	0	12.3333	1.33333	0.333333	1.33333	0.333333	o		o		pleiotropic drug resistance 3	gnl|BL_ORD_ID|12973AT2G29940.1 | Symbols: PDR3, ATPDR3 | pleiotropic drug resistance 3 | chr2:12760139-12766455 FORWARD LENGTH=1426	0.0	73.6016
Pp3c4_11830	3.76842	1.95901	-12.4044	-3.71926	7.66667	20.6667	16.3333	1.33333	2.33333	4.66667	o		o	o	O-Glycosyl hydrolases family 17 protein	gnl|BL_ORD_ID|11835AT2G05790.1 | Symbols: | O-Glycosyl hydrolases family 17 protein | chr2:2199450-2201293 FORWARD LENGTH=472	3.37729E-98	65.3495
Pp3c25_12820	2.56949	1.39289	-12.2424	-1.31798	12.6667	23.3333	19	7.66667	2.66667	15.6667	o		o		Auxin-responsive family protein	gnl|BL_ORD_ID|21895AT4G17280.1 | Symbols: | Auxin-responsive family protein | chr4:9678887-9680277 REVERSE LENGTH=402	3.69775E-84	58.2011
Pp3c7_14049	11.7158	16.1695	-12.2391	-3.34006	0.666667	6.66667	13.6667	2	0.666667	4.33333	o	o	o	o	---NA---	No Blast Hit
Pp3c13_12570	94.1005	19.3076	-12.2334	-1.04517	5	343.667	107	9	41.3333	110.667	o	o	o		Kua-ubiquitin conjugating enzyme hybrid localisation domain	gnl|BL_ORD_ID|24756AT4G27030.1 | Symbols: FAD4, FADA | fatty acid desaturase A | chr4:13571951-13572922 FORWARD LENGTH=323	9.67314E-80	61.2457
Pp3c1_80	1.38239	-1.07963	-12.1532	-5.0718	20.6667	20.3333	21	2.33333	2.33333	4.33333			o	o	Leucine-rich repeat transmembrane protein kinase	gnl|BL_ORD_ID|29620AT5G07280.1 | Symbols: EMS1, EXS | Leucine-rich repeat transmembrane protein kinase | chr5:2285088-2288666 FORWARD LENGTH=1192	1.99179E-60	47.9691
Pp3c16_23550	1.70086	-2.21487	-12.1185	-2.28661	7.66667	9.33333	3.66667	1.33333	1	1.66667			o		---NA---	No Blast Hit
Pp3c11_7600	-5.73475	-6.99551	-12.1078	-1.97052	75.6667	9.33333	11.6667	5.66667	1	6.33333			o		Bifunctional inhibitor/lipid-transfer protein/seed storage 2S albumin superfamily protein	gnl|BL_ORD_ID|33784AT5G55410.2 | Symbols: | Bifunctional inhibitor/lipid-transfer protein/seed storage 2S albumin superfamily protein | chr5:22460677-22461009 FORWARD LENGTH=110	2.16545E-9	58.4615
Pp3c23_3820	7.77288	1.27525	-12.097	-1.94505	7	39.3333	9.66667	6.66667	4.66667	5.33333	o		o		---NA---	No Blast Hit
Pp3c1_25090	3.58257	-1.02041	-12.0148	-3.11164	5.66667	14.6667	6	3.33333	1.66667	2	o		o		---NA---	No Blast Hit
Pp3s51_280	-1.58951	-7.00973	-11.8927	-72.3071	56.6667	25.3333	8.66667	2	3	0			o	o	Bifunctional inhibitor/lipid-transfer protein/seed storage 2S albumin superfamily protein	gnl|BL_ORD_ID|28703AT5G05960.1 | Symbols: | Bifunctional inhibitor/lipid-transfer protein/seed storage 2S albumin superfamily protein | chr5:1790256-1790694 FORWARD LENGTH=116	5.71871E-9	50.9804
Pp3c3_9870	2.56274	-8.7545	-11.7313	-1.06943	6.33333	11.6667	0.666667	0.333333	1.33333	0.666667	o		o		like AUXIN RESISTANT 1	gnl|BL_ORD_ID|11198AT2G38120.1 | Symbols: AUX1, WAV5, PIR1, MAP1 | Transmembrane amino acid transporter family protein | chr2:15973493-15976792 FORWARD LENGTH=485	2.42986E-114	66.6667
Pp3c13_3710	11.1892	-6.54506	-11.6749	1	0.666667	6.33333	0	2	0.666667	0	o		o		Integrase-type DNA-binding superfamily protein	gnl|BL_ORD_ID|28607AT5G21960.1 | Symbols: | Integrase-type DNA-binding superfamily protein | chr5:7258560-7259210 REVERSE LENGTH=216	1.30808E-8	53.012
Pp3c26_5800	2.08148	1.18206	-11.6589	-10.619	6	9	7.66667	0.666667	1	0.666667			o	o	Peroxidase superfamily protein	gnl|BL_ORD_ID|32854AT5G64120.1 | Symbols: | Peroxidase superfamily protein | chr5:25659551-25660946 REVERSE LENGTH=328	6.02556E-65	49.4286
Pp3c17_19730	-1.7069	-1.27366	-11.6194	-12.5555	15.3333	6.33333	13	0.333333	0.666667	1			o	o	---NA---	No Blast Hit
Pp3c17_13760	-2.65843	-8.49959	-11.5818	-14.8856	14	3.66667	1.66667	0.333333	0.333333	0			o		O-Glycosyl hydrolases family 17 protein	gnl|BL_ORD_ID|11913AT2G01630.1 | Symbols: | O-Glycosyl hydrolases family 17 protein | chr2:279541-281955 REVERSE LENGTH=501	1.56342E-124	64.7465
Pp3c26_9030	-2.31466	-4.68269	-11.5471	-11.9187	38	11.6667	8.66667	0.666667	1.33333	0.666667			o	o	Eukaryotic aspartyl protease family protein	gnl|BL_ORD_ID|12639AT2G03200.1 | Symbols: | Eukaryotic aspartyl protease family protein | chr2:966506-967891 REVERSE LENGTH=461	8.15689E-99	56.7059
Pp3c12_10088	2.47661	1.36228	-11.5412	-1.20657	2	3.66667	3	1	0.333333	2.66667			o		---NA---	No Blast Hit
Pp3c14_8250	-6.62074	-25.8938	-11.533	-12.1749	35	3.66667	1.33333	0	0.333333	0			o		Pollen Ole e 1 allergen and extensin family protein	gnl|BL_ORD_ID|9664AT2G16630.1 | Symbols: | Pollen Ole e 1 allergen and extensin family protein | chr2:7209286-7210872 FORWARD LENGTH=359	1.20806E-14	47.9675
Pp3c26_3590	-2.54081	-3.02782	-11.533	-40.0084	13.3333	3.66667	4.66667	0.333333	0.333333	0			o	o	ABC-2 type transporter family protein	gnl|BL_ORD_ID|10572AT2G13610.1 | Symbols: | ABC-2 type transporter family protein | chr2:5673827-5675776 REVERSE LENGTH=649	0.0	67.6282
Pp3c13_19400	6.5375	-1.83547	-11.5312	2.97858	0.666667	3.66667	0.333333	0	0.333333	1.33333	o		o		Disease resistance protein (TIR-NBS-LRR class) family	gnl|BL_ORD_ID|20708AT3G44670.2 | Symbols: | Disease resistance protein (TIR-NBS-LRR class) family | chr3:16217242-16221425 FORWARD LENGTH=1219	6.59349E-13	45
Pp3c11_20970	1.03038	1.41381	-11.5131	-1.76435	5	3.66667	7.66667	2	0.333333	4.66667			o		---NA---	No Blast Hit
Pp3c8_17860	3.63555	1.94337	-11.465	-2.53833	9.33333	24.3333	19.6667	2.66667	3	8.33333	o		o	o	---NA---	No Blast Hit
Pp3c3_740	1.27547	-9.61422	-11.4583	-1.05995	4	3.66667	0.333333	1	0.333333	0.333333			o		---NA---	No Blast Hit
Pp3c1_6230	3.55087	-1.08034	-11.4427	-1.97251	1.33333	3.66667	1.33333	2	0.333333	0.666667			o		---NA---	No Blast Hit
Pp3c1_25920	1.84236	-2.12468	-11.4193	-3.07997	32.3333	42.3333	16.3333	6.66667	5.33333	5.66667			o	o	---NA---	No Blast Hit
Pp3c8_21770	7.79111	32.2238	-11.2955	-1.89748	10.6667	60	379	10	7.66667	214	o	o	o		N-terminal nucleophile aminohydrolases (Ntn hydrolases) superfamily protein	gnl|BL_ORD_ID|33057AT5G08100.1 | Symbols: | N-terminal nucleophile aminohydrolases (Ntn hydrolases) superfamily protein | chr5:2593242-2594586 REVERSE LENGTH=315	3.90723E-117	64.986
Pp3c5_2740	26.1315	13.3295	-11.2619	-4.00261	3.33333	64.6667	49.6667	4.33333	8.33333	13.3333	o	o	o	o	NAD(P)-linked oxidoreductase superfamily protein	gnl|BL_ORD_ID|12821AT2G37790.1 | Symbols: | NAD(P)-linked oxidoreductase superfamily protein | chr2:15838838-15840752 FORWARD LENGTH=314	1.19295E-73	66.2393
Pp3c16_16200	2.09166	1.38152	-11.1387	-1.60904	4	6	6	1.33333	0.666667	4			o		---NA---	No Blast Hit
Pp3c4_13840	2.4798	-4.69527	-11.0936	-1.83838	3.33333	6	0.666667	1	0.666667	0.333333			o		FAD/NAD(P)-binding oxidoreductase family protein	gnl|BL_ORD_ID|28550AT5G67030.1 | Symbols: ABA1, LOS6, NPQ2, ATABA1, ZEP, IBS3, ATZEP | zeaxanthin epoxidase (ZEP) (ABA1) | chr5:26753745-26757090 REVERSE LENGTH=667	0.0	70.22
Pp3c12_16460	10.6138	7.21282	-11.0774	-1.48589	0.666667	6	6	0.333333	0.666667	4.33333	o	o	o		---NA---	No Blast Hit
Pp3c3_9680	2.25928	1.08894	-11.0773	-1.95858	3.66667	6	4.33333	1.66667	0.666667	2.33333			o		Protein kinase superfamily protein	gnl|BL_ORD_ID|2764AT1G51940.1 | Symbols: | protein kinase family protein / peptidoglycan-binding LysM domain-containing protein | chr1:19296092-19298941 REVERSE LENGTH=651	3.00543E-62	52.7415
Pp3c1_31020	-3.34798	-4.35103	-11.0157	-59.4253	28.6667	6	7	0	0.666667	0			o	o	Bifunctional inhibitor/lipid-transfer protein/seed storage 2S albumin superfamily protein	gnl|BL_ORD_ID|12923AT2G44300.1 | Symbols: | Bifunctional inhibitor/lipid-transfer protein/seed storage 2S albumin superfamily protein | chr2:18307468-18308286 REVERSE LENGTH=204	2.24198E-13	46.3855
Pp3c26_2000	62.5735	38.6499	-10.9726	-1.49211	2.33333	110	102	5	14.6667	74.3333	o	o	o		beta-galactosidase 17	gnl|BL_ORD_ID|4379AT1G72990.1 | Symbols: BGAL17 | beta-galactosidase 17 | chr1:27457480-27462168 REVERSE LENGTH=697	0.0	65.8423
Pp3c11_23110	-3.50397	-17.9717	-10.9639	-45.5161	90.6667	18.3333	5.33333	0	2.33333	0			o	o	protodermal factor 1	gnl|BL_ORD_ID|11588AT2G20515.1 | Symbols: | unknown protein; FUNCTIONS IN: molecular_function unknown; INVOLVED IN: biological_process unknown; LOCATED IN: endomembrane system; EXPRESSED IN: 16 plant structures; EXPRESSED DURING: 7 growth stages; Has 71 Blast hits to 71 proteins in 14 species: Archae - 0; Bacteria - 0; Metazoa - 0; Fungi - 0; Plants - 71; Viruses - 0; Other Eukaryotes - 0 (source…	1.79522E-13	52.6316
Pp3c7_13830	3.2542	7.12971	-10.9394	-28.9793	0.333333	1	3.33333	0	0	0		o		o	O-fucosyltransferase family protein	gnl|BL_ORD_ID|2738AT1G04910.1 | Symbols: | O-fucosyltransferase family protein | chr1:1388101-1391074 REVERSE LENGTH=519	0.0	73.0769
Pp3c15_17010	-10.8132	-39.1635	-10.9256	-3.78436	16.6667	1	0.333333	0.333333	0	0					ABC-2 type transporter family protein	gnl|BL_ORD_ID|5710AT1G17840.1 | Symbols: WBC11, ABCG11, DSO, COF1, ATWBC11 | white-brown complex homolog protein 11 | chr1:6142870-6145894 FORWARD LENGTH=703	0.0	77.3556
Pp3c2_5398	1.35892	2.57177	-10.9255	-4.2279	1	1	3	1	0	0.666667					---NA---	No Blast Hit
Pp3c1_34560	-1.80403	-23.1716	-10.9255	3.56392	2.66667	1	0	0.333333	0	0.333333					Bestrophin-like protein	gnl|BL_ORD_ID|18321AT3G61320.1 | Symbols: | Bestrophin-like protein | chr3:22694002-22695474 FORWARD LENGTH=410	7.19776E-72	63.0872
Pp3c13_11990	-2.22829	-2.54453	-10.9229	-12.114	3.33333	1	1.33333	0.333333	0	0					---NA---	No Blast Hit
Pp3c15_3620	3.24636	16.6041	-10.9087	-67.6755	0.333333	1	8	0	0	0		o		o	Integrase-type DNA-binding superfamily protein	gnl|BL_ORD_ID|24865AT4G32800.1 | Symbols: | Integrase-type DNA-binding superfamily protein | chr4:15819812-15820477 FORWARD LENGTH=221	2.36674E-24	67.0213
Pp3c17_23790	-4.16243	-15.0494	-10.9087	-3.77481	6.33333	1	0.333333	0.333333	0	0					fatty acyl-ACP thioesterases B	gnl|BL_ORD_ID|3802AT1G08510.1 | Symbols: FATB | fatty acyl-ACP thioesterases B | chr1:2691546-2693409 REVERSE LENGTH=412	3.39355E-90	68.6833
Pp3c1_42850	1.05127	4.77904	-10.9087	1.78676	1.33333	1	7.33333	2	0	14.3333		o			Dihydroneopterin aldolase	gnl|BL_ORD_ID|15230AT3G11750.1 | Symbols: FOLB1 | Dihydroneopterin aldolase | chr3:3715071-3715904 REVERSE LENGTH=146	7.63402E-38	70.0855
Pp3c17_23430	10.6231	6.14755	-10.8952	5.23153	0	1	0.666667	0	0	4.33333					---NA---	No Blast Hit
Pp3c20_20901	-5.47719	-62.0669	-10.86	-15.031	103.333	13.3333	1.66667	0.666667	1.66667	0			o		---NA---	No Blast Hit
Pp3c5_1269	26.7244	10.3236	-10.8518	-1.52879	1.33333	28	16	6.33333	3.66667	11.3333	o	o	o		---NA---	No Blast Hit
Pp3c8_11990	-2.0314	-4.0315	-10.8323	-15.0851	24	8.33333	6.33333	1.66667	1	0.333333			o	o	Peroxidase superfamily protein	gnl|BL_ORD_ID|16710AT3G17070.1 | Symbols: | Peroxidase family protein | chr3:5821048-5823165 FORWARD LENGTH=339	1.67139E-82	62.7907
Pp3c7_1800	-6.13308	-1.66905	-10.8161	-51.0123	9.33333	1	6	0	0	0				o	---NA---	No Blast Hit
Pp3c18_6550	-5.05982	-65.0144	-10.8154	1	7.66667	1	0	0.333333	0	0					Galactosyl transferase GMA12/MNN10 family protein	gnl|BL_ORD_ID|30432AT5G07720.1 | Symbols: | Galactosyl transferase GMA12/MNN10 family protein | chr5:2455757-2457130 FORWARD LENGTH=457	3.10478E-164	69.4511
Pp3c26_2880	-3.47477	-3.86539	-10.7052	-95.5236	41	8.33333	11.3333	0	1	0			o	o	Chitinase family protein	gnl|BL_ORD_ID|6287AT1G05850.1 | Symbols: POM1, ERH2, ELP1, CTL1, ELP, HOT2, ATCTL1 | Chitinase family protein | chr1:1766833-1768117 REVERSE LENGTH=321	1.10025E-89	60.8553
Pp3c7_2440	22.6095	72.7712	-10.671	-1.18093	11.6667	193.667	941.333	9	26	847	o	o	o		Phosphoenolpyruvate carboxylase family protein	gnl|BL_ORD_ID|18899AT3G21720.1 | Symbols: ICL | isocitrate lyase | chr3:7652789-7655873 REVERSE LENGTH=576	0.0	81.6514
Pp3c14_25720	-1.9519	-1.66647	-10.5492	-2.69026	9.33333	3.33333	6	0.333333	0.333333	2.33333			o		fatty acid hydroxylase 2	gnl|BL_ORD_ID|23696AT4G20870.1 | Symbols: FAH2, ATFAH2 | fatty acid hydroxylase 2 | chr4:11174620-11175878 REVERSE LENGTH=237	8.83412E-80	62.069
Pp3c10_23750	1.39664	-2.53973	-10.5287	-1.39514	3.33333	3.33333	1.33333	0.666667	0.333333	1			o		exocyst complex component sec10	gnl|BL_ORD_ID|33845AT5G12370.2 | Symbols: SEC10 | exocyst complex component sec10 | chr5:4003002-4008445 REVERSE LENGTH=825	2.21057E-109	67.0644
Pp3c14_1200	1.77652	-4.64018	-10.5276	-9.65147	17.6667	22.3333	4	2	3	0.333333			o	o	ENTH/VHS family protein	gnl|BL_ORD_ID|19385AT3G46540.1 | Symbols: | ENTH/VHS family protein | chr3:17134204-17135411 REVERSE LENGTH=307	1.25226E-38	62.6437
Pp3c21_3610	4.49851	1.10551	-10.4702	-2.88746	1.66667	5.66667	2	0	0.666667	0.666667	o		o		---NA---	No Blast Hit
Pp3c14_6160	2.58676	2.69946	-10.4571	-1.80649	3	5.66667	9	2	0.666667	5.33333		o	o		---NA---	No Blast Hit
Pp3c6_9781	2.75666	1.22751	-10.4129	-2.77555	4	8	5.33333	0.666667	1	2	o		o		---NA---	No Blast Hit
Pp3c3_19770	1.11849	1.46763	-10.3997	-19.9528	13	10.3333	20.6667	2	1.33333	1			o	o	---NA---	No Blast Hit
Pp3c4_19380	4.05235	-1.07493	-10.3977	1.03472	2.66667	8	2.66667	1.33333	1	3	o		o		oxidoreductase, zinc-binding dehydrogenase family protein	gnl|BL_ORD_ID|18270AT3G28670.1 | Symbols: | oxidoreductase, zinc-binding dehydrogenase family protein | chr3:10744183-10746983 FORWARD LENGTH=491	2.49276E-7	79.4872
Pp3c2_6120	14.0494	3.71048	-10.3975	-1.21233	0.666667	8	3	1.33333	1	2.66667	o		o		---NA---	No Blast Hit
Pp3c15_8731	99.4333	40.3512	-10.2849	-10.7377	2.33333	174.667	107	2.66667	25	10.6667	o	o	o	o	---NA---	No Blast Hit
Pp3c22_16570	11.9925	4.30531	-10.2676	1.56135	1.33333	12.3333	6.66667	2	1.66667	11.3333	o	o	o		---NA---	No Blast Hit
Pp3c9_20110	7.89147	6.36568	-10.2545	-2.12314	3.33333	19.6667	23.6667	2.66667	2.66667	12	o	o	o	o	Protein of unknown function (DUF1399)	gnl|BL_ORD_ID|1706AT1G56230.1 | Symbols: | Protein of unknown function (DUF1399) | chr1:21046111-21048959 REVERSE LENGTH=752	2.57929E-135	52.8477
Pp3c11_7360	-6.0515	-14.1058	-10.1803	-10.4541	183.667	21.3333	14	1.33333	3	1.33333			o	o	Bifunctional inhibitor/lipid-transfer protein/seed storage 2S albumin superfamily protein	gnl|BL_ORD_ID|33784AT5G55410.2 | Symbols: | Bifunctional inhibitor/lipid-transfer protein/seed storage 2S albumin superfamily protein | chr5:22460677-22461009 FORWARD LENGTH=110	2.16545E-9	58.4615
Pp3c15_6140	2.10127	2.30687	-10.1677	-25.891	26.6667	40	66.6667	2.33333	5.66667	2.66667	o	o	o	o	chromatin remodeling factor, putative	gnl|BL_ORD_ID|9286AT2G25170.1 | Symbols: PKL, GYM, CHD3, CHR6, SSL2 | chromatin remodeling factor CHD3 (PICKLE) | chr2:10714411-10723763 FORWARD LENGTH=1384	1.93416E-119	51.1111
Pp3c20_9340	-3.37289	-4.40359	-10.123	-2.20399	48	10	11.6667	3	1.33333	5.66667			o	o	glycerol-3-phosphate acyltransferase 6	gnl|BL_ORD_ID|11336AT2G38110.1 | Symbols: ATGPAT6, GPAT6 | glycerol-3-phosphate acyltransferase 6 | chr2:15952816-15955364 REVERSE LENGTH=501	0.0	74.5968
Pp3c16_2190	1.36059	-2.35325	-10.0834	-39.9211	10.3333	10	4.66667	0	1.33333	0			o	o	---NA---	No Blast Hit
Pp3c20_23220	11.7884	-1.38267	-10.0638	2.02703	1.33333	12.3333	1	1	1.66667	2.33333	o		o		---NA---	No Blast Hit
Pp3c9_2150	1.13954	-1.59542	-10.063	-3.27405	12.3333	10	8.33333	1.66667	1.33333	2.66667			o	o	EXORDIUM like 5	gnl|BL_ORD_ID|11956AT2G17230.1 | Symbols: EXL5 | EXORDIUM like 5 | chr2:7494892-7495983 REVERSE LENGTH=363	9.13936E-123	75.1592
Pp3c7_15340	70.8619	10.257	-10.0444	-1.28151	1	58	12.3333	7	8.33333	10.3333	o	o	o		---NA---	No Blast Hit
Pp3s51_220	-1.83748	-5.08381	-10.0319	-88.3543	49.3333	19	10.3333	0.333333	2.66667	0			o	o	Bifunctional inhibitor/lipid-transfer protein/seed storage 2S albumin superfamily protein	gnl|BL_ORD_ID|28703AT5G05960.1 | Symbols: | Bifunctional inhibitor/lipid-transfer protein/seed storage 2S albumin superfamily protein | chr5:1790256-1790694 FORWARD LENGTH=116	5.71871E-9	50.9804
Pp3c23_16280	52.4269	36.701	-9.84325	-1.078	0	5.33333	4.66667	0	0.666667	4.66667	o	o	o		---NA---	No Blast Hit
Pp3c10_4720	-1.71825	-5.0452	-9.84232	-3.80957	13	5.33333	2.66667	0	0.666667	0.666667			o		Bifunctional inhibitor/lipid-transfer protein/seed storage 2S albumin superfamily protein	gnl|BL_ORD_ID|13094AT2G44290.1 | Symbols: | Bifunctional inhibitor/lipid-transfer protein/seed storage 2S albumin superfamily protein | chr2:18305418-18306202 REVERSE LENGTH=205	2.18154E-12	49.5413
Pp3c22_22040	1.39817	-2.38825	-9.82666	-2.35302	5.33333	5.33333	2.33333	1.33333	0.666667	1			o		Eukaryotic aspartyl protease family protein	gnl|BL_ORD_ID|12639AT2G03200.1 | Symbols: | Eukaryotic aspartyl protease family protein | chr2:966506-967891 REVERSE LENGTH=461	1.29012E-63	49.5957
Pp3c12_9150	9.29983	-1.39147	-9.72606	-1.07398	1.33333	9.66667	1	1.66667	1.33333	1	o		o		---NA---	No Blast Hit
Pp3c16_25140	4.88773	8.14769	-9.72144	-57.342	2.66667	9.66667	24.3333	0	1.33333	0.333333	o	o	o	o	Ergosterol biosynthesis ERG4/ERG24 family	gnl|BL_ORD_ID|5917AT1G50430.1 | Symbols: DWF5, PA, LE, ST7R, 7RED | Ergosterol biosynthesis ERG4/ERG24 family | chr1:18682175-18685555 REVERSE LENGTH=432	9.99682E-138	66.25
Pp3c1_15011	3.53785	-3.25337	-9.70109	-1.39514	13.3333	33.6667	4.33333	1.66667	5	3.33333	o		o		Leucine-rich repeat protein kinase family protein	gnl|BL_ORD_ID|24741AT4G18640.1 | Symbols: MRH1 | Leucine-rich repeat protein kinase family protein | chr4:10260481-10263577 FORWARD LENGTH=678	8.82649E-72	65.7371
Pp3c14_11800	1.70411	-3.69301	-9.55289	1.62074	6	7.33333	1.66667	3	1	3			o		---NA---	No Blast Hit
Pp3c3_37280	-1.40233	-1.22355	-9.54736	-45.2387	6	3	5.33333	0	0.333333	0			o	o	expansin A1	gnl|BL_ORD_ID|12693AT2G39700.1 | Symbols: ATEXPA4, ATEXP4, ATHEXP ALPHA 1.6, EXPA4 | expansin A4 | chr2:16544246-16545434 REVERSE LENGTH=257	1.72603E-100	72.1374
Pp3c4_2290	4.86945	3.97845	-9.53186	-12.3966	2	7.33333	9	0.333333	1	0.666667	o	o	o	o	---NA---	No Blast Hit
Pp3c2_32330	-2.50732	-14.7453	-9.50896	-1.30724	79.3333	22.3333	5.66667	22	3.33333	4.66667			o		phenyl alanine ammonia-lyase 3	gnl|BL_ORD_ID|16464AT3G10340.1 | Symbols: PAL4 | phenylalanine ammonia-lyase 4 | chr3:3204260-3207809 FORWARD LENGTH=707	2.01381E-131	76.9231
Pp3c2_10773	-1.0241	-1.07839	-9.4983	-37.1127	4.33333	3	4.33333	0.333333	0.333333	0			o	o	---NA---	No Blast Hit
Pp3c25_3920	-1.17689	-1.97385	-9.4919	-6.53364	5	3	2.66667	0	0.333333	0.333333			o		Heavy metal transport/detoxification superfamily protein	gnl|BL_ORD_ID|1852AT1G66240.1 | Symbols: ATX1, ATATX1 | homolog of anti-oxidant 1 | chr1:24686445-24687327 REVERSE LENGTH=106	1.95289E-13	63.1579
Pp3c2_3349	-1.63346	1.1342	-9.48281	-72.3852	7	3	8.66667	0	0.333333	0			o	o	---NA---	No Blast Hit
Pp3c23_21950	4.84144	2.09334	-9.48178	1.37495	2	7.33333	4.66667	2	1	7	o		o		---NA---	No Blast Hit
Pp3c16_8400	-2.09353	-2.84142	-9.47215	-4.69913	9	3	3.33333	0.333333	0.333333	0.666667			o		Glycoprotein membrane precursor GPI-anchored	gnl|BL_ORD_ID|15117AT3G06035.1 | Symbols: | Glycoprotein membrane precursor GPI-anchored | chr3:1823172-1824110 REVERSE LENGTH=200	1.09223E-29	57.2414
Pp3c18_4120	-1.25255	-1.4231	-9.47041	-34.3506	5.33333	3	4	0.333333	0.333333	0			o	o	unknown protein; BEST Arabidopsis thaliana protein match is: unknown protein (TAIR:AT1G18620.1); Has 3407 Blast hits to 2217 proteins in 314 species: Archae - 0; Bacteria - 264; Metazoa - 1296; Fungi - 318; Plants - 346; Viruses - 34; Other Eukaryotes - 1149 (source: NCBI BLink).	gnl|BL_ORD_ID|5796AT1G74160.1 | Symbols: | unknown protein; BEST Arabidopsis thaliana protein match is: unknown protein (TAIR:AT1G18620.1); Has 3407 Blast hits to 2217 proteins in 314 species: Archae - 0; Bacteria - 264; Metazoa - 1296; Fungi - 318; Plants - 346; Viruses - 34; Other Eukaryotes - 1149 (source: NCBI BLink). | chr1:27887164-27891151 FORWARD LENGTH=1025	1.789E-8	46.3087
Pp3c10_15080	1.25309	-8.07561	-9.4704	-3.7748	3.33333	3	0.333333	2.33333	0.333333	0			o		RING/U-box superfamily protein	gnl|BL_ORD_ID|14605AT2G15530.4 | Symbols: | RING/U-box superfamily protein | chr2:6774150-6777899 FORWARD LENGTH=780	1.10716E-7	95.8333
Pp3c15_18331	9.09212	2.301	-9.46112	-9.31977	0.333333	3	1	0.333333	0.333333	0	o		o		---NA---	No Blast Hit
Pp3c8_17790	-1.63924	-6.79144	-9.41431	-4.71088	21.6667	9.33333	3.33333	4.66667	1.33333	0.666667			o		Late embryogenesis abundant (LEA) hydroxyproline-rich glycoprotein family	gnl|BL_ORD_ID|10784AT2G46150.1 | Symbols: | Late embryogenesis abundant (LEA) hydroxyproline-rich glycoprotein family | chr2:18961424-18962089 FORWARD LENGTH=221	9.86858E-18	52.0408
Pp3c20_14660	1.55949	-5.96733	-9.40857	-2.06556	50.6667	55.3333	9	27	8.66667	4.66667			o		calmodulin-binding receptor-like cytoplasmic kinase 2	gnl|BL_ORD_ID|23648AT4G00330.1 | Symbols: CRCK2 | calmodulin-binding receptor-like cytoplasmic kinase 2 | chr4:142787-144427 REVERSE LENGTH=411	5.4774E-129	73.7374
Pp3c15_13470	11.8775	5.87388	-9.39747	-1.41974	5	43.3333	32.3333	3	6.66667	24.6667	o	o	o		Phospholipase A2 family protein	gnl|BL_ORD_ID|26121AT4G29070.2 | Symbols: | Phospholipase A2 family protein | chr4:14322109-14323035 FORWARD LENGTH=259	1.61659E-43	71.0744
Pp3c3_12881	1.77633	3.81879	-9.38644	-1.73714	7.33333	9.33333	30.6667	0.333333	1.33333	19		o	o		---NA---	No Blast Hit
Pp3c2_36440	-3.03259	-28.4019	-9.36115	-2.68841	249.667	58	9.33333	58.6667	9	3.66667			o	o	Chalcone and stilbene synthase family protein	gnl|BL_ORD_ID|27470AT5G13930.1 | Symbols: CHS, TT4, ATCHS | Chalcone and stilbene synthase family protein | chr5:4488762-4490035 FORWARD LENGTH=395	1.07646E-13	65.1515
Pp3c21_810	24.3196	3.68607	-9.27594	-1.39307	1	19.6667	4.33333	1	3	3.33333	o		o		---NA---	No Blast Hit
Pp3c17_12700	16.5615	3.85193	-9.25495	1.43191	3.66667	45	15.6667	6	7	24.3333	o	o	o		---NA---	No Blast Hit
Pp3c21_7530	49.0178	21.4752	-9.20813	-1.07686	0	5	2.66667	0	0.666667	2.66667	o	o	o		multidrug resistance-associated protein 5	gnl|BL_ORD_ID|5337AT1G04120.1 | Symbols: ATMRP5, MRP5, ATABCC5, ABCC5 | multidrug resistance-associated protein 5 | chr1:1064848-1070396 REVERSE LENGTH=1514	0.0	73.3691
Pp3c3_11310	2.08348	1.13	-9.15454	-3.52102	4.66667	7	5.66667	1.33333	1	1.66667			o		Galactose oxidase/kelch repeat superfamily protein	gnl|BL_ORD_ID|31227AT5G15710.1 | Symbols: | Galactose oxidase/kelch repeat superfamily protein | chr5:5122791-5124137 FORWARD LENGTH=448	2.5219E-15	48.3146
Pp3c14_25780	-1.7802	-6.16508	-9.13399	-25.8983	17.6667	7	3	0	1	0			o	o	GDSL-like Lipase/Acylhydrolase superfamily protein	gnl|BL_ORD_ID|9963AT2G23540.1 | Symbols: | GDSL-like Lipase/Acylhydrolase superfamily protein | chr2:10024366-10026058 FORWARD LENGTH=387	2.09306E-99	58.0729
Pp3c23_15270	88.0881	3.5652	-9.0974	2.97773	0	9	0.333333	0.333333	1.33333	1.33333	o		o		ATPase E1-E2 type family protein / haloacid dehalogenase-like hydrolase family protein	gnl|BL_ORD_ID|1114AT1G59820.1 | Symbols: ALA3 | aminophospholipid ATPase 3 | chr1:22011599-22020023 FORWARD LENGTH=1213	5.40732E-77	59.4388
Pp3c1_6959	7.07041	1.9631	-9.06273	-1.46588	1.66667	9	3.66667	0	1.33333	2.66667	o		o		---NA---	No Blast Hit
Pp3c10_8404	2.33803	-3.2873	-9.05766	2.65338	5.33333	9	1.66667	0.333333	1.33333	5	o		o		---NA---	No Blast Hit
Pp3c3_17030	6.49513	2.84654	-8.77384	-1.17007	1.33333	6.66667	4.33333	0.666667	1	4	o		o		Seryl-tRNA synthetase	gnl|BL_ORD_ID|28146AT5G27470.1 | Symbols: | seryl-tRNA synthetase / serine--tRNA ligase | chr5:9695087-9697154 FORWARD LENGTH=451	8.23632E-30	83.8235
Pp3c21_22400	3.49128	1.65066	-8.75953	-1.32503	5	12.6667	9	2.33333	2	7.33333	o		o		mitogen-activated protein kinase kinase kinase 3	gnl|BL_ORD_ID|3615AT1G54960.1 | Symbols: ANP2, MAPKKK2, NP2 | NPK1-related protein kinase 2 | chr1:20500058-20503587 FORWARD LENGTH=606	1.77496E-132	87.4494
Pp3c20_20860	5.31537	-1.35597	-8.73958	-6.18292	24.6667	93.6667	19.6667	6	15.6667	3.33333	o		o	o	nodulin MtN21 /EamA-like transporter family protein	gnl|BL_ORD_ID|15855AT3G18200.1 | Symbols: | nodulin MtN21 /EamA-like transporter family protein | chr3:6234509-6236059 REVERSE LENGTH=360	6.51908E-77	60.274
Pp3c23_13040	31.5873	164.452	-8.73043	-3.06801	0.333333	10.6667	80.6667	2	1.66667	28.3333	o	o	o	o	---NA---	No Blast Hit
Pp3c16_6890	84.4013	16.5418	-8.72217	1.21338	0	8.66667	2	0	1.33333	2.66667	o		o		---NA---	No Blast Hit
Pp3c7_11340	1.77633	1.50214	-8.66537	1.22527	3.66667	4.66667	6	0.666667	0.666667	8			o		Outer arm dynein light chain 1 protein	gnl|BL_ORD_ID|26634AT4G03260.2 | Symbols: | Outer arm dynein light chain 1 protein | chr4:1429092-1431431 FORWARD LENGTH=677	1.22363E-11	55.1181
Pp3c7_26210	-6.10229	-2.40503	-8.651	-9.03014	58	6.66667	26	0.333333	1	3			o	o	Pollen Ole e 1 allergen and extensin family protein	gnl|BL_ORD_ID|9664AT2G16630.1 | Symbols: | Pollen Ole e 1 allergen and extensin family protein | chr2:7209286-7210872 FORWARD LENGTH=359	2.88942E-7	49.3976
Pp3c3_14900	2.13425	-1.37281	-8.63399	-1.24792	3	4.66667	2.33333	0.333333	0.666667	2			o		---NA---	No Blast Hit
Pp3c4_23700	3.70415	1.6276	-8.62028	-7.32473	1.66667	4.66667	3	0.333333	0.666667	0.333333	o		o		Chitinase family protein	gnl|BL_ORD_ID|19289AT3G12500.1 | Symbols: ATHCHIB, PR3, PR-3, CHI-B, B-CHI, HCHIB | basic chitinase | chr3:3962501-3963984 REVERSE LENGTH=335	2.92938E-7	60.8696
Pp3c20_18650	-1.75683	-2.06105	-8.60159	-14.3366	11.6667	4.66667	6	0	0.666667	0.333333			o	o	Late embryogenesis abundant (LEA) protein-related	gnl|BL_ORD_ID|28786AT5G54370.1 | Symbols: | Late embryogenesis abundant (LEA) protein-related | chr5:22075334-22076567 FORWARD LENGTH=337	2.71263E-86	69.697
Pp3c14_11570	4.89008	-1.07754	-8.55871	-1.42655	4	14.3333	4	1.66667	2.33333	3	o		o		pfkB-like carbohydrate kinase family protein	gnl|BL_ORD_ID|5929AT1G66430.1 | Symbols: | pfkB-like carbohydrate kinase family protein | chr1:24778400-24780393 FORWARD LENGTH=384	2.9321E-162	78.3784
Pp3c6_26080	92.9328	7.70329	-8.52485	1.10972	5.66667	381	49.3333	38	66.3333	58.3333	o	o	o		ethylene responsive element binding factor 1	gnl|BL_ORD_ID|23924AT4G17500.1 | Symbols: ATERF-1, ERF-1 | ethylene responsive element binding factor 1 | chr4:9759405-9760211 FORWARD LENGTH=268	6.9428E-31	76.4045
Pp3c23_21730	3.42067	-1.5189	-8.50744	-1.84148	1	2.66667	0.666667	0	0.333333	0.333333					---NA---	No Blast Hit
Pp3c1_31540	2.79392	12.2474	-8.50431	1.10208	9	18	120	7	3	144	o	o	o		Glucose-1-phosphate adenylyltransferase family protein	gnl|BL_ORD_ID|30296AT5G19220.1 | Symbols: ADG2, APL1 | ADP glucose pyrophosphorylase large subunit 1 | chr5:6463931-6466775 REVERSE LENGTH=522	0.0	76.0223
Pp3c4_3140	-1.83859	-2.71518	-8.50314	-5.47485	27	10.3333	10.6667	2.33333	1.66667	2			o	o	Patched family protein	gnl|BL_ORD_ID|27071AT4G38350.2 | Symbols: | Patched family protein | chr4:17958324-17966846 REVERSE LENGTH=1297	2.67783E-35	44.7326
Pp3c14_19530	-7.2877	-21.0057	-8.49233	-3.39988	28.3333	2.66667	1.33333	0	0.333333	0.333333					GDSL-like Lipase/Acylhydrolase superfamily protein	gnl|BL_ORD_ID|23328AT4G28780.1 | Symbols: | GDSL-like Lipase/Acylhydrolase superfamily protein | chr4:14215603-14217159 FORWARD LENGTH=367	1.05819E-96	59.5568
Pp3c15_750	3.09809	3.58195	-8.48293	-3.60049	2	4.66667	8	1	0.666667	2.33333		o	o	o	---NA---	No Blast Hit
Pp3c11_7530	-6.47242	-7.71524	-8.48278	-11.5316	564.333	62	78.6667	25.3333	10.6667	7.33333			o	o	Bifunctional inhibitor/lipid-transfer protein/seed storage 2S albumin superfamily protein	gnl|BL_ORD_ID|33784AT5G55410.2 | Symbols: | Bifunctional inhibitor/lipid-transfer protein/seed storage 2S albumin superfamily protein | chr5:22460677-22461009 FORWARD LENGTH=110	2.16545E-9	58.4615
Pp3c10_2610	1.24098	1.1297	-8.47736	-8.88203	3	2.66667	3.66667	0	0.333333	0.333333			o	o	AAA-type ATPase family protein	gnl|BL_ORD_ID|24567AT4G04910.1 | Symbols: NSF | AAA-type ATPase family protein | chr4:2489696-2495666 REVERSE LENGTH=742	0.0	79.5082
Pp3c6_6900	-2.34202	-1.70176	-8.47736	-5.54139	9	2.66667	5.66667	1	0.333333	1			o	o	Squamosa promoter-binding protein-like (SBP domain) transcription factor family protein	gnl|BL_ORD_ID|6923AT1G02065.1 | Symbols: SPL8 | squamosa promoter binding protein-like 8 | chr1:365625-367149 FORWARD LENGTH=333	5.97932E-49	65.8228
Pp3c13_18000	1.2375	-1.87561	-8.45539	-1.71388	3	2.66667	1.66667	0	0.333333	1					Protein kinase superfamily protein	gnl|BL_ORD_ID|139AT1G49730.1 | Symbols: | Protein kinase superfamily protein | chr1:18402618-18405638 REVERSE LENGTH=693	5.9347E-132	57.8947
Pp3c2_14500	3.04978	-1.89222	-8.45342	1.27315	15.3333	33.6667	8.66667	15	5.66667	12	o		o		---NA---	No Blast Hit
Pp3c3_33250	-4.04798	-2.92645	-8.4529	-7.89922	15.6667	2.66667	5.66667	0.333333	0.333333	0.666667				o	unknown protein; FUNCTIONS IN: molecular_function unknown; INVOLVED IN: biological_process unknown; LOCATED IN: endomembrane system; EXPRESSED IN: 24 plant structures; EXPRESSED DURING: 13 growth stages; BEST Arabidopsis thaliana protein match is: unknown protein (TAIR:AT5G25265.1); Has 374 Blast hits to 211 proteins in 23 species: Archae - 0; Bacteria - 0; Metazoa - 0; Fungi - 0; Plants - 316; V…	gnl|BL_ORD_ID|18813AT3G01720.1 | Symbols: | unknown protein; FUNCTIONS IN: molecular_function unknown; INVOLVED IN: biological_process unknown; LOCATED IN: endomembrane system; EXPRESSED IN: 24 plant structures; EXPRESSED DURING: 13 growth stages; BEST Arabidopsis thaliana protein match is: unknown protein (TAIR:AT5G25265.1); Has 374 Blast hits to 211 proteins in 23 species: Archae - 0; Bacteria …	0.0	70.7846
Pp3c21_16620	-5.25917	-12.2617	-8.33066	-2.44045	285	38.3333	25	99.6667	6.66667	11			o	o	Cellulose-synthase-like C5	gnl|BL_ORD_ID|22818AT4G31590.1 | Symbols: ATCSLC05, CSLC05, ATCSLC5, CSLC5 | Cellulose-synthase-like C5 | chr4:15309889-15312336 REVERSE LENGTH=692	0.0	78.602
Pp3c27_870	-3.88798	-9.41191	-8.27288	-1.43661	126.667	23	14.3333	1.66667	4	11			o		---NA---	No Blast Hit
Pp3c2_2500	3.65415	-1.24515	-8.26961	-4.95997	2.33333	6.33333	2	0.333333	1	0.333333	o		o		Protein of unknown function, DUF547	gnl|BL_ORD_ID|34154AT5G42690.2 | Symbols: | Protein of unknown function, DUF547 | chr5:17116630-17119492 REVERSE LENGTH=540	8.97278E-6	70.6897
Pp3c17_13040	4.99584	3.72894	-8.25891	-2.04574	1.66667	6.33333	7	3.66667	1	3.66667	o	o	o		---NA---	No Blast Hit
Pp3c3_24110	18.8679	5.0249	-8.25349	-1.47901	0.333333	6.33333	2.33333	0.666667	1	1.66667	o		o		ADP-ribosylation factor A1E	gnl|BL_ORD_ID|21606AT3G62290.3 | Symbols: ARFA1E | ADP-ribosylation factor A1E | chr3:23052287-23053545 FORWARD LENGTH=181	2.07143E-56	62.3037
Pp3c4_9600	1.07554	-2.10408	-8.22782	-1.17757	32.6667	25	16.6667	4.66667	4.33333	15.3333			o		LOB domain-containing protein 20	gnl|BL_ORD_ID|16100AT3G03760.1 | Symbols: LBD20 | LOB domain-containing protein 20 | chr3:943632-944673 FORWARD LENGTH=273	3.66514E-54	91.4286
Pp3c1_28510	3.49663	2.98731	-8.21381	-2.37397	7.66667	19.3333	25	4.33333	3.33333	11.3333	o	o	o	o	Protein kinase superfamily protein	gnl|BL_ORD_ID|30899AT5G45780.1 | Symbols: | Leucine-rich repeat protein kinase family protein | chr5:18566946-18569625 REVERSE LENGTH=614	1.59089E-49	57.1429
Pp3c9_2550	2.44102	1.05672	-8.1232	-8.17893	47	81.6667	53.6667	8.66667	14.6667	7	o		o	o	Cellulose synthase family protein	gnl|BL_ORD_ID|32149AT5G05170.1 | Symbols: CESA3, IXR1, ATCESA3, ATH-B, CEV1 | Cellulose synthase family protein | chr5:1530401-1535090 REVERSE LENGTH=1065	0.0	80.5351
Pp3c2_32640	-1.49873	1.16127	-8.09591	-17.5368	40.3333	19	50.6667	5.33333	3.33333	3			o	o	---NA---	No Blast Hit
Pp3c2_36450	-2.16382	-19.5952	-8.06673	-1.30481	68.6667	22.3333	3.66667	32.3333	4	3			o		---NA---	No Blast Hit
Pp3c12_24060	2.49964	1.43262	-8.06419	-3.26264	28	50.6667	43.6667	3.33333	9	14.3333	o		o	o	phosphoglycerate kinase	gnl|BL_ORD_ID|6748AT1G79550.2 | Symbols: PGK | phosphoglycerate kinase | chr1:29924347-29926295 REVERSE LENGTH=401	6.61944E-39	47.5524
Pp3c6_19640	7.70053	5.23516	-8.03881	1.06402	0.666667	4.33333	4.33333	0	0.666667	5	o	o	o		---NA---	No Blast Hit
Pp3s51_30	-2.97905	-6.81118	-8.02573	-165.994	124.333	29.6667	20	1.66667	5.33333	0			o	o	Bifunctional inhibitor/lipid-transfer protein/seed storage 2S albumin superfamily protein	gnl|BL_ORD_ID|28703AT5G05960.1 | Symbols: | Bifunctional inhibitor/lipid-transfer protein/seed storage 2S albumin superfamily protein | chr5:1790256-1790694 FORWARD LENGTH=116	2.16281E-9	50
Pp3c6_19950	12.9861	7.7143	-8.00151	-1.66237	0.333333	4.33333	3.66667	0.666667	0.666667	2.33333	o	o	o		---NA---	No Blast Hit
Pp3c3_23830	9.3748	3.0554	-7.98715	-1.49746	1.33333	9.66667	4.66667	1	1.66667	3.33333	o		o		Cystathionine beta-synthase (CBS) family protein	gnl|BL_ORD_ID|1898AT1G80090.1 | Symbols: | Cystathionine beta-synthase (CBS) family protein | chr1:30130104-30131855 FORWARD LENGTH=402	1.17065E-94	61.2813
Pp3c10_17370	3.07687	-1.20479	-7.97276	-1.23419	6	13.3333	5.33333	5	2.33333	4.66667	o		o		GDSL-like Lipase/Acylhydrolase superfamily protein	gnl|BL_ORD_ID|6122AT1G71120.1 | Symbols: GLIP6 | GDSL-motif lipase/hydrolase 6 | chr1:26821072-26822420 REVERSE LENGTH=362	2.05845E-29	68.6869
Pp3c18_7000	-1.95349	-1.83424	-7.95783	-9.69891	12	4.33333	7	0	0.666667	0.666667			o	o	ABC-2 type transporter family protein	gnl|BL_ORD_ID|10481AT2G37360.1 | Symbols: | ABC-2 type transporter family protein | chr2:15673555-15675822 REVERSE LENGTH=755	1.08186E-141	54.2069
Pp3s51_180	-1.79966	-7.03017	-7.93934	-31.5776	24.6667	9.66667	3.66667	0.666667	1.66667	0			o	o	Bifunctional inhibitor/lipid-transfer protein/seed storage 2S albumin superfamily protein	gnl|BL_ORD_ID|28703AT5G05960.1 | Symbols: | Bifunctional inhibitor/lipid-transfer protein/seed storage 2S albumin superfamily protein | chr5:1790256-1790694 FORWARD LENGTH=116	5.71871E-9	50.9804
Pp3c3_9790	-1.9131	-9.96243	-7.84677	-14.8489	16.3333	6	1.66667	0	1	0			o		Nucleoside diphosphate kinase family protein	gnl|BL_ORD_ID|30507AT5G63310.1 | Symbols: NDPK2, NDPK1A, NDPK IA IA, NDPK IA, ATNDPK2 | nucleoside diphosphate kinase 2 | chr5:25372122-25373838 REVERSE LENGTH=231	3.55303E-36	64.5669
Pp3c25_12400	6.19936	1.4821	-7.82902	-2.6321	7.66667	34.3333	12.3333	4.66667	6.33333	5	o		o	o	Protein of unknown function (DUF1118)	gnl|BL_ORD_ID|23AT1G74730.1 | Symbols: | Protein of unknown function (DUF1118) | chr1:28078995-28079831 FORWARD LENGTH=198	7.60244E-32	75.6757
Pp3c15_17290	5.13683	1.21716	-7.81513	1.58355	7.33333	27	9.66667	12	5	16.6667	o		o		---NA---	No Blast Hit
Pp3c27_2606	5.20338	1.80715	-7.71456	-1.20457	12.3333	46	24	7.66667	8.66667	21.6667	o		o		---NA---	No Blast Hit
Pp3c1_4050	8.23487	4.72816	-7.70158	-3.72723	2.66667	16.3333	14	2.33333	3	4	o	o	o	o	---NA---	No Blast Hit
Pp3c5_26840	91.264	31.855	-7.69869	-2.48816	0	9.33333	4	0	1.66667	1.66667	o	o	o		---NA---	No Blast Hit
Pp3c4_14900	27.7272	5.03666	-7.67507	1.1757	0.333333	9.33333	2.33333	0.666667	1.66667	3	o		o		---NA---	No Blast Hit
Pp3c7_15370	14.4586	2.12281	-7.66075	1.00562	6.33333	66.3333	14.6667	5.66667	12.6667	16	o	o	o		---NA---	No Blast Hit
Pp3c2_36460	-1.93521	-22.6507	-7.65568	-1.14932	205	75.3333	9.66667	92.3333	14.3333	9			o		Chalcone and stilbene synthase family protein	gnl|BL_ORD_ID|27470AT5G13930.1 | Symbols: CHS, TT4, ATCHS | Chalcone and stilbene synthase family protein | chr5:4488762-4490035 FORWARD LENGTH=395	8.72104E-49	72.3077
Pp3c13_23650	-7.80676	-6.24267	-7.64668	-12.1249	8.33333	0.666667	1.33333	0.333333	0	0					NOD26-like intrinsic protein 5;1	gnl|BL_ORD_ID|24419AT4G10380.1 | Symbols: NIP5;1, NLM6, NLM8 | NOD26-like intrinsic protein 5;1 | chr4:6431530-6434510 REVERSE LENGTH=304	8.19531E-80	69.5652
Pp3c9_9350	-1.94922	-1.07316	-7.64645	-17.6596	2	0.666667	2	0	0	0					beta galactosidase 9	gnl|BL_ORD_ID|11555AT2G32810.1 | Symbols: BGAL9 | beta galactosidase 9 | chr2:13919410-13925325 REVERSE LENGTH=887	0.0	66.09
Pp3c26_4660	8.63131	11.9947	-7.62147	1.40065	1.66667	11	23	1.66667	2	35	o	o	o		NAC domain containing protein 80	gnl|BL_ORD_ID|33551AT5G07680.2 | Symbols: ANAC080, NAC080 | NAC domain containing protein 80 | chr5:2436134-2437322 FORWARD LENGTH=315	5.85865E-78	77.4869
Pp3c4_24810	-8.42456	-5.49642	-7.61426	-4.1697	9	0.666667	1.66667	0.333333	0	0.333333					TRAM, LAG1 and CLN8 (TLC) lipid-sensing domain containing protein	gnl|BL_ORD_ID|25660AT4G19645.2 | Symbols: | TRAM, LAG1 and CLN8 (TLC) lipid-sensing domain containing protein | chr4:10689941-10691298 REVERSE LENGTH=268	6.76864E-75	64.8
Pp3c5_5590	-1.36131	20.038	-7.61424	-5.27585	1.33333	0.666667	31.3333	0	0	6.33333		o		o	---NA---	No Blast Hit
Pp3c22_17770	-4.43153	-1.08082	-7.61423	-39.7976	4.66667	0.666667	4.66667	0	0	0				o	expansin B3	gnl|BL_ORD_ID|22332AT4G28250.1 | Symbols: ATEXPB3, EXPB3, ATHEXP BETA 1.6 | expansin B3 | chr4:14000446-14001945 REVERSE LENGTH=264	3.46902E-66	58.1197
Pp3c14_25059	2.26592	6.40747	-7.60602	1.31901	0.333333	0.666667	3	0.333333	0	4.33333					---NA---	No Blast Hit
Pp3c12_6040	-4.43042	-11.1466	-7.60601	-3.78449	4.66667	0.666667	0.333333	0	0	0					Phosphate-responsive 1 family protein	gnl|BL_ORD_ID|32588AT5G64260.1 | Symbols: EXL2 | EXORDIUM like 2 | chr5:25703980-25704897 FORWARD LENGTH=305	3.80447E-88	62.1528
Pp3c25_5951	-1.36489	1.77756	-7.60601	-6.51652	1.33333	0.666667	2.66667	0.666667	0	0.333333					---NA---	No Blast Hit
Pp3c21_1940	-1.35046	1.98366	-7.6058	-7.23671	1.33333	0.666667	3	0.666667	0	0.333333					expansin A1	gnl|BL_ORD_ID|28482AT5G02260.1 | Symbols: ATEXPA9, EXP9, ATEXP9, ATHEXP ALPHA 1.10, EXPA9 | expansin A9 | chr5:463224-464840 FORWARD LENGTH=258	1.49645E-100	72.3735
Pp3c17_10780	1.86137	-4.96225	-7.60255	1.08744	17.3333	23	3.66667	11.6667	4.33333	4.33333			o		HSP20-like chaperones superfamily protein	gnl|BL_ORD_ID|5523AT1G53540.1 | Symbols: | HSP20-like chaperones superfamily protein | chr1:19980510-19980983 FORWARD LENGTH=157	6.08389E-49	69.0789
Pp3c2_21160	-6.88043	-1.47497	-7.59757	-12.7298	7.33333	0.666667	5.33333	0.666667	0	0.333333				o	homeobox protein 31	gnl|BL_ORD_ID|7219AT1G14440.2 | Symbols: AtHB31, HB31, ZHD4 | homeobox protein 31 | chr1:4939076-4940014 REVERSE LENGTH=312	5.48169E-58	59.8086
Pp3c3_4040	-5.62755	-14.1842	-7.59755	-1.05963	6	0.666667	0.333333	6.66667	0	0.333333					Peroxidase superfamily protein	gnl|BL_ORD_ID|32854AT5G64120.1 | Symbols: | Peroxidase superfamily protein | chr5:25659551-25660946 REVERSE LENGTH=328	9.14022E-93	64.6667
Pp3c3_28970	-5.97332	1.11469	-7.59754	-5.75252	6.33333	0.666667	7.66667	0.333333	0	1.33333				o	basic helix-loop-helix (bHLH) DNA-binding superfamily protein	gnl|BL_ORD_ID|19464AT3G21330.1 | Symbols: | basic helix-loop-helix (bHLH) DNA-binding superfamily protein | chr3:7507720-7508841 FORWARD LENGTH=373	7.44704E-29	78.5714
Pp3c14_10148	8.1272	3.58022	-7.59742	-3.75345	5.33333	31.3333	21.3333	3	6	6	o	o	o	o	unknown protein; FUNCTIONS IN: molecular_function unknown; INVOLVED IN: biological_process unknown; LOCATED IN: endomembrane system; EXPRESSED IN: flower; EXPRESSED DURING: 4 anthesis; BEST Arabidopsis thaliana protein match is: unknown protein (TAIR:AT1G71110.1); Has 161 Blast hits to 154 proteins in 16 species: Archae - 0; Bacteria - 0; Metazoa - 0; Fungi - 0; Plants - 161; Viruses - 0; Other E…	gnl|BL_ORD_ID|31451AT5G67550.1 | Symbols: | unknown protein; FUNCTIONS IN: molecular_function unknown; INVOLVED IN: biological_process unknown; LOCATED IN: endomembrane system; EXPRESSED IN: flower; EXPRESSED DURING: 4 anthesis; BEST Arabidopsis thaliana protein match is: unknown protein (TAIR:AT1G71110.1); Has 161 Blast hits to 154 proteins in 16 species: Archae - 0; Bacteria - 0; Metazoa - 0; F…	5.14694E-47	48.203
Pp3c4_1640	2.26004	48.4811	-7.59739	-7.43492	0.333333	0.666667	23.6667	0	0	3.33333		o		o	---NA---	No Blast Hit
Pp3c8_23460	-2.59581	-23.1853	-7.57494	8.69298	2.66667	0.666667	0	6	0	1					---NA---	No Blast Hit
Pp3c7_25050	-7.21383	-10.5802	-7.57492	-6.55149	7.66667	0.666667	0.666667	1.33333	0	0					RmlC-like cupins superfamily protein	gnl|BL_ORD_ID|229AT1G09560.1 | Symbols: GLP5 | germin-like protein 5 | chr1:3093896-3094639 FORWARD LENGTH=219	6.0657E-40	58.1921
Pp3c21_14730	23.6714	19.0045	-7.48824	-3.34056	0	2.33333	2.33333	0.666667	0.333333	0.666667	o	o			---NA---	No Blast Hit
Pp3c18_14530	3.2104	-4.1636	-7.47385	13.8266	1.66667	4	0.333333	0.666667	0.666667	6.66667			o		---NA---	No Blast Hit
Pp3c26_10850	-1.10839	-1.66367	-7.47377	-1.07819	3.66667	2.33333	2.33333	7.33333	0.333333	2.33333					---NA---	No Blast Hit
Pp3c6_480	-7.92232	-26.1653	-7.46399	-9.27286	27	2.33333	1	0	0.333333	0					xyloglucan endotransglucosylase/hydrolase 9	gnl|BL_ORD_ID|22588AT4G03210.1 | Symbols: XTH9 | xyloglucan endotransglucosylase/hydrolase 9 | chr4:1416019-1417197 FORWARD LENGTH=290	8.21465E-103	68.6833
Pp3c11_16260	39.6928	24.0993	-7.44595	-1.20941	0	4	3	3	0.666667	2.66667	o	o	o		delta subunit of Mt ATP synthase	gnl|BL_ORD_ID|30573AT5G13450.1 | Symbols: ATP5 | delta subunit of Mt ATP synthase | chr5:4310558-4311941 REVERSE LENGTH=238	6.01273E-36	59.3909
Pp3c25_15360	-3.35741	-3.96098	-7.43953	-2.31166	11.3333	2.33333	3	0.333333	0.333333	1.33333					Leucine-rich repeat protein kinase family protein	gnl|BL_ORD_ID|6298AT1G68400.1 | Symbols: | leucine-rich repeat transmembrane protein kinase family protein | chr1:25646401-25648916 REVERSE LENGTH=670	7.10583E-163	61.3105
Pp3c2_33330	3.76404	1.04475	-7.43326	-1.73988	13.3333	36	15.3333	12.6667	7	9.33333	o		o		---NA---	No Blast Hit
Pp3c25_4180	-1.31759	-1.27743	-7.42392	-31.4683	4.33333	2.33333	3.66667	0.333333	0.333333	0				o	ralf-like 34	gnl|BL_ORD_ID|28957AT5G67070.1 | Symbols: RALFL34 | ralf-like 34 | chr5:26768120-26768509 FORWARD LENGTH=129	1.44986E-13	71.1538
Pp3c10_14430	-6.66915	-8.08349	-7.42154	-42.7354	38.3333	4	5	0	0.666667	0			o	o	---NA---	No Blast Hit
Pp3c6_28760	-1.98993	-1.07774	-7.41983	-3.45473	6.66667	2.33333	6.66667	1	0.333333	2				o	disproportionating enzyme	gnl|BL_ORD_ID|32989AT5G64860.1 | Symbols: DPE1 | disproportionating enzyme | chr5:25925373-25928788 REVERSE LENGTH=576	0.0	71.8929
Pp3c2_34190	5.50035	-1.39214	-7.41649	1.482	1.33333	5.66667	1	1	1	1.66667	o		o		---NA---	No Blast Hit
Pp3c4_7300	1.83554	-1.58604	-7.41636	-2.03082	3	4	2	1.33333	0.666667	1			o		---NA---	No Blast Hit
Pp3c16_15899	7.12576	4.34755	-7.41581	-1.27851	0.333333	2.33333	2	0.333333	0.333333	1.66667					---NA---	No Blast Hit
Pp3c10_15879	2.88951	-2.06356	-7.414	1.14261	2.66667	5.66667	1.33333	1.66667	1	1.66667	o		o		---NA---	No Blast Hit
Pp3c19_19350	1.09263	2.11508	-7.41031	-1.41201	3	2.33333	7	1.33333	0.333333	5.33333					Core-2/I-branching beta-1,6-N-acetylglucosaminyltransferase family protein	gnl|BL_ORD_ID|32695AT5G39990.1 | Symbols: | Core-2/I-branching beta-1,6-N-acetylglucosaminyltransferase family protein | chr5:16004494-16006428 FORWARD LENGTH=447	0.0	80.0539
Pp3c3_31530	4.47966	5.41166	-7.4082	-1.95363	1.66667	5.66667	10.3333	3.66667	1	5.66667	o	o	o		---NA---	No Blast Hit
Pp3c2_20180	1.46559	1.87298	-7.40547	-2.85882	7	7.33333	14.3333	5.33333	1.33333	5.33333			o	o	Calcium-dependent lipid-binding (CaLB domain) family protein	gnl|BL_ORD_ID|2607AT1G09070.1 | Symbols: SRC2, (AT)SRC2 | soybean gene regulated by cold-2 | chr1:2927767-2928741 FORWARD LENGTH=324	3.59379E-18	44.7699
Pp3c19_20760	-11.7984	-1.91897	-7.40092	-30.9384	40.3333	2.33333	22.6667	3	0.333333	0.666667				o	---NA---	No Blast Hit
Pp3c20_1070	9.13279	2.58629	-7.40067	1.71348	1	7.33333	3	4.66667	1.33333	5.66667	o		o		---NA---	No Blast Hit
Pp3c6_540	2.33776	-2.67685	-7.39554	2.30601	4.33333	7.33333	1.66667	5.66667	1.33333	4.33333	o		o		---NA---	No Blast Hit
Pp3c11_15310	1.48902	4.44652	-7.28411	-3.83338	22.3333	23.6667	108	3	4.66667	30.3333		o	o	o	---NA---	No Blast Hit
Pp3c1_18680	-1.02599	-7.38202	-7.2666	-1.62601	69	48.3333	10	26.6667	9.66667	6.66667			o		phenyl alanine ammonia-lyase 3	gnl|BL_ORD_ID|11803AT2G37040.1 | Symbols: PAL1, ATPAL1 | PHE ammonia lyase 1 | chr2:15557602-15560237 REVERSE LENGTH=725	1.38679E-38	70.8333
Pp3c1_23170	5.92599	-2.05046	-7.16007	-6.65762	40.3333	170	21.3333	16	35	3.33333	o		o	o	Protein of unknown function, DUF593	gnl|BL_ORD_ID|926AT1G70750.1 | Symbols: | Protein of unknown function, DUF593 | chr1:26680728-26683147 REVERSE LENGTH=749	2.05103E-24	75.9259
Pp3c21_15460	-3.0241	-16.369	-7.12673	1.05288	37.3333	8.66667	2.33333	21.3333	1.66667	2.66667			o		4-coumarate:CoA ligase 1	gnl|BL_ORD_ID|2665AT1G65060.1 | Symbols: 4CL3 | 4-coumarate:CoA ligase 3 | chr1:24167385-24171457 REVERSE LENGTH=561	0.0	80.8349
Pp3c11_12520	-3.51691	-12.3271	-7.12069	-31.7277	43.3333	8.66667	3.66667	0.333333	1.66667	0			o	o	Bifunctional inhibitor/lipid-transfer protein/seed storage 2S albumin superfamily protein	gnl|BL_ORD_ID|33784AT5G55410.2 | Symbols: | Bifunctional inhibitor/lipid-transfer protein/seed storage 2S albumin superfamily protein | chr5:22460677-22461009 FORWARD LENGTH=110	2.45517E-7	59.375
Pp3c17_2220	2.62567	-1.65628	-7.07193	-1.81976	3.66667	7	2.33333	2.66667	1.33333	1.33333	o		o		---NA---	No Blast Hit
Pp3c10_9540	2.87262	-8.06664	-7.06671	8.40644	3.33333	7	0.333333	0.666667	1.33333	4	o		o		sulfite oxidase	gnl|BL_ORD_ID|731AT1G77760.1 | Symbols: NIA1, GNR1, NR1 | nitrate reductase 1 | chr1:29236005-29239367 REVERSE LENGTH=917	0.0	74.8768
Pp3c14_13750	-2.34854	-11.8781	-7.04909	-1.57565	23.3333	7	2	3.33333	1.33333	1.33333			o		cellulose synthase-like A3	gnl|BL_ORD_ID|32898AT5G03760.1 | Symbols: ATCSLA09, CSLA09, ATCSLA9, CSLA9, RAT4 | Nucleotide-diphospho-sugar transferases superfamily protein | chr5:985910-990087 REVERSE LENGTH=533	0.0	80.0738
Pp3c5_26920	10.1404	1.77169	-7.00325	-5.9047	5	37.3333	9.66667	4.66667	7.66667	1.66667	o		o	o	---NA---	No Blast Hit
Pp3c18_16280	14.0512	1.44741	-6.99603	1.25774	1.66667	18	2.66667	1.66667	3.66667	3.66667	o		o		---NA---	No Blast Hit
Pp3c11_3900	-1.90295	-2.66684	-6.97757	-121.094	35.6667	13.3333	14.3333	1.33333	2.66667	0			o	o	Bifunctional inhibitor/lipid-transfer protein/seed storage 2S albumin superfamily protein	gnl|BL_ORD_ID|28703AT5G05960.1 | Symbols: | Bifunctional inhibitor/lipid-transfer protein/seed storage 2S albumin superfamily protein | chr5:1790256-1790694 FORWARD LENGTH=116	2.60689E-9	55.4217
Pp3c2_23660	3.16867	1.62212	-6.91481	1.28024	4.33333	10	7.66667	3.33333	2	10.6667	o		o		related to ABI3/VP1 2	gnl|BL_ORD_ID|500AT1G13260.1 | Symbols: RAV1, EDF4 | related to ABI3/VP1 1 | chr1:4542386-4543420 FORWARD LENGTH=344	2.78423E-89	65.8621
Pp3c8_3349	11.1916	5.055	-6.8773	-3.34925	0.333333	3.66667	2.33333	1	0.666667	0.666667	o		o		---NA---	No Blast Hit
Pp3c8_25270	1.73221	1.73081	-6.8473	-8.40292	40.3333	50.3333	76	8	10.6667	9.66667			o	o	Protein kinase superfamily protein	gnl|BL_ORD_ID|9497AT2G48010.1 | Symbols: RKF3 | receptor-like kinase in in flowers 3 | chr2:19641465-19643318 FORWARD LENGTH=617	2.97727E-147	59.9303
Pp3c13_2420	3.07979	-1.12958	-6.8362	-2.86655	15	33	14.3333	8.66667	7	5.33333	o		o	o	Calcium-binding EF hand family protein	gnl|BL_ORD_ID|3099AT1G24620.1 | Symbols: | EF hand calcium-binding protein family | chr1:8723893-8724453 REVERSE LENGTH=186	4.04103E-35	63.1579
Pp3c25_2840	4.64522	5.61114	-6.82493	-15.8652	1	3.66667	6.66667	0	0.666667	0.333333	o	o	o	o	exostosin family protein	gnl|BL_ORD_ID|15188AT3G45400.1 | Symbols: | exostosin family protein | chr3:16651963-16653479 FORWARD LENGTH=475	9.72001E-138	65.4428
Pp3c16_21640	-1.53126	-1.82774	-6.82091	-6.50693	8	3.66667	4.66667	2.33333	0.666667	0.666667			o	o	lectin protein kinase family protein	gnl|BL_ORD_ID|2251AT1G34300.1 | Symbols: | lectin protein kinase family protein | chr1:12503450-12505939 FORWARD LENGTH=829	1.22457E-162	55.2147
Pp3c9_9190	4.63334	5.88268	-6.81423	1.27058	1	3.66667	7	0.333333	0.666667	9.66667	o	o	o		P-loop containing nucleoside triphosphate hydrolases superfamily protein	gnl|BL_ORD_ID|3570AT1G08600.1 | Symbols: ATRX, CHR20 | P-loop containing nucleoside triphosphate hydrolases superfamily protein | chr1:2724562-2733431 FORWARD LENGTH=1458	2.42401E-15	47.0588
Pp3c3_23550	-4.00038	-2.57205	-6.78176	-5.66607	175.667	31	73.3333	8.66667	6.66667	14			o	o	oxidoreductase, zinc-binding dehydrogenase family protein	gnl|BL_ORD_ID|28898AT5G61510.1 | Symbols: | GroES-like zinc-binding alcohol dehydrogenase family protein | chr5:24737084-24738975 REVERSE LENGTH=406	2.91809E-133	74.6914
Pp3c7_2660	-2.46046	-4.92898	-6.75443	-42.8438	23.3333	6.66667	5	0.666667	1.33333	0			o	o	Jojoba acyl CoA reductase-related male sterility protein	gnl|BL_ORD_ID|17065AT3G11980.1 | Symbols: MS2, FAR2 | Jojoba acyl CoA reductase-related male sterility protein | chr3:3814484-3816927 FORWARD LENGTH=616	4.61827E-168	68.0392
Pp3c3_24710	4.49862	2.43001	-6.66947	-1.50751	6.66667	21.6667	17.6667	4.66667	4.66667	12.6667	o	o	o		---NA---	No Blast Hit
Pp3c1_20910	3.02659	-1.54679	-6.65266	-1.8772	4.33333	9.66667	3	5.33333	2	1.66667	o		o		Galactose oxidase/kelch repeat superfamily protein	gnl|BL_ORD_ID|11944AT2G44130.1 | Symbols: | Galactose oxidase/kelch repeat superfamily protein | chr2:18253731-18254960 FORWARD LENGTH=409	3.4624E-51	55.0173
Pp3c1_27500	-4.28634	-257.818	-6.58415	1	30.6667	5	0	0.333333	1	0			o		Pollen Ole e 1 allergen and extensin family protein	gnl|BL_ORD_ID|9664AT2G16630.1 | Symbols: | Pollen Ole e 1 allergen and extensin family protein | chr2:7209286-7210872 FORWARD LENGTH=359	8.41478E-17	51.2195
Pp3c7_25350	10.3161	1.97382	-6.58085	1.591	4	30.3333	8.66667	11.6667	6.66667	15	o		o		---NA---	No Blast Hit
Pp3c8_11300	15.0287	-3.77689	-6.56668	1	0.333333	5	0	0	1	0	o		o		PLC-like phosphodiesterases superfamily protein	gnl|BL_ORD_ID|1043AT1G49740.1 | Symbols: | PLC-like phosphodiesterases superfamily protein | chr1:18407728-18409468 FORWARD LENGTH=359	2.46565E-127	67.8679
Pp3c20_1510	-3.07362	-12.3818	-6.56367	1.71468	9	2	0.666667	16.6667	0.333333	1.33333					---NA---	No Blast Hit
Pp3c10_12260	1.17028	-2.12201	-6.55635	-1.36806	6	5	3	1.33333	1	2.33333			o		---NA---	No Blast Hit
Pp3c25_2720	3.96725	1.26885	-6.55311	1.18136	1.66667	5	2.33333	0.666667	1	3	o		o		---NA---	No Blast Hit
Pp3c15_1362	2.89633	1.05684	-6.54711	-2.67538	2.33333	5	2.66667	0.333333	1	1	o		o		---NA---	No Blast Hit
Pp3c17_22500	-4.90923	-1.86663	-6.44667	-8.11145	14.6667	2	8.33333	2.66667	0.333333	1				o	BEST Arabidopsis thaliana protein match is: proline-rich family protein (TAIR:AT3G09000.1); Has 35333 Blast hits to 34131 proteins in 2444 species: Archae - 798; Bacteria - 22429; Metazoa - 974; Fungi - 991; Plants - 531; Viruses - 0; Other Eukaryotes - 9610 (source: NCBI BLink).	gnl|BL_ORD_ID|3636AT1G27850.1 | Symbols: | unknown protein; FUNCTIONS IN: molecular_function unknown; INVOLVED IN: biological_process unknown; LOCATED IN: plasma membrane; EXPRESSED IN: 22 plant structures; EXPRESSED DURING: 13 growth stages; BEST Arabidopsis thaliana protein match is: unknown protein (TAIR:AT2G40070.1); Has 9215 Blast hits to 5316 proteins in 473 species: Archae - 6; Bacteria - …	5.8157E-24	43.5028
Pp3c20_7210	2.14226	1.32595	-6.44003	-5.94572	56	87.6667	81	11.3333	19.6667	14.6667	o		o	o	---NA---	No Blast Hit
Pp3c10_4805	20.257	39.2134	-6.42653	-6.93035	0	2	5	0	0.333333	0.666667	o	o		o	---NA---	No Blast Hit
Pp3s638_22	-1.17742	2.16189	-6.42596	-3.13803	3.33333	2	8	4	0.333333	2.66667				o	RING/U-box superfamily protein	gnl|BL_ORD_ID|14605AT2G15530.4 | Symbols: | RING/U-box superfamily protein | chr2:6774150-6777899 FORWARD LENGTH=780	1.10716E-7	95.8333
Pp3c26_5890	1.0538	-3.75348	-6.41412	-6.56233	2.66667	2	0.666667	0	0.333333	0					Peroxidase superfamily protein	gnl|BL_ORD_ID|21809AT4G37530.1 | Symbols: | Peroxidase superfamily protein | chr4:17634786-17636082 FORWARD LENGTH=329	1.45834E-34	60.1266
Pp3c5_10920	4.989	-3.06457	-6.39915	-15.1295	203	720	71.3333	60.6667	165.667	5	o		o	o	Calcium-binding EF-hand family protein	gnl|BL_ORD_ID|3099AT1G24620.1 | Symbols: | EF hand calcium-binding protein family | chr1:8723893-8724453 REVERSE LENGTH=186	8.5564E-35	68.4932
Pp3c2_5960	5.11091	1.85607	-6.37071	-1.4508	4	15	8	5	3.33333	6	o		o		RING/U-box superfamily protein	gnl|BL_ORD_ID|30852AT5G20910.1 | Symbols: AIP2 | RING/U-box superfamily protein | chr5:7092663-7094310 REVERSE LENGTH=310	9.13374E-57	53.4161
Pp3c8_15410	6.79534	27.8258	-6.3467	-6.55172	5.33333	26.3333	163.667	7.66667	6	27	o	o	o	o	Major facilitator superfamily protein	gnl|BL_ORD_ID|17237AT3G54140.1 | Symbols: ATPTR1, PTR1 | peptide transporter 1 | chr3:20045885-20048154 REVERSE LENGTH=570	0.0	76.9504
Pp3c24_9860	2.43716	3.10744	-6.31687	-5.89961	7.66667	13.3333	26	6.66667	3	4.66667	o	o	o	o	BEST Arabidopsis thaliana protein match is: allergen-related (TAIR:AT3G22820.1); Has 35333 Blast hits to 34131 proteins in 2444 species: Archae - 798; Bacteria - 22429; Metazoa - 974; Fungi - 991; Plants - 531; Viruses - 0; Other Eukaryotes - 9610 (source: NCBI BLink).	gnl|BL_ORD_ID|14538AT2G30370.2 | Symbols: CHAL, EPFL6 | allergen-related | chr2:12940577-12942167 REVERSE LENGTH=156	8.77251E-20	65.7534
Pp3c16_18085	7.63217	6.10726	-6.29259	-1.40556	2.33333	13.3333	16	3.66667	3	12.3333	o	o	o		Mitochondrial import inner membrane translocase subunit Tim17/Tim22/Tim23 family protein	gnl|BL_ORD_ID|30977AT5G24650.1 | Symbols: | Mitochondrial import inner membrane translocase subunit Tim17/Tim22/Tim23 family protein | chr5:8437123-8438859 FORWARD LENGTH=259	9.82628E-20	78.1818
Pp3c24_10100	1.33458	-5.44785	-6.28683	1.91675	14	13.3333	2.66667	7.33333	3	5.66667			o		---NA---	No Blast Hit
Pp3c1_6510	-3.99278	-2.80497	-6.25503	-6.17353	51.3333	9	19.6667	0	2	3.33333			o	o	Pollen Ole e 1 allergen and extensin family protein	gnl|BL_ORD_ID|9664AT2G16630.1 | Symbols: | Pollen Ole e 1 allergen and extensin family protein | chr2:7209286-7210872 FORWARD LENGTH=359	3.19764E-8	52.1739
Pp3c6_26280	7.07381	2.66855	-6.24876	-3.80379	1.66667	9	5	3	2	1.33333	o		o	o	---NA---	No Blast Hit
Pp3c25_4830	1.27688	-1.29303	-6.23686	-1.38156	3.66667	3.33333	3	2	0.666667	2.33333			o		---NA---	No Blast Hit
Pp3c8_6009	3.0566	-1.00502	-6.205	-3.09287	4.66667	10.3333	5	4	2.33333	1.66667	o		o		---NA---	No Blast Hit
Pp3c10_1531	3.13809	1.98084	-6.12794	-6.09482	2	4.66667	4.33333	0.333333	1	0.666667			o	o	---NA---	No Blast Hit
Pp3c10_15084	1.22678	1.85938	-6.12386	-14.8334	5.33333	4.66667	11	3	1	0.666667			o	o	RING/U-box superfamily protein	gnl|BL_ORD_ID|14605AT2G15530.4 | Symbols: | RING/U-box superfamily protein | chr2:6774150-6777899 FORWARD LENGTH=780	1.10716E-7	95.8333
Pp3c11_8370	2.38365	-1.07924	-6.1185	-6.50849	2.66667	4.66667	2.66667	0.333333	1	0.333333			o		---NA---	No Blast Hit
Pp3c22_11031	5.84676	1.48033	-6.11724	-2.42856	1	4.66667	1.66667	0.333333	1	0.666667	o		o		---NA---	No Blast Hit
Pp3c8_21182	5.84883	3.95972	-6.10444	-6.5041	1	4.66667	4.66667	1.33333	1	0.666667	o		o	o	gamma-irradiation and mitomycin c induced 1	gnl|BL_ORD_ID|32173AT5G24280.1 | Symbols: GMI1 | gamma-irradiation and mitomycin c induced 1 | chr5:8251378-8261401 REVERSE LENGTH=1598	1.67273E-110	45.3003
Pp3c20_5930	9.42977	2.09342	-6.0948	1.05326	2	14.3333	4.66667	4	3.33333	5.33333	o		o		---NA---	No Blast Hit
Pp3c25_8610	-1.73094	-1.19275	-6.08869	-5.06826	35	14.3333	31.6667	5.66667	3.33333	6.66667			o	o	squamosa promoter binding protein-like 2	gnl|BL_ORD_ID|6923AT1G02065.1 | Symbols: SPL8 | squamosa promoter binding protein-like 8 | chr1:365625-367149 FORWARD LENGTH=333	2.33381E-47	70.073
Pp3c6_8800	-3.2289	-2.77686	-6.07627	-10.342	27.6667	6	10.6667	0.333333	1.33333	1			o	o	O-Glycosyl hydrolases family 17 protein	gnl|BL_ORD_ID|29759AT5G55180.1 | Symbols: | O-Glycosyl hydrolases family 17 protein | chr5:22388834-22390550 FORWARD LENGTH=460	5.23088E-144	66.8151
Pp3c14_6959	12.7681	3.43974	-6.05343	1.3008	2.33333	22.3333	9	6.33333	5.33333	12.6667	o	o	o		---NA---	No Blast Hit
Pp3c4_19825	3.3308	-1.07922	-6.05118	2.20928	3	7.33333	3	2	1.66667	7.33333	o		o		---NA---	No Blast Hit
Pp3c2_11009	6.55111	2.61143	-6.03374	-2.14454	2.33333	11.3333	6.66667	3	2.66667	3.33333	o		o		---NA---	No Blast Hit
Pp3c1_11910	3.54906	1.28547	-6.01652	-1.08124	3.33333	8.66667	4.66667	2	2	4.66667	o		o		unknown protein; BEST Arabidopsis thaliana protein match is: unknown protein (TAIR:AT5G19060.1); Has 61 Blast hits to 59 proteins in 10 species: Archae - 0; Bacteria - 0; Metazoa - 3; Fungi - 0; Plants - 58; Viruses - 0; Other Eukaryotes - 0 (source: NCBI BLink).	gnl|BL_ORD_ID|15770AT3G06150.1 | Symbols: | unknown protein; BEST Arabidopsis thaliana protein match is: unknown protein (TAIR:AT5G19060.1); Has 61 Blast hits to 59 proteins in 10 species: Archae - 0; Bacteria - 0; Metazoa - 3; Fungi - 0; Plants - 58; Viruses - 0; Other Eukaryotes - 0 (source: NCBI BLink). | chr3:1861971-1863755 REVERSE LENGTH=594	5.49116E-135	60.7438
Pp3c8_6239	2.94714	3.26459	-5.98926	-2.19341	15.6667	33	55.6667	27.3333	8	27.3333	o	o	o	o	---NA---	No Blast Hit
Pp3c20_10760	7.88465	8.82146	-5.97756	-1.51866	3.33333	19.6667	32.6667	5.33333	4.66667	23.3333	o	o	o		---NA---	No Blast Hit
Pp3c5_720	1.28599	-5.64127	-5.95236	-3.61025	19.6667	18	3.66667	4.33333	4.33333	1			o		---NA---	No Blast Hit
Pp3c7_380	6.78671	3.90258	-5.88555	1.39281	4.66667	23	20	7	5.66667	30.3333	o	o	o		---NA---	No Blast Hit
Pp3c16_18078	7.83461	8.24125	-5.83992	-2.12341	2.33333	13.6667	21.6667	3.66667	3.33333	11	o	o	o	o	Mitochondrial import inner membrane translocase subunit Tim17/Tim22/Tim23 family protein	gnl|BL_ORD_ID|30977AT5G24650.1 | Symbols: | Mitochondrial import inner membrane translocase subunit Tim17/Tim22/Tim23 family protein | chr5:8437123-8438859 FORWARD LENGTH=259	9.82628E-20	78.1818
Pp3c4_2301	3.59084	2.95893	-5.788	-3.79079	3.66667	9.66667	12	0.333333	2.33333	3.33333	o	o	o	o	---NA---	No Blast Hit
Pp3c18_14750	7.30521	2.10752	-5.75479	-2.15394	7	36.6667	16	6	9.33333	8	o	o	o	o	---NA---	No Blast Hit
Pp3c20_16410	-7.6059	-8.22518	-5.74859	-1.12651	61.6667	5.66667	8	17.6667	1.33333	7.66667			o		UDP-Glycosyltransferase superfamily protein	gnl|BL_ORD_ID|3329AT1G22360.1 | Symbols: AtUGT85A2, UGT85A2 | UDP-glucosyl transferase 85A2 | chr1:7895068-7897527 REVERSE LENGTH=481	1.76536E-65	48.5493
Pp3c3_33830	4.30193	3.04755	-5.73608	-2.87838	1.33333	4.33333	4.66667	1.33333	1	1.66667	o		o		---NA---	No Blast Hit
Pp3c15_25650	3.46081	1.10607	-5.72408	-2.04263	1.66667	4.33333	2	1.33333	1	1			o		glutamate receptor 3.4	gnl|BL_ORD_ID|1893AT1G42540.1 | Symbols: ATGLR3.3, GLR3.3 | glutamate receptor 3.3 | chr1:15973489-15976703 FORWARD LENGTH=933	0.0	60.6904
Pp3c25_6260	73.305	11.9604	-5.72164	-1.42574	2	111	27	1.33333	28.6667	20.6667	o	o	o		EF hand calcium-binding protein family	gnl|BL_ORD_ID|3099AT1G24620.1 | Symbols: | EF hand calcium-binding protein family | chr1:8723893-8724453 REVERSE LENGTH=186	2.20508E-34	62.1118
Pp3c22_6790	3.45929	-1.14786	-5.70843	-1.46229	5.33333	13.3333	5	0.666667	3.33333	3.66667	o		o		O-Glycosyl hydrolases family 17 protein	gnl|BL_ORD_ID|8837AT1G11820.2 | Symbols: | O-Glycosyl hydrolases family 17 protein | chr1:3991144-3993327 REVERSE LENGTH=511	7.67848E-30	60.2941
Pp3c18_15390	6.42927	1.91112	-5.69429	1.98919	3.66667	17.3333	7.66667	5.33333	4.33333	16.6667	o		o		Prolyl oligopeptidase family protein	gnl|BL_ORD_ID|586AT1G76140.1 | Symbols: | Prolyl oligopeptidase family protein | chr1:28571187-28574852 FORWARD LENGTH=795	0.0	66.2906
Pp3c14_9730	-1.24931	-1.12494	-5.69051	-3.79603	7.66667	4.33333	7.33333	1.66667	1	2			o	o	Protein kinase superfamily protein	gnl|BL_ORD_ID|30540AT5G56890.1 | Symbols: | Protein kinase superfamily protein | chr5:23010801-23015559 REVERSE LENGTH=1113	0.0	65.3731
Pp3c20_18120	2.97982	-1.07348	-5.64059	1.14057	1.33333	3	1.33333	2.66667	0.666667	1.66667			o		---NA---	No Blast Hit
Pp3c15_1020	-4.28695	-3.09792	-5.63308	-3.02845	126	21	44.3333	197	5.33333	15.6667			o	o	Calcium-dependent lipid-binding (CaLB domain) family protein	gnl|BL_ORD_ID|31542AT5G23950.1 | Symbols: | Calcium-dependent lipid-binding (CaLB domain) family protein | chr5:8082789-8083448 FORWARD LENGTH=219	1.35251E-14	38.9908
Pp3c6_5720	-2.20651	-9.23519	-5.62599	-9.34239	9.66667	3	1	2.66667	0.666667	0			o		2-oxoglutarate (2OG) and Fe(II)-dependent oxygenase superfamily protein	gnl|BL_ORD_ID|23011AT4G25420.1 | Symbols: GA5, GA20OX1, AT2301, ATGA20OX1 | 2-oxoglutarate (2OG) and Fe(II)-dependent oxygenase superfamily protein | chr4:12990982-12992409 REVERSE LENGTH=377	5.49957E-63	52.1739
Pp3c13_16790	-2.78337	-8.95435	-5.60517	-12.114	12	3	1.33333	0.333333	0.666667	0			o		Plasma-membrane choline transporter family protein	gnl|BL_ORD_ID|17762AT3G15380.1 | Symbols: | Plasma-membrane choline transporter family protein | chr3:5193319-5196435 FORWARD LENGTH=700	1.82047E-137	63.2094
Pp3c11_7620	-7.27872	-7.16206	-5.60498	-2.43463	31.6667	3	4.66667	4.66667	0.666667	2			o		---NA---	No Blast Hit
Pp3c9_4450	-3.0085	-2.44497	-5.59747	-3.48835	13	3	5.66667	0.666667	0.666667	1.66667			o		proline transporter 2	gnl|BL_ORD_ID|17238AT3G55740.1 | Symbols: PROT2, ATPROT2 | proline transporter 2 | chr3:20695786-20698157 FORWARD LENGTH=439	8.00399E-131	64.4796
Pp3c15_7110	-1.183	-1.59609	-5.59037	-8.08639	5	3	3.33333	0	0.666667	0.333333			o	o	cellulose synthase 1	gnl|BL_ORD_ID|25545AT4G32410.1 | Symbols: CESA1, RSW1, AtCESA1 | cellulose synthase 1 | chr4:15641009-15646388 REVERSE LENGTH=1081	2.71131E-63	65.3061
Pp3c16_2470	6.05032	-1.11627	-5.56688	-2.32245	12	52	11.6667	11	13.6667	5.33333	o		o	o	Glycosyl hydrolases family 31 protein	gnl|BL_ORD_ID|21205AT3G23640.2 | Symbols: HGL1 | heteroglycan glucosidase 1 | chr3:8502355-8509358 FORWARD LENGTH=991	0.0	71.821
Pp3c9_13670	7.69607	-1.97291	-5.55322	-6.55145	1.33333	8	0.666667	0.333333	2	0	o		o		Protein of unknown function (DUF677)	gnl|BL_ORD_ID|23500AT4G34320.1 | Symbols: | Protein of unknown function (DUF677) | chr4:16422436-16423824 FORWARD LENGTH=374	1.27498E-57	60.7029
Pp3c7_20950	2.32513	-1.03738	-5.53222	1.30047	7	11.6667	7.33333	2	3	10.3333	o		o		vaculolar sorting receptor 3	gnl|BL_ORD_ID|13576AT2G14740.2 | Symbols: ATVSR3, VSR3, VSR2;2, BP80-2;2 | vaculolar sorting receptor 3 | chr2:6308895-6312303 FORWARD LENGTH=628	0.0	86.9436
Pp3c18_14410	-2.03813	-7.50915	-5.51964	-23.2496	19.3333	6.66667	2.66667	2	1.66667	0			o	o	Leucine-rich repeat protein kinase family protein	gnl|BL_ORD_ID|10367AT2G26730.1 | Symbols: | Leucine-rich repeat protein kinase family protein | chr2:11388621-11391286 FORWARD LENGTH=658	0.0	66.1169
Pp3c13_15200	3.02265	1.77233	-5.51694	-4.59477	5.33333	11.6667	10.3333	2.33333	3	2.33333	o		o	o	disease resistance protein (TIR-NBS-LRR class)	gnl|BL_ORD_ID|3230AT1G69550.1 | Symbols: | disease resistance protein (TIR-NBS-LRR class) | chr1:26148836-26153374 REVERSE LENGTH=1400	1.47184E-59	47.5741
Pp3c8_20680	5.82203	5.06175	-5.50446	2.52448	6	25.3333	33.6667	1	6.66667	90.6667	o	o	o		hexokinase 2	gnl|BL_ORD_ID|14122AT2G19860.2 | Symbols: ATHXK2, HXK2 | hexokinase 2 | chr2:8571949-8573762 FORWARD LENGTH=393	2.87376E-6	70.7317
Pp3c3_36140	1.37814	2.13729	-5.41707	-5.59983	1.66667	1.66667	4	1	0.333333	0.666667				o	---NA---	No Blast Hit
Pp3c12_12829	-1.12342	-1.39554	-5.41707	-1.28416	2.66667	1.66667	2	0.666667	0.333333	1.66667					---NA---	No Blast Hit
Pp3c2_23910	-3.13089	-4.67459	-5.41386	-4.18875	7.66667	1.66667	1.66667	0.333333	0.333333	0.333333					microtubule-associated proteins 65-1	gnl|BL_ORD_ID|29565AT5G55230.1 | Symbols: ATMAP65-1, MAP65-1 | microtubule-associated proteins 65-1 | chr5:22402716-22405182 FORWARD LENGTH=587	0.0	71.5488
Pp3c17_6290	-3.92782	-2.20222	-5.41298	-3.54386	9.66667	1.66667	4.66667	0.333333	0.333333	1.33333					Eukaryotic aspartyl protease family protein	gnl|BL_ORD_ID|19566AT3G61820.1 | Symbols: | Eukaryotic aspartyl protease family protein | chr3:22880074-22881525 REVERSE LENGTH=483	9.65061E-134	67.8899
Pp3c4_16940	-2.58662	-4.74152	-5.41298	-3.40213	6.33333	1.66667	1.33333	1.33333	0.333333	0.333333					---NA---	No Blast Hit
Pp3c22_20240	-1.66804	-1.07993	-5.41081	-9.64335	4	1.66667	4	0.333333	0.333333	0.333333				o	Exostosin family protein	gnl|BL_ORD_ID|29034AT5G25310.1 | Symbols: | Exostosin family protein | chr5:8784820-8787235 FORWARD LENGTH=480	4.30292E-148	72.7273
Pp3c22_21420	-1.52912	-1.66604	-5.41081	-20.4153	3.66667	1.66667	2.33333	0.333333	0.333333	0					Leucine-rich receptor-like protein kinase family protein	gnl|BL_ORD_ID|23491AT4G36180.1 | Symbols: | Leucine-rich receptor-like protein kinase family protein | chr4:17120209-17123698 REVERSE LENGTH=1136	0.0	60.1724
Pp3c12_23940	5.18903	5.75593	-5.40423	1.80383	0.333333	1.66667	2.66667	0	0.333333	5.33333					Uncharacterised protein family (UPF0497)	gnl|BL_ORD_ID|22933AT4G03540.1 | Symbols: | Uncharacterised protein family (UPF0497) | chr4:1570042-1571483 FORWARD LENGTH=164	1.7872E-12	50.7812
Pp3c11_20580	2.17032	2.02395	-5.40167	-1.47647	1	1.66667	2.33333	0.666667	0.333333	1.66667					---NA---	No Blast Hit
Pp3c11_7470	-1.17454	-1.26566	-5.31109	-13.5364	6.66667	4	5.66667	2.33333	1	0.333333			o	o	Bifunctional inhibitor/lipid-transfer protein/seed storage 2S albumin superfamily protein	gnl|BL_ORD_ID|33784AT5G55410.2 | Symbols: | Bifunctional inhibitor/lipid-transfer protein/seed storage 2S albumin superfamily protein | chr5:22460677-22461009 FORWARD LENGTH=110	2.16545E-9	58.4615
Pp3c6_19610	7.1786	7.98422	-5.3045	-2.34665	0.666667	4	6.66667	0.666667	1	3	o	o	o		---NA---	No Blast Hit
Pp3c20_16270	-3.80569	-3.34457	-5.29675	-59.3404	22	4	7	0	1	0			o	o	COBRA-like extracellular glycosyl-phosphatidyl inositol-anchored protein family	gnl|BL_ORD_ID|19525AT3G02210.1 | Symbols: COBL1 | COBRA-like protein 1 precursor | chr3:409352-411478 REVERSE LENGTH=452	0.0	70.2222
Pp3c1_38271	2.34178	-1.47659	-5.2963	-14.8899	2.33333	4	1.66667	1	1	0			o		---NA---	No Blast Hit
Pp3c21_20860	-1.17567	-6.48758	-5.29005	-2.62473	6.66667	4	1	0.666667	1	0.333333			o		Xanthine/uracil permease family protein	gnl|BL_ORD_ID|12160AT2G34190.1 | Symbols: | Xanthine/uracil permease family protein | chr2:14437065-14439407 FORWARD LENGTH=524	0.0	73.7548
Pp3c4_16960	-5.49688	-43.2017	-5.27795	-6.55162	31.6667	4	0.666667	0	1	0			o		protodermal factor 1	gnl|BL_ORD_ID|13552AT2G42840.1 | Symbols: PDF1 | protodermal factor 1 | chr2:17826327-17827426 REVERSE LENGTH=306	1.36605E-15	47.561
Pp3c17_9970	3.19587	2.86597	-5.27732	1.87438	1.66667	4	5.33333	3.66667	1	11			o		---NA---	No Blast Hit
Pp3c14_1030	1.51164	-1.31658	-5.27672	-7.29424	3.66667	4	3	0	1	0.333333			o		---NA---	No Blast Hit
Pp3c13_21880	3.32607	1.62411	-5.27424	-1.00614	9.66667	23	17	6	6.33333	18.3333	o		o		Protein of unknown function (DUF1218)	gnl|BL_ORD_ID|3984AT1G52910.1 | Symbols: | Protein of unknown function (DUF1218) | chr1:19708114-19709128 FORWARD LENGTH=175	8.22312E-36	58.5799
Pp3c3_9780	-5.39574	-8.85239	-5.27311	-31.6261	31	4	3.66667	1.33333	1	0			o	o	---NA---	No Blast Hit
Pp3c15_16440	2.69388	-1.56184	-5.26757	1.77349	2	4	1.33333	0.666667	1	2.66667			o		---NA---	No Blast Hit
Pp3c26_9800	39.4809	49.6848	-5.26524	-1.56549	0	4	6.33333	0.333333	1	4.33333	o	o	o		---NA---	No Blast Hit
Pp3c6_19599	43.2633	30.8264	-5.24702	-2.01369	0.333333	14.6667	15	2.33333	4	8	o	o	o	o	---NA---	No Blast Hit
Pp3c2_11310	3.65489	2.55258	-5.23263	-5.01806	2.33333	6.33333	6.66667	1	1.66667	1.33333	o		o	o	Major facilitator superfamily protein	gnl|BL_ORD_ID|29954AT5G54860.1 | Symbols: | Major facilitator superfamily protein | chr5:22284721-22287025 FORWARD LENGTH=491	6.30299E-37	61.6279
Pp3c15_14920	6.12806	1.56792	-5.23055	1.05256	1.33333	6.33333	2.33333	1.66667	1.66667	2.66667	o		o		SNF7 family protein	gnl|BL_ORD_ID|29340AT5G22950.1 | Symbols: VPS24.1 | SNF7 family protein | chr5:7681380-7682720 FORWARD LENGTH=229	2.05108E-9	70.3297
Pp3c11_7710	-1.89446	-2.09363	-5.21421	-3.05486	17	6.33333	8.66667	2	1.66667	3			o	o	Bifunctional inhibitor/lipid-transfer protein/seed storage 2S albumin superfamily protein	gnl|BL_ORD_ID|33784AT5G55410.2 | Symbols: | Bifunctional inhibitor/lipid-transfer protein/seed storage 2S albumin superfamily protein | chr5:22460677-22461009 FORWARD LENGTH=110	2.16545E-9	58.4615
Pp3c5_2304	7.7387	3.76766	-5.21318	-3.6384	4.66667	26.3333	19.3333	3.66667	7.33333	5.66667	o	o	o	o	---NA---	No Blast Hit
Pp3c7_21300	12.2247	14.4047	-5.20426	1.68319	5.33333	47.3333	84.6667	10	13.3333	154.667	o	o	o		Transducin/WD40 repeat-like superfamily protein	gnl|BL_ORD_ID|16884AT3G51930.1 | Symbols: | Transducin/WD40 repeat-like superfamily protein | chr3:19271672-19272919 FORWARD LENGTH=415	1.46234E-83	59.673
Pp3c11_23500	3.34386	1.11245	-5.20275	-1.51032	9	21.6667	10.6667	5	6	7.66667	o		o		UDP-N-acetylglucosamine (UAA) transporter family	gnl|BL_ORD_ID|22937AT4G31600.1 | Symbols: | UDP-N-acetylglucosamine (UAA) transporter family | chr4:15315232-15316909 REVERSE LENGTH=323	1.21199E-79	63.0225
Pp3c7_3320	2.85371	4.48246	-5.19458	1.41795	3	6.33333	15	2.33333	1.66667	23		o	o		Leucine-rich receptor-like protein kinase family protein	gnl|BL_ORD_ID|23491AT4G36180.1 | Symbols: | Leucine-rich receptor-like protein kinase family protein | chr4:17120209-17123698 REVERSE LENGTH=1136	0.0	59.0674
Pp3c4_22329	11.2216	2.88169	-5.1673	-4.42595	5.33333	44	16.6667	4.33333	12.3333	4	o	o	o	o	---NA---	No Blast Hit
Pp3c15_23830	20.9854	20.4405	-5.13329	-3.67368	0.666667	12	17.3333	0.666667	3.33333	5	o	o	o	o	membrane bound O-acyl transferase (MBOAT) family protein	gnl|BL_ORD_ID|10100AT2G19450.1 | Symbols: TAG1, AS11, ABX45, DGAT1, RDS1, ATDGAT | membrane bound O-acyl transferase (MBOAT) family protein | chr2:8426436-8429455 FORWARD LENGTH=520	0.0	78.1395
Pp3c3_27980	-1.15962	-1.83993	-5.10869	-2.0299	12	7.33333	7	1.33333	2	3.66667			o		glycosyl hydrolase 9A1	gnl|BL_ORD_ID|29805AT5G49720.1 | Symbols: ATGH9A1, TSD1, DEC, KOR, RSW2, IRX2, KOR1, GH9A1 | glycosyl hydrolase 9A1 | chr5:20197765-20200168 REVERSE LENGTH=621	0.0	73.0897
Pp3c21_14600	1.4651	-1.32825	-5.10309	-1.14686	7	7.33333	5.66667	9	2	5.33333			o		---NA---	No Blast Hit
Pp3c1_9910	1.0304	-1.34173	-5.09741	1.03496	10	7.33333	8	7	2	9			o		Chalcone and stilbene synthase family protein	gnl|BL_ORD_ID|27470AT5G13930.1 | Symbols: CHS, TT4, ATCHS | Chalcone and stilbene synthase family protein | chr5:4488762-4490035 FORWARD LENGTH=395	1.51681E-41	51.8939
Pp3c5_22030	-1.26807	8.84255	-5.0935	-8.74012	9	5	86.6667	1	1.33333	10.6667		o	o	o	Integrase-type DNA-binding superfamily protein	gnl|BL_ORD_ID|19798AT3G15210.1 | Symbols: ATERF-4, ERF4, RAP2.5, ATERF4 | ethylene responsive element binding factor 4 | chr3:5121472-5122140 FORWARD LENGTH=222	6.30456E-24	71.6049
Pp3c2_34899	2.90101	2.30596	-5.0846	-1.29057	2.33333	5	6	1.66667	1.33333	5	o		o		---NA---	No Blast Hit
Pp3c6_12142	8.27669	4.67255	-5.06655	-1.37063	2.66667	16.3333	14	3	4.66667	11	o	o	o		---NA---	No Blast Hit
Pp3c18_14936	8.82199	1.72252	-5.06463	-3.40204	0.666667	5	1.33333	2	1.33333	0.333333	o		o		---NA---	No Blast Hit
Pp3c1_23490	-1.13909	-1.39721	-5.04935	-1.21554	11.6667	7.33333	9	20.3333	2	8			o		geminivirus rep interacting kinase 1	gnl|BL_ORD_ID|20474AT3G45240.2 | Symbols: GRIK1 | geminivirus rep interacting kinase 1 | chr3:16570774-16572902 REVERSE LENGTH=396	5.81861E-122	73.5593
Pp3c19_9110	3.42397	14.3379	-5.04142	-40.6326	1	2.66667	17.3333	0	0.666667	0.333333		o	o	o	---NA---	No Blast Hit
Pp3c2_36980	12.5659	3.95629	-5.03364	1.01055	2.33333	22	10.3333	8	6.33333	11.3333	o	o	o		Tudor/PWWP/MBT superfamily protein	gnl|BL_ORD_ID|29981AT5G27650.1 | Symbols: | Tudor/PWWP/MBT superfamily protein | chr5:9785511-9789094 FORWARD LENGTH=1072	1.53913E-11	50
Pp3c3_760	-4.82163	-11.2922	-5.0206	1.44309	18.6667	2.66667	1.66667	4.33333	0.666667	2.66667					---NA---	No Blast Hit
Pp3c22_1570	2.64657	4.54265	-5.0197	-1.50423	1.33333	2.66667	7	2	0.666667	5		o			---NA---	No Blast Hit
Pp3c3_23490	-1.31746	-3.08199	-5.0136	1.27435	5	2.66667	1.66667	2.66667	0.666667	2.33333			o		---NA---	No Blast Hit
Pp3c4_8347	2.63894	1.99595	-5.01171	-2.99614	1.33333	2.66667	3	0.666667	0.666667	1			o		---NA---	No Blast Hit
Pp3c14_22990	2.15454	-1.70489	-5.01026	-1.52668	1.66667	2.66667	1	0.333333	0.666667	0.666667					Outer arm dynein light chain 1 protein	gnl|BL_ORD_ID|6989AT1G48540.2 | Symbols: | Outer arm dynein light chain 1 protein | chr1:17945540-17950405 FORWARD LENGTH=1051	2.1925E-7	62.6866
Pp3c2_36970	8.43088	7.41921	-5.00946	-3.3863	2	13	17	3.33333	3.66667	5.33333	o	o	o	o	Tudor/PWWP/MBT superfamily protein	gnl|BL_ORD_ID|29981AT5G27650.1 | Symbols: | Tudor/PWWP/MBT superfamily protein | chr5:9785511-9789094 FORWARD LENGTH=1072	1.53913E-11	50
Pp3c7_13350	-1.26075	-5.23734	-4.96594	-1.51875	16.6667	9.33333	3.33333	15.3333	2.66667	2.33333			o		2-oxoglutarate (2OG) and Fe(II)-dependent oxygenase superfamily protein	gnl|BL_ORD_ID|32823AT5G05600.1 | Symbols: | 2-oxoglutarate (2OG) and Fe(II)-dependent oxygenase superfamily protein | chr5:1672266-1674602 FORWARD LENGTH=371	8.20881E-54	54.9451
Pp3c13_20340	4.74754	-14.8446	-4.96442	11.2548	1.66667	6	0	0.333333	1.66667	1.33333	o		o		non-specific phospholipase C1	gnl|BL_ORD_ID|1638AT1G07230.1 | Symbols: NPC1 | non-specific phospholipase C1 | chr1:2220509-2222778 REVERSE LENGTH=533	0.0	71.8163
Pp3c3_17750	2.54554	-19.6106	-4.93257	-1.68261	50.6667	91.6667	2.66667	29.6667	27.3333	1.66667	o		o		Exostosin family protein	gnl|BL_ORD_ID|29383AT5G22940.1 | Symbols: F8H | FRA8 homolog | chr5:7677197-7678892 FORWARD LENGTH=469	4.57956E-148	74
Pp3c12_21030	4.00675	1.42301	-4.92872	-1.16721	9	26	14.3333	5	7.66667	13	o		o		---NA---	No Blast Hit
Pp3c3_13080	1.18928	-1.16404	-4.86032	-2.48668	4.33333	3.66667	4	0	1	1.66667			o		Protein of unknown function (DUF1218)	gnl|BL_ORD_ID|3984AT1G52910.1 | Symbols: | Protein of unknown function (DUF1218) | chr1:19708114-19709128 FORWARD LENGTH=175	1.26078E-38	63.9053
Pp3c25_5790	2.93441	-1.70807	-4.84812	5.32126	1.66667	3.66667	1	0.666667	1	6.33333			o		---NA---	No Blast Hit
Pp3c17_9350	-1.85107	1.08099	-4.84267	-26.7675	9.66667	3.66667	11.3333	0.333333	1	0.333333			o	o	IQ-domain 30	gnl|BL_ORD_ID|2029AT1G74690.1 | Symbols: IQD31 | IQ-domain 31 | chr1:28061498-28063924 REVERSE LENGTH=587	2.66311E-13	53.0612
Pp3c1_28090	1.10656	-3.52692	-4.84051	-12.1098	4.66667	3.66667	1.33333	0	1	0			o		unknown protein; FUNCTIONS IN: molecular_function unknown; INVOLVED IN: biological_process unknown; LOCATED IN: plasma membrane; EXPRESSED IN: cultured cell; BEST Arabidopsis thaliana protein match is: unknown protein (TAIR:AT4G08330.1); Has 135 Blast hits to 135 proteins in 32 species: Archae - 5; Bacteria - 29; Metazoa - 0; Fungi - 0; Plants - 91; Viruses - 0; Other Eukaryotes - 10 (source: NCB…	gnl|BL_ORD_ID|11478AT2G17705.1 | Symbols: | unknown protein; FUNCTIONS IN: molecular_function unknown; INVOLVED IN: biological_process unknown; LOCATED IN: plasma membrane; EXPRESSED IN: cultured cell; BEST Arabidopsis thaliana protein match is: unknown protein (TAIR:AT4G08330.1); Has 135 Blast hits to 135 proteins in 32 species: Archae - 5; Bacteria - 29; Metazoa - 0; Fungi - 0; Plants - 91; Vir…	1.23853E-45	72.7273
Pp3c3_30670	4.62765	2.04022	-4.82601	-20.4524	1	3.66667	2.33333	1.66667	1	0	o		o		---NA---	No Blast Hit
Pp3c17_14130	6.10094	2.17367	-4.82322	-1.30365	9	39.6667	21.3333	4.66667	12	17.6667	o	o	o		---NA---	No Blast Hit
Pp3c1_4530	3.67955	1.34135	-4.78529	-1.94707	5	13.3333	7.33333	3.66667	4	4	o		o		Thiolase family protein	gnl|BL_ORD_ID|28428AT5G48230.2 | Symbols: EMB1276, ACAT2 | acetoacetyl-CoA thiolase 2 | chr5:19552570-19555122 REVERSE LENGTH=403	2.25497E-14	56.4103
Pp3c17_2230	1.63452	-1.53956	-4.75576	-2.39876	7.66667	9	5.33333	4.33333	2.66667	2.33333			o		SufE/NifU family protein	gnl|BL_ORD_ID|21904AT4G22220.1 | Symbols: ISU1, ATISU1 | SufE/NifU family protein | chr4:11759444-11760881 REVERSE LENGTH=167	3.35249E-42	93.5897
Pp3c2_13600	5.87155	2.03491	-4.75449	-2.35206	1	4.66667	2.33333	0.333333	1.33333	1	o		o		---NA---	No Blast Hit
Pp3c26_540	1.22889	1.43131	-4.7525	-1.12382	5.33333	4.66667	8.33333	2	1.33333	8			o		acyl-CoA oxidase 2	gnl|BL_ORD_ID|6606AT1G06290.1 | Symbols: ACX3, ATACX3 | acyl-CoA oxidase 3 | chr1:1922423-1926002 FORWARD LENGTH=675	0.0	76.9001
Pp3c1_6200	-2.40108	-1.47321	-4.7434	-2.86621	16	4.66667	11.6667	2.33333	1.33333	4.33333			o	o	non-specific phospholipase C1	gnl|BL_ORD_ID|1638AT1G07230.1 | Symbols: NPC1 | non-specific phospholipase C1 | chr1:2220509-2222778 REVERSE LENGTH=533	0.0	68.0851
Pp3c3_10430	-1.13026	-1.95658	-4.72073	-199.713	43	27	23.3333	7.66667	8.33333	0			o	o	Integrase-type DNA-binding superfamily protein	gnl|BL_ORD_ID|28217AT5G18560.1 | Symbols: PUCHI | Integrase-type DNA-binding superfamily protein | chr5:6164859-6165905 REVERSE LENGTH=348	1.07561E-28	82.0513
Pp3c5_17790	-1.24583	-3.15485	-4.69862	-1.08032	10	5.66667	3.33333	5.33333	1.66667	3.33333			o		GRAS family transcription factor	gnl|BL_ORD_ID|1347AT1G55580.1 | Symbols: LAS, SCL18 | GRAS family transcription factor | chr1:20764106-20765443 FORWARD LENGTH=445	6.91722E-90	58.1281
Pp3c1_35321	3.5978	5.506	-4.68916	-1.52122	6.66667	17.3333	40.3333	10	5.33333	28.6667	o	o	o		---NA---	No Blast Hit
Pp3c3_1270	1.40261	-1.26439	-4.65131	-1.40462	6.66667	6.66667	5.66667	6.33333	2	4.33333			o		P-loop containing nucleoside triphosphate hydrolases superfamily protein	gnl|BL_ORD_ID|7617AT1G33970.3 | Symbols: | P-loop containing nucleoside triphosphate hydrolases superfamily protein | chr1:12349890-12350960 REVERSE LENGTH=276	3.56258E-14	59.2105
Pp3c1_23169	8.31588	-1.52168	-4.64218	-6.53554	1	6.66667	0.666667	1	2	0	o		o		---NA---	No Blast Hit
Pp3c16_20530	4.4211	1.55712	-4.61932	-1.28811	2.33333	7.66667	4	1.33333	2.33333	3.33333	o		o		---NA---	No Blast Hit
Pp3c26_1140	-11.409	-20.0163	-4.61258	-20.1703	275	17	14.6667	1.33333	5.33333	0.666667			o	o	gamma-glutamyl hydrolase 1	gnl|BL_ORD_ID|6771AT1G78660.3 | Symbols: ATGGH1, GGH1 | gamma-glutamyl hydrolase 1 | chr1:29585901-29588117 FORWARD LENGTH=348	2.49827E-108	70.3947
Pp3c20_8380	4.85981	3.85849	-4.59125	-1.78475	6	21.3333	25.3333	1	6.66667	15.3333	o	o	o		---NA---	No Blast Hit
Pp3c10_2249	9.78513	11.8855	-4.56692	-1.18882	3.33333	24	44.3333	5.66667	7.66667	40.3333	o	o	o		---NA---	No Blast Hit
Pp3c7_11070	3.18494	1.26402	-4.54171	-2.14103	7.33333	16.6667	10	2.33333	5.33333	5	o		o		---NA---	No Blast Hit
Pp3c27_5950	2.24045	-1.18353	-4.51301	-4.72848	11.6667	18.6667	10.6667	1.33333	6	2.33333	o		o	o	CONTAINS InterPro DOMAIN/s: Vacuolar import/degradation protein Vid24 (InterPro:IPR018618); Has 318 Blast hits to 317 proteins in 131 species: Archae - 0; Bacteria - 0; Metazoa - 80; Fungi - 184; Plants - 51; Viruses - 0; Other Eukaryotes - 3 (source: NCBI BLink).	gnl|BL_ORD_ID|9348AT2G37680.1 | Symbols: | CONTAINS InterPro DOMAIN/s: Vacuolar import/degradation protein Vid24 (InterPro:IPR018618); Has 318 Blast hits to 317 proteins in 131 species: Archae - 0; Bacteria - 0; Metazoa - 80; Fungi - 184; Plants - 51; Viruses - 0; Other Eukaryotes - 3 (source: NCBI BLink). | chr2:15803500-15805515 REVERSE LENGTH=215	2.77182E-13	82.6087
Pp3c14_15360	1.97126	-3.67143	-4.48863	-8.54483	93	130	27.3333	73.6667	42.6667	3.33333			o	o	Leucine-rich repeat protein kinase family protein	gnl|BL_ORD_ID|24741AT4G18640.1 | Symbols: MRH1 | Leucine-rich repeat protein kinase family protein | chr4:10260481-10263577 FORWARD LENGTH=678	1.84829E-84	60.218
Pp3c18_4650	3.32003	1.35734	-4.48842	-1.0794	1.33333	3.33333	2	0.333333	1	2			o		CHASE domain containing histidine kinase protein	gnl|BL_ORD_ID|13634AT2G01830.1 | Symbols: WOL, CRE1, WOL1, AHK4, ATCRE1 | CHASE domain containing histidine kinase protein | chr2:363332-367429 REVERSE LENGTH=1057	9.99909E-104	48.8589
Pp3s1006_30	1.18508	-2.88073	-4.43778	-3.32059	6.33333	5.33333	2.33333	2	1.66667	0.666667			o		RING/U-box superfamily protein	gnl|BL_ORD_ID|14605AT2G15530.4 | Symbols: | RING/U-box superfamily protein | chr2:6774150-6777899 FORWARD LENGTH=780	1.10716E-7	95.8333
Pp3c20_10770	6.9259	6.91818	-4.43697	-1.56878	3	15.3333	23.3333	2.66667	5	16	o	o	o		---NA---	No Blast Hit
Pp3c2_2150	1.64184	-1.65946	-4.42455	-1.08046	3.66667	4.33333	2.33333	2	1.33333	2.33333			o		---NA---	No Blast Hit
Pp3c12_25060	1.50854	-1.80705	-4.42442	-1.48406	4	4.33333	2.33333	3	1.33333	1.66667			o		IQ-domain 2	gnl|BL_ORD_ID|35038AT5G03040.3 | Symbols: iqd2 | IQ-domain 2 | chr5:710380-712406 REVERSE LENGTH=461	7.0421E-65	50.2846
Pp3c16_18077	4.23165	3.48245	-4.42116	-1.26642	8	24	30.3333	8	8	26	o	o	o		---NA---	No Blast Hit
Pp3c7_395	5.45734	5.33969	-4.42001	-1.36336	1	4.33333	6.33333	0.333333	1.33333	5	o	o	o		---NA---	No Blast Hit
Pp3c21_14727	10.8558	4.7491	-4.41519	1.04964	1.33333	11.3333	7.33333	1.33333	3.66667	8.33333	o	o	o		---NA---	No Blast Hit
Pp3c7_7790	13.96	29.266	-4.41467	-2.8056	0	1.33333	3.66667	0.333333	0.333333	1.33333		o			---NA---	No Blast Hit
Pp3c11_7520	-1.30459	-1.12487	-4.41376	-5.7725	8	4.33333	7.66667	3	1.33333	1.33333			o	o	Bifunctional inhibitor/lipid-transfer protein/seed storage 2S albumin superfamily protein	gnl|BL_ORD_ID|33784AT5G55410.2 | Symbols: | Bifunctional inhibitor/lipid-transfer protein/seed storage 2S albumin superfamily protein | chr5:22460677-22461009 FORWARD LENGTH=110	2.16545E-9	58.4615
Pp3c20_7260	1.72493	-2.65998	-4.41374	2.57955	2.66667	3.33333	1	1.66667	1	3			o		---NA---	No Blast Hit
Pp3c6_25650	1.07241	-4.30097	-4.41346	-1.07503	5.66667	4.33333	1.33333	0.666667	1.33333	1.33333			o		---NA---	No Blast Hit
Pp3c19_14630	-1.54655	1.44095	-4.4095	-2.12116	3	1.33333	4.66667	0	0.333333	2.33333					Leucine-rich receptor-like protein kinase family protein	gnl|BL_ORD_ID|30797AT5G10020.1 | Symbols: | Leucine-rich receptor-like protein kinase family protein | chr5:3133514-3136949 FORWARD LENGTH=1048	0.0	52.2275
Pp3c1_31068	1.94994	-2.35052	-4.4076	-1.0728	2.33333	3.33333	1	1	1	1					---NA---	No Blast Hit
Pp3c20_5463	4.2198	2.93119	-4.40655	-1.4897	0.666667	2.33333	2.33333	0.666667	0.666667	1.66667					---NA---	No Blast Hit
Pp3c3_28480	-2.86611	-4.26899	-4.40349	-12.1267	5.66667	1.33333	1.33333	0	0.333333	0					---NA---	No Blast Hit
Pp3c22_19810	7.14908	1.61827	-4.40344	4.06574	0.333333	2.33333	0.666667	1	0.666667	3.33333					---NA---	No Blast Hit
Pp3c6_22780	6.6505	-2.61324	-4.40137	1.62379	1	5.33333	0.333333	0	1.66667	0.666667	o		o		---NA---	No Blast Hit
Pp3c6_19900	-5.00371	-6.08221	-4.39392	-4.17815	10	1.33333	1.66667	2	0.333333	0.333333					---NA---	No Blast Hit
Pp3c4_21750	-3.53044	-59.3303	-4.39263	1	7	1.33333	0	0.333333	0.333333	0					magnesium transporter 7	gnl|BL_ORD_ID|17761AT3G58970.1 | Symbols: MGT6, MRS2-4 | magnesium transporter 6 | chr3:21789659-21791163 REVERSE LENGTH=436	2.87664E-104	64.899
Pp3c1_6010	-1.87744	-31.3814	-4.3926	1	3.66667	1.33333	0	0	0.333333	0					Pectin lyase-like superfamily protein	gnl|BL_ORD_ID|28470AT5G19730.1 | Symbols: | Pectin lyase-like superfamily protein | chr5:6670562-6673202 FORWARD LENGTH=383	5.09947E-111	72.5694
Pp3c17_17250	-1.39041	1.48323	-4.39197	-3.30359	2.66667	1.33333	4.33333	0.333333	0.333333	1.33333					---NA---	No Blast Hit
Pp3c22_14360	-2.37573	-1.36772	-4.39197	-31.3968	4.66667	1.33333	3.66667	0.333333	0.333333	0				o	Major facilitator superfamily protein	gnl|BL_ORD_ID|29259AT5G01180.1 | Symbols: PTR5, ATPTR5 | peptide transporter 5 | chr5:61257-63240 REVERSE LENGTH=570	5.09999E-171	64.4928
Pp3c10_20140	-8.51842	-6.60444	-4.38919	-23.2994	17	1.33333	2.66667	0	0.333333	0				o	Pectin lyase-like superfamily protein	gnl|BL_ORD_ID|23207AT4G13710.1 | Symbols: | Pectin lyase-like superfamily protein | chr4:7962550-7966012 FORWARD LENGTH=470	3.85061E-164	75.7493
Pp3c9_3880	-15.7057	-30.3899	-4.38918	-2.61647	31.6667	1.33333	1	0.666667	0.333333	0.333333					xyloglucan endotransglucosylase/hydrolase 9	gnl|BL_ORD_ID|22588AT4G03210.1 | Symbols: XTH9 | xyloglucan endotransglucosylase/hydrolase 9 | chr4:1416019-1417197 FORWARD LENGTH=290	8.6919E-77	62.4
Pp3c7_6420	1.76528	1.75993	-4.38857	2.95883	1	1.33333	2	1.66667	0.333333	6.66667					rotamase cyclophilin 2	gnl|BL_ORD_ID|20855AT3G56070.2 | Symbols: ROC2 | rotamase cyclophilin 2 | chr3:20806987-20807517 REVERSE LENGTH=176	6.73369E-73	72.9412
Pp3c8_20209	-1.39907	-2.06399	-4.37866	-3.39803	2.66667	1.33333	1.33333	0	0.333333	0.333333					---NA---	No Blast Hit
Pp3c9_20000	-1.56182	1.03079	-4.37594	-8.11517	3	1.33333	3.33333	2.66667	0.333333	0.333333				o	---NA---	No Blast Hit
Pp3c2_20380	-1.8881	-1.91907	-4.37592	-1.57112	3.66667	1.33333	2	1	0.333333	1.33333					Domain of unknown function (DUF966)	gnl|BL_ORD_ID|32493AT5G59790.1 | Symbols: | Domain of unknown function (DUF966) | chr5:24090950-24092804 FORWARD LENGTH=423	1.24958E-18	61.4583
Pp3c24_19560	2.58859	1.75343	-4.36356	-1.52678	17.3333	32	33	6.66667	10.6667	23.3333	o		o		---NA---	No Blast Hit
Pp3c16_22640	4.16288	-1.91845	-4.33431	-4.3265	45.6667	135.667	25.6667	28.6667	46	6.33333	o		o	o	VQ motif-containing protein	gnl|BL_ORD_ID|18277AT3G18360.1 | Symbols: | VQ motif-containing protein | chr3:6300827-6301684 REVERSE LENGTH=285	1.02405E-9	62.6263
Pp3c18_19619	1.28882	-1.05846	-4.3096	9.7675	0.333333	0.333333	0.333333	0	0	4.66667					---NA---	No Blast Hit
Pp3c20_12240	-5.628	-8.03863	-4.30938	-3.77752	3.33333	0.333333	0.333333	0	0	0					RING/U-box superfamily protein	gnl|BL_ORD_ID|5093AT1G23980.1 | Symbols: | RING/U-box superfamily protein | chr1:8484879-8485988 REVERSE LENGTH=369	5.86192E-44	68.2759
Pp3c19_1040	1.2839	6.47852	-4.30253	1.60869	0.333333	0.333333	3	0.666667	0	5.33333					Protein of unknown function (DUF674)	gnl|BL_ORD_ID|21180AT3G09140.2 | Symbols: | Protein of unknown function (DUF674) | chr3:2801094-2802773 REVERSE LENGTH=502	5.51487E-11	43.8849
Pp3c1_20830	-1.86386	3.92732	-4.30253	-2.42479	1	0.333333	4.66667	0	0	2					---NA---	No Blast Hit
Pp3c18_15100	-9.97407	-14.2767	-4.30253	-3.77753	6	0.333333	0.333333	0	0	0					---NA---	No Blast Hit
Pp3c10_24980	-4.02932	1.05566	-4.30253	-23.2415	2.33333	0.333333	2.66667	0.333333	0	0				o	NAD(P)-binding Rossmann-fold superfamily protein	gnl|BL_ORD_ID|15034AT3G06060.1 | Symbols: | NAD(P)-binding Rossmann-fold superfamily protein | chr3:1828296-1830160 REVERSE LENGTH=326	1.78037E-50	55.814
Pp3c18_18020	-8.88857	-45.3446	-4.30253	1	5.33333	0.333333	0	0	0	0					Fatty acid hydroxylase superfamily	gnl|BL_ORD_ID|27343AT5G57800.1 | Symbols: FLP1, YRE, CER3, WAX2 | Fatty acid hydroxylase superfamily | chr5:23420589-23423832 FORWARD LENGTH=632	0.0	66.7197
Pp3c24_4760	4.21372	24.0139	-4.30253	8.02677	0	0.333333	3	0.666667	0	27		o			---NA---	No Blast Hit
Pp3c3_671	-6.73113	-34.2871	-4.30252	1	4	0.333333	0	0.666667	0	0					---NA---	No Blast Hit
Pp3c4_15820	2.22972	1.50131	-4.29993	-1.91826	19.6667	31.3333	32.3333	24.6667	10.6667	18	o		o		zinc finger (C2H2 type) family protein	gnl|BL_ORD_ID|26152AT4G06634.2 | Symbols: | zinc finger (C2H2 type) family protein | chr4:3764499-3766177 REVERSE LENGTH=349	3.88541E-41	66.2162
Pp3c3_35190	-7.82113	-1.84855	-4.29669	-23.2354	4.66667	0.333333	2.66667	0	0	0				o	Pectin lyase-like superfamily protein	gnl|BL_ORD_ID|23207AT4G13710.1 | Symbols: | Pectin lyase-like superfamily protein | chr4:7962550-7966012 FORWARD LENGTH=470	3.91003E-166	77.686
Pp3c5_4320	4.20205	26.7061	-4.29667	-2.55926	0	0.333333	3.33333	1.66667	0	1.33333		o			---NA---	No Blast Hit
Pp3c6_490	-11.5984	-59.1615	-4.29665	1	7	0.333333	0	0	0	0					xyloglucan endotransglucosylase/hydrolase 5	gnl|BL_ORD_ID|30455AT5G13870.1 | Symbols: EXGT-A4, XTH5 | xyloglucan endotransglucosylase/hydrolase 5 | chr5:4475089-4476217 REVERSE LENGTH=293	2.1296E-103	69.2015
Pp3c7_12940	1.28311	7.72116	-4.29663	17.0105	0.333333	0.333333	3.66667	0.333333	0	69.6667		o			expansin A14	gnl|BL_ORD_ID|27925AT5G56320.1 | Symbols: ATEXPA14, EXP14, ATEXP14, ATHEXP ALPHA 1.5, EXPA14 | expansin A14 | chr5:22808854-22809906 FORWARD LENGTH=255	3.65962E-81	64.0927
Pp3c22_9600	-5.63301	-3.28183	-4.29659	-9.34239	3.33333	0.333333	1	0	0	0					homeobox protein 31	gnl|BL_ORD_ID|7219AT1G14440.2 | Symbols: AtHB31, HB31, ZHD4 | homeobox protein 31 | chr1:4939076-4940014 REVERSE LENGTH=312	4.18961E-33	53.6313
Pp3c17_21540	-6.19126	-2.28003	-4.29647	-4.16968	3.66667	0.333333	1.66667	0	0	0.333333					Leucine-rich repeat transmembrane protein kinase	gnl|BL_ORD_ID|29620AT5G07280.1 | Symbols: EMS1, EXS | Leucine-rich repeat transmembrane protein kinase | chr5:2285088-2288666 FORWARD LENGTH=1192	0.0	61.1658
Pp3c15_2600	-7.27273	-6.03001	-4.29644	-6.56228	4.33333	0.333333	0.666667	0	0	0					tapetum determinant 1	gnl|BL_ORD_ID|7333AT1G32583.1 | Symbols: | FUNCTIONS IN: molecular_function unknown; INVOLVED IN: biological_process unknown; LOCATED IN: endomembrane system; BEST Arabidopsis thaliana protein match is: tapetum determinant 1 (TAIR:AT4G24972.1); Has 35333 Blast hits to 34131 proteins in 2444 species: Archae - 798; Bacteria - 22429; Metazoa - 974; Fungi - 991; Plants - 531; Viruses - 0; Other Eukar…	2.48132E-30	67.3469
Pp3c15_17150	-6.13178	-2.24169	-4.29644	-14.9046	3.66667	0.333333	1.66667	0	0	0					Protein kinase superfamily protein	gnl|BL_ORD_ID|2764AT1G51940.1 | Symbols: | protein kinase family protein / peptidoglycan-binding LysM domain-containing protein | chr1:19296092-19298941 REVERSE LENGTH=651	1.46867E-63	55.0265
Pp3c14_2830	-8.89089	-2.76574	-4.29631	-17.6536	5.33333	0.333333	2	0	0	0					RmlC-like cupins superfamily protein	gnl|BL_ORD_ID|30825AT5G39110.1 | Symbols: | RmlC-like cupins superfamily protein | chr5:15657802-15658584 REVERSE LENGTH=222	1.09759E-67	64.186
Pp3c14_13650	-1.3214	4.07523	-4.29628	1.01464	0.666667	0.333333	3.33333	1	0	3.66667					---NA---	No Blast Hit
Pp3c12_11150	-4.0194	-20.3259	-4.29624	6.12656	2.33333	0.333333	0	4.33333	0	0.666667					Homeodomain-like superfamily protein	gnl|BL_ORD_ID|13289AT2G01060.1 | Symbols: | myb-like HTH transcriptional regulator family protein | chr2:73456-74902 REVERSE LENGTH=286	1.473E-49	74.3243
Pp3c2_20010	3.79926	2.62177	-4.27503	-3.01833	19.6667	53.6667	56	2.66667	18.3333	20	o	o	o	o	---NA---	No Blast Hit
Pp3c26_6990	-1.34461	-2.30012	-4.25021	-89.5502	545.667	286.333	259.667	1.33333	100.333	3			o	o	alpha carbonic anhydrase 5	gnl|BL_ORD_ID|3897AT1G08065.1 | Symbols: ATACA5, ACA5 | alpha carbonic anhydrase 5 | chr1:2511788-2513341 REVERSE LENGTH=277	1.57575E-40	53.2258
Pp3c17_730	2.21513	2.55058	-4.24426	-4.02849	5	8	14	1.33333	2.66667	3.66667	o	o	o	o	---NA---	No Blast Hit
Pp3c17_19680	2.6493	-1.65146	-4.2391	-1.20973	4.66667	9	3	2.66667	3	2.66667	o		o		---NA---	No Blast Hit
Pp3c16_11790	4.32001	-1.00856	-4.22995	1.40585	4.66667	14.6667	5	2.33333	5	7.66667	o		o		---NA---	No Blast Hit
Pp3c6_18850	-1.41326	-2.1398	-4.22082	-2.46269	14	7	7	5	2.33333	3			o		unknown protein; BEST Arabidopsis thaliana protein match is: unknown protein (TAIR:AT1G18620.1); Has 3407 Blast hits to 2217 proteins in 314 species: Archae - 0; Bacteria - 264; Metazoa - 1296; Fungi - 318; Plants - 346; Viruses - 34; Other Eukaryotes - 1149 (source: NCBI BLink).	gnl|BL_ORD_ID|5796AT1G74160.1 | Symbols: | unknown protein; BEST Arabidopsis thaliana protein match is: unknown protein (TAIR:AT1G18620.1); Has 3407 Blast hits to 2217 proteins in 314 species: Archae - 0; Bacteria - 264; Metazoa - 1296; Fungi - 318; Plants - 346; Viruses - 34; Other Eukaryotes - 1149 (source: NCBI BLink). | chr1:27887164-27891151 FORWARD LENGTH=1025	1.09034E-7	42.0118
Pp3c5_4470	3.52888	2.35125	-4.21754	-2.10193	10.6667	27	27.3333	5.33333	9.33333	14	o	o	o	o	Protein of unknown function (DUF962)	gnl|BL_ORD_ID|3496AT1G18720.1 | Symbols: | Protein of unknown function (DUF962) | chr1:6458020-6459658 REVERSE LENGTH=206	7.234E-68	68.8442
Pp3c4_4250	-7.64854	-153.712	-4.19922	-3.77748	65.6667	6	0.333333	0.666667	2	0			o		---NA---	No Blast Hit
Pp3c8_7390	-8.79685	-89.6648	-4.18082	1.14079	121.333	9.66667	1.33333	13.3333	3.33333	1.66667			o		---NA---	No Blast Hit
Pp3c4_25380	2.5019	-1.20277	-4.17885	-1.98435	9.66667	17.3333	8.66667	20.6667	6	4.66667	o		o		---NA---	No Blast Hit
Pp3c10_4380	1.03267	-10.9455	-4.17726	-18.2322	79	58	7.66667	14.3333	20.3333	0.333333			o	o	---NA---	No Blast Hit
Pp3c26_6961	-1.05528	-1.32657	-4.15595	-144.741	624.667	413	507	2	149.667	3.66667			o	o	---NA---	No Blast Hit
Pp3c18_7110	1.04471	1.67598	-4.1471	-4.18087	19.3333	14.3333	35	3	5	9			o	o	---NA---	No Blast Hit
Pp3c9_15150	3.91693	2.036	-4.09082	-1.74668	2.66667	7.66667	6	2.66667	2.66667	3.66667	o		o		---NA---	No Blast Hit
Pp3c15_12250	1.0501	1.26714	-4.08968	2.11595	5.33333	4	7.33333	5	1.33333	17			o		---NA---	No Blast Hit
Pp3c2_28900	1.45108	-1.37309	-4.07115	-4.16239	21.6667	22.3333	17	12.6667	8	4.33333			o	o	Peroxidase superfamily protein	gnl|BL_ORD_ID|32854AT5G64120.1 | Symbols: | Peroxidase superfamily protein | chr5:25659551-25660946 REVERSE LENGTH=328	8.11787E-85	63.7931
Pp3c21_12630	1.84123	-1.21262	-4.03488	-1.6824	10.6667	14	9.33333	4.33333	5	6			o		---NA---	No Blast Hit
Pp3c26_11580	3.85603	3.87535	-4.02561	-1.36028	2.33333	6.66667	10	2	2.33333	8	o	o	o		---NA---	No Blast Hit
Pp3c18_21520	1.15429	-1.95541	-4.01817	-1.27095	3.66667	3	2	2	1	1.66667					pleiotropic drug resistance 1	gnl|BL_ORD_ID|12973AT2G29940.1 | Symbols: PDR3, ATPDR3 | pleiotropic drug resistance 3 | chr2:12760139-12766455 FORWARD LENGTH=1426	1.17323E-124	54.3379
Pp3c5_18360	-1.18835	-3.00403	-4.00325	-1.90384	21.6667	13	7.66667	11.6667	4.66667	4.33333			o		---NA---	No Blast Hit
Pp3c27_7360	2.42429	1.10752	-4.00086	-2.03694	1.66667	3	2	0.333333	1	1					---NA---	No Blast Hit
Pp3c16_8470	-2.7014	-2.47809	-3.99291	-2.61214	11.6667	3	5	0.333333	1	2					Plant L-ascorbate oxidase	gnl|BL_ORD_ID|31490AT5G21105.1 | Symbols: | Plant L-ascorbate oxidase | chr5:7172727-7177409 FORWARD LENGTH=588	0.0	63.8112
Pp3c7_4250	9.12979	10.4493	-3.99184	-1.59976	0.333333	3	5	1.66667	1	3.33333	o	o			---NA---	No Blast Hit
Pp3c11_13040	7.31239	4.52754	-3.99073	-1.8468	1.66667	9.33333	8.66667	6.66667	3.33333	5	o	o	o		---NA---	No Blast Hit
Pp3c27_8690	1.13613	-1.56212	-3.98602	1.17874	22.6667	18.6667	15.6667	18	6.66667	20			o		---NA---	No Blast Hit
Pp3c15_7400	-1.86477	-3.14215	-3.98576	-2.06284	8	3	2.66667	0.333333	1	1.33333					Cupredoxin superfamily protein	gnl|BL_ORD_ID|32499AT5G53870.1 | Symbols: ENODL1, AtENODL1 | early nodulin-like protein 1 | chr5:21870033-21871228 REVERSE LENGTH=370	3.51736E-12	40.4545
Pp3c4_16200	2.95876	1.35921	-3.98445	-1.27956	1.33333	3	2	3	1	1.66667					zinc ion binding;nucleic acid binding;zinc ion binding	gnl|BL_ORD_ID|32958AT5G14140.1 | Symbols: | zinc ion binding;nucleic acid binding;zinc ion binding | chr5:4561539-4563513 FORWARD LENGTH=264	1.70933E-12	49.635
Pp3c25_3740	2.94834	3.91275	-3.97465	-1.91738	1.33333	3	6	4	1	3.33333		o			---NA---	No Blast Hit
Pp3c14_1285	1.69142	-1.07722	-3.96768	-1.85606	4.66667	5.66667	4.66667	3.33333	2	2.66667			o		---NA---	No Blast Hit
Pp3c10_22140	1.04066	-1.18451	-3.9641	-1.60399	7.66667	5.66667	7	2.33333	2	4.66667			o		Core-2/I-branching beta-1,6-N-acetylglucosaminyltransferase family protein	gnl|BL_ORD_ID|7215AT1G62305.1 | Symbols: | Core-2/I-branching beta-1,6-N-acetylglucosaminyltransferase family protein | chr1:23026989-23029189 REVERSE LENGTH=378	6.44755E-111	68.1967
Pp3c12_10820	-3.37692	-3.13058	-3.9608	-78.796	27.3333	5.66667	9.33333	2.33333	2	0			o	o	---NA---	No Blast Hit
Pp3c11_580	8.02091	5.22194	-3.94839	1.71318	1.33333	8.33333	8	2	3	15	o	o	o		---NA---	No Blast Hit
Pp3c9_18211	2.38982	-1.31696	-3.94199	8.1176	1.66667	3	1.33333	0	1	12.6667					---NA---	No Blast Hit
Pp3c20_17210	5.15883	2.3603	-3.90741	-1.47477	3.33333	12.6667	8.66667	2.66667	4.66667	6.33333	o		o		---NA---	No Blast Hit
Pp3c20_9341	-1.81572	-4.53127	-3.90482	-3.1695	25.6667	10	6	20	3.66667	2			o		---NA---	No Blast Hit
Pp3c14_3160	4.54389	1.99627	-3.87629	-1.08047	1.33333	4.66667	3	1	1.66667	3	o		o		---NA---	No Blast Hit
Pp3c22_15058	3.13541	1.22428	-3.87508	2.35952	2	4.66667	2.66667	5	1.66667	7			o		---NA---	No Blast Hit
Pp3c3_1540	-2.49066	-2.6846	-3.87275	-2.64505	35	10	14	4	3.66667	5.66667			o	o	glyoxal oxidase-related protein	gnl|BL_ORD_ID|18481AT3G53950.1 | Symbols: | glyoxal oxidase-related protein | chr3:19975704-19977341 FORWARD LENGTH=545	1.66951E-172	61.6257
Pp3c13_15660	1.39305	1.64019	-3.87175	-70.677	4.66667	4.66667	8.33333	0.666667	1.66667	0			o	o	---NA---	No Blast Hit
Pp3c6_8260	-1.90981	-3.63488	-3.86185	-2.28681	12.6667	4.66667	3.66667	1	1.66667	1.66667			o		non-specific phospholipase C1	gnl|BL_ORD_ID|1638AT1G07230.1 | Symbols: NPC1 | non-specific phospholipase C1 | chr1:2220509-2222778 REVERSE LENGTH=533	0.0	68.6888
Pp3c13_4530	1.08827	2.04069	-3.85077	-1.48907	6	4.66667	13.3333	2	1.66667	9.66667		o	o		Protein kinase superfamily protein	gnl|BL_ORD_ID|10712AT2G45590.1 | Symbols: | Protein kinase superfamily protein | chr2:18786725-18788776 FORWARD LENGTH=683	3.21369E-63	53.406
Pp3c10_8650	3.23669	1.04048	-3.85022	-2.99764	2.66667	6.33333	3	2.33333	2.33333	1	o		o		hexokinase 2	gnl|BL_ORD_ID|24107AT4G29130.1 | Symbols: ATHXK1, GIN2, HXK1 | hexokinase 1 | chr4:14352338-14354865 REVERSE LENGTH=496	1.44302E-173	69.6466
Pp3c19_14120	-1.2067	-11.385	-3.84664	-12.0679	15.3333	9	1.33333	5.33333	3.33333	0			o		mitogen-activated protein kinase 12	gnl|BL_ORD_ID|14709AT2G46070.2 | Symbols: MPK12 | mitogen-activated protein kinase 12 | chr2:18946301-18947770 REVERSE LENGTH=324	3.00857E-29	77.907
Pp3c8_12150	1.47417	1.5824	-3.82414	-2.53914	6	6.33333	10.3333	1.33333	2.33333	4.33333			o	o	UDP-galactose transporter 2	gnl|BL_ORD_ID|26325AT4G23010.2 | Symbols: ATUTR2, UTR2 | UDP-galactose transporter 2 | chr4:12060318-12062486 REVERSE LENGTH=362	5.04735E-89	86.8263
Pp3c15_16830	6.22352	6.3964	-3.81676	1.51616	0.333333	2	3	3.66667	0.666667	5					---NA---	No Blast Hit
Pp3c19_8210	6.19772	5.70373	-3.81249	1.36785	0.333333	2	2.66667	0.666667	0.666667	4					---NA---	No Blast Hit
Pp3c22_17010	1.91374	2.95924	-3.81072	-1.02689	9	12.3333	29	2.33333	4.66667	30.6667		o	o		---NA---	No Blast Hit
Pp3c8_14320	-1.73253	-2.24365	-3.80657	-20.4524	5	2	2.33333	0	0.666667	0					Leucine-rich repeat (LRR) family protein	gnl|BL_ORD_ID|9808AT2G42800.1 | Symbols: AtRLP29, RLP29 | receptor like protein 29 | chr2:17808157-17809545 REVERSE LENGTH=462	9.99841E-73	57.7128
Pp3c10_12770	1.05081	2.23592	-3.80105	-5.00582	2.66667	2	6.66667	1.66667	0.666667	1.33333				o	---NA---	No Blast Hit
Pp3c22_14270	-2.30035	-5.01019	-3.80025	-3.39925	6.66667	2	1.33333	0.333333	0.666667	0.333333					unknown protein; Has 68 Blast hits to 67 proteins in 21 species: Archae - 0; Bacteria - 11; Metazoa - 0; Fungi - 0; Plants - 55; Viruses - 0; Other Eukaryotes - 2 (source: NCBI BLink).	gnl|BL_ORD_ID|16470AT3G52610.1 | Symbols: | unknown protein; Has 68 Blast hits to 67 proteins in 21 species: Archae - 0; Bacteria - 11; Metazoa - 0; Fungi - 0; Plants - 55; Viruses - 0; Other Eukaryotes - 2 (source: NCBI BLink). | chr3:19510513-19512547 FORWARD LENGTH=475	1.12036E-49	48.2833
Pp3c3_24700	2.58005	1.74664	-3.79299	-1.27022	1	2	2	1	0.666667	1.66667					---NA---	No Blast Hit
Pp3c14_22040	5.31124	1.66727	-3.79246	-1.47305	2	8	3.66667	2.66667	3	2.66667	o		o		---NA---	No Blast Hit
Pp3c7_23699	2.51282	2.22939	-3.77701	1.27566	5.33333	9.66667	13	4	3.66667	18	o	o	o		---NA---	No Blast Hit
Pp3c14_24270	1.39911	-1.00432	-3.76647	-1.6323	17.3333	17.3333	18.6667	2.33333	6.66667	12.3333			o		---NA---	No Blast Hit
Pp3c17_13282	-2.59676	-6.9977	-3.76426	-2.88387	13.6667	3.66667	2	8	1.33333	0.666667					---NA---	No Blast Hit
Pp3c20_14045	2.47883	-2.88204	-3.76025	2.10834	2	3.66667	0.666667	2.33333	1.33333	1.66667					---NA---	No Blast Hit
Pp3c3_18430	-2.60042	-18.7378	-3.75413	-6.53548	13.6667	3.66667	0.666667	0	1.33333	0					CONTAINS InterPro DOMAIN/s: EGF-like (InterPro:IPR006210); Has 259 Blast hits to 234 proteins in 55 species: Archae - 0; Bacteria - 0; Metazoa - 184; Fungi - 0; Plants - 69; Viruses - 0; Other Eukaryotes - 6 (source: NCBI BLink).	gnl|BL_ORD_ID|21991AT4G14746.1 | Symbols: | CONTAINS InterPro DOMAIN/s: EGF-like (InterPro:IPR006210); Has 259 Blast hits to 234 proteins in 55 species: Archae - 0; Bacteria - 0; Metazoa - 184; Fungi - 0; Plants - 69; Viruses - 0; Other Eukaryotes - 6 (source: NCBI BLink). | chr4:8462720-8464326 REVERSE LENGTH=212	5.16224E-15	47.7528
Pp3c1_26250	-3.53398	-3.50438	-3.75363	-3.4791	18.6667	3.66667	5.66667	0.333333	1.33333	1.66667					3-ketoacyl-CoA synthase 11	gnl|BL_ORD_ID|10523AT2G26640.1 | Symbols: KCS11 | 3-ketoacyl-CoA synthase 11 | chr2:11330094-11331623 FORWARD LENGTH=509	0.0	82.6176
Pp3c23_18540	14.2026	2.70757	-3.74239	1.99279	3.33333	35	10	6.33333	13.6667	21.6667	o	o	o		---NA---	No Blast Hit
Pp3c17_2231	2.01398	-1.92729	-3.74227	-4.93732	3.66667	5.33333	2	2.33333	2	0.333333			o		---NA---	No Blast Hit
Pp3c8_7410	-7.87285	-7.77563	-3.73885	-48.2392	41.6667	3.66667	5.66667	0	1.33333	0				o	---NA---	No Blast Hit
Pp3c4_28210	1.39982	1.347	-3.73542	-1.57062	5.33333	5.33333	7.66667	5.66667	2	5.33333			o		---NA---	No Blast Hit
Pp3c6_24650	3.9727	3.41297	-3.72656	-1.53343	10.6667	31.3333	39.6667	5.33333	12	28	o	o	o		myb domain protein 1	gnl|BL_ORD_ID|15313AT3G09230.1 | Symbols: AtMYB1, MYB1 | myb domain protein 1 | chr3:2833460-2835134 FORWARD LENGTH=393	4.26507E-59	51.0703
Pp3c17_14010	1.38105	-2.80457	-3.71269	-1.0733	3.66667	3.66667	1.33333	2.33333	1.33333	1.33333					Cytochrome P450 superfamily protein	gnl|BL_ORD_ID|27551AT5G07990.1 | Symbols: TT7, CYP75B1, D501 | Cytochrome P450 superfamily protein | chr5:2560437-2562859 FORWARD LENGTH=513	9.01713E-124	58.6912
Pp3c11_23290	-5.49933	-2.39427	-3.71266	-2.77471	29	3.66667	13	15.6667	1.33333	5				o	Integrase-type DNA-binding superfamily protein	gnl|BL_ORD_ID|12181AT2G33710.1 | Symbols: | Integrase-type DNA-binding superfamily protein | chr2:14259271-14260652 REVERSE LENGTH=218	1.96966E-30	89.5522
Pp3c2_24000	-1.00783	8.42524	-3.70923	-3.23177	14.6667	10.3333	135.333	13.6667	4	45		o	o	o	Cytochrome P450 superfamily protein	gnl|BL_ORD_ID|27551AT5G07990.1 | Symbols: TT7, CYP75B1, D501 | Cytochrome P450 superfamily protein | chr5:2560437-2562859 FORWARD LENGTH=513	4.21456E-92	54.0797
Pp3c24_19620	1.44175	-1.50563	-3.70412	-2.14061	15	15.3333	10.6667	6.33333	6	5.33333			o		Surfeit locus protein 5 subunit 22 of Mediator complex	gnl|BL_ORD_ID|4313AT1G16430.1 | Symbols: | Surfeit locus protein 5 subunit 22 of Mediator complex | chr1:5614632-5615397 FORWARD LENGTH=150	2.94475E-39	79.4872
Pp3c3_21120	-1.75411	1.07787	-3.70103	-6.65219	46.3333	18.6667	54	6	7.33333	8.66667			o	o	subunit of exocyst complex 8	gnl|BL_ORD_ID|16558AT3G10380.1 | Symbols: SEC8, ATSEC8 | subunit of exocyst complex 8 | chr3:3219922-3228356 REVERSE LENGTH=1053	0.0	66.1751
Pp3c3_25110	2.82749	-2.02306	-3.67693	-35.4653	334.667	671.667	178.667	162.333	270	5.33333	o		o	o	Cupredoxin superfamily protein	gnl|BL_ORD_ID|10365AT2G26720.1 | Symbols: | Cupredoxin superfamily protein | chr2:11384782-11385402 FORWARD LENGTH=206	3.55943E-24	50
Pp3c19_13690	-7.27511	-50.9565	-3.6719	1.14928	257.667	25	5.33333	83.6667	10	6.66667			o		phenyl alanine ammonia-lyase 3	gnl|BL_ORD_ID|16464AT3G10340.1 | Symbols: PAL4 | phenylalanine ammonia-lyase 4 | chr3:3204260-3207809 FORWARD LENGTH=707	0.0	79.7395
Pp3c4_14550	-2.49276	-4.22656	-3.66398	-10.6874	56.3333	16	14.3333	6	6.33333	1.33333			o	o	annexin 5	gnl|BL_ORD_ID|6405AT1G68090.1 | Symbols: ANNAT5, ANN5 | annexin 5 | chr1:25519442-25520774 REVERSE LENGTH=316	2.08398E-78	59.1054
Pp3c18_2300	11.2228	5.57138	-3.66196	6.47159	1.66667	14.3333	10.6667	3.33333	5.66667	75	o	o	o		plasma membrane intrinsic protein 2A	gnl|BL_ORD_ID|9491AT2G16850.1 | Symbols: PIP3B, PIP2;8 | plasma membrane intrinsic protein 2;8 | chr2:7301647-7303180 FORWARD LENGTH=278	7.94745E-99	78.4404
Pp3c18_22150	1.10828	-2.51081	-3.64055	1.46518	11.6667	9.33333	5	11.3333	3.66667	8			o		---NA---	No Blast Hit
Pp3c21_8110	-10.6575	-762.823	-3.62999	6.12212	91.3333	6	0	1	2.33333	0.666667			o		---NA---	No Blast Hit
Pp3c26_6890	-1.07862	-1.75239	-3.62948	-49.5325	454.333	296.333	281	1.66667	121.667	6			o	o	alpha carbonic anhydrase 5	gnl|BL_ORD_ID|3897AT1G08065.1 | Symbols: ATACA5, ACA5 | alpha carbonic anhydrase 5 | chr1:2511788-2513341 REVERSE LENGTH=277	1.57575E-40	53.2258
Pp3c3_34520	-1.95789	1.24487	-3.62609	-15.565	61.6667	22.3333	83	3.66667	9	5.66667			o	o	Cellulose synthase family protein	gnl|BL_ORD_ID|32149AT5G05170.1 | Symbols: CESA3, IXR1, ATCESA3, ATH-B, CEV1 | Cellulose synthase family protein | chr5:1530401-1535090 REVERSE LENGTH=1065	0.0	78.5253
Pp3c23_1050	-1.10339	13.7788	-3.61983	-18.749	9.33333	6	142	2.33333	2.33333	8		o	o	o	Seven transmembrane MLO family protein	gnl|BL_ORD_ID|13412AT2G44110.2 | Symbols: MLO15, ATMLO15 | Seven transmembrane MLO family protein | chr2:18245489-18248316 REVERSE LENGTH=497	1.9944E-125	58.2707
Pp3c1_31720	1.90757	-1.17348	-3.61905	1.07544	4.33333	6	4	0.666667	2.33333	4.66667			o		---NA---	No Blast Hit
Pp3c18_4730	2.51674	3.19189	-3.60413	-2.64677	2.33333	4.33333	8.33333	1.66667	1.66667	3.33333		o	o	o	---NA---	No Blast Hit
Pp3c22_17800	14.1501	1.9586	-3.59347	1.41513	1.66667	18	3.66667	3	7.33333	5.66667	o		o		gamma-irradiation and mitomycin c induced 1	gnl|BL_ORD_ID|32173AT5G24280.1 | Symbols: GMI1 | gamma-irradiation and mitomycin c induced 1 | chr5:8251378-8261401 REVERSE LENGTH=1598	1.68489E-50	43.1858
Pp3c16_8540	-3.79445	-2.15079	-3.57054	-7.14079	14.6667	2.66667	7.33333	0.333333	1	1				o	FASCICLIN-like arabinogalactan protein 17 precursor	gnl|BL_ORD_ID|27633AT5G06390.1 | Symbols: FLA17 | FASCICLIN-like arabinogalactan protein 17 precursor | chr5:1952939-1955047 FORWARD LENGTH=458	1.34913E-86	61.1675
Pp3c15_25810	2.1569	-1.07291	-3.56247	1.78607	1.66667	2.66667	1.66667	2	1	3.33333					ribosomal protein S6	gnl|BL_ORD_ID|22960AT4G31700.1 | Symbols: RPS6, RPS6A | ribosomal protein S6 | chr4:15346306-15347714 REVERSE LENGTH=250	3.66518E-100	92.4051
Pp3c6_29200	-2.84691	-15.0676	-3.56148	-6.53526	11	2.66667	0.666667	0	1	0					glycerol-3-phosphate acyltransferase 6	gnl|BL_ORD_ID|11336AT2G38110.1 | Symbols: ATGPAT6, GPAT6 | glycerol-3-phosphate acyltransferase 6 | chr2:15952816-15955364 REVERSE LENGTH=501	0.0	73.1557
Pp3c3_34230	-2.69636	-24.4046	-3.54752	-3.78417	10.3333	2.66667	0.333333	0	1	0					---NA---	No Blast Hit
Pp3c5_28160	4.74454	1.33485	-3.5202	-2.62605	0.666667	2.66667	1	1.33333	1	0.333333					---NA---	No Blast Hit
Pp3c8_13270	6.77739	2.05246	-3.51576	1.08087	8.66667	42.3333	19.3333	8.33333	17.6667	22.6667	o	o	o		---NA---	No Blast Hit
Pp3c2_9340	8.0023	1.167	-3.51049	-32.7314	19	108.333	24	12.3333	45.6667	0.666667	o		o	o	cytochrome P450, family 704, subfamily A, polypeptide 1	gnl|BL_ORD_ID|3262AT1G69500.1 | Symbols: CYP704B1 | cytochrome P450, family 704, subfamily B, polypeptide 1 | chr1:26123960-26125909 FORWARD LENGTH=524	0.0	73.3205
Pp3c7_14900	1.73402	1.90038	-3.50696	1.65232	4	5	8.33333	5	2	15			o		GDSL-like Lipase/Acylhydrolase superfamily protein	gnl|BL_ORD_ID|9963AT2G23540.1 | Symbols: | GDSL-like Lipase/Acylhydrolase superfamily protein | chr2:10024366-10026058 FORWARD LENGTH=387	3.81722E-30	44.4444
Pp3c8_24080	6.45394	3.55382	-3.49785	-1.97165	2	9.66667	8	1.33333	4	4.33333	o	o	o		---NA---	No Blast Hit
Pp3c26_6930	-1.10738	-1.69556	-3.48811	-42.7237	502	319.333	322.667	0.333333	136.333	8			o	o	alpha carbonic anhydrase 5	gnl|BL_ORD_ID|3897AT1G08065.1 | Symbols: ATACA5, ACA5 | alpha carbonic anhydrase 5 | chr1:2511788-2513341 REVERSE LENGTH=277	1.57575E-40	53.2258
Pp3c21_18220	-4.7679	-35.701	-3.48342	2.14598	92.3333	13.6667	2.66667	50.3333	5.66667	6.33333			o		Protein kinase superfamily protein	gnl|BL_ORD_ID|6130AT1G62400.1 | Symbols: HT1 | Protein kinase superfamily protein | chr1:23090243-23091529 FORWARD LENGTH=345	2.76727E-111	70.4861
Pp3c3_26960	7.194	6.15957	-3.46579	-1.80856	1	5.66667	7.33333	1.66667	2.33333	4.33333	o	o	o		---NA---	No Blast Hit
Pp3c7_17580	2.90232	-1.39594	-3.46111	-3.35189	20.6667	42.3333	15.6667	9	18	5	o		o	o	Hydroxyproline-rich glycoprotein family protein	gnl|BL_ORD_ID|21696AT3G25690.3 | Symbols: CHUP1 | Hydroxyproline-rich glycoprotein family protein | chr3:9354061-9357757 FORWARD LENGTH=863	1.01432E-111	83.5821
Pp3c9_24060	1.66731	1.38698	-3.45513	-1.17731	14	16.6667	21	14	7	19.3333			o		maternal effect embryo arrest 60	gnl|BL_ORD_ID|11664AT2G01580.1 | Symbols: | unknown protein; BEST Arabidopsis thaliana protein match is: unknown protein (TAIR:AT3G07510.2); Has 129 Blast hits to 129 proteins in 12 species: Archae - 0; Bacteria - 0; Metazoa - 0; Fungi - 0; Plants - 129; Viruses - 0; Other Eukaryotes - 0 (source: NCBI BLink). | chr2:265181-265756 REVERSE LENGTH=191	1.11939E-25	61.2121
Pp3c6_12810	1.46872	-3.52487	-3.44257	-10.2629	107	111.333	32.6667	41.6667	47.6667	3.33333			o	o	---NA---	No Blast Hit
Pp3c26_12120	2.21292	2.04186	-3.44153	1.22565	8	12.6667	17.6667	13	5.33333	23.6667	o	o	o		---NA---	No Blast Hit
Pp3c14_17250	2.63418	2.02311	-3.43872	-2.18134	11.6667	22	25.6667	5	9.33333	12.6667	o	o	o	o	---NA---	No Blast Hit
Pp3c25_8500	2.55073	-1.07481	-3.43641	1.61113	4.33333	8	4.33333	5.66667	3.33333	7.66667	o		o		---NA---	No Blast Hit
Pp3c2_30400	-3.90773	-12.2593	-3.43322	-1.41916	31.6667	5.66667	2.66667	1.66667	2.33333	2			o		cytochrome P450, family 703, subfamily A, polypeptide 2	gnl|BL_ORD_ID|5035AT1G01280.1 | Symbols: CYP703A2, CYP703 | cytochrome P450, family 703, subfamily A, polypeptide 2 | chr1:112290-113905 FORWARD LENGTH=510	4.08126E-147	63.1799
Pp3c7_26700	5.98302	2.49441	-3.43238	-1.56798	0.666667	3.33333	2	1	1.33333	1.33333	o				---NA---	No Blast Hit
Pp3c4_23580	2.33759	1.28623	-3.42882	-1.65597	3.33333	5.66667	4.66667	2	2.33333	3			o		Plant L-ascorbate oxidase	gnl|BL_ORD_ID|31490AT5G21105.1 | Symbols: | Plant L-ascorbate oxidase | chr5:7172727-7177409 FORWARD LENGTH=588	0.0	69.5035
Pp3c23_8110	-2.44351	-5.49593	-3.42622	-5.23406	27.6667	8	5.33333	2.66667	3.33333	1			o	o	Peroxidase superfamily protein	gnl|BL_ORD_ID|16710AT3G17070.1 | Symbols: | Peroxidase family protein | chr3:5821048-5823165 FORWARD LENGTH=339	2.82584E-81	61.4618
Pp3c27_1640	1.54229	1.42296	-3.42614	1.56696	3	3.33333	4.66667	1.66667	1.33333	8					---NA---	No Blast Hit
Pp3c3_9410	19.8762	4.58463	-3.42256	1.40233	3	44.3333	15.3333	6.66667	19	23.3333	o	o	o		---NA---	No Blast Hit
Pp3c3_24631	2.52224	3.16978	-3.42144	-1.7691	8.66667	15.6667	30	6.33333	6.66667	18.3333	o	o	o		---NA---	No Blast Hit
Pp3c7_24270	1.72365	2.26338	-3.41932	-1.34837	2.66667	3.33333	6.66667	2.33333	1.33333	5.33333					RING/U-box superfamily protein	gnl|BL_ORD_ID|19522AT3G19895.1 | Symbols: | RING/U-box superfamily protein | chr3:6917530-6921211 REVERSE LENGTH=554	4.00138E-33	68.6567
Pp3c12_11190	-9.06139	-8.17233	-3.41785	-3.48998	43.6667	3.33333	5.66667	4.66667	1.33333	1.66667				o	ABC-2 type transporter family protein	gnl|BL_ORD_ID|10572AT2G13610.1 | Symbols: | ABC-2 type transporter family protein | chr2:5673827-5675776 REVERSE LENGTH=649	0.0	66.7702
Pp3c4_16190	3.70496	3.62213	-3.41729	-2.49902	4.66667	12.6667	18.6667	3.66667	5.33333	8	o	o	o	o	P-loop containing nucleoside triphosphate hydrolases superfamily protein	gnl|BL_ORD_ID|2304AT1G59540.1 | Symbols: ZCF125 | P-loop containing nucleoside triphosphate hydrolases superfamily protein | chr1:21874083-21879382 FORWARD LENGTH=823	3.08666E-47	52.4457
Pp3c13_1650	-3.51517	-2.10516	-3.40796	-6.53245	5.33333	1	2.66667	0.333333	0.333333	0.333333					unknown protein; LOCATED IN: endomembrane system; EXPRESSED IN: 22 plant structures; EXPRESSED DURING: 13 growth stages; BEST Arabidopsis thaliana protein match is: unknown protein (TAIR:AT5G01015.1); Has 90 Blast hits to 90 proteins in 15 species: Archae - 0; Bacteria - 0; Metazoa - 0; Fungi - 0; Plants - 90; Viruses - 0; Other Eukaryotes - 0 (source: NCBI BLink).	gnl|BL_ORD_ID|2808AT1G65295.1 | Symbols: | unknown protein; LOCATED IN: endomembrane system; EXPRESSED IN: 22 plant structures; EXPRESSED DURING: 13 growth stages; BEST Arabidopsis thaliana protein match is: unknown protein (TAIR:AT5G01015.1); Has 90 Blast hits to 90 proteins in 15 species: Archae - 0; Bacteria - 0; Metazoa - 0; Fungi - 0; Plants - 90; Viruses - 0; Other Eukaryotes - 0 (source: N…	1.30711E-17	54.6512
Pp3c8_2510	3.90079	2.07586	-3.39953	1.09591	4.66667	13.3333	10.6667	4.33333	5.66667	12.6667	o		o		---NA---	No Blast Hit
Pp3c24_15820	3.24083	1.34134	-3.39587	-2.02051	1.33333	3.33333	2	0.666667	1.33333	1					---NA---	No Blast Hit
Pp3c12_910	1.5892	1.73725	-3.37608	1.02844	9.66667	11	17.6667	13.3333	4.66667	20			o		TRAF-like superfamily protein	gnl|BL_ORD_ID|8073AT1G04300.2 | Symbols: | TRAF-like superfamily protein | chr1:1148818-1153095 REVERSE LENGTH=997	8.91483E-13	48.5232
Pp3c5_10740	-1.16352	-1.71171	-3.37588	1.75736	1.66667	1	1	3.66667	0.333333	2					---NA---	No Blast Hit
Pp3c3_3230	-4.15981	-2.49238	-3.37521	-23.221	6.33333	1	2.66667	0.333333	0.333333	0				o	plasma membrane intrinsic protein 1A	gnl|BL_ORD_ID|10336AT2G45960.1 | Symbols: PIP1B, TMP-A, ATHH2, PIP1;2 | plasma membrane intrinsic protein 1B | chr2:18910450-18911703 FORWARD LENGTH=286	1.49096E-160	86.014
Pp3c7_20960	10.6394	11.2913	-3.37158	2.19757	0	1	1.33333	0.666667	0.333333	3.33333					---NA---	No Blast Hit
Pp3c24_890	-1.37974	35.1727	-3.37112	-6.82531	2	1	80.6667	0.666667	0.333333	12.6667		o		o	root cap 1 (RCP1)	gnl|BL_ORD_ID|27743AT5G17520.1 | Symbols: RCP1, MEX1 | root cap 1 (RCP1) | chr5:5772796-5775231 REVERSE LENGTH=415	1.61673E-105	71.25
Pp3c6_20410	3.24278	3.66172	-3.37112	2.13347	0.333333	1	1.66667	0.333333	0.333333	4					---NA---	No Blast Hit
Pp3c4_7734	1.91202	-1.0686	-3.36742	6.80332	0.666667	1	0.666667	0.666667	0.333333	5.66667					---NA---	No Blast Hit
Pp3c4_19197	-2.66486	-1.58819	-3.36586	-1.41948	4	1	2.66667	2.33333	0.333333	2					---NA---	No Blast Hit
Pp3c22_8580	2.33702	1.30566	-3.34055	-1.7584	2.33333	4	3.33333	2.66667	1.66667	2					---NA---	No Blast Hit
Pp3c25_4829	1.83992	1.32463	-3.33942	-1.9595	3	4	4.33333	1.66667	1.66667	2.33333					---NA---	No Blast Hit
Pp3c10_23710	-1.23255	-2.02338	-3.33643	-1.46646	7	4	3.66667	3.66667	1.66667	2.66667					---NA---	No Blast Hit
Pp3c2_21301	2.33244	1.80595	-3.33252	-1.65416	2.33333	4	4.66667	0.666667	1.66667	3					---NA---	No Blast Hit
Pp3c11_13030	20.1889	11.8171	-3.32587	-1.98913	6.33333	93.3333	82.3333	54	41	44.6667	o	o	o		C2H2 and C2HC zinc fingers superfamily protein	gnl|BL_ORD_ID|9842AT2G37740.1 | Symbols: ATZFP10, ZFP10 | zinc-finger protein 10 | chr2:15827706-15828620 REVERSE LENGTH=304	7.00358E-21	72.4638
Pp3c13_21270	1.72676	-1.08159	-3.30761	-1.00491	8.66667	10.6667	8.66667	7.66667	4.66667	9.33333			o		PLAC8 family protein	gnl|BL_ORD_ID|30632AT5G51400.1 | Symbols: | PLAC8 family protein | chr5:20878784-20880036 REVERSE LENGTH=241	7.41735E-39	79.5181
Pp3c12_15740	-4.98108	-16.8597	-3.30343	-6.58709	12.3333	1.66667	0.666667	0	0.666667	0					MATE efflux family protein	gnl|BL_ORD_ID|28984AT5G52450.1 | Symbols: | MATE efflux family protein | chr5:21289042-21291749 REVERSE LENGTH=486	1.87957E-122	64.4295
Pp3c3_25370	1.76675	1.49723	-3.28127	-1.21209	3.66667	4.66667	6	3	2	5.33333			o		ubiquitin-activating enzyme 1	gnl|BL_ORD_ID|11869AT2G30110.1 | Symbols: ATUBA1, MOS5, UBA1 | ubiquitin-activating enzyme 1 | chr2:12852632-12857369 REVERSE LENGTH=1080	2.83778E-6	59.5238
Pp3c8_16570	2.70956	1.68172	-3.27678	-1.0067	2.33333	4.66667	4.33333	1.66667	2	4.66667					Mono-/di-acylglycerol lipase, N-terminal;Lipase, class 3	gnl|BL_ORD_ID|9535AT2G42450.1 | Symbols: | alpha/beta-Hydrolases superfamily protein | chr2:17672425-17674854 REVERSE LENGTH=546	3.77084E-39	59.8958
Pp3c8_14210	4.53808	1.35087	-3.27113	1.8017	1.33333	4.66667	2	1.66667	2	4	o				---NA---	No Blast Hit
Pp3c7_14860	1.62648	-1.74983	-3.26459	-1.08258	10.3333	12	6.33333	2.66667	5.33333	6.33333			o		Pleckstrin homology (PH) domain superfamily protein	gnl|BL_ORD_ID|32821AT5G05710.1 | Symbols: | Pleckstrin homology (PH) domain superfamily protein | chr5:1715943-1716377 FORWARD LENGTH=144	3.51473E-8	49.5327
Pp3c6_27020	2.00798	2.10991	-3.26227	1.99207	2.66667	4	6	2	1.66667	13.3333					epidermal patterning factor 1	gnl|BL_ORD_ID|9837AT2G20875.1 | Symbols: EPF1 | epidermal patterning factor 1 | chr2:8983179-8983579 REVERSE LENGTH=104	5.26718E-13	67.2727
Pp3c25_9800	2.32998	1.45582	-3.24535	-1.85571	8	13.3333	12.6667	4	6	7.33333	o		o		Protein kinase superfamily protein	gnl|BL_ORD_ID|1890AT1G11050.1 | Symbols: | Protein kinase superfamily protein | chr1:3681892-3683769 FORWARD LENGTH=625	3.02616E-146	59.6123
Pp3c2_28980	-1.91846	-5.6178	-3.23872	1.18166	12.6667	4.66667	2.33333	7.66667	2	3					Peroxidase superfamily protein	gnl|BL_ORD_ID|32854AT5G64120.1 | Symbols: | Peroxidase superfamily protein | chr5:25659551-25660946 REVERSE LENGTH=328	8.11787E-85	63.7931
Pp3c6_4610	-2.05449	-3.07116	-3.21165	-2.43226	5	1.66667	1.66667	0.333333	0.666667	0.666667					---NA---	No Blast Hit
Pp3c13_6170	1.58944	1.54099	-3.21116	-2.29816	12.3333	14	20.6667	6.33333	6.33333	9.66667			o	o	2-oxoglutarate (2OG) and Fe(II)-dependent oxygenase superfamily protein	gnl|BL_ORD_ID|19832AT3G21420.1 | Symbols: | 2-oxoglutarate (2OG) and Fe(II)-dependent oxygenase superfamily protein | chr3:7541579-7543221 FORWARD LENGTH=364	6.51266E-54	53.6145
Pp3c18_2860	1.16736	-2.03444	-3.20754	2.04054	2	1.66667	1	2	0.666667	2.33333					---NA---	No Blast Hit
Pp3c1_16700	2.13736	1.05566	-3.20746	-1.52965	12	18.3333	13.6667	8.33333	8.33333	9.66667	o		o		related to ABI3/VP1 2	gnl|BL_ORD_ID|500AT1G13260.1 | Symbols: RAV1, EDF4 | related to ABI3/VP1 1 | chr1:4542386-4543420 FORWARD LENGTH=344	1.06154E-87	65.942
Pp3c5_1140	1.61119	2.31246	-3.2056	-1.24661	9	10.3333	22.6667	9	4.66667	19.6667		o	o		basic helix-loop-helix (bHLH) DNA-binding superfamily protein	gnl|BL_ORD_ID|11649AT2G16910.1 | Symbols: AMS | basic helix-loop-helix (bHLH) DNA-binding superfamily protein | chr2:7331721-7334077 FORWARD LENGTH=571	3.98389E-13	48.8506
Pp3c20_9560	-2.4643	-1.2889	-3.20238	-2.60712	6	1.66667	5	0.666667	0.666667	2					N-terminal nucleophile aminohydrolases (Ntn hydrolases) superfamily protein	gnl|BL_ORD_ID|33057AT5G08100.1 | Symbols: | N-terminal nucleophile aminohydrolases (Ntn hydrolases) superfamily protein | chr5:2593242-2594586 REVERSE LENGTH=315	5.75673E-113	62.7072
Pp3c1_18990	-3.12493	-10.5301	-3.20186	5.6226	7.66667	1.66667	0.666667	1.66667	0.666667	4.66667					ARM repeat superfamily protein	gnl|BL_ORD_ID|31745AT5G67340.1 | Symbols: | ARM repeat superfamily protein | chr5:26864996-26867450 FORWARD LENGTH=707	2.03991E-14	51.7857
Pp3c18_7710	1.68906	4.53955	-3.20182	-2.2268	1.33333	1.66667	7	0.666667	0.666667	3.33333		o			---NA---	No Blast Hit
Pp3c17_732	2.39158	2.32821	-3.20067	-5.97148	6	10.3333	15.3333	1	4.66667	2.66667	o	o	o	o	---NA---	No Blast Hit
Pp3c2_16250	1.12839	-2.17864	-3.19874	-3.53135	18.3333	14.6667	9	4	6.66667	2.66667			o	o	---NA---	No Blast Hit
Pp3c27_1389	5.19742	-3.77613	-3.19801	1	0.333333	1.66667	0	2.33333	0.666667	0					---NA---	No Blast Hit
Pp3c4_4240	-1.25856	-25.9132	-3.19799	3.56391	3	1.66667	0	0.666667	0.666667	0.333333					---NA---	No Blast Hit
Pp3c1_37999	3.05949	1.72374	-3.19579	1.98421	0.666667	1.66667	1.33333	0	0.666667	3					---NA---	No Blast Hit
Pp3s775_50	-1.14452	-1.71579	-3.19474	-59.3806	272.333	167.667	173.667	1.66667	78.3333	3			o	o	alpha carbonic anhydrase 5	gnl|BL_ORD_ID|3897AT1G08065.1 | Symbols: ATACA5, ACA5 | alpha carbonic anhydrase 5 | chr1:2511788-2513341 REVERSE LENGTH=277	3.96722E-13	53
Pp3c17_17080	1.37389	1.12393	-3.19407	1.06426	1.66667	1.66667	2	1	0.666667	2.33333					---NA---	No Blast Hit
Pp3c10_17840	-4.21195	-24.4166	-3.19213	-3.7775	10.3333	1.66667	0.333333	0	0.666667	0					unknown protein; FUNCTIONS IN: molecular_function unknown; INVOLVED IN: biological_process unknown; LOCATED IN: chloroplast; EXPRESSED IN: 21 plant structures; EXPRESSED DURING: 13 growth stages; BEST Arabidopsis thaliana protein match is: unknown protein (TAIR:AT1G12330.1); Has 1807 Blast hits to 1807 proteins in 277 species: Archae - 0; Bacteria - 0; Metazoa - 736; Fungi - 347; Plants - 385; Vi…	gnl|BL_ORD_ID|30029AT5G12900.1 | Symbols: | unknown protein; FUNCTIONS IN: molecular_function unknown; INVOLVED IN: biological_process unknown; LOCATED IN: chloroplast; EXPRESSED IN: 21 plant structures; EXPRESSED DURING: 13 growth stages; BEST Arabidopsis thaliana protein match is: unknown protein (TAIR:AT1G12330.1); Has 1807 Blast hits to 1807 proteins in 277 species: Archae - 0; Bacteria - 0; …	2.31648E-23	46.3768
Pp3c18_13510	1.1957	-1.65944	-3.19173	1.74423	13	11	8.33333	13.3333	5	16			o		unknown protein; BEST Arabidopsis thaliana protein match is: unknown protein (TAIR:AT4G33600.1); Has 126 Blast hits to 126 proteins in 35 species: Archae - 0; Bacteria - 12; Metazoa - 0; Fungi - 21; Plants - 62; Viruses - 0; Other Eukaryotes - 31 (source: NCBI BLink).	gnl|BL_ORD_ID|22623AT4G33590.1 | Symbols: | unknown protein; BEST Arabidopsis thaliana protein match is: unknown protein (TAIR:AT4G33600.1); Has 126 Blast hits to 126 proteins in 35 species: Archae - 0; Bacteria - 12; Metazoa - 0; Fungi - 21; Plants - 62; Viruses - 0; Other Eukaryotes - 31 (source: NCBI BLink). | chr4:16142585-16143985 REVERSE LENGTH=466	5.17804E-84	56.0847
Pp3c26_11740	3.0534	3.29184	-3.19004	1.5877	0.666667	1.66667	2.66667	0	0.666667	4.66667					SPX (SYG1/Pho81/XPR1) domain-containing protein / zinc finger (C3HC4-type RING finger) protein-related	gnl|BL_ORD_ID|14369AT2G38920.2 | Symbols: | SPX (SYG1/Pho81/XPR1) domain-containing protein / zinc finger (C3HC4-type RING finger) protein-related | chr2:16248420-16250585 REVERSE LENGTH=334	1.63659E-47	58.9744
Pp3c20_10580	3.04123	2.20651	-3.183	1.21474	3	6.66667	7.33333	2.66667	3	9.66667	o		o		glycine-rich protein	gnl|BL_ORD_ID|25492AT4G10330.1 | Symbols: | glycine-rich protein | chr4:6406551-6407136 FORWARD LENGTH=130	4.9039E-12	53
Pp3c4_23860	2.3692	1.23733	-3.16512	1.18888	7.66667	13	10.3333	13.6667	6	13.3333			o		Protein of unknown function (DUF3754)	gnl|BL_ORD_ID|15203AT3G19340.1 | Symbols: | Protein of unknown function (DUF3754) | chr3:6701387-6704071 REVERSE LENGTH=487	1.40713E-167	75.3731
Pp3c4_2040	-1.19005	-4.60041	-3.15295	-4.47168	37.3333	22.3333	8.66667	1	10.3333	2			o	o	protein-l-isoaspartate methyltransferase 2	gnl|BL_ORD_ID|20237AT3G48330.2 | Symbols: PIMT1 | protein-l-isoaspartate methyltransferase 1 | chr3:17892969-17893975 REVERSE LENGTH=230	1.76396E-83	71.6346
Pp3c15_1040	-3.41571	-3.5238	-3.14962	-1.45523	101.333	21	31	75.3333	9.66667	23			o		Calcium-dependent lipid-binding (CaLB domain) family protein	gnl|BL_ORD_ID|31542AT5G23950.1 | Symbols: | Calcium-dependent lipid-binding (CaLB domain) family protein | chr5:8082789-8083448 FORWARD LENGTH=219	1.35251E-14	38.9908
Pp3c2_21180	1.82664	1.25676	-3.14905	-6.91834	8.33333	11	11.3333	3	5	1.66667			o	o	---NA---	No Blast Hit
Pp3c14_9110	23.2775	3.905	-3.14363	1.37545	1.33333	24.3333	6	1.33333	11.3333	9	o	o	o		---NA---	No Blast Hit
Pp3c27_3140	1.22438	-1.22263	-3.13433	-1.2468	2.66667	2.33333	2.33333	2.66667	1	2					HXXXD-type acyl-transferase family protein	gnl|BL_ORD_ID|4694AT1G24420.1 | Symbols: | HXXXD-type acyl-transferase family protein | chr1:8656687-8657997 FORWARD LENGTH=436	1.57685E-13	60.3774
Pp3c7_18330	-2.07485	-2.02136	-3.13433	-8.86619	7	2.33333	3.66667	0.333333	1	0.333333				o	Amidase family protein	gnl|BL_ORD_ID|31306AT5G64440.1 | Symbols: AtFAAH, FAAH | fatty acid amide hydrolase | chr5:25766229-25770260 FORWARD LENGTH=607	0.0	63.8796
Pp3c17_12710	7.18095	6.40884	-3.13203	-1.37458	0.333333	2.33333	3	0.333333	1	2.33333					---NA---	No Blast Hit
Pp3c22_11760	2.99952	3.14661	-3.12974	-1.46991	1	2.33333	3.66667	1.66667	1	2.66667					---NA---	No Blast Hit
Pp3c3_27039	-1.49925	-4.89775	-3.12848	1.48098	5	2.33333	1	0.666667	1	1.66667					---NA---	No Blast Hit
Pp3c23_20480	1.0922	-2.30583	-3.12735	-1.07483	3	2.33333	1.33333	2.33333	1	1.33333					---NA---	No Blast Hit
Pp3c2_31415	4.21467	10.3629	-3.12649	-1.85854	0.666667	2.33333	8.66667	0	1	5		o			---NA---	No Blast Hit
Pp3c15_17210	4.22045	3.69181	-3.12462	-1.37538	0.666667	2.33333	3	0.666667	1	2.33333					Mitochondrial substrate carrier family protein	gnl|BL_ORD_ID|30765AT5G46800.1 | Symbols: BOU | Mitochondrial substrate carrier family protein | chr5:18988779-18989810 REVERSE LENGTH=300	6.1834E-96	59.3023
Pp3c25_4824	1.65434	1.04821	-3.1239	1.55475	7.33333	8.66667	8.33333	2	4	14			o		---NA---	No Blast Hit
Pp3c25_3170	-7.25105	-6.49448	-3.12334	-3.05288	24.6667	2.33333	4	4.66667	1	1.33333					myb domain protein 16	gnl|BL_ORD_ID|32731AT5G15310.1 | Symbols: ATMYB16, ATMIXTA, MYB16 | myb domain protein 16 | chr5:4974894-4976106 FORWARD LENGTH=326	1.07042E-83	74.4395
Pp3c21_2250	1.51212	1.10065	-3.12283	-1.11609	8.66667	9.33333	10.3333	8	4.33333	10			o		Beta-1,3-N-Acetylglucosaminyltransferase family protein	gnl|BL_ORD_ID|7333AT1G32583.1 | Symbols: | FUNCTIONS IN: molecular_function unknown; INVOLVED IN: biological_process unknown; LOCATED IN: endomembrane system; BEST Arabidopsis thaliana protein match is: tapetum determinant 1 (TAIR:AT4G24972.1); Has 35333 Blast hits to 34131 proteins in 2444 species: Archae - 798; Bacteria - 22429; Metazoa - 974; Fungi - 991; Plants - 531; Viruses - 0; Other Eukar…	7.84675E-23	58.8235
Pp3c16_4060	2.40266	3.75259	-3.1215	-3.8785	5	8.66667	20.6667	4	4	5.66667	o	o	o	o	2-oxoglutarate (2OG) and Fe(II)-dependent oxygenase superfamily protein	gnl|BL_ORD_ID|23973AT4G21200.1 | Symbols: ATGA2OX8, GA2OX8 | gibberellin 2-oxidase 8 | chr4:11302751-11306601 FORWARD LENGTH=338	6.75728E-51	52.6667
Pp3c12_11360	1.885	3.17859	-3.11711	-1.74741	1.66667	2.33333	6	3.66667	1	3.66667					---NA---	No Blast Hit
Pp3c4_6270	2.0073	-1.74322	-3.11601	-1.1848	6	8.66667	3.66667	2.33333	4	3.33333			o		---NA---	No Blast Hit
Pp3c26_6810	-1.21491	-1.38714	-3.10199	-64.2168	567	327.333	447	2	158	7.33333			o	o	alpha carbonic anhydrase 5	gnl|BL_ORD_ID|3897AT1G08065.1 | Symbols: ATACA5, ACA5 | alpha carbonic anhydrase 5 | chr1:2511788-2513341 REVERSE LENGTH=277	1.57575E-40	53.2258
Pp3c11_21880	-1.24864	-1.34711	-3.09952	-2.63858	5.33333	3	4.33333	3	1.33333	1.66667					---NA---	No Blast Hit
Pp3c17_7710	1.65867	1.53245	-3.0867	-1.47061	9	10.6667	15	6	5	11			o		Mitochondrial substrate carrier family protein	gnl|BL_ORD_ID|10831AT2G39970.1 | Symbols: | Mitochondrial substrate carrier family protein | chr2:16684026-16686392 REVERSE LENGTH=331	5.91679E-124	68.5083
Pp3c4_11280	-2.93265	-2.53582	-3.08498	-7.39364	12.6667	3	5.33333	0	1.33333	0.666667				o	vacuolar sorting receptor 4	gnl|BL_ORD_ID|14100AT2G14720.2 | Symbols: VSR4, VSR2;1, BP80-2;1, MTV4 | vacuolar sorting receptor 4 | chr2:6300878-6304156 REVERSE LENGTH=628	0.0	78.8079
Pp3c7_15580	-1.41027	-1.51587	-3.07871	-3.20603	24	12	17	4.66667	5.66667	5.66667			o	o	microtubule-associated proteins 65-1	gnl|BL_ORD_ID|29565AT5G55230.1 | Symbols: ATMAP65-1, MAP65-1 | microtubule-associated proteins 65-1 | chr5:22402716-22405182 FORWARD LENGTH=587	0.0	70.6468
Pp3c14_4400	-1.56261	1.0593	-3.07004	2.46831	6.66667	3	7.66667	4	1.33333	20.6667					Late embryogenesis abundant (LEA) hydroxyproline-rich glycoprotein family	gnl|BL_ORD_ID|7007AT1G45688.1 | Symbols: | unknown protein; FUNCTIONS IN: molecular_function unknown; INVOLVED IN: biological_process unknown; LOCATED IN: plasma membrane; EXPRESSED IN: 22 plant structures; EXPRESSED DURING: 13 growth stages; BEST Arabidopsis thaliana protein match is: unknown protein (TAIR:AT5G42860.1); Has 258 Blast hits to 242 proteins in 39 species: Archae - 0; Bacteria - 11;…	1.30406E-35	48.7879
Pp3c6_520	-51.8273	-4.36201	-3.06569	6.39462	275.333	3.66667	68.3333	81	1.66667	472.333					xyloglucan endotransglucosylase/hydrolase 5	gnl|BL_ORD_ID|30455AT5G13870.1 | Symbols: EXGT-A4, XTH5 | xyloglucan endotransglucosylase/hydrolase 5 | chr5:4475089-4476217 REVERSE LENGTH=293	1.83562E-73	60.0683
Pp3c6_21430	1.67778	1.87137	-3.06508	-5.8396	10	12	20.3333	5.66667	5.66667	3.66667			o	o	---NA---	No Blast Hit
Pp3c14_4190	2.92805	1.795	-3.06499	2.26135	1.66667	3.66667	3.33333	2.66667	1.66667	8.33333					Uncharacterised protein family (UPF0497)	gnl|BL_ORD_ID|12101AT2G28370.1 | Symbols: | Uncharacterised protein family (UPF0497) | chr2:12132092-12133447 FORWARD LENGTH=179	7.70136E-35	56.3636
Pp3c27_5460	13.1192	4.39356	-3.06441	1.06414	0.333333	4.33333	2	1	2	2.33333	o				Cytochrome P450 superfamily protein	gnl|BL_ORD_ID|27551AT5G07990.1 | Symbols: TT7, CYP75B1, D501 | Cytochrome P450 superfamily protein | chr5:2560437-2562859 FORWARD LENGTH=513	2.01148E-89	55.9499
Pp3c13_12399	3.58705	-3.40116	-3.06197	1.62375	1.33333	3.66667	0.333333	1.66667	1.66667	0.666667					---NA---	No Blast Hit
Pp3c11_3330	1.19699	-1.17677	-3.04742	-1.82222	19.6667	16.6667	18	4	8	10.6667			o		Protein of unknown function (DUF1218)	gnl|BL_ORD_ID|3984AT1G52910.1 | Symbols: | Protein of unknown function (DUF1218) | chr1:19708114-19709128 FORWARD LENGTH=175	1.42504E-38	60.9467
Pp3c9_18470	1.63638	1.0916	-3.0458	-1.72814	3.66667	4.33333	4.33333	1	2	2.66667					---NA---	No Blast Hit
Pp3c23_1170	3.73882	2.10353	-3.04311	1.46236	5.66667	15.3333	13	6	7.33333	20.6667	o		o		---NA---	No Blast Hit
Pp3c16_11160	8.87691	2.50348	-3.04025	1.21967	0.666667	5	2	1	2.33333	2.66667	o				NAD(P)-binding Rossmann-fold superfamily protein	gnl|BL_ORD_ID|4098AT1G16720.1 | Symbols: HCF173 | high chlorophyll fluorescence phenotype 173 | chr1:5723161-5726248 FORWARD LENGTH=598	0.0	82.2917
Pp3c2_12100	2.13943	-1.075	-3.03063	-1.186	3.66667	5.66667	3.66667	0.333333	2.66667	3.33333			o		centrin 2	gnl|BL_ORD_ID|26139AT4G37010.2 | Symbols: CEN2 | centrin 2 | chr4:17444315-17445380 FORWARD LENGTH=171	1.90127E-23	55.6291
Pp3c24_11910	1.88612	-3.59508	-3.03018	1.74841	3.66667	5	1	1.66667	2.33333	2			o		potassium transporter 2	gnl|BL_ORD_ID|19143AT3G02050.1 | Symbols: KUP3, ATKUP3, ATKT4 | K+ uptake transporter 3 | chr3:350815-354135 FORWARD LENGTH=789	0.0	74.404
Pp3c11_18660	2.91932	-1.37486	-3.02618	1.43279	3	6.33333	2.33333	3.66667	3	3.66667	o		o		unknown protein; Has 469 Blast hits to 336 proteins in 126 species: Archae - 0; Bacteria - 54; Metazoa - 249; Fungi - 22; Plants - 47; Viruses - 0; Other Eukaryotes - 97 (source: NCBI BLink).	gnl|BL_ORD_ID|32038AT5G02770.1 | Symbols: | unknown protein; Has 469 Blast hits to 336 proteins in 126 species: Archae - 0; Bacteria - 54; Metazoa - 249; Fungi - 22; Plants - 47; Viruses - 0; Other Eukaryotes - 97 (source: NCBI BLink). | chr5:628101-629168 REVERSE LENGTH=214	3.26941E-12	45.4545
Pp3c1_15300	-1.26503	-2.02324	-3.02033	1.73274	11.3333	6.33333	6	9.33333	3	11.3333			o		acylphosphatase family	gnl|BL_ORD_ID|30348AT5G03370.1 | Symbols: | acylphosphatase family | chr5:825798-827020 REVERSE LENGTH=171	1.92193E-23	63.5294
Pp3c10_9670	6.12997	1.36144	-3.0144	4.68253	1.33333	6.33333	2	1	3	10.6667	o		o		sulfite oxidase	gnl|BL_ORD_ID|731AT1G77760.1 | Symbols: NIA1, GNR1, NR1 | nitrate reductase 1 | chr1:29236005-29239367 REVERSE LENGTH=917	0.0	74.8768
Pp3c11_8670	-4.45849	-6.01063	-3.01175	1.13484	48.6667	7.66667	8.66667	8.66667	3.66667	10.6667			o		---NA---	No Blast Hit
Pp3c15_3770	7.32878	3.25716	-2.99872	1.41947	2	11	7.33333	2.66667	5.33333	11.3333	o	o	o		---NA---	No Blast Hit
Pp3c16_16440	2.04186	4.87972	-2.99527	-14.1972	35	50.6667	184.667	7	25	14	o	o	o	o	Leucine-rich repeat protein kinase family protein	gnl|BL_ORD_ID|8921AT1G31420.2 | Symbols: FEI1 | Leucine-rich repeat protein kinase family protein | chr1:11250360-11253516 FORWARD LENGTH=591	0.0	68.9189
Pp3c3_14150	2.29293	2.24569	-2.99415	-1.26299	6.66667	11	16.3333	4.33333	5.33333	14	o	o	o		nudix hydrolase homolog 23	gnl|BL_ORD_ID|10573AT2G42070.1 | Symbols: ATNUDT23, ATNUDX23, NUDX23 | nudix hydrolase homolog 23 | chr2:17549669-17551066 REVERSE LENGTH=280	2.97619E-43	62.0253
Pp3c19_5760	1.47474	-1.05507	-2.97781	-1.10863	13	13.6667	13.3333	17.6667	6.66667	13			o		ATPase, F1 complex, gamma subunit protein	gnl|BL_ORD_ID|10353AT2G33040.1 | Symbols: ATP3 | gamma subunit of Mt ATP synthase | chr2:14018978-14021047 REVERSE LENGTH=325	2.79781E-115	75.2613
Pp3c1_14640	8.62354	15.5593	-2.97013	-1.14397	1.33333	9	24.3333	2	4.33333	23	o	o	o		Protein kinase superfamily protein	gnl|BL_ORD_ID|34595AT5G63370.3 | Symbols: | Protein kinase superfamily protein | chr5:25384954-25386390 REVERSE LENGTH=478	1.75016E-11	64.2857
Pp3c1_33980	5.28708	2.93235	-2.969	-1.24787	10	37.6667	32	14.3333	18.6667	27.6667	o	o	o		---NA---	No Blast Hit
Pp3c24_8610	18.2011	7.14199	-2.91996	-1.99073	1.66667	23.3333	13.6667	6.66667	11.6667	7.33333	o	o	o		UDP-galactose transporter 2	gnl|BL_ORD_ID|187AT1G12600.1 | Symbols: | UDP-N-acetylglucosamine (UAA) transporter family | chr1:4286414-4288859 REVERSE LENGTH=349	4.62718E-168	80.4094
Pp3c10_3060	8.43097	7.5287	-2.91626	-3.06477	1.66667	10.6667	14.3333	1.66667	5.33333	5	o	o	o	o	transferases, transferring glycosyl groups	gnl|BL_ORD_ID|10608AT2G04560.1 | Symbols: | transferases, transferring glycosyl groups | chr2:1590341-1592667 REVERSE LENGTH=460	9.59035E-76	65.343
Pp3c4_21490	13.0007	14.2002	-2.89608	-1.56895	2	19.6667	32.3333	1.66667	10	22.3333	o	o	o		sodium:hydrogen antiporter 1	gnl|BL_ORD_ID|17723AT3G19490.1 | Symbols: ATNHD1, NHD1 | sodium:hydrogen antiporter 1 | chr3:6754875-6758127 REVERSE LENGTH=576	0.0	83.7209
Pp3c1_15290	1.04605	-2.20782	-2.87468	-10.3982	9	6.66667	4.33333	3.66667	3.33333	0.333333			o	o	homeobox protein 31	gnl|BL_ORD_ID|25174AT4G24660.1 | Symbols: ATHB22, MEE68, HB22, ZHD2 | homeobox protein 22 | chr4:12724851-12725513 REVERSE LENGTH=220	2.83058E-61	61.1399
Pp3c26_14000	65.0207	80.6072	-2.86012	-1.24	0	6.66667	10.3333	0.333333	3.33333	9	o	o	o		---NA---	No Blast Hit
Pp3c15_17569	4.00202	3.40223	-2.85639	-1.08215	2	6	7.66667	1	3	7.66667	o	o	o		---NA---	No Blast Hit
Pp3c2_24761	1.37477	2.19913	-2.85368	2.06824	14	13.6667	33.3333	7.33333	7	75		o	o		---NA---	No Blast Hit
Pp3c15_1050	-4.00683	-4.78197	-2.84855	-1.54397	104	18.3333	23.3333	86.6667	9.33333	16.3333			o		Calcium-dependent lipid-binding (CaLB domain) family protein	gnl|BL_ORD_ID|31542AT5G23950.1 | Symbols: | Calcium-dependent lipid-binding (CaLB domain) family protein | chr5:8082789-8083448 FORWARD LENGTH=219	1.35251E-14	38.9908
Pp3c15_8400	2.46197	-1.25835	-2.83767	1.78298	7	12.3333	6	8	6.33333	11.6667	o		o		cysteine-rich RLK (RECEPTOR-like protein kinase) 8	gnl|BL_ORD_ID|23824AT4G23160.1 | Symbols: CRK8 | cysteine-rich RLK (RECEPTOR-like protein kinase) 8 | chr4:12129485-12134086 FORWARD LENGTH=1262	2.1466E-28	50.5376
Pp3c13_14780	3.33227	-1.80151	-2.83536	2.43838	5.66667	13.6667	3.33333	10	7	9	o		o		Peptidase C78, ubiquitin fold modifier-specific peptidase 1/ 2	gnl|BL_ORD_ID|31136AT5G24680.1 | Symbols: | Peptidase C78, ubiquitin fold modifier-specific peptidase 1/ 2 | chr5:8453666-8455358 FORWARD LENGTH=399	6.72698E-48	70.9677
Pp3s1157_10	1.22768	-1.54784	-2.8349	-8.86239	5.33333	4.66667	3.66667	2.66667	2.33333	0.333333				o	---NA---	No Blast Hit
Pp3c3_33100	-3.58435	-12.5256	-2.82233	-2.42569	20.6667	4	1.66667	4.66667	2	0.666667					---NA---	No Blast Hit
Pp3c16_10821	2.33018	1.80204	-2.81778	-2.09994	2.33333	4	4.66667	1.33333	2	2.33333					---NA---	No Blast Hit
Pp3c1_42570	3.57201	1.31566	-2.81526	-1.00249	8	20.6667	11.3333	10.3333	10.6667	12.3333	o		o		Pyridoxal phosphate (PLP)-dependent transferases superfamily protein	gnl|BL_ORD_ID|9850AT2G23520.1 | Symbols: | Pyridoxal phosphate (PLP)-dependent transferases superfamily protein | chr2:10014256-10016943 REVERSE LENGTH=895	1.73734E-110	70.4819
Pp3c22_13600	-1.26119	1.16998	-2.81133	-1.24921	22.6667	13	29	8.66667	6.66667	25			o		Protein of unknown function, DUF617	gnl|BL_ORD_ID|29729AT5G06990.1 | Symbols: | Protein of unknown function, DUF617 | chr5:2169699-2170484 FORWARD LENGTH=261	2.97609E-62	64.1509
Pp3c6_20630	4.07533	2.21461	-2.79075	1.04716	3	9	7.33333	4	4.66667	8.33333	o		o		serine carboxypeptidase-like 50	gnl|BL_ORD_ID|55AT1G15000.1 | Symbols: scpl50 | serine carboxypeptidase-like 50 | chr1:5168613-5169947 FORWARD LENGTH=444	4.64198E-111	60.0496
Pp3c4_29600	33.0784	13.7667	-2.79069	-4.16789	0	3.33333	1.66667	0	1.66667	0.333333	o				---NA---	No Blast Hit
Pp3c11_18830	2.34689	2.87633	-2.78237	-1.71821	11.3333	19	35.3333	5	10	22.3333	o	o	o		---NA---	No Blast Hit
Pp3c4_5010	-1.35869	2.34514	-2.7782	-2.31253	16	8.33333	40.6667	3.33333	4.33333	19		o	o	o	Leucine-rich receptor-like protein kinase family protein	gnl|BL_ORD_ID|15205AT3G49670.1 | Symbols: BAM2 | Leucine-rich receptor-like protein kinase family protein | chr3:18417741-18420836 FORWARD LENGTH=1002	3.32653E-121	51.5112
Pp3c13_19430	4.22238	3.94903	-2.77689	1.04624	2.66667	8.33333	11.6667	2.33333	4.33333	13.3333	o	o	o		Transducin/WD40 repeat-like superfamily protein	gnl|BL_ORD_ID|19482AT3G15610.1 | Symbols: | Transducin/WD40 repeat-like superfamily protein | chr3:5291076-5292796 REVERSE LENGTH=341	1.00508E-118	69.8795
Pp3c24_90	1.78806	1.69077	-2.77459	-3.32196	15.3333	19.3333	28.3333	11	10.3333	9			o	o	---NA---	No Blast Hit
Pp3c11_21370	2.64603	2.41531	-2.76279	-1.46624	1.33333	2.66667	3.66667	3.33333	1.33333	2.66667					ubiquitin-specific protease 6	gnl|BL_ORD_ID|2600AT1G51710.1 | Symbols: UBP6, ATUBP6 | ubiquitin-specific protease 6 | chr1:19175805-19179894 REVERSE LENGTH=482	8.52055E-25	72.5
Pp3c10_13192	3.4101	10.3238	-2.76211	10.659	1	2.66667	12.3333	1.33333	1.33333	144		o			---NA---	No Blast Hit
Pp3c1_12040	3.41353	-1.07087	-2.76104	1.75447	1	2.66667	1	0.666667	1.33333	2					---NA---	No Blast Hit
Pp3c16_20190	3.81426	2.73107	-2.76089	1.01627	4.33333	12	13	4.33333	6.33333	14.3333	o	o	o		Leucine-rich receptor-like protein kinase family protein	gnl|BL_ORD_ID|542AT1G17230.1 | Symbols: | Leucine-rich receptor-like protein kinase family protein | chr1:5891375-5894855 FORWARD LENGTH=1101	1.04585E-37	48.9426
Pp3c18_20430	1.12137	1.10499	-2.75698	-5.59688	3.33333	2.66667	4	0.666667	1.33333	0.666667				o	---NA---	No Blast Hit
Pp3c12_18401	1.57206	-1.47848	-2.75532	2.47825	2.33333	2.66667	1.66667	1.33333	1.33333	4.66667					---NA---	No Blast Hit
Pp3c2_37800	-4.56334	-2.03132	-2.75451	-22.0896	17.6667	2.66667	9.33333	0	1.33333	0.333333				o	---NA---	No Blast Hit
Pp3c1_18910	3.81644	2.25121	-2.7392	-1.01937	2	5.66667	5	4	3	5.33333					---NA---	No Blast Hit
Pp3c7_26490	2.88578	1.91356	-2.73197	1.40278	3	6.33333	6.33333	5	3.33333	9.66667	o		o		---NA---	No Blast Hit
Pp3s775_10	-1.30777	-2.0072	-2.72875	-41.0556	290.333	156.667	157.667	0.666667	85.6667	4			o	o	alpha carbonic anhydrase 5	gnl|BL_ORD_ID|3897AT1G08065.1 | Symbols: ATACA5, ACA5 | alpha carbonic anhydrase 5 | chr1:2511788-2513341 REVERSE LENGTH=277	3.25201E-13	53
Pp3c16_657	1.00071	-4.11676	-2.71603	2.23181	8	5.66667	2	2	3	5					---NA---	No Blast Hit
Pp3c12_9480	-4.20871	-16.8913	-2.70419	-6.56231	12.3333	2	0.666667	0.333333	1	0					glyoxal oxidase-related protein	gnl|BL_ORD_ID|18481AT3G53950.1 | Symbols: | glyoxal oxidase-related protein | chr3:19975704-19977341 FORWARD LENGTH=545	1.3011E-161	62.8906
Pp3c2_410	2.58821	1.79265	-2.7041	-1.23172	1.33333	2.66667	2.66667	0.333333	1.33333	2.33333					Tetratricopeptide repeat (TPR)-like superfamily protein	gnl|BL_ORD_ID|32969AT5G48390.1 | Symbols: ATZIP4 | Tetratricopeptide repeat (TPR)-like superfamily protein | chr5:19612078-19615363 FORWARD LENGTH=936	4.87303E-153	53.6313
Pp3c10_20601	-1.95845	-3.47201	-2.70285	-14.9293	5.66667	2	1.66667	0	1	0					---NA---	No Blast Hit
Pp3c18_7719	2.59016	-1.06814	-2.70135	8.33553	1	2	1	2	1	10					---NA---	No Blast Hit
Pp3c14_15140	-1.51178	-1.15705	-2.70109	-1.43628	4.33333	2	4	5.66667	1	3					Ubiquitin-like superfamily protein	gnl|BL_ORD_ID|8993AT1G62040.2 | Symbols: ATG8C | Ubiquitin-like superfamily protein | chr1:22932782-22934253 FORWARD LENGTH=133	1.11872E-72	94.9153
Pp3c1_17950	3.6489	1.73317	-2.69984	-1.98479	0.666667	2	1.33333	3	1	0.666667					---NA---	No Blast Hit
Pp3c8_18190	1.18862	-1.81161	-2.69697	-1.07756	2.33333	2	1.33333	2.33333	1	1.33333					---NA---	No Blast Hit
Pp3c24_11220	1.74752	1.07964	-2.69528	-1.66166	4	5	4.66667	2.33333	2.66667	3					---NA---	No Blast Hit
Pp3c1_9260	6.17202	6.37434	-2.69472	-7.28439	0.333333	2	3	2	1	0.333333					---NA---	No Blast Hit
Pp3c20_14620	-2.52803	-3.10051	-2.67964	1.27522	5	1.33333	1.66667	1	0.666667	2.33333					unknown protein; FUNCTIONS IN: molecular_function unknown; INVOLVED IN: biological_process unknown; LOCATED IN: plasma membrane; EXPRESSED IN: 14 plant structures; EXPRESSED DURING: 8 growth stages; BEST Arabidopsis thaliana protein match is: unknown protein (TAIR:AT5G26910.1); Has 2350 Blast hits to 1412 proteins in 248 species: Archae - 0; Bacteria - 487; Metazoa - 577; Fungi - 236; Plants - 18…	gnl|BL_ORD_ID|18679AT3G58650.1 | Symbols: | unknown protein; FUNCTIONS IN: molecular_function unknown; INVOLVED IN: biological_process unknown; LOCATED IN: plasma membrane; EXPRESSED IN: 14 plant structures; EXPRESSED DURING: 8 growth stages; BEST Arabidopsis thaliana protein match is: unknown protein (TAIR:AT5G26910.1); Has 2350 Blast hits to 1412 proteins in 248 species: Archae - 0; Bacteria - …	1.84097E-12	49.2147
Pp3c5_24570	8.86832	8.77646	-2.67823	-1.95587	0.666667	5	7.33333	0.666667	2.66667	4	o	o			cyclophilin 5	gnl|BL_ORD_ID|11829AT2G29960.1 | Symbols: CYP5, ATCYP5, CYP19-4 | cyclophilin 5 | chr2:12769183-12770528 REVERSE LENGTH=201	2.56986E-59	70.7006
Pp3c3_13070	1.60634	-2.6738	-2.67727	-1.32588	4.33333	5	1.66667	2.33333	2.66667	1.33333					unknown protein; FUNCTIONS IN: molecular_function unknown; INVOLVED IN: biological_process unknown; LOCATED IN: mitochondrion; EXPRESSED IN: 23 plant structures; EXPRESSED DURING: 13 growth stages; CONTAINS InterPro DOMAIN/s: Protein of unknown function DUF2053, membrane (InterPro:IPR019164); Has 204 Blast hits to 204 proteins in 84 species: Archae - 0; Bacteria - 0; Metazoa - 127; Fungi - 0; Pla…	gnl|BL_ORD_ID|4356AT1G47640.1 | Symbols: | unknown protein; FUNCTIONS IN: molecular_function unknown; INVOLVED IN: biological_process unknown; LOCATED IN: mitochondrion; EXPRESSED IN: 23 plant structures; EXPRESSED DURING: 13 growth stages; CONTAINS InterPro DOMAIN/s: Protein of unknown function DUF2053, membrane (InterPro:IPR019164); Has 204 Blast hits to 204 proteins in 84 species: Archae - 0; …	2.45789E-125	85.9031
Pp3c27_5960	2.55826	1.794	-2.67563	-3.25084	2.66667	5	5.33333	1.33333	2.66667	1.66667					CONTAINS InterPro DOMAIN/s: Vacuolar import/degradation protein Vid24 (InterPro:IPR018618); Has 318 Blast hits to 317 proteins in 131 species: Archae - 0; Bacteria - 0; Metazoa - 80; Fungi - 184; Plants - 51; Viruses - 0; Other Eukaryotes - 3 (source: NCBI BLink).	gnl|BL_ORD_ID|9348AT2G37680.1 | Symbols: | CONTAINS InterPro DOMAIN/s: Vacuolar import/degradation protein Vid24 (InterPro:IPR018618); Has 318 Blast hits to 317 proteins in 131 species: Archae - 0; Bacteria - 0; Metazoa - 80; Fungi - 184; Plants - 51; Viruses - 0; Other Eukaryotes - 3 (source: NCBI BLink). | chr2:15803500-15805515 REVERSE LENGTH=215	2.77182E-13	82.6087
Pp3c12_5310	1.43399	-2.18659	-2.67494	2.07853	15	15.3333	7.33333	14.3333	8.33333	16.6667			o		---NA---	No Blast Hit
Pp3c26_310	-2.15633	-3.26983	-2.64395	-1.26933	13.3333	4.33333	4.33333	3.33333	2.33333	3.66667					ureide permease 2	gnl|BL_ORD_ID|14088AT2G03530.2 | Symbols: UPS2, ATUPS2 | ureide permease 2 | chr2:1071951-1073522 FORWARD LENGTH=398	2.24992E-147	69.5444
Pp3c18_7111	1.14935	1.20734	-2.63002	-5.09203	18.3333	15	24	5.33333	8.33333	5			o	o	---NA---	No Blast Hit
Pp3c12_8660	2.61389	1.6477	-2.62669	1.09476	8	15	14.3333	12	8.33333	17	o		o		Mitochondrial substrate carrier family protein	gnl|BL_ORD_ID|1597AT1G07030.1 | Symbols: | Mitochondrial substrate carrier family protein | chr1:2158631-2160524 REVERSE LENGTH=326	4.94067E-32	51.0638
Pp3c11_26600	1.64026	-1.04558	-2.60252	1.19747	9.66667	11.3333	10	4.66667	6.33333	13			o		---NA---	No Blast Hit
Pp3c8_710	-1.21927	9.7071	-2.60088	-6.74765	2.33333	1.33333	25.6667	2	0.666667	4		o		o	P-loop containing nucleoside triphosphate hydrolases superfamily protein	gnl|BL_ORD_ID|24064AT4G25835.1 | Symbols: | P-loop containing nucleoside triphosphate hydrolases superfamily protein | chr4:13136117-13137637 FORWARD LENGTH=506	7.70274E-128	64.5233
Pp3c14_23500	3.8776	1.23295	-2.60036	1.09049	4	11.3333	5.33333	5.66667	6.33333	6.33333	o		o		cysteine-rich RLK (RECEPTOR-like protein kinase) 8	gnl|BL_ORD_ID|23824AT4G23160.1 | Symbols: CRK8 | cysteine-rich RLK (RECEPTOR-like protein kinase) 8 | chr4:12129485-12134086 FORWARD LENGTH=1262	9.88406E-34	43.7333
Pp3c8_8070	-6.9854	-13.5254	-2.60006	2.0333	14	1.33333	1	1.33333	0.666667	2.33333					Peroxidase superfamily protein	gnl|BL_ORD_ID|16710AT3G17070.1 | Symbols: | Peroxidase family protein | chr3:5821048-5823165 FORWARD LENGTH=339	1.08969E-98	63.1579
Pp3c7_240	-1.71616	-1.1873	-2.59997	-2.31854	3.33333	1.33333	3	2	0.666667	1.33333					---NA---	No Blast Hit
Pp3c3_15850	-2.86829	-5.52343	-2.59996	-1.07611	5.66667	1.33333	1	0	0.666667	1					basic helix-loop-helix (bHLH) DNA-binding superfamily protein	gnl|BL_ORD_ID|11649AT2G16910.1 | Symbols: AMS | basic helix-loop-helix (bHLH) DNA-binding superfamily protein | chr2:7331721-7334077 FORWARD LENGTH=571	1.55047E-49	63.9004
Pp3c11_18880	-5.34921	-14.8929	-2.59972	-6.5515	10.6667	1.33333	0.666667	0	0.666667	0					---NA---	No Blast Hit
Pp3c14_21639	-1.2227	-5.72169	-2.59883	5.0104	2.33333	1.33333	0.333333	0.666667	0.666667	2.33333					---NA---	No Blast Hit
Pp3c4_10250	-1.71796	-1.0849	-2.59846	-3.29175	3.33333	1.33333	3.33333	1.33333	0.666667	1					PLAT/LH2 domain-containing lipoxygenase family protein	gnl|BL_ORD_ID|588AT1G17420.1 | Symbols: LOX3 | lipoxygenase 3 | chr1:5977512-5981384 FORWARD LENGTH=919	5.71062E-132	56.0377
Pp3c24_14531	1.36844	2.20306	-2.59841	2.17508	1.33333	1.33333	3.33333	1.33333	0.666667	8					---NA---	No Blast Hit
Pp3c6_24930	-1.38933	-2.05776	-2.59776	4.3146	2.66667	1.33333	1.33333	3	0.666667	6.66667					---NA---	No Blast Hit
Pp3c16_9300	4.22288	8.42676	-2.59667	-5.60545	0.333333	1.33333	4	0.333333	0.666667	0.666667		o		o	Tetratricopeptide repeat (TPR)-like superfamily protein	gnl|BL_ORD_ID|32335AT5G53080.1 | Symbols: | Tetratricopeptide repeat (TPR)-like superfamily protein | chr5:21520624-21523158 FORWARD LENGTH=564	1.0582E-52	53.3149
Pp3c6_6740	1.11522	1.96263	-2.59621	-5.14729	1.66667	1.33333	3.66667	1.66667	0.666667	0.666667					myosin-related	gnl|BL_ORD_ID|2911AT1G51405.1 | Symbols: | myosin-related | chr1:19057780-19059582 FORWARD LENGTH=487	1.26823E-12	47.4194
Pp3c4_23600	-2.37807	-2.09925	-2.59313	-20.4367	4.66667	1.33333	2.33333	3	0.666667	0					IQ-domain 2	gnl|BL_ORD_ID|35038AT5G03040.3 | Symbols: iqd2 | IQ-domain 2 | chr5:710380-712406 REVERSE LENGTH=461	3.35376E-68	47.6809
Pp3c18_19720	-4.6815	-1.50223	-2.59313	-56.5434	9.33333	1.33333	6.66667	0	0.666667	0				o	expansin A1	gnl|BL_ORD_ID|7274AT1G69530.2 | Symbols: ATEXPA1, EXP1, AT-EXP1, ATEXP1, ATHEXP ALPHA 1.2, EXPA1 | expansin A1 | chr1:26142034-26143051 FORWARD LENGTH=250	4.70761E-101	72.619
Pp3c16_11720	-1.8841	-1.91541	-2.5921	-17.7041	3.66667	1.33333	2	0	0.666667	0					2-oxoglutarate (2OG) and Fe(II)-dependent oxygenase superfamily protein	gnl|BL_ORD_ID|23011AT4G25420.1 | Symbols: GA5, GA20OX1, AT2301, ATGA20OX1 | 2-oxoglutarate (2OG) and Fe(II)-dependent oxygenase superfamily protein | chr4:12990982-12992409 REVERSE LENGTH=377	6.8892E-64	53.5714
Pp3c15_10120	2.48372	3.28066	-2.59135	1.258	0.666667	1.33333	2.66667	1.66667	0.666667	3.66667					---NA---	No Blast Hit
Pp3c9_560	6.53528	-1.06846	-2.59064	-1.06945	0.666667	3.66667	0.666667	1	2	0.666667	o				---NA---	No Blast Hit
Pp3c21_1850	1.21392	4.94465	-2.58678	-1.7095	9.66667	8.33333	52.3333	0.666667	4.66667	33		o	o		expansin A1	gnl|BL_ORD_ID|7274AT1G69530.2 | Symbols: ATEXPA1, EXP1, AT-EXP1, ATEXP1, ATHEXP ALPHA 1.2, EXPA1 | expansin A1 | chr1:26142034-26143051 FORWARD LENGTH=250	4.34388E-99	73.0159
Pp3c10_15840	58.5643	11.2704	-2.58532	5.37464	0	6	1.33333	0.333333	3.33333	8.33333	o				Protein kinase family protein	gnl|BL_ORD_ID|4514AT1G01450.1 | Symbols: | Protein kinase superfamily protein | chr1:164105-165517 REVERSE LENGTH=470	4.54466E-31	50.3731
Pp3c11_6880	11.0474	5.0154	-2.58244	-2.35073	0.333333	3.66667	2.33333	0.333333	2	1	o				Malectin/receptor-like protein kinase family protein	gnl|BL_ORD_ID|17175AT3G46290.1 | Symbols: HERK1 | hercules receptor kinase 1 | chr3:17013009-17015501 FORWARD LENGTH=830	1.83578E-33	80.7229
Pp3c19_14710	3.43725	1.45502	-2.55954	-21.8599	95.6667	233.333	150.333	51.6667	134.667	7.33333	o		o	o	Acyl-CoA N-acyltransferases (NAT) superfamily protein	gnl|BL_ORD_ID|9476AT2G23060.1 | Symbols: | Acyl-CoA N-acyltransferases (NAT) superfamily protein | chr2:9812839-9814633 REVERSE LENGTH=413	3.34362E-115	59.2506
Pp3c27_2140	2.20261	1.4658	-2.55257	-2.77737	3.33333	5.33333	5.33333	3.33333	3	2					---NA---	No Blast Hit
Pp3c10_5680	3.5974	-1.55039	-2.55255	2.19079	2	5.33333	1.33333	1.66667	3	3.33333	o				Pseudouridine synthase family protein	gnl|BL_ORD_ID|31493AT5G51140.1 | Symbols: | Pseudouridine synthase family protein | chr5:20784277-20786793 REVERSE LENGTH=395	6.57169E-62	70.8791
Pp3c17_9590	3.55459	4.71548	-2.55124	-1.05152	2	5.33333	10.6667	5.66667	3	11		o			---NA---	No Blast Hit
Pp3c8_18900	4.21791	2.99872	-2.54275	-1.147	1.66667	5.33333	5.66667	2.33333	3	5.33333	o				---NA---	No Blast Hit
Pp3c1_18380	-1.88342	-10.2976	-2.54014	1.79088	17	6.33333	1.66667	19.6667	3.66667	3.33333					galacturonosyltransferase 5	gnl|BL_ORD_ID|16830AT3G62660.1 | Symbols: GATL7 | galacturonosyltransferase-like 7 | chr3:23173419-23174504 FORWARD LENGTH=361	1.64017E-82	64.5161
Pp3c18_10870	2.41933	1.15917	-2.53775	1.40056	4	7	5	3.33333	4	7.66667			o		ERECTA-like 1	gnl|BL_ORD_ID|29149AT5G62230.1 | Symbols: ERL1 | ERECTA-like 1 | chr5:24996433-25002130 FORWARD LENGTH=966	0.0	71.9738
Pp3c15_16520	2.08926	1.46073	-2.52537	-1.21878	7.33333	11	11.6667	6.33333	6.33333	10.3333	o		o		---NA---	No Blast Hit
Pp3c20_17340	5.38006	4.46029	-2.52477	1.33153	0.666667	3	3.66667	3	1.66667	5.33333					---NA---	No Blast Hit
Pp3c24_13810	3.81855	1.2059	-2.52304	-1.97291	1	3	1.33333	0.666667	1.66667	0.666667					P-loop containing nucleoside triphosphate hydrolases superfamily protein	gnl|BL_ORD_ID|18261AT3G53110.1 | Symbols: LOS4 | P-loop containing nucleoside triphosphate hydrolases superfamily protein | chr3:19687968-19690423 FORWARD LENGTH=496	1.16675E-21	50.2439
Pp3c12_8590	2.40865	1.44977	-2.52236	-1.41971	1.66667	3	2.66667	2.33333	1.66667	2					---NA---	No Blast Hit
Pp3c9_1400	-1.09942	-6.50957	-2.52213	-6.53527	4.66667	3	0.666667	2	1.66667	0					---NA---	No Blast Hit
Pp3c15_3944	1.25199	2.46344	-2.51964	-1.72937	3.33333	3	9	6.33333	1.66667	5.66667					---NA---	No Blast Hit
Pp3c13_3290	1.77749	1.00685	-2.51367	-3.04122	3.66667	4.66667	4	0.666667	2.66667	1.33333					SAUR-like auxin-responsive protein family	gnl|BL_ORD_ID|33868AT5G20810.2 | Symbols: | SAUR-like auxin-responsive protein family | chr5:7044791-7045363 FORWARD LENGTH=190	1.14136E-20	60
Pp3c26_12329	1.22827	-1.55057	-2.50465	-3.63631	5.33333	4.66667	3.66667	1.33333	2.66667	1					---NA---	No Blast Hit
Pp3c22_15320	-4.30666	-12.8291	-2.4975	-15.2744	579.333	95.3333	48.6667	214.333	56.3333	3.33333			o	o	---NA---	No Blast Hit
Pp3c12_25170	2.76658	2.2039	-2.4966	1.02634	6	12	14.3333	5.66667	7	16	o	o	o		---NA---	No Blast Hit
Pp3c26_6960	-1.61782	-2.54565	-2.49578	-35.3865	135.667	60.6667	59	0.666667	35.6667	1.66667			o	o	---NA---	No Blast Hit
Pp3c15_23490	1.61338	-1.07936	-2.49296	1.22441	4	4.66667	4	4.33333	2.66667	5.33333					---NA---	No Blast Hit
Pp3c11_25452	3.60752	1.58667	-2.47803	-2.02829	3.66667	9.66667	6.33333	5	5.66667	3.33333	o		o		---NA---	No Blast Hit
Pp3c13_2096	8.74154	2.30592	-2.45809	1.75476	0.333333	3	1	0	1.66667	2					---NA---	No Blast Hit
Pp3c2_13990	-1.8903	1.66071	-2.44664	-11.0864	19.6667	7.33333	35.6667	2.33333	4.33333	3.33333			o	o	Phototropic-responsive NPH3 family protein	gnl|BL_ORD_ID|34618AT5G64330.2 | Symbols: NPH3, RPT3, JK218 | Phototropic-responsive NPH3 family protein | chr5:25727568-25729510 FORWARD LENGTH=558	3.76728E-85	55.711
Pp3c11_21340	1.81284	-1.38995	-2.44569	1.63749	4.33333	5.66667	3.33333	4	3.33333	6					---NA---	No Blast Hit
Pp3c1_32420	1.87738	2.65316	-2.444	1.06553	6.66667	9	19.3333	4.66667	5.33333	22.3333		o	o		deoxyhypusine synthase	gnl|BL_ORD_ID|31828AT5G05920.1 | Symbols: DHS, EDA22 | deoxyhypusine synthase | chr5:1777781-1779699 REVERSE LENGTH=368	3.01253E-153	73.4211
Pp3c2_31460	2.33183	1.68887	-2.43977	-1.08274	2.33333	4	4.33333	1.66667	2.33333	4.33333					---NA---	No Blast Hit
Pp3c21_13700	1.89663	1.80151	-2.43139	1.72305	1.66667	2.33333	3.33333	1.33333	1.33333	6.33333					---NA---	No Blast Hit
Pp3c7_23890	3.63314	2.11411	-2.43135	-1.08111	6.33333	16.6667	14.6667	5.33333	10	14.6667	o	o	o		---NA---	No Blast Hit
Pp3c17_19290	-1.48578	-1.98967	-2.42802	-6.91388	21	10	11.3333	2.33333	6	1.66667			o	o	Protein kinase protein with adenine nucleotide alpha hydrolases-like domain	gnl|BL_ORD_ID|16873AT3G13690.1 | Symbols: | Protein kinase protein with adenine nucleotide alpha hydrolases-like domain | chr3:4486920-4490011 FORWARD LENGTH=753	2.59759E-137	73.4417
Pp3c6_21852	1.90273	-4.11029	-2.42188	-1.05995	1.66667	2.33333	0.333333	2	1.33333	0.333333					---NA---	No Blast Hit
Pp3c10_7690	-1.01679	2.33792	-2.4209	-5.27432	3.33333	2.33333	8.66667	0.666667	1.33333	1.66667				o	Acyl-CoA N-acyltransferase with RING/FYVE/PHD-type zinc finger domain	gnl|BL_ORD_ID|11167AT2G37520.1 | Symbols: | Acyl-CoA N-acyltransferase with RING/FYVE/PHD-type zinc finger domain | chr2:15745033-15749615 REVERSE LENGTH=829	2.13019E-116	52.4638
Pp3c15_13950	-4.22394	-2.55257	-2.41905	-50.9108	14.3333	2.33333	6	0.333333	1.33333	0				o	Peroxidase superfamily protein	gnl|BL_ORD_ID|14438AT2G37130.2 | Symbols: | Peroxidase superfamily protein | chr2:15598225-15599734 REVERSE LENGTH=296	1.19596E-99	65.4237
Pp3c8_2819	1.5893	-2.03573	-2.41854	2.30897	2	2.33333	1	1.66667	1.33333	2.66667					---NA---	No Blast Hit
Pp3c14_15010	5.36457	5.62973	-2.40783	-2.23418	4.66667	18.3333	29	12	11	14	o	o	o	o	ABC transporter of the mitochondrion 3	gnl|BL_ORD_ID|27820AT5G58270.1 | Symbols: STA1, ATATM3, ATM3 | ABC transporter of the mitochondrion 3 | chr5:23562168-23567040 FORWARD LENGTH=728	0.0	77.9935
Pp3c11_15610	3.18265	1.38465	-2.39583	2.41324	6.66667	15.3333	10	8	9.33333	26.3333	o		o		unknown protein; FUNCTIONS IN: molecular_function unknown; INVOLVED IN: biological_process unknown; LOCATED IN: chloroplast stroma; EXPRESSED IN: 22 plant structures; EXPRESSED DURING: 13 growth stages; Has 57 Blast hits to 57 proteins in 22 species: Archae - 0; Bacteria - 8; Metazoa - 0; Fungi - 0; Plants - 35; Viruses - 0; Other Eukaryotes - 14 (source: NCBI BLink).	gnl|BL_ORD_ID|10825AT2G33180.1 | Symbols: | unknown protein; FUNCTIONS IN: molecular_function unknown; INVOLVED IN: biological_process unknown; LOCATED IN: chloroplast stroma; EXPRESSED IN: 22 plant structures; EXPRESSED DURING: 13 growth stages; Has 57 Blast hits to 57 proteins in 22 species: Archae - 0; Bacteria - 8; Metazoa - 0; Fungi - 0; Plants - 35; Viruses - 0; Other Eukaryotes - 14 (sourc…	9.89797E-30	81.1594
Pp3c4_5510	13.1047	2.83776	-2.39577	-1.08054	1.33333	13.6667	4.33333	4	8.33333	4.33333	o		o		---NA---	No Blast Hit
Pp3c16_9554	1.60322	1.42119	-2.38837	1.09768	4.33333	5	6.66667	5.66667	3	8					---NA---	No Blast Hit
Pp3c20_12591	1.7325	1.37788	-2.38785	-1.02687	4	5	6	2.66667	3	6.33333					---NA---	No Blast Hit
Pp3c8_22200	3.31211	2.41439	-2.37487	-1.07895	1.33333	3.33333	3.66667	1.33333	2	3.66667					---NA---	No Blast Hit
Pp3c19_18080	-5.7063	-5.80825	-2.3675	1.19033	49	6	9	19.6667	3.66667	11.6667					unknown protein; LOCATED IN: plasma membrane; EXPRESSED IN: 22 plant structures; EXPRESSED DURING: 13 growth stages; BEST Arabidopsis thaliana protein match is: unknown protein (TAIR:AT2G35585.1); Has 67 Blast hits to 67 proteins in 17 species: Archae - 0; Bacteria - 0; Metazoa - 0; Fungi - 0; Plants - 67; Viruses - 0; Other Eukaryotes - 0 (source: NCBI BLink).	gnl|BL_ORD_ID|2035AT1G31940.1 | Symbols: | unknown protein; LOCATED IN: plasma membrane; EXPRESSED IN: 22 plant structures; EXPRESSED DURING: 13 growth stages; BEST Arabidopsis thaliana protein match is: unknown protein (TAIR:AT2G35585.1); Has 67 Blast hits to 67 proteins in 17 species: Archae - 0; Bacteria - 0; Metazoa - 0; Fungi - 0; Plants - 67; Viruses - 0; Other Eukaryotes - 0 (source: NCBI …	6.76844E-16	48.6842
Pp3c13_15640	-1.03545	-2.19533	-2.36395	-25.9209	54.6667	37.3333	26.6667	5	23.3333	1			o	o	Protein of unknown function (DUF1218)	gnl|BL_ORD_ID|1328AT1G61065.1 | Symbols: | Protein of unknown function (DUF1218) | chr1:22490430-22491330 REVERSE LENGTH=180	5.1139E-35	63.4615
Pp3c7_14050	2.68011	1.96996	-2.36386	-3.63782	1.66667	3.33333	3.66667	1	2	1					---NA---	No Blast Hit
Pp3c14_20581	1.34092	2.49834	-2.36137	1.50884	0.666667	0.666667	2	0	0.333333	3.33333					---NA---	No Blast Hit
Pp3c2_24490	-2.87558	-7.23549	-2.36135	-3.78416	3	0.666667	0.333333	0	0.333333	0					Concanavalin A-like lectin protein kinase family protein	gnl|BL_ORD_ID|32437AT5G55830.1 | Symbols: | Concanavalin A-like lectin protein kinase family protein | chr5:22594655-22596700 FORWARD LENGTH=681	9.00739E-33	54.0426
Pp3c17_8471	-1.35684	1.79593	-2.36053	-1.4244	1.33333	0.666667	2.66667	1.33333	0.333333	2					---NA---	No Blast Hit
Pp3c26_10079	-1.05174	1.20892	-2.35785	3.04549	1	0.666667	1.33333	1.66667	0.333333	4.66667					---NA---	No Blast Hit
Pp3c5_3200	4.15261	3.47515	-2.35479	-1.21201	5.66667	17	21.6667	5.33333	10.6667	19.3333	o	o	o		---NA---	No Blast Hit
Pp3c9_20050	-7.19194	-3.00288	-2.35352	-1.42061	7.66667	0.666667	2.66667	0	0.333333	2					alpha/beta-Hydrolases superfamily protein	gnl|BL_ORD_ID|23501AT4G30610.1 | Symbols: BRS1, SCPL24 | alpha/beta-Hydrolases superfamily protein | chr4:14944219-14948391 FORWARD LENGTH=465	1.39839E-159	66.8161
Pp3c26_1784	-5.05049	-1.55894	-2.35304	-5.13666	5.33333	0.666667	3.66667	1	0.333333	0.666667					---NA---	No Blast Hit
Pp3c8_5520	-9.93327	-7.94011	-2.35162	-3.4028	10.6667	0.666667	1.33333	0.333333	0.333333	0.333333					Peroxidase superfamily protein	gnl|BL_ORD_ID|32973AT5G14130.1 | Symbols: | Peroxidase superfamily protein | chr5:4558862-4560028 REVERSE LENGTH=330	4.74823E-73	56.3253
Pp3c22_7020	2.26751	-1.05899	-2.35162	11.1299	0.333333	0.666667	0.333333	0	0.333333	5.33333					Prolyl oligopeptidase family protein	gnl|BL_ORD_ID|586AT1G76140.1 | Symbols: | Prolyl oligopeptidase family protein | chr1:28571187-28574852 FORWARD LENGTH=795	0.0	80.1939
Pp3c10_18869	2.26367	-3.77707	-2.35141	1	0.333333	0.666667	0	3.33333	0.333333	0					---NA---	No Blast Hit
Pp3c17_18158	7.43116	8.69814	-2.35063	2.85968	0	0.666667	1	1.66667	0.333333	3.33333					---NA---	No Blast Hit
Pp3c5_23790	1.33453	-1.07052	-2.35057	-1.06924	0.666667	0.666667	0.666667	1.66667	0.333333	0.666667					Glycosyl hydrolase superfamily protein	gnl|BL_ORD_ID|9350AT2G20680.1 | Symbols: MAN2, AtMAN2 | Glycosyl hydrolase superfamily protein | chr2:8921024-8923066 FORWARD LENGTH=433	2.62205E-127	62.2871
Pp3c20_7369	-2.89764	-25.9619	-2.35057	8.69057	3	0.666667	0	1.33333	0.333333	1					---NA---	No Blast Hit
Pp3c9_620	-14.1785	-7.83212	-2.34914	-17.6177	15.3333	0.666667	2	1.33333	0.333333	0					like AUXIN RESISTANT 1	gnl|BL_ORD_ID|11198AT2G38120.1 | Symbols: AUX1, WAV5, PIR1, MAP1 | Transmembrane amino acid transporter family protein | chr2:15973493-15976792 FORWARD LENGTH=485	0.0	81.3163
Pp3c3_830	1.54858	-1.21347	-2.34829	-1.14239	6.33333	7	5.66667	3	4.33333	5.33333			o		Mitochondrial substrate carrier family protein	gnl|BL_ORD_ID|25225AT4G32400.1 | Symbols: EMB104, SHS1, EMB42, ATBT1 | Mitochondrial substrate carrier family protein | chr4:15638686-15640238 FORWARD LENGTH=392	3.61392E-58	54.8387
Pp3c4_9430	-4.46259	-4.61888	-2.34785	-9.31978	4.66667	0.666667	1	0.666667	0.333333	0					glycosyl hydrolase 9A1	gnl|BL_ORD_ID|29805AT5G49720.1 | Symbols: ATGH9A1, TSD1, DEC, KOR, RSW2, IRX2, KOR1, GH9A1 | glycosyl hydrolase 9A1 | chr5:20197765-20200168 REVERSE LENGTH=621	0.0	69.9834
Pp3c1_5061	2.65297	1.09598	-2.34513	-1.07016	1.66667	3.33333	2	2.66667	2	2					---NA---	No Blast Hit
Pp3c8_12170	7.38366	18.9996	-2.3435	1.42764	0	0.666667	2.33333	0	0.333333	3.66667		o			oxophytodienoate-reductase 3	gnl|BL_ORD_ID|14096AT2G06050.3 | Symbols: OPR3 | oxophytodienoate-reductase 3 | chr2:2359240-2361971 REVERSE LENGTH=391	1.18223E-143	69.6237
Pp3c16_18083	2.57334	2.61145	-2.33624	-1.17193	10.6667	19.6667	30.3333	7.33333	12.3333	28	o	o	o		---NA---	No Blast Hit
Pp3c12_8070	2.76746	-6.81284	-2.32408	-4.25103	19.6667	38.6667	3	7.33333	24.6667	0.666667	o		o		phosphate transporter 4;3	gnl|BL_ORD_ID|20483AT3G46980.3 | Symbols: PHT4;3 | phosphate transporter 4;3 | chr3:17307294-17309899 REVERSE LENGTH=534	0.0	79.2056
Pp3c2_18570	8.54719	3.06241	-2.31075	3.49956	3.33333	21	11.3333	12	13.3333	43	o	o	o		Leucine-rich repeat transmembrane protein kinase	gnl|BL_ORD_ID|24009AT4G20140.1 | Symbols: GSO1 | Leucine-rich repeat transmembrane protein kinase | chr4:10884220-10888045 FORWARD LENGTH=1249	0.0	51.6155
Pp3c2_29390	9.64908	1.78564	-2.30978	4.45345	1.33333	10	2.66667	5	6.33333	13.3333	o		o		---NA---	No Blast Hit
Pp3c22_580	1.13317	-2.40253	-2.30723	1.06226	5.33333	4.33333	2.33333	4	2.66667	2.66667					---NA---	No Blast Hit
Pp3c2_31420	5.39667	5.76758	-2.30537	1.00527	1.66667	7	11	2	4.33333	12	o	o			---NA---	No Blast Hit
Pp3c2_370	1.70111	1.23468	-2.29405	-3.00704	22.3333	27	30	6	17.3333	10.6667			o	o	---NA---	No Blast Hit
Pp3c14_26389	-1.25089	1.13937	-2.28032	-1.93556	3	1.66667	3.66667	0	1	2					phosphate deficiency response 2	gnl|BL_ORD_ID|32213AT5G23630.1 | Symbols: PDR2, MIA | phosphate deficiency response 2 | chr5:7960756-7967644 REVERSE LENGTH=1179	5.2728E-71	45.3964
Pp3c7_21260	-1.53318	-7.13716	-2.27589	2.16394	36	16.6667	5.33333	25	10.6667	12.6667			o		---NA---	No Blast Hit
Pp3c9_22960	-3.12237	-1.37224	-2.27563	-5.86349	7.66667	1.66667	6	0.666667	1	1				o	3-ketoacyl-CoA synthase 1	gnl|BL_ORD_ID|4917AT1G01120.1 | Symbols: KCS1 | 3-ketoacyl-CoA synthase 1 | chr1:57392-58978 REVERSE LENGTH=528	9.61046E-173	71.4912
Pp3c11_740	-4.46336	-2.69633	-2.27554	-2.68056	11	1.66667	4.33333	7	1	1.66667					---NA---	No Blast Hit
Pp3c16_17920	1.37638	15.8593	-2.2753	-1.64348	1.66667	1.66667	30	1.33333	1	20		o			fatty acid desaturase 8	gnl|BL_ORD_ID|23247AT4G30950.1 | Symbols: FAD6, FADC, SFD4 | fatty acid desaturase 6 | chr4:15057278-15059673 REVERSE LENGTH=448	6.53066E-141	67.8832
Pp3c11_3320	2.17696	2.30671	-2.27129	-2.06148	1	1.66667	2.66667	0.666667	1	1.33333					---NA---	No Blast Hit
Pp3c14_20900	1.37339	2.48114	-2.27097	-1.16204	1.66667	1.66667	4.66667	0.666667	1	4.33333					---NA---	No Blast Hit
Pp3c6_19500	5.19689	2.9919	-2.27014	1.56268	0.333333	1.66667	1.33333	2	1	2.33333					---NA---	No Blast Hit
Pp3c8_17850	1.68725	-1.39361	-2.26947	5.88086	1.33333	1.66667	1	1.66667	1	7					---NA---	No Blast Hit
Pp3c8_17690	3.05854	4.46106	-2.26903	-2.28305	0.666667	1.66667	3.66667	1	1	1.66667					---NA---	No Blast Hit
Pp3c1_18880	1.68015	1.56938	-2.26346	-1.48087	1.33333	1.66667	2.33333	3.66667	1	1.66667					---NA---	No Blast Hit
Pp3c1_8240	1.02496	2.80344	-2.25763	-4.44024	3.66667	2.66667	11.3333	2.66667	1.66667	2.66667		o		o	MutT/nudix family protein	gnl|BL_ORD_ID|28477AT5G47650.1 | Symbols: ATNUDT2, ATNUDX2, NUDT2 | nudix hydrolase homolog 2 | chr5:19310391-19312084 REVERSE LENGTH=278	3.1003E-88	69.3798
Pp3c2_26170	-1.23149	-1.49951	-2.25569	-1.33708	4.66667	2.66667	3.33333	0.666667	1.66667	2.66667					Inositol 1,3,4-trisphosphate 5/6-kinase family protein	gnl|BL_ORD_ID|30552AT5G16760.1 | Symbols: | Inositol 1,3,4-trisphosphate 5/6-kinase family protein | chr5:5509890-5510849 FORWARD LENGTH=319	1.41493E-112	71.2903
Pp3c14_4491	4.79767	1.72357	-2.24791	1.7734	0.666667	2.66667	1.33333	1	1.66667	2.66667					---NA---	No Blast Hit
Pp3c11_6890	3.35731	2.97702	-2.24736	1.04151	6.33333	15.3333	20.6667	5.33333	10	23.3333	o	o	o		Heat shock protein 70 (Hsp 70) family protein	gnl|BL_ORD_ID|28956AT5G02500.1 | Symbols: HSC70-1, HSP70-1, AT-HSC70-1, HSC70 | heat shock cognate protein 70-1 | chr5:554055-556334 REVERSE LENGTH=651	0.0	73.57
Pp3c11_9260	1.39977	1.18261	-2.24082	1.13238	4.66667	4.66667	6	4.33333	3	7.33333					---NA---	No Blast Hit
Pp3c22_10170	2.79667	2.01598	-2.23197	-1.78186	3	6	6.66667	4.66667	4	4					---NA---	No Blast Hit
Pp3c26_9710	-2.43801	-4.44988	-2.23155	-1.85588	19.6667	5.66667	4.66667	1.33333	3.66667	2.66667					O-Glycosyl hydrolases family 17 protein	gnl|BL_ORD_ID|25365AT4G26830.1 | Symbols: | O-Glycosyl hydrolases family 17 protein | chr4:13494726-13496487 REVERSE LENGTH=455	1.93648E-129	57.8947
Pp3c20_1506	-1.91419	-13.7095	-2.23145	3.27801	10	3.66667	0.666667	23.6667	2.33333	2.66667					---NA---	No Blast Hit
Pp3c4_20520	2.13191	1.22531	-2.23015	2.56815	3	4.66667	4	3.33333	3	11.3333					---NA---	No Blast Hit
Pp3c14_11040	5.10068	1.95281	-2.22867	-1.39509	2	7.66667	4.33333	1.33333	5	3.33333	o				cation-chloride co-transporter 1	gnl|BL_ORD_ID|6725AT1G30450.2 | Symbols: CCC1, ATCCC1, HAP5 | cation-chloride co-transporter 1 | chr1:10762905-10769061 FORWARD LENGTH=975	2.65201E-127	53.1613
Pp3c10_14790	1.21392	-2.37117	-2.22078	-1.54308	17	14.6667	7.66667	10.6667	9.66667	5.33333			o		---NA---	No Blast Hit
Pp3c11_4880	1.55556	1.63055	-2.21844	-1.15946	8.66667	9.66667	15.3333	5	6.33333	14.3333			o		phosphofructokinase 5	gnl|BL_ORD_ID|12762AT2G22480.1 | Symbols: PFK5 | phosphofructokinase 5 | chr2:9545670-9548414 FORWARD LENGTH=537	0.0	71.5812
Pp3c14_6200	3.08666	2.89255	-2.20167	-1.20747	7.66667	17	24	5.66667	11.3333	21.6667	o	o	o		CCCH-type zinc fingerfamily protein with RNA-binding domain	gnl|BL_ORD_ID|11549AT2G29580.1 | Symbols: | CCCH-type zinc fingerfamily protein with RNA-binding domain | chr2:12652011-12654158 FORWARD LENGTH=483	4.18533E-168	78.7356
Pp3c17_14590	2.50953	1.99407	-2.20026	1.4228	3.33333	6	7.33333	4.33333	4	11.3333					HR-like lesion-inducing protein-related	gnl|BL_ORD_ID|23805AT4G14420.1 | Symbols: | HR-like lesion-inducing protein-related | chr4:8302171-8303738 REVERSE LENGTH=158	4.40158E-21	55.1181
Pp3c24_13190	-1.32405	1.63203	-2.1994	-7.92227	33.6667	18	59.3333	5	12	8			o	o	Thioesterase superfamily protein	gnl|BL_ORD_ID|33055AT5G48950.1 | Symbols: | Thioesterase superfamily protein | chr5:19846200-19847290 FORWARD LENGTH=157	5.12579E-22	54.4118
Pp3c20_11570	1.67697	1.20254	-2.18577	-1.47736	6.66667	8	8.66667	5	5.33333	6.33333					---NA---	No Blast Hit
Pp3c1_27330	1.2061	-2.28919	-2.18394	-4.26623	9.33333	8	4.33333	3.33333	5.33333	1					Ribonuclease P protein subunit P38-related	gnl|BL_ORD_ID|32269AT5G53020.1 | Symbols: | Ribonuclease P protein subunit P38-related | chr5:21499899-21502235 FORWARD LENGTH=720	3.14405E-8	44.8193
Pp3c1_24930	1.54663	-1.56222	-2.18106	-2.26627	6.33333	7	4.33333	4.66667	4.66667	2					Sec14p-like phosphatidylinositol transfer family protein	gnl|BL_ORD_ID|3474AT1G05370.1 | Symbols: | Sec14p-like phosphatidylinositol transfer family protein | chr1:1569418-1572280 REVERSE LENGTH=417	2.16573E-53	72.1053
Pp3c2_7410	1.78526	1.43204	-2.18103	-1.08206	9	11.3333	14	13.6667	7.66667	14			o		PHD finger family protein / bromo-adjacent homology (BAH) domain-containing protein	gnl|BL_ORD_ID|26098AT4G22140.2 | Symbols: EBS | PHD finger family protein / bromo-adjacent homology (BAH) domain-containing protein | chr4:11728093-11730230 REVERSE LENGTH=224	6.50248E-103	78.1395
Pp3c21_20710	1.95823	1.61951	-2.17955	-1.29697	5.66667	8	10	6.33333	5.33333	8.33333					unknown protein; INVOLVED IN: biological_process unknown; LOCATED IN: chloroplast; EXPRESSED IN: 21 plant structures; EXPRESSED DURING: 13 growth stages; Has 411 Blast hits to 380 proteins in 121 species: Archae - 4; Bacteria - 107; Metazoa - 85; Fungi - 29; Plants - 59; Viruses - 0; Other Eukaryotes - 127 (source: NCBI BLink).	gnl|BL_ORD_ID|25447AT4G15790.1 | Symbols: | unknown protein; INVOLVED IN: biological_process unknown; LOCATED IN: chloroplast; EXPRESSED IN: 21 plant structures; EXPRESSED DURING: 13 growth stages; Has 411 Blast hits to 380 proteins in 121 species: Archae - 4; Bacteria - 107; Metazoa - 85; Fungi - 29; Plants - 59; Viruses - 0; Other Eukaryotes - 127 (source: NCBI BLink). | chr4:8982390-8984069 FO…	1.48582E-20	60.4167
Pp3c1_15279	2.915	-1.47358	-2.1726	1.78723	2.33333	5	1.66667	2.33333	3.33333	3.33333					---NA---	No Blast Hit
Pp3c23_2580	17.9608	17.983	-2.17099	1.62192	0.333333	6	8.66667	2.66667	4	15.3333	o	o			---NA---	No Blast Hit
Pp3c25_3736	1.91913	1.54671	-2.17096	-1.1862	4.33333	6	7.33333	8.33333	4	6.66667					Ribosomal protein S4 (RPS4A) family protein	gnl|BL_ORD_ID|27154AT5G58420.1 | Symbols: | Ribosomal protein S4 (RPS4A) family protein | chr5:23619599-23620896 FORWARD LENGTH=262	1.06047E-159	91.2214
Pp3c3_18870	-1.45134	-1.37359	-2.1705	-1.83052	12.3333	6	9.66667	11	4	5.66667					O-Glycosyl hydrolases family 17 protein	gnl|BL_ORD_ID|29759AT5G55180.1 | Symbols: | O-Glycosyl hydrolases family 17 protein | chr5:22388834-22390550 FORWARD LENGTH=460	2.34557E-124	62.9797
Pp3c11_8320	4.8672	3.04182	-2.16435	-4.57792	1.33333	5	4.66667	1	3.33333	1	o			o	---NA---	No Blast Hit
Pp3c7_19500	12.1179	17.997	-2.15777	-1.55567	0.333333	4	8.66667	1	2.66667	6	o	o			MutT/nudix family protein	gnl|BL_ORD_ID|28477AT5G47650.1 | Symbols: ATNUDT2, ATNUDX2, NUDT2 | nudix hydrolase homolog 2 | chr5:19310391-19312084 REVERSE LENGTH=278	6.45861E-14	69.4915
Pp3c15_11370	1.20357	-1.16105	-2.1564	-1.16774	4.66667	4	4.33333	6.33333	2.66667	4					---NA---	No Blast Hit
Pp3c26_2049	-1.57858	-2.21062	-2.15346	1.13369	9	4	4.33333	8	2.66667	5.33333					---NA---	No Blast Hit
Pp3c25_9200	3.90144	3.26837	-2.14698	1.28434	1.33333	4	5	3	2.66667	7	o				---NA---	No Blast Hit
Pp3c4_12000	9.03767	2.52165	-2.14621	1.03366	2	13.6667	5.66667	4.66667	9.33333	6.33333	o		o		---NA---	No Blast Hit
Pp3c2_13240	-1.63722	1.22646	-2.14548	-2.36966	21.3333	9.33333	26.6667	7.66667	6.33333	13			o		---NA---	No Blast Hit
Pp3c7_21090	1.69817	1.68241	-2.14523	-2.25956	7.66667	9.33333	14	10.3333	6.33333	6.66667			o	o	---NA---	No Blast Hit
Pp3c8_3500	-1.99941	-1.00277	-2.14513	-2.99414	38.6667	13.6667	41.6667	3.66667	9.33333	15			o	o	DHHC-type zinc finger family protein	gnl|BL_ORD_ID|6893AT1G69420.1 | Symbols: | DHHC-type zinc finger family protein | chr1:26093690-26096736 FORWARD LENGTH=596	4.53912E-106	51.7073
Pp3c13_13363	1.00638	-1.34584	-2.14297	-1.58589	11.6667	8.33333	9.33333	7.66667	5.66667	6.33333			o		Nucleic acid-binding, OB-fold-like protein	gnl|BL_ORD_ID|10847AT2G04520.1 | Symbols: | Nucleic acid-binding, OB-fold-like protein | chr2:1574802-1575239 REVERSE LENGTH=145	2.34619E-86	93.7931
Pp3c22_23090	3.82797	1.76596	-2.13711	1.50409	1	3	2	4	2	3.33333					Major facilitator superfamily protein	gnl|BL_ORD_ID|31715AT5G59250.1 | Symbols: | Major facilitator superfamily protein | chr5:23903958-23906853 FORWARD LENGTH=558	5.15838E-82	73.991
Pp3c23_12500	1.39022	-1.87653	-2.12933	1.78926	3	3	1.66667	2	2	3.33333					HAD-superfamily hydrolase, subfamily IG, 5'-nucleotidase	gnl|BL_ORD_ID|11171AT2G23890.1 | Symbols: | HAD-superfamily hydrolase, subfamily IG, 5'-nucleotidase | chr2:10170680-10173622 FORWARD LENGTH=553	2.70517E-149	67.9104
Pp3c8_15940	2.03616	1.80848	-2.12838	-5.60065	2	3	4	0	2	0.666667					spindle pole body component 98	gnl|BL_ORD_ID|30502AT5G06680.1 | Symbols: SPC98, ATGCP3, ATSPC98, GCP3 | spindle pole body component 98 | chr5:2056741-2059369 FORWARD LENGTH=838	9.65334E-26	60.4839
Pp3c13_15750	4.36911	12.5389	-2.12747	1.62679	3.33333	10.6667	46.6667	2.66667	7.33333	82.3333	o	o	o		---NA---	No Blast Hit
Pp3c8_17240	2.03323	1.36525	-2.1266	1.12491	2	3	3	3.66667	2	3.66667					---NA---	No Blast Hit
Pp3c13_17830	-5.85109	-2.66748	-2.12536	-1.25059	61	7.33333	24.6667	24.6667	5	21.3333					---NA---	No Blast Hit
Pp3c1_33113	2.37194	1.41683	-2.11631	1.93365	3.66667	6.33333	5.66667	3.66667	4.33333	12					---NA---	No Blast Hit
Pp3c14_12450	-5.78069	-7.64954	-2.11533	-2.13676	71.3333	8.66667	10	8.33333	6	5					unknown protein; FUNCTIONS IN: molecular_function unknown; INVOLVED IN: N-terminal protein myristoylation; EXPRESSED IN: 24 plant structures; EXPRESSED DURING: 15 growth stages; CONTAINS InterPro DOMAIN/s: Protein of unknown function DUF2062 (InterPro:IPR018639); BEST Arabidopsis thaliana protein match is: unknown protein (TAIR:AT1G33490.1); Has 30201 Blast hits to 17322 proteins in 780 species: …	gnl|BL_ORD_ID|22784AT4G10140.1 | Symbols: | unknown protein; FUNCTIONS IN: molecular_function unknown; INVOLVED IN: N-terminal protein myristoylation; EXPRESSED IN: 24 plant structures; EXPRESSED DURING: 15 growth stages; CONTAINS InterPro DOMAIN/s: Protein of unknown function DUF2062 (InterPro:IPR018639); BEST Arabidopsis thaliana protein match is: unknown protein (TAIR:AT1G33490.1); Has 30201 B…	1.76632E-25	66.6667
Pp3c4_28270	-1.05943	-2.30618	-2.11276	-1.14571	13	8.66667	6	5.33333	6	5.66667			o		---NA---	No Blast Hit
Pp3c14_1111	3.57688	1.37892	-2.10922	1.02128	2	5.33333	3	2	3.66667	3.33333	o				transmembrane receptors;ATP binding	gnl|BL_ORD_ID|8578AT1G27170.2 | Symbols: | transmembrane receptors;ATP binding | chr1:9433577-9439219 FORWARD LENGTH=1384	1.08094E-27	48.2955
Pp3c15_18239	1.05602	1.11359	-2.09881	1.05471	2.66667	2	3	3.33333	1.33333	3.66667					LEM3 (ligand-effect modulator 3) family protein / CDC50 family protein	gnl|BL_ORD_ID|3464AT1G79450.1 | Symbols: ALIS5 | ALA-interacting subunit 5 | chr1:29887831-29889904 FORWARD LENGTH=350	1.06303E-122	67.5978
Pp3c24_11210	2.19634	1.01814	-2.09865	-1.46772	3.33333	5.33333	3.66667	4	3.66667	2.66667					---NA---	No Blast Hit
Pp3c19_5091	1.63499	2.29917	-2.09359	-2.25875	1.66667	2	4.33333	0.666667	1.33333	2					---NA---	No Blast Hit
Pp3c8_15700	3.08344	3.48553	-2.09285	1.17806	6	13.3333	23	8	9.33333	29.3333	o	o	o		---NA---	No Blast Hit
Pp3c9_21290	-1.28465	2.53281	-2.09254	1.90442	3.66667	2	10.3333	2.33333	1.33333	21.3333		o			---NA---	No Blast Hit
Pp3c27_5920	-4.21112	-5.46477	-2.09155	-2.35062	12.3333	2	2.33333	0	1.33333	1					Leucine-rich repeat protein kinase family protein	gnl|BL_ORD_ID|6058AT1G28340.1 | Symbols: AtRLP4, RLP4 | receptor like protein 4 | chr1:9940175-9943252 FORWARD LENGTH=626	2.14485E-173	62.9252
Pp3c21_7670	-13.1492	-28.8032	-2.09076	2.19695	39.3333	2	1.33333	11	1.33333	3.33333					phenyl alanine ammonia-lyase 3	gnl|BL_ORD_ID|16464AT3G10340.1 | Symbols: PAL4 | phenylalanine ammonia-lyase 4 | chr3:3204260-3207809 FORWARD LENGTH=707	0.0	77.8417
Pp3c7_21272	3.64189	4.86913	-2.09	-1.4279	0.666667	2	4	1	1.33333	3		o			---NA---	No Blast Hit
Pp3c12_13380	1.06417	-2.48462	-2.08906	-2.68819	6.33333	4.66667	2.66667	3.66667	3.33333	1					LisH/CRA/RING-U-box domains-containing protein	gnl|BL_ORD_ID|24675AT4G37880.1 | Symbols: | LisH/CRA/RING-U-box domains-containing protein | chr4:17810183-17811349 FORWARD LENGTH=388	9.30675E-35	45.9584
Pp3c17_18960	2.57821	2.58564	-2.08809	-1.08005	1	2	3	1.66667	1.33333	3					P-loop nucleoside triphosphate hydrolases superfamily protein with CH (Calponin Homology) domain	gnl|BL_ORD_ID|1078AT1G09170.1 | Symbols: | P-loop nucleoside triphosphate hydrolases superfamily protein with CH (Calponin Homology) domain | chr1:2956589-2962207 REVERSE LENGTH=1010	2.11819E-25	73.5632
Pp3c3_7219	2.52408	1.553	-2.08311	1.22609	2.33333	4.33333	4	2.33333	3	5.33333					---NA---	No Blast Hit
Pp3c9_13180	2.53161	1.57291	-2.08291	1.36601	2.33333	4.33333	4	1.66667	3	6					---NA---	No Blast Hit
Pp3c11_14970	1.54377	1.28414	-2.08015	-2.98162	10.6667	11.6667	14.6667	15.6667	8.33333	5.33333				o	---NA---	No Blast Hit
Pp3c7_26640	3.37417	3.52572	-2.07739	-1.25525	3.66667	9	14.3333	4.66667	6.33333	12.3333	o	o			unknown protein; FUNCTIONS IN: molecular_function unknown; INVOLVED IN: biological_process unknown; LOCATED IN: endomembrane system; EXPRESSED IN: inflorescence meristem, hypocotyl, root, flower; EXPRESSED DURING: petal differentiation and expansion stage; Has 23 Blast hits to 23 proteins in 9 species: Archae - 0; Bacteria - 0; Metazoa - 0; Fungi - 0; Plants - 22; Viruses - 0; Other Eukaryotes - …	gnl|BL_ORD_ID|334AT1G10800.1 | Symbols: | unknown protein; FUNCTIONS IN: molecular_function unknown; INVOLVED IN: biological_process unknown; LOCATED IN: endomembrane system; EXPRESSED IN: inflorescence meristem, hypocotyl, root, flower; EXPRESSED DURING: petal differentiation and expansion stage; Has 23 Blast hits to 23 proteins in 9 species: Archae - 0; Bacteria - 0; Metazoa - 0; Fungi - 0; Pla…	2.5478E-13	56.6038
Pp3c7_17611	2.90783	3.95521	-2.07701	-2.20257	2	4.33333	9	3	3	4.33333		o			---NA---	No Blast Hit
Pp3c22_16360	-3.6274	-8.76057	-2.06342	-1.65959	101	19.6667	12.3333	28.3333	14	8			o		fucosyltransferase 6	gnl|BL_ORD_ID|3709AT1G14080.1 | Symbols: FUT6, ATFUT6 | fucosyltransferase 6 | chr1:4822580-4824218 FORWARD LENGTH=519	8.25865E-45	48.0984
Pp3c25_6570	6.765	3.21867	-2.06275	-1.02339	3	15	10.6667	5	10.6667	11.3333	o	o	o		fatty acyl-ACP thioesterases B	gnl|BL_ORD_ID|3802AT1G08510.1 | Symbols: FATB | fatty acyl-ACP thioesterases B | chr1:2691546-2693409 REVERSE LENGTH=412	1.15024E-93	62.7907
Pp3c24_9410	1.03758	1.02227	-2.06142	-2.12832	9	6.66667	10	5.33333	4.66667	5					---NA---	No Blast Hit
Pp3c2_1421	1.24155	-1.38401	-2.05754	-1.41219	9	8	7	5.33333	5.66667	5.33333					auxin transport protein (BIG)	gnl|BL_ORD_ID|19318AT3G02260.1 | Symbols: BIG, DOC1, TIR3, UMB1, ASA1, LPR1, CRM1 | auxin transport protein (BIG) | chr3:431152-448489 REVERSE LENGTH=5098	6.18359E-7	56.6038
Pp3c17_14250	2.58049	2.026	-2.05232	-2.64098	3	5.66667	6.66667	2.66667	4	2.66667					---NA---	No Blast Hit
Pp3c8_6461	1.96161	1.67636	-2.05156	-6.03603	2.33333	3.33333	4.33333	0.666667	2.33333	0.666667				o	Bifunctional inhibitor/lipid-transfer protein/seed storage 2S albumin superfamily protein	gnl|BL_ORD_ID|33784AT5G55410.2 | Symbols: | Bifunctional inhibitor/lipid-transfer protein/seed storage 2S albumin superfamily protein | chr5:22460677-22461009 FORWARD LENGTH=110	5.73321E-6	48.1481
Pp3c3_24900	1.96135	1.233	-2.05037	1.03558	4	5.66667	5.33333	3	4	6					small nuclear ribonucleoprotein associated protein B	gnl|BL_ORD_ID|33904AT5G44500.2 | Symbols: | Small nuclear ribonucleoprotein family protein | chr5:17927505-17928269 FORWARD LENGTH=254	5.27886E-78	89.404
Pp3c13_2621	3.45456	2.65814	-2.04672	1.37265	7.66667	19	22	16	13.6667	33	o	o	o		---NA---	No Blast Hit
Pp3c12_11560	3.53521	2.63146	-2.04518	-1.277	6	15.3333	17.3333	5.33333	11	14.6667	o	o	o		---NA---	No Blast Hit
Pp3c6_20260	-2.10539	-5.16327	-2.04315	2.50614	10	3.33333	2	5	2.33333	5.66667					photosystem II subunit QA	gnl|BL_ORD_ID|23822AT4G21280.1 | Symbols: PSBQ, PSBQA, PSBQ-1 | photosystem II subunit QA | chr4:11334446-11335587 FORWARD LENGTH=223	1.21446E-30	80
Pp3c7_25800	1.26962	1.09006	-2.04249	1.2013	3.66667	3.33333	4.33333	5	2.33333	5.66667					---NA---	No Blast Hit
Pp3c13_6810	1.95141	-2.34798	-2.04211	2.57711	2.33333	3.33333	1	3.33333	2.33333	3					---NA---	No Blast Hit
Pp3c3_38220	1.39055	1.19654	-2.0418	-1.27172	3.33333	3.33333	4.33333	4.66667	2.33333	3.66667					---NA---	No Blast Hit
Pp3c24_790	1.9468	1.12106	-2.04069	-1.14931	9.33333	13	11.3333	7.66667	9.33333	10.6667			o		---NA---	No Blast Hit
Pp3c6_22030	1.26973	-1.18197	-2.04017	1.81782	3.66667	3.33333	3.33333	2	2.33333	6.66667					Integrase-type DNA-binding superfamily protein	gnl|BL_ORD_ID|30788AT5G25810.1 | Symbols: tny | Integrase-type DNA-binding superfamily protein | chr5:8986976-8987632 REVERSE LENGTH=218	4.84741E-35	71.9626
Pp3c24_18480	3.2686	2.42368	-2.03967	-1.46937	1.33333	3.33333	3.66667	1.66667	2.33333	2.66667					---NA---	No Blast Hit
Pp3c14_4740	1.60353	1.44751	-2.03594	1.14022	9.33333	10.6667	14.6667	12.3333	7.66667	18			o		unknown protein; Has 35333 Blast hits to 34131 proteins in 2444 species: Archae - 798; Bacteria - 22429; Metazoa - 974; Fungi - 991; Plants - 531; Viruses - 0; Other Eukaryotes - 9610 (source: NCBI BLink).	gnl|BL_ORD_ID|33353AT5G47830.1 | Symbols: | unknown protein; Has 35333 Blast hits to 34131 proteins in 2444 species: Archae - 798; Bacteria - 22429; Metazoa - 974; Fungi - 991; Plants - 531; Viruses - 0; Other Eukaryotes - 9610 (source: NCBI BLink). | chr5:19373013-19374300 REVERSE LENGTH=173	2.61299E-37	61.8421
Pp3c2_37680	2.65256	1.85056	-2.02459	-1.41443	4.33333	8.33333	8.66667	2.33333	6	6.66667	o				Purple acid phosphatases superfamily protein	gnl|BL_ORD_ID|31112AT5G50400.1 | Symbols: ATPAP27, PAP27 | purple acid phosphatase 27 | chr5:20523575-20526231 REVERSE LENGTH=611	0.0	74.0741
Pp3c7_23750	-1.4111	-2.09794	-2.0105	-1.04019	15.6667	8	8	11.3333	5.66667	8.33333					ubiquitin extension protein 1	gnl|BL_ORD_ID|16085AT3G52590.1 | Symbols: UBQ1, EMB2167, ERD16, HAP4 | ubiquitin extension protein 1 | chr3:19505668-19506681 FORWARD LENGTH=128	7.99918E-13	57.732
Pp3c15_4000	-8.23281	-17.6655	-2.00931	1.71729	13	1	0.666667	4.66667	0.666667	1.33333					enolase 1	gnl|BL_ORD_ID|6361AT1G74030.1 | Symbols: ENO1 | enolase 1 | chr1:27839465-27841901 REVERSE LENGTH=477	0.0	91.1422
Pp3c24_2590	1.9198	1.69233	-2.00839	1.71743	4.33333	6	8	2.66667	4.33333	15					---NA---	No Blast Hit
Pp3c15_14270	2.7867	1.94597	-2.00696	-1.01016	8.66667	17.3333	18.3333	13	12.6667	19.6667	o		o		---NA---	No Blast Hit
Pp3c11_25660	-5.25829	-3.20261	-2.00574	1.43964	92	12.3333	31	72.3333	9	48.3333			o		basic helix-loop-helix (bHLH) DNA-binding superfamily protein	gnl|BL_ORD_ID|21783AT4G09820.1 | Symbols: TT8, BHLH42 | basic helix-loop-helix (bHLH) DNA-binding superfamily protein | chr4:6182067-6186261 FORWARD LENGTH=518	5.88323E-10	63.6364
Pp3c13_8450	3.98641	-2.08842	-2.00225	-4.29818	13.6667	39	7	13.3333	28.6667	1.66667	o		o	o	CONTAINS InterPro DOMAIN/s: EGF-like (InterPro:IPR006210); Has 259 Blast hits to 234 proteins in 55 species: Archae - 0; Bacteria - 0; Metazoa - 184; Fungi - 0; Plants - 69; Viruses - 0; Other Eukaryotes - 6 (source: NCBI BLink).	gnl|BL_ORD_ID|21991AT4G14746.1 | Symbols: | CONTAINS InterPro DOMAIN/s: EGF-like (InterPro:IPR006210); Has 259 Blast hits to 234 proteins in 55 species: Archae - 0; Bacteria - 0; Metazoa - 184; Fungi - 0; Plants - 69; Viruses - 0; Other Eukaryotes - 6 (source: NCBI BLink). | chr4:8462720-8464326 REVERSE LENGTH=212	4.39808E-18	47.973
Pp3c16_3670	2.17827	2.4087	-2.00183	-1.7307	4.66667	7.33333	12.3333	6	5.33333	7.66667		o			---NA---	No Blast Hit
Pp3c24_20540	2.73299	-3.5859	-1.99778	-2.68684	14.6667	28.3333	4.33333	21	21	1.66667	o				unknown protein; Has 90 Blast hits to 90 proteins in 10 species: Archae - 0; Bacteria - 0; Metazoa - 0; Fungi - 0; Plants - 90; Viruses - 0; Other Eukaryotes - 0 (source: NCBI BLink).	gnl|BL_ORD_ID|28901AT5G02420.1 | Symbols: | unknown protein; Has 90 Blast hits to 90 proteins in 10 species: Archae - 0; Bacteria - 0; Metazoa - 0; Fungi - 0; Plants - 90; Viruses - 0; Other Eukaryotes - 0 (source: NCBI BLink). | chr5:523501-523848 FORWARD LENGTH=115	2.15442E-6	68.4211
Pp3c16_20729	3.25933	7.75493	-1.99712	-1.46763	0.333333	1	3.66667	0	0.666667	2.66667		o			Major facilitator superfamily protein	gnl|BL_ORD_ID|19355AT3G54450.1 | Symbols: | Major facilitator superfamily protein | chr3:20158534-20161937 FORWARD LENGTH=555	4.22013E-40	65.5844
Pp3c13_24280	-30.2661	-109.831	-1.99644	2.3012	47	1	0.333333	8	0.666667	1					xyloglucan endotransglucosylase/hydrolase 3	gnl|BL_ORD_ID|18898AT3G25050.1 | Symbols: XTH3 | xyloglucan endotransglucosylase/hydrolase 3 | chr3:9126872-9128218 FORWARD LENGTH=290	1.05901E-22	54.7059
Pp3c2_31280	-1.80865	-23.2333	-1.99512	6.12661	2.66667	1	0	5.33333	0.666667	0.666667					---NA---	No Blast Hit
Pp3c5_1120	1.91223	6.00064	-1.99314	1.46851	0.666667	1	5	1	0.666667	8		o			---NA---	No Blast Hit
Pp3c20_840	1.05196	1.77344	-1.99287	-1.41101	1.33333	1	2.66667	2	0.666667	2					---NA---	No Blast Hit
Pp3c16_3170	-2.67076	1.22592	-1.99238	-4.03798	4	1	5.33333	0.666667	0.666667	1.33333				o	Protein of unknown function (DUF1218)	gnl|BL_ORD_ID|18061AT3G15480.1 | Symbols: | Protein of unknown function (DUF1218) | chr3:5226489-5227666 REVERSE LENGTH=175	3.47851E-29	54.8193
Pp3c17_4591	1.35717	2.58716	-1.99182	-1.21033	1	1	3	0.666667	0.666667	2.66667					---NA---	No Blast Hit
Pp3c7_22210	-7.14109	-2.67279	-1.99129	-1.96209	11	1	4.33333	5.33333	0.666667	2.33333					---NA---	No Blast Hit
Pp3c6_6400	-1.38268	2.0859	-1.99103	-2.88187	2	1	4.66667	0.333333	0.666667	1.66667					Oleosin family protein	gnl|BL_ORD_ID|23935AT4G25140.1 | Symbols: OLEO1, OLE1 | oleosin 1 | chr4:12900498-12901259 FORWARD LENGTH=173	1.15166E-16	53.8462
Pp3c1_22110	3.23189	7.06254	-1.99032	-2.08259	0.333333	1	3.33333	0.333333	0.666667	1.66667		o			---NA---	No Blast Hit
Pp3c14_15989	1.35364	2.04207	-1.98921	3.04521	1	1	2.33333	0.333333	0.666667	8					---NA---	No Blast Hit
Pp3c3_19450	1.61237	-1.46556	-1.98758	-1.08372	8.66667	10	6.33333	7	7.33333	6.33333					---NA---	No Blast Hit
Pp3c15_15129	1.38745	1.05437	-1.98531	2.69313	2.33333	2.33333	2.66667	1	1.66667	8					---NA---	No Blast Hit
Pp3c8_21690	3.21938	6.40746	-1.98356	1.80997	0.333333	1	3	0	0.666667	6					---NA---	No Blast Hit
Pp3c11_10980	-1.10862	1.17317	-1.98293	-2.88971	3.66667	2.33333	4.66667	0.666667	1.66667	1.66667					---NA---	No Blast Hit
Pp3c7_26310	2.32006	1.35011	-1.98171	2.38291	1.33333	2.33333	2	3.66667	1.66667	5.33333					---NA---	No Blast Hit
Pp3c6_25090	-1.49829	3.06483	-1.9811	-12.5547	5	2.33333	17	2.66667	1.66667	1.33333		o		o	---NA---	No Blast Hit
Pp3c10_1901	1.69394	1.426	-1.97954	-1.25678	3	3.66667	4.66667	0.333333	2.66667	4					---NA---	No Blast Hit
Pp3c14_15550	1.52982	1.64564	-1.97895	-1.14433	3.33333	3.66667	6	2.66667	2.66667	5.66667					Glycosyltransferase family 29 (sialyltransferase) family protein	gnl|BL_ORD_ID|3497AT1G08660.1 | Symbols: MGP2 | MALE GAMETOPHYTE DEFECTIVE 2 | chr1:2757116-2759677 REVERSE LENGTH=474	0.0	68.9655
Pp3c14_6190	-4.63345	-2.8668	-1.97848	-3.04874	50.6667	7.66667	19	6.33333	5.66667	6.66667				o	HXXXD-type acyl-transferase family protein	gnl|BL_ORD_ID|29104AT5G41040.1 | Symbols: | HXXXD-type acyl-transferase family protein | chr5:16431448-16433086 FORWARD LENGTH=457	4.90437E-155	72.0482
Pp3c15_22080	1.60034	1.36808	-1.97838	1.61394	2	2.33333	3	2	1.66667	5.33333					---NA---	No Blast Hit
Pp3c1_1300	2.14216	-1.24775	-1.97798	1.50865	2.33333	3.66667	2	2	2.66667	3.33333					---NA---	No Blast Hit
Pp3c26_1930	1.49325	-1.65821	-1.97725	-1.5844	4.66667	5	3	3.66667	3.66667	2					---NA---	No Blast Hit
Pp3c1_32890	2.92847	-1.07374	-1.97597	1.09731	1.66667	3.66667	1.66667	1	2.66667	2					---NA---	No Blast Hit
Pp3c20_10970	2.93031	-4.16783	-1.97533	2.29993	1.66667	3.66667	0.333333	0	2.66667	1					delta vacuolar processing enzyme	gnl|BL_ORD_ID|2316AT1G62710.1 | Symbols: BETA-VPE, BETAVPE | beta vacuolar processing enzyme | chr1:23224070-23226857 REVERSE LENGTH=486	0.0	75.0552
Pp3c1_8130	1.68748	2.01548	-1.9752	1.24119	3	3.66667	6.66667	1.33333	2.66667	9					---NA---	No Blast Hit
Pp3c8_6460	1.38236	-1.07552	-1.97453	1.30259	2.33333	2.33333	2.33333	1	1.66667	3.33333					Bifunctional inhibitor/lipid-transfer protein/seed storage 2S albumin superfamily protein	gnl|BL_ORD_ID|33784AT5G55410.2 | Symbols: | Bifunctional inhibitor/lipid-transfer protein/seed storage 2S albumin superfamily protein | chr5:22460677-22461009 FORWARD LENGTH=110	5.73321E-6	48.1481
Pp3c4_5400	1.88113	1.17672	-1.97112	2.14115	3.66667	5	4.66667	3.66667	3.66667	11					---NA---	No Blast Hit
Pp3c6_11980	2.58044	2.59062	-1.97105	-1.00479	7	13	19.6667	8.66667	9.66667	21.3333	o	o			---NA---	No Blast Hit
Pp3c20_720	1.20841	-1.03342	-1.96965	-1.24184	7.33333	6.33333	7.66667	7	4.66667	6.66667					Calcium-binding EF hand family protein	gnl|BL_ORD_ID|32477AT5G08580.1 | Symbols: | Calcium-binding EF hand family protein | chr5:2780976-2782961 REVERSE LENGTH=391	4.69669E-98	60.6357
Pp3c23_22170	1.48366	1.18147	-1.96143	1.58016	4.66667	5	6	6.33333	3.66667	10.3333					---NA---	No Blast Hit
Pp3c1_16390	2.58286	2.35344	-1.95877	-1.12487	3.33333	6.33333	8.66667	2.33333	4.66667	8.33333					mago nashi family protein	gnl|BL_ORD_ID|2892AT1G02140.1 | Symbols: MEE63, MAGO, HAP1 | mago nashi family protein | chr1:403467-404401 REVERSE LENGTH=150	2.19619E-67	78.3217
Pp3c24_6090	3.27425	3.42511	-1.9435	-1.02833	3.33333	8	12.6667	4.66667	6	13.3333	o	o			---NA---	No Blast Hit
Pp3c17_22916	2.59623	1.19105	-1.94164	1.08959	5.66667	10.6667	7.33333	4.66667	8	8.66667	o				---NA---	No Blast Hit
Pp3c12_14870	2.50231	2.47579	-1.93974	-2.00605	3.66667	6.66667	10	5.66667	5	5.33333		o			---NA---	No Blast Hit
Pp3c20_4249	2.4281	1.7196	-1.93187	-1.14814	3	5.33333	5.66667	2	4	5.33333					---NA---	No Blast Hit
Pp3c6_19940	1.70939	2.0371	-1.93129	1.14313	4.33333	5.33333	9.66667	3	4	12					Eukaryotic rpb5 RNA polymerase subunit family protein	gnl|BL_ORD_ID|18395AT3G22320.1 | Symbols: ATRPABC24.3, RPB5A, NRPB5, NRPD5 | Eukaryotic rpb5 RNA polymerase subunit family protein | chr3:7891045-7892094 REVERSE LENGTH=205	1.97183E-107	88.1188
Pp3c17_9510	2.67338	2.379	-1.93036	-1.22337	8	15.3333	20.6667	7	11.6667	18.3333	o	o			---NA---	No Blast Hit
Pp3c26_1670	1.66425	-2.07052	-1.9235	2.47481	3.33333	4	1.66667	3.33333	3	4.66667					---NA---	No Blast Hit
Pp3c14_150	1.95205	2.41157	-1.91842	-2.03599	5	7	13.3333	4	5.33333	7		o			Legume lectin family protein	gnl|BL_ORD_ID|32437AT5G55830.1 | Symbols: | Concanavalin A-like lectin protein kinase family protein | chr5:22594655-22596700 FORWARD LENGTH=681	1.96326E-40	56.8182
Pp3c26_5230	12.0022	6.3947	-1.91678	-1.37378	0.333333	4	3	0.666667	3	2.33333	o				---NA---	No Blast Hit
Pp3c17_21660	-5.25904	-15.1605	-1.90267	-12.1219	20.3333	2.66667	1.33333	1	2	0					GDSL-like Lipase/Acylhydrolase superfamily protein	gnl|BL_ORD_ID|23328AT4G28780.1 | Symbols: | GDSL-like Lipase/Acylhydrolase superfamily protein | chr4:14215603-14217159 FORWARD LENGTH=367	9.28661E-96	60.3878
Pp3c19_2940	2.58785	-1.37325	-1.90256	2.43453	3	5.66667	2.33333	4.33333	4.33333	6.33333					Homeodomain-like superfamily protein	gnl|BL_ORD_ID|18465AT3G24120.1 | Symbols: | Homeodomain-like superfamily protein | chr3:8705925-8708148 REVERSE LENGTH=295	1.13135E-41	68.3453
Pp3c8_17830	1.38978	-1.06909	-1.90227	1.03292	2.66667	2.66667	2.66667	4	2	3					---NA---	No Blast Hit
Pp3c10_21660	1.81713	1.65806	-1.90186	1.49231	2	2.66667	3.66667	2	2	6					Leucine-rich repeat transmembrane protein kinase	gnl|BL_ORD_ID|1732AT1G56145.1 | Symbols: | Leucine-rich repeat transmembrane protein kinase | chr1:21008225-21013934 REVERSE LENGTH=1012	2.46267E-106	50.706
Pp3c25_4529	1.12181	-1.07509	-1.90173	1.10223	3.33333	2.66667	3.33333	3	2	4					---NA---	No Blast Hit
Pp3c1_8980	2.14912	1.62907	-1.90046	1.71052	1.66667	2.66667	3	2.33333	2	5.66667					---NA---	No Blast Hit
Pp3c8_24940	-2.78956	-1.88315	-1.89971	-10.0582	34.3333	8.66667	19.6667	3	6.66667	2				o	Family of unknown function (DUF566)	gnl|BL_ORD_ID|23107AT4G30710.1 | Symbols: QWRF8 | Family of unknown function (DUF566) | chr4:14965538-14967881 REVERSE LENGTH=644	1.31384E-52	56.701
Pp3c1_5870	4.86976	6.37819	-1.89934	-1.14288	5	17.6667	35.3333	6	13.6667	33.3333	o	o			---NA---	No Blast Hit
Pp3c13_15340	1.99114	2.53016	-1.88418	-1.42651	3	4.33333	8.33333	4	3.33333	6.33333					---NA---	No Blast Hit
Pp3c16_7420	5.46914	1.21793	-1.8836	3.46492	1	4.33333	1.33333	1.33333	3.33333	5.33333	o				---NA---	No Blast Hit
Pp3c19_8020	1.88458	1.06469	-1.88168	1.1204	6.66667	9	7.66667	5.33333	7	9.33333					Transcription factor GTE6	gnl|BL_ORD_ID|9894AT2G34900.2 | Symbols: IMB1 | Transcription factor GTE6 | chr2:14723333-14724800 REVERSE LENGTH=276	5.29189E-16	71.0145
Pp3c21_8680	1.99075	-1.57935	-1.88151	1.07032	3	4.33333	2	2.66667	3.33333	2.33333					Ribosomal protein L35	gnl|BL_ORD_ID|10603AT2G24090.1 | Symbols: | Ribosomal protein L35 | chr2:10242038-10243416 FORWARD LENGTH=145	3.94186E-19	74.1935
Pp3c19_5823	1.98623	-1.37103	-1.87811	1.4286	3	4.33333	2.33333	2.66667	3.33333	3.66667					---NA---	No Blast Hit
Pp3c15_22051	1.39714	1.53133	-1.87007	-1.53842	6	6	10	2	4.66667	7					---NA---	No Blast Hit
Pp3c12_11309	2.25312	5.07245	-1.86933	1.51715	3.66667	6	20.6667	2.66667	4.66667	34		o			---NA---	No Blast Hit
Pp3c6_3810	2.1321	-4.39643	-1.86811	-1.92833	15.3333	23.3333	3.66667	10.6667	18.3333	2	o				cationic amino acid transporter 6	gnl|BL_ORD_ID|29900AT5G04770.1 | Symbols: ATCAT6, CAT6 | cationic amino acid transporter 6 | chr5:1379118-1382304 FORWARD LENGTH=583	0.0	75.8123
Pp3c6_6220	-2.1503	-8.05691	-1.86606	1.67939	18.3333	6	2.33333	7	4.66667	4.33333					flavonol synthase 1	gnl|BL_ORD_ID|23011AT4G25420.1 | Symbols: GA5, GA20OX1, AT2301, ATGA20OX1 | 2-oxoglutarate (2OG) and Fe(II)-dependent oxygenase superfamily protein | chr4:12990982-12992409 REVERSE LENGTH=377	3.55175E-39	50.9653
Pp3c20_5740	-1.17112	-1.77299	-1.86032	-1.37207	5	3	3	2.66667	2.33333	2.33333					---NA---	No Blast Hit
Pp3c17_6760	-1.87618	-1.92941	-1.85034	-2.86909	3.66667	1.33333	2	0.333333	1	0.666667					Exostosin family protein	gnl|BL_ORD_ID|1687AT1G63450.1 | Symbols: RHS8 | root hair specific 8 | chr1:23532523-23534517 FORWARD LENGTH=664	6.09271E-137	66.4987
Pp3c11_15254	1.14942	-2.27724	-1.84767	1.44272	3.66667	3	1.66667	2	2.33333	2.66667					---NA---	No Blast Hit
Pp3c10_2270	-1.88098	-1.92211	-1.84705	-1.57031	3.66667	1.33333	2	1.33333	1	1.33333					---NA---	No Blast Hit
Pp3c6_20140	3.1355	-2.02319	-1.84703	5.31971	2	4.66667	1	3.33333	3.66667	6.33333					---NA---	No Blast Hit
Pp3c12_12460	4.38035	1.61725	-1.8468	-1.01843	3	9.66667	5.33333	1.33333	7.66667	5.66667	o				Integrase-type DNA-binding superfamily protein	gnl|BL_ORD_ID|20500AT3G54320.3 | Symbols: WRI1, WRI, ASML1 | Integrase-type DNA-binding superfamily protein | chr3:20114809-20118473 FORWARD LENGTH=430	8.38982E-85	89.2857
Pp3c7_4420	2.49188	1.65069	-1.84641	1.21421	6.33333	11.3333	11.3333	7.66667	9	15	o				disease resistance protein (TIR-NBS-LRR class), putative	gnl|BL_ORD_ID|3230AT1G69550.1 | Symbols: | disease resistance protein (TIR-NBS-LRR class) | chr1:26148836-26153374 REVERSE LENGTH=1400	3.84374E-40	53.7143
Pp3c7_18570	2.41285	-1.07163	-1.8464	1.95295	1.66667	3	1.66667	1.66667	2.33333	3.66667					---NA---	No Blast Hit
Pp3c4_19290	-1.02427	3.97869	-1.84621	-3.20744	4.33333	3	19	0.666667	2.33333	6.33333		o		o	---NA---	No Blast Hit
Pp3c22_16576	5.36422	3.70021	-1.84561	-2.31799	0.666667	3	3	1	2.33333	1.33333					---NA---	No Blast Hit
Pp3c4_32180	-1.05449	1.79907	-1.84555	-5.58723	2	1.33333	4	0.666667	1	0.666667				o	syntaxin of plants 132	gnl|BL_ORD_ID|15309AT3G03800.1 | Symbols: SYP131, ATSYP131 | syntaxin of plants 131 | chr3:969314-971460 FORWARD LENGTH=306	1.97198E-101	73.5099
Pp3c2_32480	1.36876	1.14013	-1.84548	1.10258	1.33333	1.33333	1.66667	1.33333	1	2					---NA---	No Blast Hit
Pp3c2_8081	4.22335	4.34864	-1.84467	3.82661	0.333333	1.33333	2	2.66667	1	8.66667					---NA---	No Blast Hit
Pp3c7_25619	1.37141	1.35819	-1.84355	1.65367	1.33333	1.33333	2	3.33333	1	3.66667					---NA---	No Blast Hit
Pp3c24_15730	-2.89934	-9.86821	-1.84313	1.3625	19.3333	4.66667	2	1	3.66667	3					cytochrome P450, family 707, subfamily A, polypeptide 3	gnl|BL_ORD_ID|28327AT5G45340.1 | Symbols: CYP707A3 | cytochrome P450, family 707, subfamily A, polypeptide 3 | chr5:18368977-18370909 REVERSE LENGTH=463	4.12161E-82	51.4706
Pp3c19_19910	1.37152	2.84732	-1.84282	-1.54258	1.33333	1.33333	4.33333	0.333333	1	3					basic helix-loop-helix (bHLH) DNA-binding superfamily protein	gnl|BL_ORD_ID|18456AT3G24140.1 | Symbols: FMA | basic helix-loop-helix (bHLH) DNA-binding superfamily protein | chr3:8715525-8717772 REVERSE LENGTH=414	7.38735E-37	89.2857
Pp3c14_22059	2.49299	4.42394	-1.84275	-1.45684	0.666667	1.33333	3.66667	1	1	2.66667					---NA---	No Blast Hit
Pp3c18_17330	-14.6442	-9.86252	-1.84253	-2.81469	98.3333	4.66667	10.6667	40.6667	3.66667	4				o	syntaxin of plants 121	gnl|BL_ORD_ID|2700AT1G61290.1 | Symbols: SYP124, ATSYP124 | syntaxin of plants 124 | chr1:22605188-22606216 FORWARD LENGTH=303	9.32204E-90	66.0131
Pp3c13_10489	4.21584	3.66579	-1.84131	2.30634	0.333333	1.33333	1.66667	0.666667	1	4.33333					---NA---	No Blast Hit
Pp3c8_1720	13.7956	24.0993	-1.84124	-1.08008	0	1.33333	3	0.333333	1	3		o			Domain of unknown function (DUF23)	gnl|BL_ORD_ID|10508AT2G33570.1 | Symbols: | Domain of unknown function (DUF23) | chr2:14217361-14219043 FORWARD LENGTH=496	1.20541E-113	60.9756
Pp3c1_21610	4.21748	16.6011	-1.84111	-7.79111	0.333333	1.33333	8	0.666667	1	1		o		o	myb domain protein 9	gnl|BL_ORD_ID|32578AT5G56110.1 | Symbols: AtMYB103, ATMYB80, MYB103, MS188 | myb domain protein 103 | chr5:22719191-22720664 FORWARD LENGTH=320	2.17099E-83	81.6092
Pp3c4_25396	2.48492	2.11574	-1.84087	-14.8997	0.666667	1.33333	1.66667	3.66667	1	0					---NA---	No Blast Hit
Pp3c3_26971	13.8108	11.2704	-1.84034	2.83489	0	1.33333	1.33333	0.333333	1	4.33333					---NA---	No Blast Hit
Pp3c16_10020	-35.5012	-43.2329	-1.84012	1.44883	71.6667	1.33333	1.66667	9.33333	1	2.66667					myb domain protein 16	gnl|BL_ORD_ID|34099AT5G15310.2 | Symbols: ATMYB16, ATMIXTA, MYB16 | myb domain protein 16 | chr5:4974894-4976106 FORWARD LENGTH=315	1.63187E-84	71.179
Pp3c19_6909	2.95116	1.35565	-1.84004	-1.56911	1.33333	3	2	1	2.33333	1.33333					---NA---	No Blast Hit
Pp3c8_4740	2.92833	1.45305	-1.83701	-1.6149	6.33333	13.3333	10	6	10.6667	6.66667	o				---NA---	No Blast Hit
Pp3c17_9960	1.11468	-4.1692	-1.83583	10.4449	1.66667	1.33333	0.333333	1.33333	1	5					---NA---	No Blast Hit
Pp3c8_2350	1.744	-1.87866	-1.82597	-1.21704	5.33333	6.66667	3	5.33333	5.33333	2.66667					---NA---	No Blast Hit
Pp3c17_23940	3.03229	1.52727	-1.82572	-2.2592	3	6.66667	5	4	5.33333	2.33333	o				2-oxoglutarate (2OG) and Fe(II)-dependent oxygenase superfamily protein	gnl|BL_ORD_ID|32823AT5G05600.1 | Symbols: | 2-oxoglutarate (2OG) and Fe(II)-dependent oxygenase superfamily protein | chr5:1672266-1674602 FORWARD LENGTH=371	3.35642E-26	41.3043
Pp3c16_13033	-1.23773	-1.47606	-1.82411	1.09977	2.33333	1.33333	1.66667	1	1	2					---NA---	No Blast Hit
Pp3c15_11880	3.84934	1.82079	-1.82348	-1.16679	2.33333	6.66667	4.66667	2.33333	5.33333	4.33333	o				BEL1-like homeodomain 1	gnl|BL_ORD_ID|10070AT2G16400.1 | Symbols: BLH7 | BEL1-like homeodomain 7 | chr2:7101490-7103200 REVERSE LENGTH=482	2.34782E-76	77.551
Pp3c3_8820	2.42076	1.29122	-1.82291	1.4837	5	8.66667	7	4	7	11.3333	o				---NA---	No Blast Hit
Pp3c2_30280	2.44807	1.75472	-1.81377	1.03848	12.6667	22.3333	24.3333	5.33333	18	27.3333	o				---NA---	No Blast Hit
Pp3c4_10762	2.12243	-1.1339	-1.80505	-1.34771	7	10.6667	6.66667	6.66667	8.66667	5.33333	o				non-specific phospholipase C1	gnl|BL_ORD_ID|1638AT1G07230.1 | Symbols: NPC1 | non-specific phospholipase C1 | chr1:2220509-2222778 REVERSE LENGTH=533	0.0	74.2802
Pp3c27_1650	3.28247	5.37043	-1.80394	-1.90163	1.33333	3.33333	8.33333	1.66667	2.66667	4.66667		o			---NA---	No Blast Hit
Pp3c7_1569	1.72379	1.48681	-1.80179	1.19837	2.66667	3.33333	4.33333	5	2.66667	5.66667					---NA---	No Blast Hit
[truncated: 3,062 more rows]
