# Supplementary material for: SnRK2 protein kinases represent an ancient system in plants for adaptation to a terrestrial environment
Source: Commun Biol. 2019 Jan 21;2:30. doi: 10.1038/s42003-019-0281-1 (PMC6340887; doi:10.1038/s42003-019-0281-1)
Supplement: Supplementary file 6 — Supplementary Data 4 [file 42003_2019_281_MOESM6_ESM.xlsx]

## Sheet: All phoshopeptides
Supplementary Data 4. List of phosphopeptides detected in this study.
Physcomitella patens was exposed to 10 µM ABA treatment for 0, 15, 30, and 90 min and enriched phosphopeptides were analyzed with a liquid chromatography–tandem mass spectrometry (LC-MS/MS) system. Tables consist of relative peak area of each phosphopeptides with annotated information (sequence, modification, or Mz, etc.), for three replicates.
Precursor	Pep seq	Seq	Seq Mod	Charge	Mz	Mascot pep score	Retention time	rep #1								rep #2								rep #3
								WT				srk2abcd				WT				srk2abcd				WT				srk2abcd
								0 min	15 min	30 min	90 min	0 min	15 min	30 min	90 min	0 min	15 min	30 min	90 min	0 min	15 min	30 min	90 min	0 min	15 min	30 min	90 min	0 min	15 min	30 min	90 min
1043.5201++	Pp3c15_22110V3.1.p	AAAAAASTPTSAAPPVNAITPR	AAAAAASTPTSAAPPVNAIT[+80]PR	2	1043.52	63.93	105.15	84258.7	59849.3	11804.3	72317.4	125764	90569	87682.2	16684.8	63301.7	61728.2	19969	22824.1	124464	81974.4	82596.1	110204	45965.8	39964.2	14190	85973	25488	60365	94707.4	93171
1167.8048++++	Pp3c2_14560V3.3.p	AAAAPKDSPPGDQEITTVPETDGVTEPAKPAEVTLEPSGTEDLEK	AAAAPKDS[+80]PPGDQEITTVPETDGVTEPAKPAEVTLEPSGTEDLEK	4	1167.8	144.48	119.76	19354.1	56585	16881.3	313777	435026	417638	538747	386941	30818.5	33110.7	56517.3	275119	538836	416200	519929	492017	29248.7	22047.3	277905	313958	781517	235554	447491	462046
763.3427++	Pp3c21_18130V3.1.p	AAAEESNLTVESPK	AAAEESNLTVES[+80]PK	2	763.343	111.66	95.8	131152	98330.5	183920	121190	184010	140733	231445	81200.7	54355.5	92245.3	96767.8	131424	171416	305725	98773	299168	211110	185868	172226	208405	183123	263045	248679	18033
931.9378++	Pp3c3_31080V3.1.p	AAAFESTSSFSALPLQR	AAAFESTSS[+80]FSALPLQR	2	931.938	40.47	83.46	83891.3	23518.4	53154.9	43290.3	49065.8	84836.1	32116.8	51973.8	269923	40317.6	147867	83217.7	43632.5	46993.6	39340.5	30532.7	161291	28524.1	33834.1	42214	48196.6	27242.4	202578	197925
732.8765++	Pp3c11_15790V3.1.p	AAALNIVPTSTGAAK	AAALNIVPTST[+80]GAAK	2	732.877	35.03	18.85	57375.5	228982	209752	42826.5	71173.6	52622.5	43280.2	54973.8	103093	470473	46413.8	204615	49453.5	44271.3	36570.7	37015.7	90916.6	41426.8	42494	73214.7	211209	43849.3	25121.7	169359
642.3052++	Pp3c2_27990V3.1.p	AAATPSLFGGSPK	AAATPS[+80]LFGGSPK	2	642.305	103.94	31.95	608400	144696	94405.2	133998	516083	532653	558443	540651	363874	114085	106328	431375	460275	593983	593606	477983	509672	365756	430376	532060	376184	819752	154249	599239
642.3052++	Pp3c2_27990V3.1.p	AAATPSLFGGSPK	AAATPSLFGGS[+80]PK	2	642.305	103.94	119.86	544412	190654	313777	373998	498239	492858	558443	534957	349511	126046	89718.7	407628	506702	694095	602221	449363	542683	87268.9	436369	519371	383345	843759	458152	587743
751.6902+++	Pp3c21_18550V3.1.p	AADSPARDFVDHQAVPLAHR	AADS[+80]PARDFVDHQAVPLAHR	3	751.69	84.91	119.91	108060	158044	20703.3	297391	148504	117180	177017	155650	108230	85135.4	29644.2	161335	143025	231365	227844	165970	126855	92077.7	130266	120029	157795	257967	124835	199066
776.6614+++	Pp3c22_210V3.1.p	AAEEEGAKAAADGGEGAEMATPAK	AAEEEGAKAAADGGEGAEM[+16]AT[+80]PAK	3	776.661	26.29	29	16044.2	18030.7	11119.8	22269.2	40334.1	30238.8	30043.1	26213.1	21003.1	25199.2	115362	27252.1	30552.2	19341.1	12190.1	25612	40169.3	43131.3	128996	166786	79516.8	51853.8	30200	19726.3
564.7490++	Pp3c6_20020V3.8.p	AAFVGPMSPR	AAFVGPM[+16]S[+80]PR	2	564.749	49.95	100.17	188226	50028.3	38200.1	21910.5	37593.4	56709.5	35435.3	130763	136206	29431.7	106690	31452.9	54673.6	38968.8	59745.1	99437.9	86915.5	108563	44558.9	40912.6	41008	31381.4	27529.4	33926
556.7516++	Pp3c6_20020V3.8.p	AAFVGPMSPR	AAFVGPMS[+80]PR	2	556.752	49.95	16.31	36846.5	22930	29999.3	29022.5	33107	41998.5	44189.4	32482.7	57827	41280.9	62041	18784.7	29182.7	52166.2	41997.7	47586	15334.4	40873.3	25622.9	44555.4	28653.2	32693.4	30261.4	50926.9
558.2659++	Pp3c14_14980V3.1.p	AALSVSFGQR	AALSVS[+80]FGQR	2	558.266	38.93	119.66	36011.4	25482.9	19626.3	36531.9	31750	38027.6	31995	50787.5	24462.8	14696.1	13693	22385.3	40365.6	43546.9	41310.2	54784.4	32540.4	41743	21464.1	45347.2	18754	25378.1	29364.8	26616.9
743.3767++	Pp3c12_1570V3.1.p	AALVASPELPAPNR	AALVAS[+80]PELPAPNR	2	743.377	51.4	111.25	128760	45997.1	24351.9	31638.1	32017.9	59656.9	50388.1	60978.4	31344.8	26230.8	20421.8	35037	111702	51676.9	25169.8	33544.5	84787.6	25648.4	50391	58348.9	61781.3	81942.1	91604.6	72753.1
692.8403++	Pp3c16_11440V3.1.p	AAPHLALPSASGGR	AAPHLALPSAS[+80]GGR	2	692.84	31.32	119.66	63963.5	53515.3	27124.3	63892.6	126356	48737	43662.4	28115.7	29080.2	25245.9	87252.9	37462.9	107734	48566.9	22993.4	43472.2	76705.5	52604.7	24025	88122.1	21784.4	54172	30414.5	49386.2
888.0871+++	Pp3c11_15160V3.1.p	AAPSASNGALPTEQNKSPQDTGSVVR	AAPSASNGALPTEQNKS[+80]PQDTGSVVR	3	888.087	29.41	113.76	29382.5	43338.9	25924	15025.6	81295.6	53452.4	78235.1	37746.8	17959.3	22372.1	15894.1	37958.9	69932.2	23150.8	15107.4	47477.9	13750.8	23713.8	36399.5	64139	81091.2	53794.8	79765.7	57908.4
972.4474++	Pp3c22_17160V3.1.p	AAQTIITQNSASAPVSPK	AAQTIITQNS[+80]ASAPVS[+80]PK	2	972.447	123.22	103.68	37510	45773.7	20000.5	21608.9	23271.3	23035.6	31411.3	46002.6	16913.6	24527	23632.9	40979.6	37210.7	28542.8	42201.6	41660	26929.9	34970.4	28377	45041.3	82473.2	28591.7	53165.5	39307.2
932.4642++	Pp3c22_17160V3.1.p	AAQTIITQNSASAPVSPK	AAQTIITQNS[+80]ASAPVSPK	2	932.464	123.22	119.9	273897	212211	154984	175099	31539.3	357355	488131	431604	34206.9	66722.7	59206	104951	19915.6	389544	338549	323127	33669.6	62506.5	62241.5	349876	48386.5	427352	477961	394460
972.4474++	Pp3c22_17160V3.1.p	AAQTIITQNSASAPVSPK	AAQTIITQNSAS[+80]APVS[+80]PK	2	972.447	123.22	119.89	27346.5	36253.3	20593.8	70797.4	28056	59479.2	33319.5	25026.8	53729.1	28071.2	27470.9	43376.6	40940.6	45956.9	37763	76794.8	31949.3	23834.7	28197.5	34296.7	77271.6	30173.1	75273.8	29269.6
932.4642++	Pp3c22_17160V3.1.p	AAQTIITQNSASAPVSPK	AAQTIITQNSAS[+80]APVSPK	2	932.464	123.22	119.9	277772	212150	85332.8	175089	31540.1	24322.2	487636	431604	30083.5	65335.2	55023.2	211418	19919.4	107292	339504	323127	35222.5	62621.6	219134	339938	35756.3	427363	477994	394375
932.4642++	Pp3c22_17160V3.1.p	AAQTIITQNSASAPVSPK	AAQTIITQNSASAPVS[+80]PK	2	932.464	123.22	119.9	419964	362570	261159	351122	606912	497343	714480	677891	347012	283551	186812	294471	506325	555919	483786	609493	397730	289617	319322	482357	350171	598796	636769	593533
823.8812++	Pp3c26_5140V3.1.p	AARTIAATVDEIQK	AART[+80]IAAT[+80]VDEIQK	2	823.881	52.98	119.89	63588.5	147779	65027.1	385159	337008	201117	320773	245804	74605.9	34843.2	116944	342678	240187	238393	87675.8	182937	118144	60021.2	343745	205458	218816	84915.3	375266	178571
715.6833+++	Pp3c26_5140V3.1.p	AARTIAATVDEIQKGDVVK	AART[+80]IAAT[+80]VDEIQKGDVVK	3	715.683	60.82	35.3	22020.2	20238.8	12922.4	64430	41810.5	42725.1	80490.1	45567.9	33332.6	15132.9	33753.8	22888.3	68282	31161.6	26826.1	45823.5	24868.4	36803	42705.4	38816.6	59471.9	32775.3	138206	42414.8
696.9957+++	Pp3c4_25980V3.1.p	AARTIAATVDEIQKGEGAK	AART[+80]IAAT[+80]VDEIQKGEGAK	3	696.996	46.94	16.52	35657.7	80152.2	35272.5	67978.1	147464	122245	129531	22866.5	92389.8	29420.9	62155.9	47468.5	118055	110923	98548.1	22528.6	77185.8	37320.2	72620.3	43320.3	70920.8	54777.2	50740.7	35882.1
804.3749++	Pp3c8_14980V3.1.p	AASAENLPSAAQLER	AAS[+80]AENLPSAAQLER	2	804.375	96.13	119.87	73279.8	66151.3	31039.8	88941.3	75665.2	46735.7	85766.2	81643.7	86438.1	57679	37623.2	67749.1	104936	62199.4	38148.2	72883.3	139484	62843	64092	74013.1	50369.4	32908.9	65142.4	76657.3
430.1891++	Pp3c1_23960V3.1.p	AASFVER	AAS[+80]FVER	2	430.189	51.73	80.98	96963.9	37933.2	112949	9243.52	19216	34044.8	41888.3	26977.6	158485	113043	44578.3	28164.2	14114.8	25504.8	10626.6	14454.3	46638.1	206355	22082.5	30017.4	19326.2	17211.9	8129.97	7116.9
670.3239++	Pp3c1_14120V3.1.p	AASLPSLFGGSPR	AAS[+80]LPSLFGGSPR	2	670.324	88.7	87.61	42644.9	24236.2	25960.5	89312.2	21623.5	48565.3	89234.6	113407	46064.5	46685.2	41924.5	36312.6	88772.2	60866.3	41239.9	87694.6	50997.5	94538.2	136934	83426	44297.3	150035	112229	129844
694.2942++	Pp3c7_3420V3.1.p	AASNDLMAELEK	AAS[+80]NDLM[+16]AELEK	2	694.294	93.87	118.87	38929.6	61188.5	175119	59931.3	68008.5	72373.5	334785	320754	126175	139806	54657.5	129077	584641	635603	14767.2	378915	169011	101516	118103	680076	143225	108592	56167.5	226525
670.3107++	Pp3c11_19567V3.1.p	AASNDLVAELEK	AAS[+80]NDLVAELEK	2	670.311	110.48	119.85	220396	943297	95552.9	1.65247e+06	186491	96221.5	144128	76597.4	209630	892065	94674.7	1.70339e+06	119005	136797	136242	129284	44533.6	468062	1.99018e+06	182678	1.48091e+06	115920	139311	115771
1020.9415++	Pp3c15_10620V3.1.p	AASPAAASTPASSSQDTSPEK	AAS[+80]PAAASTPASSSQDTSPEK	2	1020.94	130.43	69.52	34344.3	48692.3	552673	12817.4	20196.1	154150	89648.2	10151	454335	558423	463498	60516.6	84117.6	159347	80965.2	13915.2	198439	434279	53428.7	86449.4	28028.4	73307.5	10954.7	15669.4
979.9467++++	Pp3c27_2160V3.1.p	AASPATSKPEPKPVEETPPPAPAPEEEEPEPDTGDSR	AAS[+80]PATSKPEPKPVEETPPPAPAPEEEEPEPDTGDSR	4	979.947	98.75	119.91	239331	326183	167121	303007	232250	319309	467451	305036	183601	184701	124923	225230	392285	501428	321313	389930	193202	208351	239807	300283	371458	272549	331506	357123
1230.1937++	Pp3c18_5720V3.1.p	AASQVPVVGKLLVPPVKVVTVAK	AAS[+80]QVPVVGKLLVPPVKVVT[+80]VAK	2	1230.19	37.89	9.25	23532.5	19754.1	23970.8	9234.94	20772.5	11402	17552.4	9757.16	17891.4	11935.6	11380.5	49286.4	22679.4	7701.23	8807.33	28290.9	13406	12639.4	8206.58	15721.9	12854.5	16419.1	20754.6	13542.4
947.4778+++	Pp3c4_20890V3.1.p	AASSPASAAPTDLGLNPDGSAINPIALIR	AAS[+80]SPASAAPTDLGLNPDGSAINPIALIR	3	947.478	107.95	25.71	17832.7	72941.9	11932.1	63728.2	95828.4	80814.6	70316.7	92817.9	60010.1	50554.7	21912.4	41762.4	79484	28753.3	66455.7	74760.5	42723.3	26452.6	37442.2	74179.8	120462	80072.6	90559	52652.6
670.3239++	Pp3c1_14120V3.1.p	AASLPSLFGGSPR	AASLPSLFGGS[+80]PR	2	670.324	88.7	119.86	190446	110176	12895	307069	350731	447021	272731	283344	227629	146862	22755.2	98907.3	247748	423564	392337	275285	119267	115289	190572	312066	248506	450516	408971	320172
979.9467++++	Pp3c27_2160V3.1.p	AASPATSKPEPKPVEETPPPAPAPEEEEPEPDTGDSR	AASPAT[+80]SKPEPKPVEETPPPAPAPEEEEPEPDTGDSR	4	979.947	98.75	119.91	240612	366241	167037	304792	226470	370286	467352	304702	182959	184769	120726	236357	388123	499593	321530	387910	184881	201907	269290	297244	371012	270344	318964	358462
979.9467++++	Pp3c27_2160V3.1.p	AASPATSKPEPKPVEETPPPAPAPEEEEPEPDTGDSR	AASPATS[+80]KPEPKPVEETPPPAPAPEEEEPEPDTGDSR	4	979.947	98.75	119.91	248338	44716.7	164442	306101	223062	317844	467385	295151	74514.3	185024	121102	213533	391825	518701	328333	397517	188281	211425	241045	306738	363113	271533	317619	357853
979.9467++++	Pp3c27_2160V3.1.p	AASPATSKPEPKPVEETPPPAPAPEEEEPEPDTGDSR	AASPATSKPEPKPVEET[+80]PPPAPAPEEEEPEPDTGDSR	4	979.947	98.75	119.91	240529	326183	166642	303606	237079	365230	467559	305042	188186	184850	125609	225230	392285	500000	324288	388770	193197	176025	239807	297763	368853	272549	326919	357128
667.3331+++	Pp3c23_13940V3.1.p	AAVTLHAAEASPVAEDVIR	AAVTLHAAEAS[+80]PVAEDVIR	3	667.333	95.58	119.84	21939.8	10663.7	15922.9	21558.1	42882.6	58411	48148.3	55597.5	14071.9	24367.1	28345.1	22182.3	55233.2	54446.5	64574.6	31633.5	24923.8	23891.6	37258.2	43031.4	27190.6	71246.3	68289.5	38412.5
879.3637++	Pp3c1_9970V3.1.p	ACSPLPDEEFAAASGR	AC[+57]S[+80]PLPDEEFAAASGR	2	879.364	35.71	114.16	27352.5	26523.8	12452.3	13701.4	36066.5	22235.5	22379.5	18305.8	44139.4	19974.6	36982.4	34583.3	31472.2	93195.1	29501.6	47110.5	50838.7	28499.4	37993.7	45125.6	59994.8	120584	29581.4	32678.5
914.7550+++	Pp3c14_24710V3.1.p	ADAAAGKGEDAPVTDAAGEDTFTIIQK	ADAAAGKGEDAPVT[+80]DAAGEDTFTIIQK	3	914.755	28.23	72	34957.7	43603.4	21419.8	92424.4	174557	73459.5	138142	40271.4	93415.1	39048.8	44641	47043	233467	63046.6	143165	92777.8	11801.4	84693.3	157457	56081.4	323545	109102	121650	123700
647.2428++	Pp3c1_20330V3.1.p	ADDEFNYSPR	ADDEFNYS[+80]PR	2	647.243	59.57	119.83	13261.1	13533.3	11884.2	17719.8	39351.8	60205.8	31525.3	13653.3	15506.3	21779.1	26725.6	12748	34426.7	15466.4	22994.8	12119.5	38166.9	13491.6	23257.6	48555.3	10561.6	53922.3	23762.7	9643.24
823.3457+++	Pp3c15_3340V3.1.p	ADGGFIMSASHNPAGPDEDWGIK	ADGGFIM[+16]SAS[+80]HNPAGPDEDWGIK	3	823.346	106.77	68.47	9858.58	21376.2	12764.9	61687.2	128892	200668	239324	234841	20668.7	18851.3	35087.7	80858.4	158401	145741	293243	275289	11887.6	17583.7	92689.5	178051	138405	204595	254649	267169
684.3081++	Pp3c7_3420V3.1.p	ADPSVVNEELSK	ADPS[+80]VVNEELSK	2	684.308	80.01	119.87	45203.3	153188	202234	136901	87883.9	47754.2	32142.6	53061.9	38428.8	116959	75456.7	165343	52756.9	49396.6	44875.7	30124.3	69985.4	101609	288148	80039.9	94248.4	19561.2	62446.6	30056.1
656.8059++	Pp3c19_10090V3.1.p	ADPVAVPSPSHR	ADPVAVPS[+80]PSHR	2	656.806	62.27	94.2	358325	231563	96369.8	20632	59718.3	238150	98194.6	34667.1	268356	142311	22494	24812	26838.6	10984.8	20531.6	74997.2	325809	113657	53167.8	67419.9	23266.7	34399.2	38873.6	7240.24
656.8059++	Pp3c19_10090V3.1.p	ADPVAVPSPSHR	ADPVAVPSPS[+80]HR	2	656.806	62.27	93.63	257031	170939	66478.3	19065.5	45974.9	201216	106615	28789.5	71798.1	173019	21996	22835.1	15101.8	18557	11939.8	14412.5	311916	57846.2	75785	49661.6	28298.8	79530.6	34452.2	7753.79
980.3524++	Pp3c13_15060V3.1.p	ADSDLEDDVDEDEQER	ADS[+80]DLEDDVDEDEQER	2	980.352	75.53	16.39	24516.3	13437.7	15649.1	18711	7966.95	20451.6	27063	19824.8	15696.5	25887.6	56036.7	29910.8	19091.4	28379.6	31557.1	40827.8	21531.1	29355.9	26862.7	19084.3	56336.4	18972.6	36572.7	27973.6
780.9870+++	Pp3c13_15060V3.1.p	ADSDLEDDVDEDEQERRPK	ADS[+80]DLEDDVDEDEQERRPK	3	780.987	87.22	119.92	18318.6	29162.8	35058	54501.5	137792	83366.8	177887	78024.7	37301.6	24958.4	24552.3	59507.4	102873	81060.6	54155	157765	56217.7	25625.1	60390.2	39891.6	232442	60076.9	118136	150351
547.9017+++	Pp3c1_20030V3.1.p	ADSPRPFLDDADSR	ADS[+80]PRPFLDDADSR	3	547.902	77.5	119.9	556184	1.35777e+06	164963	1.69201e+06	1.10192e+06	1.26894e+06	1.68789e+06	817055	739050	1.11814e+06	26767.4	1.57848e+06	1.88828e+06	1.20515e+06	693776	1.16485e+06	1.6015e+06	309529	820031	1.5535e+06	1.04484e+06	1.20251e+06	1.63815e+06	1.38307e+06
983.9595++	Pp3c24_720V3.1.p	AEAAETTTASSAPINPSIR	AEAAET[+80]TTASSAPINPSIR	2	983.96	59.95	119.87	22285.9	161843	16144.3	115702	101509	62905	102240	99204.4	67756.2	97865.3	24566.3	96236.9	62895.1	52511.8	61467.4	111766	150495	90880.2	87879.6	64333.1	197458	59396.1	56956.3	63655.6
892.8962++	Pp3c22_9910V3.2.p	AEAFAQEGDASIVGSPR	AEAFAQEGDASIVGS[+80]PR	2	892.896	70.07	108.82	19785.3	35329.7	20582.4	22706.6	78402.1	61447.7	52735.7	30244.5	48831.6	45193.5	41517	28500.3	34530.2	77824.4	92879.3	47681.4	32978.8	32288.5	29344.4	63640.7	58291.4	66159	53839.5	45155.5
910.7305+++	Pp3c10_16930V3.4.p	AEGTGAGSMDPSVPKSPEWTEVPIK	AEGT[+80]GAGSMDPS[+80]VPKSPEWTEVPIK	3	910.731	12.74	115.24	48924.6	59940.2	24119.1	31617.4	56004.2	27729.2	25905.7	34741.3	25559.4	18991.5	37654.6	56001.6	45358.5	30566.9	44792.8	17708.7	27582.5	30680.2	76110.5	43687.8	51099.5	20065.9	37374.6	19886.1
676.7133+++	Pp3c20_4100V3.1.p	AELKPQLSLTIQAPAVIR	AELKPQLS[+80]LTIQAPAVIR	-	-	68.04	-	31359.3	107585	19055.8	130613	76996.2	68982.4	74357	110966	47857.1	46460.6	76950.8	85551.2	94181.1	87282.2	116885	107559	75031.9	48302.9	70290.6	80205.7	116601	95597.6	195026	78185.8
676.7133+++	Pp3c20_4100V3.1.p	AELKPQLSLTIQAPAVIR	AELKPQLSLT[+80]IQAPAVIR	3	676.713	68.04	93.73	21078.9	103534	18015.3	125653	76245.4	75937.4	78558.4	112988	54189.1	47562.3	59251.3	86357.5	97697.2	79532.8	116544	108051	80057.5	50189.4	59253.2	79355.1	116323	96309.5	125465	78406.2
687.3085++	Pp3c19_14040V3.1.p	AESFGAAGGQLSAK	AES[+80]FGAAGGQLSAK	2	687.308	81.15	119.83	93796.7	126135	65451.5	89525.9	144254	94185.4	171001	105569	71872.8	68618.8	92059.1	88532.7	94794.4	102039	102881	150922	93925	81344.2	169030	87182.5	70665.9	234950	94190.6	63586.9
882.3854++	Pp3c4_23170V3.1.p	AESPFKGGSEGFQNTK	AES[+80]PFKGGSEGFQNTK	2	882.385	108.7	110.5	103063	94109.7	67010	221407	241808	132184	144812	80381.5	35780.5	63043.7	47044.1	100054	95700	178501	88948.2	146992	121433	271533	271998	131191	77270	186839	257727	99257.8
598.5962+++	Pp3c26_3620V3.1.p	AESPFKGGSEGYQQTK	AES[+80]PFKGGSEGYQQTK	3	598.596	100.29	90.28	197474	113622	74893.6	95790.4	49786.2	154578	135946	36454	207727	123323	198987	335478	65639.8	178254	79508.6	90120.2	64934	240170	94414.5	213874	81912.5	96033.9	99092.6	84041.2
746.8270++	Pp3c3_37390V3.1.p	AESPIASPPSRDW	AES[+80]PIASPPSRDW	2	746.827	52.84	119.79	36403.2	29391.1	15468.9	77500.7	19791.7	45018.3	89523.6	79606.7	17708.1	15920	27248	64005.1	47798.4	74186.5	55704.4	97581.9	49062.9	29457.9	41572.9	58388.7	85907.2	69825.5	58502.7	82313.5
612.7846++	Pp3c13_11410V3.2.p	AESPSGSVVVGR	AES[+80]PSGSVVVGR	2	612.785	106.8	85.97	588384	290995	514205	103938	144476	293888	318848	152496	450298	452939	358279	71474.2	160825	166407	136770	97562.7	308290	385494	180977	302423	90869.5	168580	90289	139924
749.0419+++	Pp3c14_2780V3.1.p	AESSKGEPVPQVQTAPEGLLK	AES[+80]SKGEPVPQVQTAPEGLLK	3	749.042	28.68	114.86	29886.6	21762	21323.9	23256.1	32287.2	22590.9	18450.4	61126.7	28246.7	18574.6	14135.3	18613.1	30324.1	23278.9	20597.7	49819.9	37083.2	16702.3	30510.4	35093.3	30973.2	25585.3	45241.3	33621.7
1068.9941++	Pp3c20_16510V3.1.p	AETAGEDLVGGLGSPISVGDGR	AETAGEDLVGGLGS[+80]PISVGDGR	2	1068.99	82.51	118.64	174803	42286.7	51710.6	178265	42492.3	79125	77187.8	54547.5	39511.8	141296	258414	67995.1	59680.9	28304.2	88696.6	41077.8	81316.1	140153	76792	216408	223620	35944.3	95009.6	207414
689.7818++	Pp3c15_15060V3.1.p	AFEDDAATFSPK	AFEDDAATFS[+80]PK	2	689.782	96.09	119.92	39359.3	198977	31439.1	98703.3	454258	411817	304969	120869	131870	118812	78215	206606	359051	269375	324664	120257	225002	49733.4	267719	237678	348203	494741	36165.7	498391
704.3027++	Pp3c2_21110V3.5.p	AFFDSADWALGK	AFFDS[+80]ADWALGK	2	704.303	88.28	115.79	25190.5	32843.5	30690.7	102979	38190.7	45480.9	80998.6	161428	14919	28258.1	9388.3	50543.2	53836.9	25208.3	187365	74698.2	18638.4	31823.7	33857.7	26372.7	27681.4	20610	33599.9	99234.6
534.2497++	Pp3c8_16270V3.1.p	AFLAPESPR	AFLAPES[+80]PR	2	534.25	51.38	119.84	76973.8	116974	177567	64795.9	94650.3	54774.7	111044	51257.4	216843	80442.8	128646	92322.9	22965	28609.4	114793	83120	119233	139423	128791	43410.3	76956.8	76348.1	87354.4	100349
747.3701+++	Pp3c4_10880V3.1.p	AFPSSASAITPSSPTSSKPALR	AFPSSASAIT[+80]PSSPTSSKPALR	3	747.37	91.11	119.83	44996.8	157313	19359.3	247839	188627	216340	250097	293450	62566.7	36778.8	38824.8	132282	266225	266514	44341.5	265164	83695.3	159624	135193	159529	228855	326883	263878	248750
747.3701+++	Pp3c4_10880V3.1.p	AFPSSASAITPSSPTSSKPALR	AFPSSASAITPS[+80]SPTSSKPALR	3	747.37	91.11	119.83	43510.4	146381	22501.3	251169	182988	223595	250097	294166	129212	42787	39343.7	139141	265422	265442	142999	265338	88158.1	161818	131911	152272	227981	323214	266912	267557
747.3701+++	Pp3c4_10880V3.1.p	AFPSSASAITPSSPTSSKPALR	AFPSSASAITPSS[+80]PTSSKPALR	3	747.37	91.11	119.87	53601	158060	15918.4	248671	177628	216305	251456	291405	113732	81278.6	39246.2	130887	260555	277028	113079	268774	88518.9	176880	135317	158584	229747	328362	275933	288309
633.2635++	Pp3c8_3720V3.1.p	AFSGVFADESR	AFS[+80]GVFADESR	2	633.264	74.9	57.54	20296.9	46168.4	31295.4	42604.2	22073.9	15288.5	18830.9	35970.2	21517.5	36541.6	30229.3	27299.1	21835.1	33524.3	24232.1	30308.6	14898.5	19189.1	68130.6	41236.6	59064.2	19329.1	28156	9215.61
987.1849+++	Pp3c1_38240V3.1.p	AGAGPLNVGSSLLPTHLSVAVGNTPPLSPR	AGAGPLNVGSSLLPTHLSVAVGNTPPLS[+80]PR	3	987.185	95.52	108.87	25044.7	30543.7	24445.4	102106	104316	114749	81797.2	137779	25320.1	23811.7	20540.2	38425.9	111290	42066.4	30944.1	91783.9	21377.2	22268.7	28822.7	99418.9	16059.1	53640.4	111911	16484.3
945.4538+++	Pp3c21_7720V3.2.p	AGANSPDPVISTQRPVSNVNDEFLAR	AGANS[+80]PDPVISTQRPVSNVNDEFLAR	3	945.454	139.6	117.6	171686	265848	147124	335106	196631	150437	209217	233864	160554	185857	146735	296687	267273	256525	225880	251904	255217	202385	255608	187468	362173	213832	271447	266191
734.8250++	Pp3c18_19180V3.1.p	AGANSPESVVSSQR	AGANS[+80]PESVVSSQR	2	734.825	41.36	100.08	169298	3.18428e+07	1.73543e+06	111129	105440	308915	26785.7	226232	26667.9	46679.9	174347	1.29505e+07	116103	90078.1	154162	30215.8	187754	62996	22007.2	60866.5	112035	30932.7	140247	17605.4
893.8964++	Pp3c1_26280V3.1.p	AGDATAEELSSATQVTR	AGDATAEELS[+80]SATQVTR	2	893.896	111.88	119.9	22108.3	40254.7	21059.3	60598.1	70362.7	55945.1	53060.1	64564.1	48921.5	50274.3	12550.7	40395.1	64099.8	66909	44891.2	160248	57986.1	40322.6	51588.9	60795.5	81993.1	51199.9	39049.9	52057.1
918.0701+++	Pp3c21_13620V3.1.p	AGDFSLGGGGGSHPSPTASSAAGASVGQER	AGDFSLGGGGGSHPS[+80]PTASSAAGASVGQER	3	918.07	168.7	119.92	148157	199125	109887	102623	483600	291749	207836	106777	233403	144209	87604.6	81644.3	398923	148121	360433	112657	203748	143523	183121	202732	230926	332042	65510.1	345961
918.0701+++	Pp3c21_13620V3.1.p	AGDFSLGGGGGSHPSPTASSAAGASVGQER	AGDFSLGGGGGSHPSPT[+80]ASSAAGASVGQER	3	918.07	168.7	17.66	118533	205318	101723	71377.7	489956	301696	210152	102492	211803	149917	30239.7	85462.7	401056	159237	357777	113174	199042	152505	191154	208608	230774	322004	65792.2	354169
820.3777+++	Pp3c23_17930V3.1.p	AGEASLDSLDEVSKSPTSATANTK	AGEASLDSLDEVS[+80]KSPTSATANTK	3	820.378	97.33	119.77	32387.2	51409.2	19535	72178.8	70712.9	57155.2	67854.1	76869	20964.1	25501.1	24409.5	52890	71145.5	96671.6	74682	83575.5	36233.5	38562.8	51349.3	59355.8	44774.1	92960.2	99595.3	88248.7
820.3777+++	Pp3c23_17930V3.1.p	AGEASLDSLDEVSKSPTSATANTK	AGEASLDSLDEVSKS[+80]PTSATANTK	3	820.378	97.33	119.88	23461.1	54617.3	18029	72233.8	58118.7	57075.8	71865.7	115796	22848.4	31162.5	23155.7	44774.5	78582.2	98746.6	81538.8	83504.6	34861.7	38686.6	57830.9	61373.2	64175.3	108597	94355.8	85285.6
820.3777+++	Pp3c23_17930V3.1.p	AGEASLDSLDEVSKSPTSATANTK	AGEASLDSLDEVSKSPTSAT[+80]ANTK	3	820.378	97.33	23.78	15619	37558.7	17292	73845.3	58290.1	65653.8	79725.7	14080.6	34346.1	34573.6	15232.4	44421.1	87020.4	92619.7	26681.2	89324.5	22553.2	39659.8	51666.5	19700	45430.1	97208	95508.3	89873.3
820.3777+++	Pp3c23_17930V3.1.p	AGEASLDSLDEVSKSPTSATANTK	AGEASLDSLDEVSKSPTSATANT[+80]K	3	820.378	97.33	24.61	31798.1	40862.4	22788.8	70992.5	61117.6	63841.1	79701.6	81273	30193.8	27303.8	25590.2	52778	79769.6	95389.4	75422.9	82923.1	35233.6	33764.2	45427.5	58278.9	41279.3	99183.2	105541	90398
570.2272+++	Pp3c8_6680V3.1.p	AGHSSSNNGSAPGNSER	AGHSSS[+80]NNGSAPGNSER	3	570.227	28.4	44.75	7889.34	8407.39	6583.56	6826.61	5640.28	7076.76	5983.27	9007.39	10284.6	11220.3	8900.72	5895.63	6483.51	6075.23	9902.57	15421.7	20690	7545	6147.7	8319.81	5974.21	6361.72	14098.8	12823.6
570.2272+++	Pp3c8_6680V3.1.p	AGHSSSNNGSAPGNSER	AGHSSSNNGSAPGNS[+80]ER	3	570.227	28.4	46.1	7907.56	7002.31	6592.69	7521.96	5644.73	10290.2	6042.76	8887.84	10338.9	5941.76	8430.54	6018.65	6441.34	6301.5	9697.3	9993.69	19968.4	7549.37	6146.18	8316.02	8039.37	6326.48	13997	12283.8
713.6997+++	Pp3c4_28500V3.1.p	AGQVTVPPPSAPAAATKPSSPK	AGQVTVPPPSAPAAAT[+80]KPSSPK	3	713.7	111.78	112.22	1.8993e+06	1.91724e+06	1.40256e+06	1.89123e+06	2.06852e+06	1.83609e+06	1.20445e+06	1.75731e+06	1.45342e+06	1.56056e+06	1.34544e+06	1.72692e+06	1.79945e+06	2.4918e+06	1.9517e+06	1.63454e+06	1.95508e+06	1.59146e+06	1.90023e+06	1.96777e+06	1.60483e+06	2.26845e+06	2.14734e+06	2.1561e+06
713.6997+++	Pp3c4_28500V3.1.p	AGQVTVPPPSAPAAATKPSSPK	AGQVTVPPPSAPAAATKPS[+80]SPK	3	713.7	111.78	112.21	1.83416e+06	1.93091e+06	1.39317e+06	1.88959e+06	2.02641e+06	1.84607e+06	1.22969e+06	1.7376e+06	1.50171e+06	1.5799e+06	1.34042e+06	1.7315e+06	1.79892e+06	2.48897e+06	1.94479e+06	1.78671e+06	1.9583e+06	1.59076e+06	1.90658e+06	1.9459e+06	1.60489e+06	2.33707e+06	2.12585e+06	2.1583e+06
1070.0459++	Pp3c4_28500V3.1.p	AGQVTVPPPSAPAAATKPSSPK	AGQVTVPPPSAPAAATKPSS[+80]PK	2	1070.05	111.78	112.24	2.03522e+06	1.69501e+06	1.58129e+06	2.13571e+06	2.2966e+06	2.08187e+06	1.39772e+06	1.89058e+06	1.62091e+06	1.72836e+06	1.49405e+06	1.96359e+06	2.03885e+06	2.70649e+06	944204	1.95143e+06	2.20161e+06	1.75753e+06	2.09023e+06	2.28665e+06	1.80276e+06	2.4538e+06	2.40536e+06	2.39543e+06
756.3980+++	Pp3c4_28500V3.1.p	AGQVTVPPPSAPAAATKPSSPKK	AGQVTVPPPSAPAAATKPSS[+80]PKK	3	756.398	41.95	101.04	19553	107886	19505.4	120513	51663.2	44864.4	100458	98234.9	50892.4	78129.8	43867.8	40201.5	53054	72141.3	109603	80264.8	46563	47160.7	67075.7	14028.4	67469.5	122632	49701.1	110550
834.8613++	Pp3c20_17480V3.3.p	AGSEVEQPPAFEAEK	AGS[+80]EVEQPPAFEAEK	2	834.861	43.57	119.07	27870.3	33882.8	17988	51308.5	108553	51058	75037.2	46988.7	24148.7	26786.2	30142.2	139009	74489.1	64958.5	62351.8	70704.4	46060.6	26605.5	48059.1	119667	31774.8	60689.4	106649	63755.7
474.7206++	Pp3c3_23220V3.1.p	AGSFLFAR	AGS[+80]FLFAR	2	474.721	66.14	118.27	132712	36465.5	16701	47252.2	49126.6	61503.3	57258.1	64866.2	29827.1	86230	21289	53264.6	128330	80381.8	42835.7	49813.9	92724.3	51362.1	72248.3	74904.4	45010.9	71423.5	45458.9	51559.8
851.8389++	Pp3c20_6700V3.1.p	AGSGNGVSESAEWESR	AGS[+80]GNGVSESAEWESR	2	851.839	121.07	119.91	20087.4	69459	46378	111313	43045.8	29342.3	23057.5	25747.8	18100.2	39081.1	54305.7	96265.9	38543.8	33178.7	12884.6	14946.3	68524.9	88636.8	104878	34812	171317	14552.7	30329.9	31168.1
642.2894+++	Pp3c2_30530V3.1.p	AGSVEKTEQGEPVDAAEK	AGS[+80]VEKTEQGEPVDAAEK	3	642.289	68.11	73.05	38639.6	45406.3	11259	19416.4	19299.1	132990	32068.5	10980.5	25398.1	32170.7	52163.8	15123.9	10630.2	16189	14829	27116.5	9589.65	23289.9	5693.64	32072.8	12774.8	24730.4	47467.7	28780.3
867.7236+++	Pp3c1_11420V3.1.p	AGSGATLSQSNSEADLAEVEDATVAK	AGSGATLSQSNS[+80]EADLAEVEDATVAK	3	867.724	82.56	119.61	71706.8	42781.9	103277	29357.7	65911.9	52211.5	53789.2	43616.1	70895	87621	161255	53208.2	29003.5	65596.9	44863.1	31969	113401	46782	53654.6	46674.2	66463.2	37316.4	67758.6	42516.9
794.0129+++	Pp3c20_22420V3.1.p	AGSLDFPKWSFDGSSTGQAEGR	AGSLDFPKWS[+80]FDGSSTGQAEGR	3	794.013	158.85	95.77	7433.85	11255.3	11389	139020	130453	189007	246352	267387	19867.4	12895.3	50067.2	89296.7	148745	154015	466388	347249	10119.2	30196.5	102146	75109	353506	418249	172573	202503
799.8642++	Pp3c9_17230V3.1.p	AGSSTTFLSPPNSPR	AGSSTTFLSPPNS[+80]PR	2	799.864	47.37	119.78	65149.3	142231	35151.6	269361	168731	50397.8	124613	38179.6	61612.6	105788	46925.7	85058.4	86118.6	49970.2	25528.4	67522.9	26487.8	26298.2	170800	49165.3	115623	100809	107695	51884.3
498.7599++	Pp3c11_21790V3.1.p	AGTGLTVAVK	AGT[+80]GLTVAVK	2	498.76	83.86	113.88	19144.6	57941.1	27687.9	37835.4	71922.2	58869.6	84137.5	43533.6	16341.5	27512.3	30062.1	32604	48859.3	81902.5	89403.7	42138.7	19909.3	51885.1	39322.4	70044.5	11612.3	74823.7	47101	46649.6
859.9035++	Pp3c1_36370V3.1.p	AGTPPPANGSNELISLT	AGT[+80]PPPANGSNELISLT	2	859.903	89.42	118.39	556381	259243	30019.8	270250	360476	331563	290853	177394	264810	118807	230681	139634	122913	381591	356952	348321	256176	175932	277147	418232	289929	337428	251374	269685
859.9035++	Pp3c1_36370V3.1.p	AGTPPPANGSNELISLT	AGTPPPANGS[+80]NELISLT	2	859.903	89.42	118.52	456886	293835	50174.9	284100	351129	333895	288247	356780	195677	44826.9	44620.1	164234	75772.3	324678	357316	364371	240436	111969	275483	380272	289929	356420	244004	306530
718.3180++	Pp3c4_26000V3.1.p	AGVAMAFSAGAATSK	AGVAM[+16]AFS[+80]AGAATSK	2	718.318	106.3	119.79	22440.8	40310.1	34480.7	88075.9	59660.4	46749.6	72134.6	24285.4	23831.3	20283.8	20157.1	125551	53341.5	91321.7	28136.4	30308	16921.8	68540.5	99905.1	312869	372953	95527.1	46423	77061.7
881.8951++	Pp3c19_6040V3.1.p	AGVSGPATSPTPSPGMPR	AGVSGPATS[+80]PTPSPGM[+16]PR	2	881.895	73.31	95.03	128426	303244	76931.2	77644.3	137444	97825.7	63804.8	23482.8	95569.4	142859	17036.5	78460.6	89947.1	20267.2	94047.6	50077.8	133030	92545.4	326834	114022	204851	19207.9	58436.2	15520.8
873.8977++	Pp3c19_6040V3.1.p	AGVSGPATSPTPSPGMPR	AGVSGPATS[+80]PTPSPGMPR	2	873.898	73.31	119.87	610017	30825.9	40696.4	20871.4	22473	21093.9	79841.3	20660.7	15643.8	13844.2	15963.8	20953.7	16837.4	10614.7	18282.1	34457.5	17506.7	16849.5	230944	11752.3	13277.9	11068.6	30307.7	12135.2
949.9176++	Pp3c11_4770V3.3.p	AGYSPGPSQESVQGLADR	AGYS[+80]PGPSQESVQGLADR	2	949.918	111.43	119.75	44020.5	44271.3	20126	59776.2	35015.2	35048.5	39906.1	36989.6	44677.6	29589.9	29804.4	30560.4	48362.9	41315.7	67357	47637.7	35142.5	25083.2	39129.9	60340.8	45650.5	36605.5	55637.6	46119.9
935.4102+++	Pp3c5_12440V3.1.p	AHDLQPSTSQPEFEPDDSEVSPRR	AHDLQPSTSQPEFEPDDS[+80]EVSPRR	3	935.41	64.55	119.88	27067.1	55624.5	18592.6	64958.1	102580	44702.6	80335.2	78964.4	26985.4	36151.6	15883.7	49230.7	83142	72295.6	90815.3	112818	38357.8	41056.8	63940.6	75669.7	126812	77449.7	91561.3	94886.5
883.3765+++	Pp3c5_12440V3.1.p	AHDLQPSTSQPEFEPDDSEVSPR	AHDLQPSTSQPEFEPDDSEVS[+80]PR	3	883.376	100.81	119.71	48244.4	22645.4	21041	33718.4	133388	105780	116592	125583	27567.6	36370.9	57725.8	40145.1	121328	67724.6	39531.7	419447	24799.4	25231.8	87698.6	146979	181854	157274	174331	115924
935.4102+++	Pp3c5_12440V3.1.p	AHDLQPSTSQPEFEPDDSEVSPRR	AHDLQPSTSQPEFEPDDSEVS[+80]PRR	3	935.41	64.55	119.88	39010.1	52791	23872.7	83626.5	74724.4	64605.5	87386.5	74221.2	27387.7	48205.7	16517.6	55265.1	77666	70522.3	90826.6	115122	45448.6	47334.1	67457.5	74206.3	119951	70015.2	89813.5	91156.2
704.0632++++	Pp3c10_15340V3.1.p	AHGAAVGLPTEEDMGNSEVGHNALGAGR	AHGAAVGLPTEEDM[+16]GNS[+80]EVGHNALGAGR	4	704.063	102.65	119.91	30457.5	174860	38430.5	89435.1	95829.9	135189	129452	116952	97874.7	43407.1	92658.1	171954	102979	93931.8	157857	81331.7	123869	81454.9	142010	149157	410637	157320	15283.5	195045
933.0835+++	Pp3c10_15340V3.1.p	AHGAAVGLPTEEDMGNSEVGHNALGAGR	AHGAAVGLPTEEDMGNS[+80]EVGHNALGAGR	3	933.083	102.65	119.89	26215.3	28895.9	10613.2	95082.9	40802.2	20431.7	64209.5	33186.1	23204.9	22790.9	20777	38668.9	44510.4	36111.5	24666.5	72097.5	28506.1	23990.6	21325.7	24270	49941.1	39213.9	28637.5	43803.8
921.7215+++	Pp3c25_670V3.1.p	AHGTAVGLPSDADMGNSEVGHNAMGAGK	AHGTAVGLPS[+80]DADM[+16]GNSEVGHNAM[+16]GAGK	3	921.721	140.59	108.14	39972.7	470555	170407	381600	688790	747347	278276	463413	100183	276962	181459	390593	882976	584794	520724	251822	304013	170728	471075	591411	597923	544968	599090	487817
916.3898+++	Pp3c25_670V3.1.p	AHGTAVGLPSDADMGNSEVGHNAMGAGK	AHGTAVGLPS[+80]DADM[+16]GNSEVGHNAMGAGK	3	916.39	140.59	119.9	41273.9	16104.7	12812.9	113637	55380.3	27598.1	168350	115288	19699.4	22472.8	18530.6	51150.5	31092.7	292586	38335.2	86766.3	11736.1	50332.2	14129.9	31861.5	28566.9	95503.3	53730.7	67601.3
921.7215+++	Pp3c25_670V3.1.p	AHGTAVGLPSDADMGNSEVGHNAMGAGK	AHGTAVGLPSDADM[+16]GNS[+80]EVGHNAM[+16]GAGK	3	921.721	140.59	108.14	62788.3	472236	149629	374631	578425	752467	349582	448614	148329	241718	182608	387233	877406	598077	550411	324081	268376	167798	562311	568604	603725	566295	622281	491182
916.3898+++	Pp3c25_670V3.1.p	AHGTAVGLPSDADMGNSEVGHNAMGAGK	AHGTAVGLPSDADM[+16]GNS[+80]EVGHNAMGAGK	3	916.39	140.59	119.92	44687	28829.2	69992.3	267397	75190.4	16319.9	169555	121209	16063.1	60854.7	75097.9	164292	21136.5	295212	73001.9	93655.1	47237.9	131077	64981.1	34682.2	29399.7	99002.9	55029.2	71206.3
916.3898+++	Pp3c25_670V3.1.p	AHGTAVGLPSDADMGNSEVGHNAMGAGK	AHGTAVGLPSDADMGNS[+80]EVGHNAM[+16]GAGK	3	916.39	140.59	119.92	48845.7	34566	41006.7	303427	94030.8	25953.2	226785	118893	31699.6	27835.8	33367.3	128353	47196.6	300932	146247	170927	20387.1	115576	78056.1	65697	53639.8	100595	80525.3	111615
709.8192++	Pp3c21_21410V3.1.p	AHSEVSEEVPVR	AHS[+80]EVSEEVPVR	2	709.819	99.47	96.51	139129	28983.5	85264.3	41419.3	66351.1	65021.5	75705.6	51098	44453.5	53978.5	34951.9	62751.4	66096	28044.6	86431.6	83777.8	106842	49021.1	42742.7	94894.3	37494.2	19794.4	68197.8	12822.6
948.4122++	Pp3c16_9890V3.1.p	AHSPPTSELENNGSFTK	AHS[+80]PPTSELENNGSFTK	2	948.412	66.5	119.83	154798	88272.4	22745.5	168554	94359.4	74178.3	165144	52823.7	48984.3	122056	49004.9	179395	91134.5	125810	143225	137884	178989	103818	173236	98022.8	226373	115310	64308.3	152722
632.6106+++	Pp3c16_9890V3.1.p	AHSPPTSELENNGSFTK	AHSPPT[+80]SELENNGSFTK	3	632.611	66.5	119.76	73006.5	110942	96696.1	111482	46694.6	66098.6	112367	34973	38793.8	77910.5	31758.2	103512	26462.9	74225.1	76192	63114.7	137855	63368.9	101888	78670.3	123454	66415	61484.6	104153
632.6106+++	Pp3c16_9890V3.1.p	AHSPPTSELENNGSFTK	AHSPPTS[+80]ELENNGSFTK	3	632.611	66.5	119.76	64148.7	112670	20607.5	109181	24876.9	47937.9	112380	34998.9	21719.5	58360.1	20561.1	102402	28159.2	69268.2	68412.8	80472.3	135553	63371.8	101579	28266.1	121939	66368.4	60685.7	22896.6
568.7892++	Pp3c22_7690V3.1.p	AIALTVDTPR	AIALTVDT[+80]PR	2	568.789	52.13	119.85	47458	26128.4	23660.5	60619.5	57136.4	37174.9	89414.7	34244.5	35666.8	38315.5	59502	57738.1	56438.8	100343	91075.4	57754.4	65363.7	34043.9	51191.1	77833	31875.1	70424.5	16972.9	64562.4
756.3405++	Pp3c21_7720V3.2.p	AIDEEQLSGGSGLR	AIDEEQLS[+80]GGSGLR	2	756.341	30.61	119.86	251804	257365	36055.2	194630	188619	168156	172181	123968	227083	39814.4	43944.5	260424	121499	210846	40123.6	30927.3	352987	103413	260880	208645	35524.4	140447	21132.4	163675
821.3671++	Pp3c7_25280V3.1.p	AINPTFAEGSQSSPR	AINPTFAEGS[+80]QSSPR	2	821.367	96.15	119.79	224584	198536	239511	192114	269982	227292	143856	199014	189846	213606	299929	244582	196987	223559	162159	218687	316555	192119	244459	195965	205997	159301	193699	264356
821.3671++	Pp3c7_25280V3.1.p	AINPTFAEGSQSSPR	AINPTFAEGSQS[+80]SPR	2	821.367	96.15	119.79	224119	212519	241547	194032	275019	230698	173285	224983	184069	202855	285113	244582	196879	232578	162156	218687	312403	148412	229387	186900	201939	158899	204128	265631
821.3671++	Pp3c7_25280V3.1.p	AINPTFAEGSQSSPR	AINPTFAEGSQSS[+80]PR	2	821.367	96.15	119.85	237497	1.29911e+06	241398	194032	238758	211585	100497	172043	207844	204145	276936	233767	197134	230493	162200	224684	314829	148438	239031	185305	211099	159301	197181	262325
517.7552++	Pp3c8_21730V3.1.p	AIPGGISSPR	AIPGGISS[+80]PR	2	517.755	44.59	103.63	120756	60293.9	37031.8	12517.3	51501.5	49040.8	24964	36120.3	34422.5	23380.4	29595.4	11609.5	22916.1	46862	30284.7	22669.2	23478.1	32651.2	13012.6	27445.9	24300.9	16086.5	21079	26125.6
437.6946++	Pp3c1_24111V3.1.p	AISFNSR	AIS[+80]FNSR	2	437.695	43.45	101.01	268476	164950	97595.1	22322.8	35001.1	23408.9	41341.7	108578	68725.5	102098	86190.6	50996.1	21701.9	22959.7	8308.21	15460.2	37832	34357.1	9560.4	47179.1	12420.4	21044.2	17175.4	17539.7
561.2712++	Pp3c16_23230V3.1.p	AITSGVGPSPR	AITS[+80]GVGPSPR	2	561.271	23.94	116.46	200406	39539.3	308725	344391	64192.8	14395	263172	475286	516782	511585	219264	63955	105465	74411	95702.4	128339	308880	31277.4	16124.1	104372	46474.2	119479	63034.9	144487
812.8757++	Pp3c20_6790V3.3.p	AIYDPNAPLCVSPK	AIYDPNAPLC[+57]VS[+80]PK	2	812.876	63.83	48.34	829922	507593	2.47722e+06	519077	2.6194e+06	995123	520195	1.83327e+06	2.26203e+06	969763	82686.9	900612	1.57823e+06	1.37349e+06	769519	1.55598e+06	1.113e+06	638628	425817	1.89556e+06	384740	2.30582e+06	1.17842e+06	1.22195e+06
785.0247+++	Pp3c2_26690V3.1.p	AIYLPTQGTSELAEVHGEDDK	AIYLPTQGTS[+80]ELAEVHGEDDK	3	785.025	80.46	65.47	13371.9	33013.9	16719.3	16492.1	27687.3	19061.8	48655.6	27643.1	28017.5	28691.3	32576.7	15442.8	35459.8	21772.2	42823	51881.4	25107.3	20513.3	30055.6	27146.6	31376.9	9035.4	25553.9	23664.9
1207.5158++	Pp3c8_24280V3.1.p	AKAESEAEDGSGDAETAATTPTPK	AKAES[+80]EAEDGSGDAETAATTPTPK	2	1207.52	78	96.69	19534.8	29187.7	33588.6	77868	55319.4	76941	78414.1	87769.8	23327.1	45820.8	81617.7	78951.1	82266	68077.2	38757	65806.9	39299.9	55088.6	38294.8	93764.3	55394.2	15716.5	22478.3	84944
544.5714+++	Pp3c2_4410V3.1.p	AKSGPVPPVTPVSR	AKS[+80]GPVPPVT[+80]PVS[+80]R	3	544.571	37.9	74.63	110712	10086.6	35334.1	18418.7	22335.8	8726.65	7385.78	20610.7	19694.3	74251.3	208778	9696.78	16812.5	23715.6	14664.5	15945.5	27714.3	17411.8	11434.4	10414	5435.72	6201.09	23365.8	5678.34
434.2204++	Pp3c3_34440V3.1.p	AKTPATAK	AKTPAT[+80]AK	2	434.22	29.19	26.26	27460.3	18407.7	12856.2	12143.5	26385.9	8144.92	6978.33	8381.82	21091.4	18150.4	90066.9	26136.3	35148.4	7499.51	21584.7	8593.92	12587	12973	8586.1	7850.96	6279.22	7697.52	17644.8	6489.11
730.6044++++	Pp3c13_11750V3.1.p	AKVPIDMGDETESKPSYLSIPSFRR	AKVPIDM[+16]GDETESKPSYLSIPS[+80]FRR	4	730.604	31.82	59.57	33838.7	13435.3	8173.97	16870.8	25394.7	38598.4	23059.2	30669	13481.1	12226.7	12909.4	12668.1	88866.1	14654.3	19887.7	41236.3	15652.1	10001.1	28491.8	14956.6	20483	41932.1	19408.8	19588.8
1159.4821++	Pp3c16_11440V3.1.p	ALAIVSDFSGDGGGGGGGGGSEEER	ALAIVSDFSGDGGGGGGGGGS[+80]EEER	2	1159.48	145.02	119.66	14415	24058.5	15001.1	21254.4	112353	36348.9	70723.6	64270.3	49583.6	21008	79580.3	40390.4	92024.8	83930.2	62949.3	37434.8	32805.2	29287.5	78037.8	79915.8	123997	25552.2	73236.8	35386.8
531.7708++	Pp3c21_13710V3.1.p	ALAPSLASPR	ALAPSLAS[+80]PR	2	531.771	37.12	118.84	45857.7	29069.5	18572.1	12956.8	33078.8	21455.2	49969.4	16985.1	27129.7	14478.7	29229.7	24103.7	11597.2	17480	19685.2	16064.2	30267.1	17854.6	19871.5	47822.2	12731.2	15585.9	34737.3	27648
537.7526++	Pp3c12_23510V3.1.p	ALDTFGSRK	ALDTFGS[+80]RK	2	537.753	36.15	79.08	391300	143659	36367.8	15841.8	49296.5	149546	151156	35998	77736.3	114567	70166.3	27230.2	23445.1	25574.9	46477.1	79643.5	52262.2	176254	6230.61	14708.4	10913.5	72427.7	75093.4	60548
769.8248++	Pp3c15_19310V3.1.p	ALEYDNSPHAWR	ALEYDNS[+80]PHAWR	2	769.825	63.27	8.72	442213	106118	24796.8	55006.8	801394	520625	69289.1	22484.6	83426.6	105292	23002.5	646022	36627.1	636587	543069	49588.5	96711.8	505690	912543	37891.2	758115	39263.6	34201.3	88566.1
959.4695++	Pp3c24_9710V3.2.p	ALLADENQGNSPLLPGTK	ALLADENQGNS[+80]PLLPGTK	2	959.47	78.14	117.51	115697	47783.2	43587.4	95048.6	139640	72884.8	139659	116096	53016.1	60610.3	53717.1	124881	126774	124659	95172.4	107191	617441	38066.1	117895	88797.4	98409.1	144573	251320	80201.6
615.3307++	Pp3c10_4760V3.9.p	ALLSPPPIDVK	ALLS[+80]PPPIDVK	2	615.331	68.9	119.77	36005.4	190156	31630.8	166087	463315	497199	161939	618484	86258.1	228476	169450	152867	560051	548639	770733	183432	80688	184248	456622	200804	442372	308343	389345	280222
723.3449++	Pp3c17_18740V3.1.p	ALPQGSGGFSFIGK	ALPQGSGGFS[+80]FIGK	2	723.345	29.74	77.81	328003	60320.4	70827.4	151789	34761.5	64253.1	21835.1	35125	150613	166398	164672	208290	29869.8	56803.9	85603.5	19472.5	93039.6	148716	65724.9	54259.1	27027	16540.4	51969.7	14312.8
491.2601++	Pp3c10_25170V3.2.p	ALQLSLTR	ALQLS[+80]LTR	2	491.26	57.91	119	142859	130136	144372	179522	181144	185656	218104	227094	134853	113942	31894	143146	225557	235694	235844	294317	210952	109160	159005	179416	135078	271334	151114	230122
450.7206++	Pp3c10_14590V3.4.p	ALQSFVR	ALQS[+80]FVR	2	450.721	47.97	119.86	14276.9	11481.2	28936	24271.6	14320	22884.7	19436.4	26473.5	20534.6	35279.9	44188.3	19361.5	13075	28398.9	14941.5	22579	23318	18239.2	15722.6	25099.7	11820.3	13693.6	23693.2	25949.7
806.7161+++	Pp3c14_22720V3.1.p	ALQSQSFGAVGDDRVTPALDYK	ALQS[+80]QSFGAVGDDRVTPALDYK	3	806.716	71.73	59.45	25635.3	27996.4	23642.2	118517	81228.9	143527	111384	171319	29995.2	28572.6	74077.5	63760.7	166476	136846	141719	169154	19129.8	29473.9	91990.5	77989.3	136402	169604	181815	140049
765.8329++	Pp3c14_22720V3.1.p	ALQSQSFGAVGDDR	ALQSQS[+80]FGAVGDDR	2	765.833	122.74	119.93	348081	359917	44440.8	513126	807253	382952	451151	375923	460926	78347.3	27352.5	617466	543432	542707	503503	487102	111878	332030	592429	456230	500582	324257	469368	555009
806.7161+++	Pp3c14_22720V3.1.p	ALQSQSFGAVGDDRVTPALDYK	ALQSQS[+80]FGAVGDDRVTPALDYK	3	806.716	71.73	119.33	17025	45672.4	18095.2	118068	110185	139772	114039	171162	66403.2	65125	68950.8	68519.3	177746	145094	148153	168870	52565.2	35553.1	101770	58496.7	133375	212891	184345	140505
713.3605++	Pp3c7_4630V3.1.p	ALSAIQNAGPLYK	ALS[+80]AIQNAGPLYK	2	713.361	27.26	119.88	84266.3	31878.1	51879.4	49053.1	60090	56480.2	25609.9	46895.1	49327.2	26015.2	63740.6	35619.9	53340.5	36574.5	44288	74924.3	43733.1	42161.1	42258.9	27383.4	46381.3	55522.3	70021.2	41470.6
561.2712++	Pp3c14_3350V3.2.p	ALSPGDNVIR	ALS[+80]PGDNVIR	2	561.271	28.62	119.87	108867	20946.1	259078	119196	84337.5	291098	51909.6	59616	249251	142331	225467	43067.9	92426.3	343257	114549	67513.6	95044.4	101781	62989.1	24460.4	89657.7	61464.5	189370	102429
635.6336+++	Pp3c20_6950V3.1.p	ALTDGQELDAAGAPRSPR	ALTDGQELDAAGAPRS[+80]PR	3	635.634	43.84	119.92	88604.1	44100.1	31414	47449.5	94289.7	76829.8	74349.7	32347.4	46984.6	31737.6	25499.7	39415.6	78792.1	69280.4	86044.9	14654.5	77544.1	46818.4	53983.2	78460.1	79215.9	87658.4	90476.3	79827.6
778.3536++	Pp3c5_12340V3.1.p	ALTGDLEGTNSLER	ALTGDLEGTNS[+80]LER	2	778.354	97.81	119.92	114707	237324	257012	418417	540096	605171	341883	233130	135977	136564	56604.4	359626	661347	400411	329580	515769	151688	215534	366673	256762	682614	550728	167246	653178
722.3496++	Pp3c5_3970V3.1.p	ALYNDFPVLSPK	ALYNDFPVLS[+80]PK	-	-	62.96	-	8853.46	40059.3	16130.6	19487.8	112028	114837	104190	55484.5	58022.3	17429.7	37274.9	15166.9	69003.6	28681.3	99466.2	54415.1	24544.5	37881	47155.5	16282.6	66054.6	84297.6	32557.3	89233.4
705.3574++	Pp3c6_20180V3.1.p	ALYNDLPVLSPK	ALYNDLPVLS[+80]PK	2	705.357	51.63	119.82	129683	39380.1	69303.2	32198.4	110147	65170.4	59463.7	76653	110848	48996.5	30375.5	22556.9	24189.8	17658.9	28582.1	64257.9	20065.7	39355.3	27264.3	18552	26399.7	79263.2	46240.7	29907.5
936.3997++	Pp3c9_17500V3.1.p	AMDANFSTSFPAIFEK	AM[+16]DANFSTS[+80]FPAIFEK	2	936.4	71.6	117.17	19357.1	37236.3	8495.7	59111.6	83134.9	134444	58045.5	71157.2	35615.9	10402.5	8026.54	26049.3	94774.3	68257.8	101429	54352.7	24630.7	12448.5	16733.4	62430.3	135392	107392	80233.2	50379
637.7703++	Pp3c21_16620V3.1.p	AMSESNIDALK	AM[+16]S[+80]ESNIDALK	2	637.77	54.09	106.04	19395.1	48097.5	22599.5	36819.9	23916.1	21097.9	12897.6	8617.22	19774.1	18678.8	57987	36777.3	15659.6	7455.66	17529.9	9333.92	14697.8	20409.8	60200.1	16314.8	41192.1	14764.1	8199.48	12423.3
579.2672++	Pp3c7_24050V3.2.p	AMSGDLAVVAK	AM[+16]S[+80]GDLAVVAK	2	579.267	46.43	106.53	57917.6	36209	24650.8	19295.6	45802.1	85319.5	13951.6	129349	45952.5	47053.7	49172.1	30441.3	76257.3	41491.1	53125.9	31583.1	43717.1	57119.3	63178.5	36747	40248.3	44586.1	38640.9	23265.6
731.3354++	Pp3c2_4740V3.1.p	ANAAANAGPVPSWR	ANAAANAGPVPS[+80]WR	2	731.335	47.65	19.25	68090.2	27785.8	69686.5	60989.7	28484.8	33267.5	38606.3	45997.9	41705.1	60457.5	62218.6	68194.1	40173.9	75716	42480	61154.7	75046.7	57652.5	26361.5	71455.8	32765.4	53392.7	61697.1	67814.6
618.8028++	Pp3c3_5740V3.1.p	ANAVELSPISR	ANAVELS[+80]PISR	2	618.803	61.04	119.89	66581	51477.6	25460.8	49378.3	87800.1	72970.1	72698.6	32246.4	76989.3	76411.6	25778.3	56296.3	62088.2	88257.4	57128.6	56488.5	101896	70475.1	106495	60320	32757.2	64436.7	73257	61934
855.8540++	Pp3c4_10880V3.1.p	ANEYGGATSPTGYSQK	ANEYGGATS[+80]PTGYSQK	2	855.854	101.41	94.9	233446	271537	140956	51342.8	46484.6	106876	114994	38014.7	145903	142167	84073.1	91751.7	89443	40189.6	85450.2	57822.7	450811	403649	340893	333880	191811	78176.1	91158.4	13403.9
855.8540++	Pp3c4_10880V3.1.p	ANEYGGATSPTGYSQK	ANEYGGATSPT[+80]GYSQK	2	855.854	101.41	95.66	47867.9	46984.2	132778	57711.7	49399.6	93945.2	130893	5631.14	155022	139664	25799.2	91563.6	91026.2	40180.9	67409	49386.9	154263	207330	82375.4	136236	19286	51105.6	83567.6	13410
616.2731++	Pp3c4_27650V3.1.p	ANLVNSSATMK	ANLVNSS[+80]ATM[+16]K	2	616.273	20.58	116.77	22203.9	61891	51735.7	51580.8	37749.2	28749.7	53641	71617.8	37675	50004.7	16127.5	35842.5	51521.6	46435.8	55217.9	93213.5	24753.9	35478.8	48620.4	103461	34439.2	35376.4	126249	21581.4
671.2877++	Pp3c3_8960V3.1.p	ANNAIGQTTDEK	ANNAIGQTT[+80]DEK	2	671.288	26.78	38.73	20810.1	32212.5	5978.89	7008.85	7184.22	8793.16	9563.9	18153.8	13820.6	38232.8	21807.9	7560.74	7367.1	24789.1	47544.2	37550.2	10478.8	14748.8	6492.24	27951.6	12796.2	15886.5	28667.7	49208.3
896.4375++	Pp3c16_12890V3.2.p	ANQNPFVPLEALPSSK	ANQNPFVPLEALPS[+80]SK	2	896.437	97.07	93.43	73102.2	45248.8	29798.5	849848	27922.5	21360.9	43574.8	63082.2	28379.1	43716.2	19150.5	1.08832e+06	34289.7	15726	18716.5	34687	27919.9	20827.9	13008.8	18572.8	1.01711e+06	42276.2	32519	13188.6
896.4375++	Pp3c16_12890V3.2.p	ANQNPFVPLEALPSSK	ANQNPFVPLEALPSS[+80]K	2	896.437	97.07	93.5	30440.8	45225.5	114725	849844	27894.3	21023.4	41852.4	38961.8	18220.8	17844.9	41165.2	1.08641e+06	39771.4	15676.9	9368.3	50633.5	29389.1	18704	21090.7	16485.3	1.01063e+06	41559	31999.2	12816.6
488.2207+++	Pp3c11_1080V3.3.p	ANRFSGPLDYSR	ANRFS[+80]GPLDYSR	3	488.221	52.26	119.83	58266.8	155369	29015.9	50595.3	75031.6	120714	62363.6	91696.5	26922.6	50678.7	233746	68169.1	90851.8	95440.2	106764	64490	28145.3	83539.5	113733	89086.3	139677	83013.6	28376.6	126238
749.9618+++	Pp3c26_2830V3.1.p	ANSEGGDDAGMKEEGETEAVR	ANS[+80]EGGDDAGM[+16]KEEGETEAVR	3	749.962	145.93	72.78	29297.5	36938.9	14191.1	12570.2	42260.1	32415.8	11317.7	47850.6	32769	56072.2	97795.2	18897.6	47402.6	10316.5	41363.6	8980.5	108047	45771	7363.86	10964.3	52203.6	86981.7	88301.4	34734.7
533.7445++	Pp3c2_30970V3.1.p	ANSIPVEEK	ANS[+80]IPVEEK	2	533.744	46.41	80.15	195314	143599	2.31826e+06	127635	13959.5	25590.9	21086.5	18125.1	137048	844429	815551	55476.6	25817	22177.3	36165.8	35196.9	134755	753901	20454.8	17663.6	101592	10524.6	9269.33	16349.8
841.3877++	Pp3c12_13780V3.1.p	ANSLAEIQEEEAAVK	ANS[+80]LAEIQEEEAAVK	2	841.388	59.42	119.88	94542.2	33329	109773	145196	50163.8	21119.7	39843.2	104381	84450.2	113692	91588.9	179041	84881.3	39509.1	36570.7	60643.4	86823.2	111676	104561	119041	54055.8	55007.3	84406.8	110145
809.8591++	Pp3c1_21540V3.1.p	APAELVAPDGGSPDSR	APAELVAPDGGS[+80]PDSR	2	809.859	104.81	116.13	62912.8	1.96525e+06	2.18741e+06	1.30238e+06	2.3358e+06	2.05095e+06	2.57257e+06	1.29699e+06	173264	351717	1.17161e+06	1.71442e+06	2.14018e+06	2.67506e+06	2.15285e+06	1.24251e+06	517833	216238	1.59553e+06	2.64965e+06	1.13916e+06	2.85419e+06	2.09811e+06	2.67301e+06
725.3843++	Pp3c4_20230V3.1.p	APARPFVAIVGGSK	APARPFVAIVGGS[+80]K	2	725.384	60.73	119.68	50367	54062.7	10848.2	53112.2	56413.8	49333.6	50902.2	50241.7	32120.6	38646.2	13968.2	38557.6	53235.1	72323.7	92735.9	51615.5	31353.3	30152.8	32722.1	44688	42516.6	54090.1	73268	52472.6
890.3664++	Pp3c14_4330V3.1.p	APEELVAPDSGSPDCR	APEELVAPDS[+80]GSPDC[+57]R	2	890.366	111.76	119.67	283720	532760	877838	968757	1.63749e+06	922897	2.39125e+06	1.13136e+06	621270	807084	687841	1.20604e+06	1.05318e+06	1.40626e+06	1.21743e+06	1.21299e+06	1.1083e+06	559204	557367	1.45673e+06	809669	2.00379e+06	1.33903e+06	1.47754e+06
593.9134+++	Pp3c14_4330V3.1.p	APEELVAPDSGSPDCR	APEELVAPDSGS[+80]PDC[+57]R	3	593.913	111.76	119.84	141286	680424	1.00113e+06	306445	1.72488e+06	1.00611e+06	2.53985e+06	1.22115e+06	140661	938775	796257	1.32565e+06	1.20844e+06	1.52598e+06	1.33024e+06	1.03165e+06	1.1361e+06	646465	677569	1.61435e+06	905827	2.14374e+06	1.45557e+06	1.25549e+06
886.3747++	Pp3c14_3750V3.1.p	APGGYNSDEEIPSEVK	APGGYNS[+80]DEEIPSEVK	2	886.375	83.17	13.92	318265	70084.4	16826.5	48648.6	46695.3	55238.3	31979.9	37344.6	50933.2	105220	92578	170101	43023	157230	34048.5	24860.7	126506	39014.4	138990	198154	225121	27196.8	56482.9	459697
1211.5203++	Pp3c22_14530V3.1.p	APITQQLPGESDEEYAEYSSK	APITQQLPGES[+80]DEEYAEYSSK	2	1211.52	42.47	119.87	11836.9	21475.9	12639.4	11343.1	64474	24438.3	120857	77693.8	25048.4	22102.6	20728.2	56794.6	33067.8	26139.7	39209.7	130112	16180.4	12170.3	43105.5	23340.9	77768.2	21669.1	91751.7	47191.5
579.2732+++	Pp3c16_16830V3.2.p	APLSFDELSPSVTHR	APLSFDELS[+80]PSVTHR	3	579.273	41.59	59.88	10815.1	8555.29	16988.5	13598.5	65318.3	36935.6	32439.5	20833.1	18828.5	16771.9	18032.6	14789.3	15352.9	26452	28847.8	26503.8	10567.4	14160.2	19647.1	20722.9	41538.2	18285.5	30447.8	22897.6
729.3190++	Pp3c4_8110V3.1.p	APPVANSSPPPTDQ	APPVANS[+80]SPPPTDQ	2	729.319	85.64	80.69	4.01939e+06	1.33459e+06	5.08044e+06	208572	260300	1.17218e+06	1.13297e+06	391115	4.19601e+06	3.94301e+06	4.19155e+06	284979	463288	1.01782e+06	12760.9	490513	269808	3.46412e+06	352297	608950	26691.6	508420	406585	16237.6
729.3190++	Pp3c4_8110V3.1.p	APPVANSSPPPTDQ	APPVANSS[+80]PPPTDQ	2	729.319	85.64	80.36	4.02441e+06	1.39024e+06	5.20608e+06	174323	297102	1.17546e+06	1.11383e+06	541774	4.21914e+06	4.14659e+06	4.19918e+06	336871	440069	1.02009e+06	86818.2	500875	1.39826e+06	3.38806e+06	365449	690170	77671.2	542367	535956	20849.5
905.4610++	Pp3c10_19890V3.1.p	APSLHNLLESIPDPVK	APS[+80]LHNLLESIPDPVK	2	905.461	60.91	16.31	20839	46621.7	15112.9	123673	117743	36916.8	45470.7	27182.5	42964.7	19643.9	6929.46	63069.5	63750.9	20618	72951.3	96115.1	34266.9	8898.35	53243.1	103187	62092.8	33047.8	42696.7	90848.8
636.3048++++	Pp3c15_5020V3.1.p	APSPERSPEPERAPEPEPAPPPK	APS[+80]PERSPEPERAPEPEPAPPPK	4	636.305	75.12	101.96	1.24733e+06	364999	1.05595e+06	1.10191e+06	1.17501e+06	837585	1.0086e+06	777096	978789	97800.6	223168	922228	1.01052e+06	1.21053e+06	146247	755119	617791	434140	694020	931406	623334	1.07765e+06	632979	1.02974e+06
848.0706+++	Pp3c15_5020V3.1.p	APSPERSPEPERAPEPEPAPPPK	APSPERS[+80]PEPERAPEPEPAPPPK	3	848.071	75.12	101.88	497364	511630	356934	524119	476646	418296	368253	350108	403667	392541	321985	420460	408753	448654	470116	371435	558109	414505	423400	369119	477197	388323	339133	418556
1077.9630++	Pp3c13_20520V3.1.p	APTAESNGNGSSAEVEEQVAK	APTAESNGNGS[+80]SAEVEEQVAK	2	1077.96	128.11	101.51	165629	274750	329284	193726	256792	144991	170760	105228	119775	269500	208624	258524	158828	227992	133417	94612.6	261941	263781	205235	203024	152939	138718	150205	157903
1077.9630++	Pp3c13_20520V3.1.p	APTAESNGNGSSAEVEEQVAK	APTAESNGNGSS[+80]AEVEEQVAK	2	1077.96	128.11	101.39	29663.4	167493	244732	185675	178936	99341.6	144853	67292.6	134200	227538	35641.5	200226	33101.4	137243	18726.3	13960.3	200843	71790.6	128697	153907	95239	78292.2	138045	107157
747.3478++	Pp3c10_19890V3.1.p	APVAPAVSVADSDSK	APVAPAVS[+80]VADSDSK	2	747.348	29.31	113.14	54826.3	13098.5	19827.1	28811.7	14596.8	18225.9	43903.1	63538.2	29134.5	18565.6	46706.3	25381.7	32204.4	21323.1	22727.7	68874.3	30491.2	22054.6	102429	28416.7	30623	35080	64857.3	30487.8
1221.6509++	Pp3c9_24360V3.1.p	APVFGSVGVTVLPKSNFVFGAIR	APVFGSVGVTVLPKS[+80]NFVFGAIR	2	1221.65	17.84	85.83	8262.84	11484.4	8913.27	6911.65	7827.47	8756.43	7007.51	16978.6	10844.8	12870.1	18224.1	7744.1	7741.81	8116.94	11783.7	14250	7928.41	7488.18	5948.43	7153.85	9595.64	7339.99	31148.9	10401.4
812.6816+++	Pp3c5_19880V3.1.p	AQGPMPSSEYEHSSIAATIRK	AQGPM[+16]PSSEYEHS[+80]S[+80]IAATIRK	3	812.682	22.87	107.82	11396.6	12045.5	18581.2	17701.2	67032.9	49046.7	15409.6	24313.2	18387.1	17084.7	32712.5	49400.8	16249.9	24189.2	11326.8	16814.2	31871.7	58395.5	67895.6	18788.8	15717.1	26370.8	18543.4	23415.2
597.2670+++	Pp3c22_17930V3.1.p	AQNAPTENAAPATSPGGR	AQNAPTENAAPAT[+80]SPGGR	3	597.267	117.5	70.02	1.28693e+06	263408	2.52143e+06	69554.6	138754	442993	6956.44	26897.9	1.44255e+06	1.90575e+06	1.01766e+06	12080.4	184460	875667	358176	14842.2	772521	1.65877e+06	102507	10934	21944.7	381819	37518.7	214607
597.2670+++	Pp3c22_17930V3.1.p	AQNAPTENAAPATSPGGR	AQNAPTENAAPATS[+80]PGGR	3	597.267	117.5	70.01	3.7075e+06	451824	2.10664e+07	928122	1.40864e+06	1.07128e+07	1.22248e+06	137489	1.44991e+07	1.95375e+07	1.71852e+06	220160	2.84348e+06	9.74356e+06	2.2069e+06	3.23068e+06	6.83666e+06	1.51183e+07	696552	757891	327495	3.0073e+06	133498	2.76502e+06
501.2262++	Pp3c22_13770V3.1.p	AQSEIAFR	AQS[+80]EIAFR	2	501.226	51.36	112.8	90318.3	173861	160728	62646.2	61087.2	73500.2	192210	109692	50527.4	177690	117358	101046	73052.6	77059.6	118911	110547	214002	118077	62321.3	108585	38602.5	83528.7	194886	98762.5
880.8704++	Pp3c15_3450V3.1.p	AQSNSSSTSAEEVLDR	AQS[+80]NSSSTSAEEVLDR	2	880.87	159.72	119.76	34358	260124	159726	84430.5	86893.5	29166.6	29268.6	30349.3	79989	60401.8	321536	157286	41735	500077	23734.4	26139.8	70885.6	332365	372313	53619.8	153702	382730	32440.4	40490
749.0042+++	Pp3c15_3450V3.1.p	AQSNSSSTSAEEVLDRVQEK	AQS[+80]NSSSTSAEEVLDRVQEK	3	749.004	75.52	45.17	19630.4	44993.2	31669.6	34623.9	28720	14395	12641.7	20764.5	34739.9	29967.3	21619.8	35603.5	17827.4	10270.9	14062.8	60738.9	20908	50071.4	46558.5	11485.2	62499	12130.9	19975.9	16331.6
880.8704++	Pp3c15_3450V3.1.p	AQSNSSSTSAEEVLDR	AQSNSSSTS[+80]AEEVLDR	2	880.87	159.72	112.07	33154	20225.9	33572.6	23955.8	35848.4	81312.9	21323.9	11373.5	25943.1	80016.9	25468.3	41773.4	14957.1	17087.1	31178.9	37775.6	46295.8	305403	43965.7	15111.9	57731.5	15493.7	47370	12835.8
921.9045++	Pp3c17_11390V3.1.p	AQWSSSPQSGVSSPTTR	AQWSSSPQSGVSS[+80]PTTR	2	921.905	62.49	106.56	36769.1	31619.2	43051.2	30191.7	57910.2	37140.1	33160.1	42408.5	95248.5	21324.4	58042.8	45117.7	39964	40593.1	23409.6	24440.3	23834	41566.7	42321.3	68369.9	145997	31630.1	49140	25999.2
506.2434+++	Pp3c2_28440V3.2.p	ARKSDVGGYLNEK	ARKS[+80]DVGGYLNEK	3	506.243	64.36	88.28	74792	36031.4	22223	23739.2	18566.8	44150.7	42209.4	8935.11	62928.3	34620.4	16590.7	23125	26846.3	11440.8	8388.35	12318.5	45423.9	49284.7	14964.3	25902	6480.64	21725.1	13162.9	7314.04
849.7058+++	Pp3c18_6550V3.1.p	ARMLAQVEEGDSSSSGGEEALTSR	ARMLAQVEEGDSSSSGGEEALTS[+80]R	3	849.706	27.65	19.78	13399.3	18660.9	16997.7	19357.8	21156.1	24161.4	13888.7	11301.2	33261.3	20193.9	36526.1	14371.6	19249.5	34369.7	16734.1	12487.6	32475.1	16645.5	21880.2	21450.3	34727	26654.8	10530.6	21746.2
712.9901+++	Pp3c7_24683V3.1.p	ARNDVVESEEEEPEIRR	ARNDVVES[+80]EEEEPEIRR	3	712.99	79.39	102.63	26232	17789.6	30430.6	61700.8	103001	125441	81883.6	124924	56689.7	20362.8	19857.5	62959.8	82176.9	98230.9	100553	123935	34670.8	50912	79790.2	50501.7	103215	114994	121305	96082.5
964.9229++	Pp3c11_19567V3.1.p	ARNSEGEEEFSEVPIR	ARNS[+80]EGEEEFSEVPIR	2	964.923	98.7	119.58	42405	282618	20340.5	536469	953718	359688	797197	402351	32492.3	99989.7	35362.9	565092	526561	530927	480303	443989	50222.9	322453	836601	432068	788408	347492	616531	464771
807.3699+++	Pp3c5_23050V3.1.p	ARQEISAVPSSYFSGQLDPCK	ARQEISAVPSS[+80]YFSGQLDPC[+57]K	3	807.37	66.28	69.56	30934.2	31365.2	17239.5	50282.3	39351	38727.5	48831.3	69286.1	26788.5	30355.5	20895.4	38223.8	60767.6	76415.9	49016.3	39907.4	24989.1	42025.6	36214.7	66252.1	36053.9	106380	95714.8	80381.6
807.3699+++	Pp3c5_23050V3.1.p	ARQEISAVPSSYFSGQLDPCK	ARQEISAVPSSYFS[+80]GQLDPC[+57]K	3	807.37	66.28	72.21	19887	22619.7	9581.84	51597.9	36929.4	39146.4	53661.2	71312.9	38107.9	20504.8	18387.8	37705.1	72258.1	60927.7	52671.7	52917.8	21304.5	35114.6	37449.1	47921.6	65091.1	109165	96837	81228.8
703.8612++	Pp3c5_6120V3.1.p	ARSLTLADPLNR	ARS[+80]LTLADPLNR	2	703.861	42.07	111.37	223582	79743.8	19635.4	93677.2	116410	42476.9	141369	142184	100114	43337	123195	66564.3	97420.3	102723	52221.8	86684.1	89943.7	52482.4	66083.1	82507.3	60433	127297	152312	123838
598.7822++	Pp3c21_13710V3.1.p	ARSPNFTAPR	ARS[+80]PNFTAPR	2	598.782	47.48	80.33	171182	33521.1	168525	17215.3	41536.7	76737.5	70644.5	44615.2	160962	138145	89050	15551.7	34865.7	49058.1	9404.86	28005.7	95609.6	125677	13345	8256.35	13222.8	40476.1	16984	9307.61
748.8665++	Pp3c1_27480V3.10.p	ARTPTPGEYLGVR	ART[+80]PTPGEYLGVR	2	748.866	59.07	119.9	772945	1.00922e+06	100119	1.07432e+06	1.08164e+06	1.06002e+06	1.1407e+06	1.26107e+06	638217	184205	379653	827893	1.0727e+06	737380	56098.1	922624	1.05253e+06	595634	685639	1.05996e+06	1.01308e+06	1.56937e+06	905718	1.5047e+06
748.8665++	Pp3c1_27480V3.10.p	ARTPTPGEYLGVR	ARTPT[+80]PGEYLGVR	2	748.866	59.07	119.9	796014	982002	567106	1.08e+06	1.09933e+06	1.08411e+06	1.13114e+06	1.27641e+06	796935	229384	140254	806666	1.07248e+06	777868	156932	916483	1.03426e+06	408851	667820	1.07551e+06	1.01309e+06	1.56321e+06	858418	1.46931e+06
758.9104++	Pp3c20_21160V3.1.p	ASFKLKISQLSSK	AS[+80]FKLKISQLSSK	2	758.91	23.79	59.67	54007.9	9241.75	7459.77	6810.18	9038.29	8887.47	20166	31912.8	13929.3	8524.39	15915	6314.85	6461.47	6396.22	23673.9	62588.9	9343.36	6094.04	6856.56	8890.94	7925.92	7490.26	41335.7	42585.7
739.3493+++	Pp3c12_6510V3.1.p	ASGSPPVPVMHSPPRPVTVK	AS[+80]GSPPVPVM[+16]HS[+80]PPRPVTVK	3	739.349	80.63	119.9	1.32125e+06	992206	50003.8	907067	858638	851444	816570	1.01403e+06	1.00967e+06	552816	78824.5	851699	976390	587956	608546	683080	418000	727869	1.08148e+06	742372	1.21684e+06	873186	1.09371e+06	1.03533e+06
734.0177+++	Pp3c12_6510V3.1.p	ASGSPPVPVMHSPPRPVTVK	AS[+80]GSPPVPVMHS[+80]PPRPVTVK	3	734.018	80.63	27.67	77774	26802	16803.7	240157	21094.5	18214	331957	84286	33482	16047.6	43571.8	104414	25646.4	148572	33874.1	231040	56388.9	57112	11687	13502.7	25832.5	262406	13412.7	120988
1093.4590++	Pp3c21_5710V3.1.p	ASGSPSTSAPPAEMWLTDER	AS[+80]GSPSTSAPPAEM[+16]WLTDER	-	-	103.77	-	36542.8	43551.9	34031.2	90905.8	104240	79262	101999	74756.8	60052.6	66924	128694	89261.5	61954.1	95350.8	118566	80908.6	55236.2	58446.4	59690.5	83645.8	158115	126831	118708	128639
1085.4616++	Pp3c21_5710V3.1.p	ASGSPSTSAPPAEMWLTDER	AS[+80]GSPSTSAPPAEMWLTDER	2	1085.46	103.77	90.93	30196.3	30860.4	22362.2	114400	31456.2	39380.7	113686	22024	22982.5	33678.6	134041	54443.1	29296.8	30907.2	83487.5	150409	32412.3	31334.3	28035.5	32707.4	21339.6	108538	16051.1	62796.3
520.7366++	Pp3c11_21120V3.1.p	ASIAKPESSA	AS[+80]IAKPESSA	2	520.737	44.13	58.77	107436	13468.2	32682.7	15007.1	6704.2	80081.9	147304	14980.5	62563.3	59815.9	60442.4	23478.4	19800.6	83518	65651.5	8492.47	43495.5	68011.7	5985.7	20352.6	21303.4	13114.3	8526.89	33532.7
433.7046++	Pp3c15_25780V3.1.p	ASLAKPEA	AS[+80]LAKPEA	2	433.705	31.52	66.91	112472	9958.75	141294	9033.41	10764.7	34838	202409	13966.6	22739.7	28013.7	23768.7	12061.6	8413.6	158191	129011	61192.5	29588.6	70880.1	5499.7	6928.42	7899.61	48807	16639.4	51404.1
796.9184++	Pp3c5_24930V3.1.p	ASLDTPLIAGTVQVK	AS[+80]LDTPLIAGTVQVK	2	796.918	22.91	39.57	43882.3	8765.89	6535.65	9324.27	10413.8	10039	10204.8	17493	16642	9405.04	22605.5	9277.56	10365.7	9679.79	15703.5	24403.8	10402.4	7874.23	6671.74	11045.7	13614.2	7673.69	33825.6	12238.3
564.7397++	Pp3c25_7050V3.4.p	ASLEWTGER	AS[+80]LEWTGER	2	564.74	51.44	119.89	55313.7	30987.4	29253.2	81451.9	51583.9	41787	72434.8	50488.2	36109.9	116152	66157.6	81733.6	59113.5	65060.2	97558.3	59199.2	41906.9	35760	45481.5	48794.9	47710.7	66003.6	25913.5	81874.7
805.8642++	Pp3c19_12600V3.1.p	ASLSNGHFDAAELAK	AS[+80]LSNGHFDAAELAK	2	805.864	86.23	118.96	51735	68860.1	62914.2	89311.5	37445.8	28152.1	63296.3	48797.7	41027.8	71586	42621	90250.4	36361.6	46572.6	68910.5	85836.7	34498.4	30222.7	51213.9	51922.4	68764.3	48270.2	53584.6	51793.3
808.0302+++	Pp3c2_7790V3.1.p	ASPPSETGMLVVESVVPGGPAHK	AS[+80]PPS[+80]ETGM[+16]LVVESVVPGGPAHK	3	808.03	35.16	7.71	35262.9	23285.3	17025	70486.5	10445.7	33181.2	13766.4	41963.7	13274	17063.1	19359.5	75832.5	42115.5	112039	16654	662506	53285.6	33462.6	9487.38	359781	9291.46	226401	82272.1	18625.4
824.7145+++	Pp3c20_20510V3.1.p	ASPPTDAKPEDAAVAENGAADVPAK	AS[+80]PPTDAKPEDAAVAENGAADVPAK	3	824.715	97.6	119.92	224933	298853	306769	181468	270679	121169	157143	178714	200870	197537	268013	221142	143939	120295	139011	151099	370180	157030	254351	220737	318771	122356	94352.8	181001
695.3318++	Pp3c14_23300V3.1.p	ASSFVAGSLPFAR	AS[+80]SFVAGSLPFAR	-	-	65.66	-	269049	312462	127550	337745	225362	229578	273364	279006	291540	271283	83554.1	302580	390398	559988	404533	533154	249871	159544	185780	456954	309573	449815	290388	231335
812.3267++	Pp3c13_22260V3.1.p	ASSIEPEEDEFYK	AS[+80]SIEPEEDEFYK	2	812.327	80.18	119.87	46208.4	294084	20285.7	195049	692948	603355	308595	269851	234768	371882	41729.4	341419	830751	433944	636801	590673	129666	352242	610455	628555	460644	310950	679929	262579
964.9643++	Pp3c11_17570V3.1.p	ASSPTASSAVSAEVVAISSK	AS[+80]SPTASSAVSAEVVAISSK	2	964.964	130.32	78.24	118049	77857.3	42599.4	61872.3	90320.4	58246.2	66477.9	110050	96696.6	34694	56277	72093.2	11486	64723.4	83715.3	97796.1	57148.7	53081.1	37844.6	64176.8	88736.9	48099.2	82596.5	61487.2
658.2925++	Pp3c21_4230V3.1.p	ASASSDALETVGK	ASAS[+80]SDALETVGK	2	658.292	46.85	112.19	42975.9	39933.9	37613.6	25898.9	30504.3	71308.3	36931	47313	29835.6	41101.2	52498.2	18244.9	37302.7	27495.6	30436.6	205655	22795.8	24130.5	53551.2	21966.5	28669.6	46593.5	26515.9	33382.1
765.3478++	Pp3c5_12740V3.1.p	ASDGVFLNEVSSPK	ASDGVFLNEVS[+80]SPK	2	765.348	100.87	118.75	355428	362589	80139.4	278813	460981	476207	360881	511889	358798	224010	121119	178633	434396	467078	586218	560454	298201	604644	307850	487809	439529	437480	515219	407146
765.3478++	Pp3c5_12740V3.1.p	ASDGVFLNEVSSPK	ASDGVFLNEVSS[+80]PK	2	765.348	100.87	118.91	362139	279032	64623.2	275783	460981	459581	236203	409181	333996	215416	1.41706e+06	169142	434396	493071	580285	582350	206669	1.66706e+06	269101	487797	439529	436450	515134	425121
894.1209+++	Pp3c13_7410V3.1.p	ASDTPPLLQKPASPVIPTDDAPLEK	ASDTPPLLQKPAS[+80]PVIPTDDAPLEK	3	894.121	79.16	119.92	49673.2	163583	22339.3	228951	258678	169488	204263	113162	71538.4	111204	27296.8	174705	273740	200779	265227	250068	20416.7	100413	152943	189738	312452	234579	22076.3	209869
855.8540++	Pp3c12_12730V3.4.p	ASEYGGATSPTGYNQK	ASEYGGATS[+80]PTGYNQK	2	855.854	84.73	91.35	229073	313751	243831	174926	51047.4	146343	91353.2	58426.1	265199	200182	263050	90986.9	56964.9	88795.9	48788.5	74535.7	480637	224823	312516	271915	183016	82473.7	60849.9	65274.1
855.8540++	Pp3c12_12730V3.4.p	ASEYGGATSPTGYNQK	ASEYGGATSPT[+80]GYNQK	2	855.854	84.73	92.51	205394	173771	244862	149032	56150.4	148146	91341.4	6977.75	270733	276996	219679	89677.6	24185	72229	51444.3	66651	491811	404839	46354.6	84116.5	26902.1	12784.8	8751.53	6625.59
643.9265+++	Pp3c14_14570V3.1.p	ASFSANPPQYHDDADSK	ASFSANPPQYHDDADS[+80]K	3	643.927	52.43	111.61	41943.5	20320	18444.3	20444	105788	19660.4	120831	31920.2	23736.2	21658.6	23901.1	21485	35719.5	122847	47667.9	116954	16780.2	34631	74177.2	45368.1	22687.9	32559.7	15517.2	95780.2
723.5741++++	Pp3c1_14120V3.1.p	ASGEDRPSNFFNRLDSFSSVHADGAK	ASGEDRPSNFFNRLDS[+80]FSSVHADGAK	4	723.574	30	72.55	6229.83	10083.3	32682.7	38634.4	28711.9	39584.2	36224.4	35120.3	12513.5	9313.38	10450.6	19276	51715.2	20221.6	27346.3	51026.7	8464.1	11895	34708.7	10356.2	61284.7	53109.8	13528.6	38955.4
897.3912+++	Pp3c20_21470V3.1.p	ASGGPGFLQQYGSGGGASSGQQQSGSPR	ASGGPGFLQQYGSGGGASSGQQQSGS[+80]PR	3	897.391	90.43	34.33	63822.3	37455	11265.8	39489.8	36304.7	27657.7	23766.3	35264	37992.5	36387	26157.9	31107.3	48744.3	29412.8	39392.5	35275.1	38494.5	51886.5	50466.3	51431.8	35815.5	42610.9	30474	42970.8
691.3292++	Pp3c9_4280V3.1.p	ASGLLQASSPGWK	ASGLLQAS[+80]SPGWK	2	691.329	43.12	42.19	41509.2	47073.5	12249.3	85206.6	32229.3	57186	84968.7	86540.8	47505.7	23675.1	65273	48246.6	39171.5	45735.9	66617.4	59792.7	84232.2	28659.6	21930.4	39610.3	54545	52567.8	65264.3	61415.4
691.3292++	Pp3c9_4280V3.1.p	ASGLLQASSPGWK	ASGLLQASS[+80]PGWK	2	691.329	43.12	42.8	61007.3	46494.7	25643.4	80613.6	33672.4	58179.7	71882.6	57532.6	48349.4	23242	28397.3	40853.5	26302.9	56935.5	70347.4	62364.1	53907.5	32402.1	27558.6	63637	55638.4	42834.7	73605.5	93017.3
676.8321++	Pp3c4_11440V3.1.p	ASGNTSPVASLLR	ASGNTS[+80]PVASLLR	2	676.832	101.19	119.66	179010	284892	234635	381292	298028	282379	271062	340588	287561	202513	100153	232858	405310	314504	261193	229310	274531	264970	330960	282277	311044	303641	478194	237257
739.3493+++	Pp3c12_6510V3.1.p	ASGSPPVPVMHSPPRPVTVK	ASGS[+80]PPVPVM[+16]HS[+80]PPRPVTVK	3	739.349	80.63	119.9	1.32177e+06	993041	49358	907464	854905	851884	750143	999868	1.07859e+06	119188	51812.1	853546	941095	619224	508294	672315	724756	726814	1.0858e+06	798063	1.21295e+06	877724	1.10701e+06	1.05009e+06
739.3493+++	Pp3c12_6510V3.1.p	ASGSPPVPVMHSPPRPVTVK	ASGS[+80]PPVPVM[+16]HSPPRPVT[+80]VK	3	739.349	80.63	119.9	1.32059e+06	930798	22467.1	912675	848879	847379	813455	1.01491e+06	998179	520519	54068.9	851699	959593	70068	427133	693869	420410	726386	1.08267e+06	807990	1.21303e+06	870276	1.0879e+06	886995
734.0177+++	Pp3c12_6510V3.1.p	ASGSPPVPVMHSPPRPVTVK	ASGS[+80]PPVPVMHS[+80]PPRPVTVK	3	734.018	80.63	119.87	92030.9	24655.8	10893.9	244957	28758.6	21356.9	331955	72454.7	22695.6	22693.9	38351.1	50102.9	33350.5	111386	33456.5	232967	56095.8	92513.3	12096.1	41052.8	18614.3	150196	19317.1	85031.9
1093.4590++	Pp3c21_5710V3.1.p	ASGSPSTSAPPAEMWLTDER	ASGS[+80]PSTSAPPAEM[+16]WLTDER	2	1093.46	103.77	75.31	35842.9	42404.1	21595.5	191815	104325	83798.7	104567	65909.8	62778.9	75921	119646	92786.8	59726.9	90992	151255	83543.1	18195.1	47913.9	25239.6	84125	158499	127083	22422.9	124187
1093.4590++	Pp3c21_5710V3.1.p	ASGSPSTSAPPAEMWLTDER	ASGSPS[+80]TSAPPAEM[+16]WLTDER	2	1093.46	103.77	74.25	38850.7	38087.6	20379.3	193493	53911.3	60107.5	60186	67269.4	64420.4	67804.6	116139	56389.5	56033.4	74154.9	126632	66472.6	21217.1	40494.5	25394	64760.3	70046.8	182086	18766	93355
1093.4590++	Pp3c21_5710V3.1.p	ASGSPSTSAPPAEMWLTDER	ASGSPST[+80]SAPPAEM[+16]WLTDER	2	1093.46	103.77	76.11	23300.2	28927.3	17159.7	112925	99656	90982.9	111500	78488.1	27243.4	29559.3	124247	90117.9	74477.6	89325.6	146518	83760.5	33989.8	40954.9	63223.4	70548.4	161522	116674	127805	125512
642.3032++	Pp3c12_18190V3.1.p	ASGSSSPAASLLR	ASGSSS[+80]PAASLLR	2	642.303	62.51	119.87	130099	56794.8	35254.3	47145	87751.9	65508.9	39083.9	49424.2	100764	57661	41861.8	52308.6	54088	76033.5	50496.7	76044.2	78501	59810	57007.2	66632.8	43150.4	84733.9	33113.3	46099.7
520.7366++	Pp3c11_21120V3.1.p	ASIAKPESSA	ASIAKPES[+80]SA	2	520.737	44.13	27.66	24161	11488.4	25912.6	17733.4	34615.3	10155.2	56415.7	6501.38	40674.7	30538.8	73151.1	18660.9	34236	26883.4	30627.8	155982	26740.2	26730.8	8237.76	25542.1	10726.1	14454.3	28042.1	46081.5
520.7366++	Pp3c11_21120V3.1.p	ASIAKPESSA	ASIAKPESS[+80]A	2	520.737	44.13	54.49	61213.8	7515.15	29556.6	15462.3	9624.41	12982.4	6425.52	8398.5	13649.2	8022.96	19491.9	23324.8	14525.9	33301.5	38745.8	6099.39	14125.1	11615.2	9389.27	8884.31	20895.7	27865.2	11888.6	5435.71
1072.4757+++	Pp3c11_3540V3.2.p	ASISGEAGGEPHLHQNPDGTTSTEGISPSSSK	ASISGEAGGEPHLHQNPDGT[+80]TSTEGISPSSSK	3	1072.48	80.6	116.05	60017.4	129904	59915.9	134079	230504	164525	269425	269523	53527.1	62499.2	40729.9	95349.1	227881	246872	192898	295755	99342.2	49650.4	76217	188524	137708	202685	202163	310398
1072.4757+++	Pp3c11_3540V3.2.p	ASISGEAGGEPHLHQNPDGTTSTEGISPSSSK	ASISGEAGGEPHLHQNPDGTTSTEGIS[+80]PSSSK	3	1072.48	80.6	116.06	91045.5	192156	92449.7	213484	492322	269735	437638	416537	97954.5	109743	72646.1	155267	375746	431864	380543	446823	183207	76823.8	143161	318025	268293	398719	323921	534810
1072.4757+++	Pp3c11_3540V3.2.p	ASISGEAGGEPHLHQNPDGTTSTEGISPSSSK	ASISGEAGGEPHLHQNPDGTTSTEGISPS[+80]SSK	3	1072.48	80.6	116.06	21355.2	129713	14622.3	132523	230930	15216	278039	237104	20425.9	9710.57	11251.6	96045.7	220753	21493.3	10640.7	253448	12053.8	16973.3	75263.2	185128	141171	10845.8	24880.9	275321
1072.4757+++	Pp3c11_3540V3.2.p	ASISGEAGGEPHLHQNPDGTTSTEGISPSSSK	ASISGEAGGEPHLHQNPDGTTSTEGISPSSS[+80]K	3	1072.48	80.6	116.06	10669.4	132940	17990.2	133027	232736	10144.2	277931	269353	12549.1	14886.6	39295	103917	220825	19930.4	199229	251094	107237	12208.2	75114.2	190884	146214	202319	206198	277403
1178.0323++	Pp3c24_690V3.1.p	ASLFETCSSPSSTDVALAYIR	ASLFETC[+57]SS[+80]PSSTDVALAYIR	2	1178.03	61.07	5.19	22645.8	19938.2	14334.8	16954.5	30891.6	41517	33902.1	39140.7	16910.2	12463.9	10474.9	25708.4	28232	15287.5	16004.4	56326.7	15840.5	11217.5	12646.8	24463.2	25715.7	30558.6	56818.3	31684.7
551.5928+++	Pp3c23_8650V3.1.p	ASLGAEQDGSKSPVAR	ASLGAEQDGSKS[+80]PVAR	3	551.593	94.31	69.38	146681	56783.6	31293.1	10163.3	84493.3	140998	22121.4	50377	184813	72411	57182.5	40679.5	86988.7	39598.5	61373.2	28146.3	196685	141927	51092.2	14888.4	17626.1	58009.5	33367.2	27265.9
747.3445+++	Pp3c21_4350V3.1.p	ASLQSSPILTRPSGSGEDDSR	ASLQSS[+80]PILTRPSGSGEDDSR	3	747.345	49.26	119.38	62471	67201.9	51708.3	83205.6	45523.1	52274	100993	78939.4	35717.7	33038.8	68727.9	59204.9	32026.1	112155	47344.6	66207.4	85658.2	48739.9	91094.6	122622	68665.7	130581	75619.3	109795
747.3445+++	Pp3c21_4350V3.1.p	ASLQSSPILTRPSGSGEDDSR	ASLQSSPILT[+80]RPSGSGEDDSR	3	747.345	49.26	119.79	24290.1	23936.3	21568.1	84256.9	14284.4	16602.8	16427.1	32493.8	34902.9	15411.4	14239.8	49371.8	32768.8	28500.7	54351.9	22829.7	22061.9	17101.5	47878.1	18616.4	69255.1	10573.3	11613.5	29482.9
538.2407++	Pp3c7_2800V3.1.p	ASLSMELTK	ASLS[+80]M[+16]ELTK	2	538.241	56.06	119.9	64434.1	94059	81325.9	62628.4	86599.7	79695.8	118139	109288	59293.8	35689.7	49739.8	56110.6	66787	91586.6	131516	78884.9	85604	43802.9	90537.8	88640.2	46031.1	133845	105048	86221.8
988.9112++	Pp3c23_8670V3.1.p	ASLYEAEHDGSKSPVAR	ASLYEAEHDGS[+80]KS[+80]PVAR	2	988.911	106.05	96.93	72176	30501.9	60260.4	34887.6	81592.4	27547.5	334588	25160.2	37817.6	28082	154394	22788.8	85840.6	18551.7	28272.8	283281	30455.5	37312.9	43957.3	49098	23424.5	58699.7	61647.8	21783.6
632.9544+++	Pp3c23_8670V3.1.p	ASLYEAEHDGSKSPVAR	ASLYEAEHDGS[+80]KSPVAR	3	632.954	106.05	90.83	465923	1.23951e+06	1.16639e+06	222722	803105	295771	494365	21985.1	518394	916263	321045	869119	218232	318921	334209	81151.3	445650	407883	795512	776995	278870	344809	324057	294573
632.9544+++	Pp3c23_8670V3.1.p	ASLYEAEHDGSKSPVAR	ASLYEAEHDGSKS[+80]PVAR	3	632.954	106.05	91.82	1.06808e+06	1.36175e+06	1.30007e+06	538734	921494	742408	794876	645082	808627	1.0044e+06	620098	957868	538100	822105	763253	1.03246e+06	944613	809564	460290	1.03611e+06	327239	768038	627988	682861
544.7912++	Pp3c1_21330V3.1.p	ASPLPVSPIK	ASPLPVS[+80]PIK	2	544.791	35.94	119.87	34288.2	29117.8	38010.7	45163.3	26940.9	31054.8	30205.8	34317.7	30518	22810.7	19262	33142.3	27615.8	25446.9	49249.6	32368.8	39542.5	33104.3	42015.6	41590.8	35363.3	34453	39263.5	23879.3
824.7145+++	Pp3c20_20510V3.1.p	ASPPTDAKPEDAAVAENGAADVPAK	ASPPT[+80]DAKPEDAAVAENGAADVPAK	3	824.715	97.6	119.92	185920	298808	296780	181460	270679	138837	150005	165282	200672	201778	260856	221142	144063	121847	139130	150575	367524	157361	254351	220154	317359	100739	95087.2	181721
590.7897++	Pp3c15_25780V3.1.p	ASRASLAKPEA	ASRAS[+80]LAKPEA	2	590.79	58.93	59.02	84440.9	56290	391081	10515.6	48668.8	136902	136280	51174	272420	68669.1	181379	67177.1	43477.3	114659	82084.3	18396.3	76918.5	87340.3	27395.1	29546.7	41888.5	38726.8	8966.11	10215.4
670.2819++	Pp3c16_10130V3.1.p	ASSFDQGSSFVK	ASS[+80]FDQGSSFVK	2	670.282	37.14	7.49	92935.8	58322.1	33919.4	65443.3	71786.4	50910	58339.6	19552.3	48310.4	40314	41308	61690.4	32572.4	73744.5	47804.3	40697.2	74802.9	31252.7	56039.8	72935.3	27674.9	40058.5	44066.7	38787.6
438.1866++	Pp3c17_14090V3.1.p	ASSFIDR	ASS[+80]FIDR	2	438.187	48.3	84.11	194419	50935.8	325003	20007.4	30104.4	90876.7	114286	32804.3	206056	198761	124139	38929	40445.1	87975	55035.2	40658	90305.7	128760	39542.2	76121.5	20751.8	44356.1	32371.9	29019.9
695.3318++	Pp3c14_23300V3.1.p	ASSFVAGSLPFAR	ASS[+80]FVAGSLPFAR	2	695.332	65.66	119.4	268961	313156	132406	271244	225362	223204	264584	286266	291438	260997	164093	302141	391335	560542	404741	520920	250119	189934	186476	454861	313202	476275	296511	230650
812.3267++	Pp3c13_22260V3.1.p	ASSIEPEEDEFYK	ASS[+80]IEPEEDEFYK	2	812.327	80.18	119.87	15124.1	298475	140872	195018	695687	600318	312997	269712	248632	437158	42203.1	65928	841021	438622	650168	361067	437106	355084	604230	189246	460436	361896	683626	216364
964.9643++	Pp3c11_17570V3.1.p	ASSPTASSAVSAEVVAISSK	ASS[+80]PTASSAVSAEVVAISSK	-	-	130.32	-	155167	70782.9	54343.7	82931.9	60704.3	48144.3	60783.7	104174	89775.5	78057.9	46337.1	86461	60818.4	56604	89916.9	113177	55585.9	49857.3	38319.9	71318.4	75204.8	56446.7	86362.1	63345.3
860.3723++	Pp3c13_7900V3.1.p	ASSSDSIWYGADRPK	ASS[+80]SDSIWYGADRPK	2	860.372	50.52	16.51	65263.1	32568.6	29584	58369.1	64416.2	49247.3	70178.1	25275.2	29037.8	94418.2	116407	55064.5	76918.5	113254	96793.5	46582.7	45894.3	58289.1	69902.7	41337.9	69679.4	49130.4	39932.4	69862.8
783.8196++	Pp3c17_24130V3.1.p	ASSEEGYSSDSVLR	ASSEEGYS[+80]SDSVLR	2	783.82	78.9	113.11	43820.1	44377.4	23592	36951.4	188971	132886	169406	108344	19429.4	24926	40844.8	106419	58294.2	118036	63193.9	141617	44505.3	47666.2	125616	150352	69840.5	165114	115691	122564
783.8196++	Pp3c17_24130V3.1.p	ASSEEGYSSDSVLR	ASSEEGYSS[+80]DSVLR	2	783.82	78.9	113.11	48798.6	44371	32575.5	62442.6	161276	131697	126176	118268	33293.6	53110.4	31921.9	119106	126463	115422	93053.6	142722	63984.5	49799	124933	178273	71825.9	145281	134471	155897
505.8464+++	Pp3c11_5520V3.1.p	ASSVANSDSSDSTK	ASSVANSDS[+80]S[+80]DSTK	3	505.846	28.93	25.74	7461.18	7569	9549.89	8647.51	9294.25	8236.25	9921.96	13977.7	8816.16	11441.3	22974.6	7719.81	7977.56	14387.6	6646.37	9628.99	17389.7	9925.38	6133.25	9194.04	7010.9	9467.55	11330.5	8732.38
598.9235+++	Pp3c14_17140V3.1.p	ASTANLEADKSATEVK	AST[+80]ANLEADKS[+80]ATEVK	3	598.923	28.44	88.96	121840	276550	34991.9	661567	129886	375115	62463.5	187996	96601.5	88744.3	232109	313967	270859	92428.5	81346.2	238926	113238	270657	398184	181657	1.25502e+06	184426	54579.9	101817
655.2848++	Pp3c19_6629V3.1.p	ATMRTSLLEK	AT[+80]MRT[+80]SLLEK	2	655.285	36.95	27.32	22738.4	11575.2	13248.7	16830.8	17057.7	8053.59	32126.4	53766.2	31023.9	21966	69431.5	12761.4	12919.7	31536.9	183915	45210.1	28570.2	33861.8	10052.5	59933.5	15755	26163.6	82721.4	44211.2
1063.4923++++	Pp3c26_10400V3.1.p	ATPQAPAERPAASATASPAPATAPTQEVQEESAPVENEADGR	AT[+80]PQAPAERPAASATASPAPATAPTQEVQEESAPVENEADGR	4	1063.49	53.78	26.15	14887.2	11060.8	10241.3	18329.4	83557.8	19642.5	29471.7	36897	27594.8	29999.6	18924.2	34956.3	49502.4	51169.9	31831.3	35862.6	18453.7	20115.6	13910.9	38096.7	16089.6	25383.2	40162.1	26970.7
598.3134++	Pp3c13_19830V3.1.p	ATQILQSKAR	AT[+80]QILQSKAR	2	598.313	23.21	101.85	67571	17771.1	31133.4	68586.3	21006.2	23697.8	33041.7	22692.2	9653.07	29483.8	32423.4	63897.8	19510.2	10604.2	12776.3	9243.08	74850.9	28120.6	16478.6	12924	27731.6	18778.8	24242.2	23958.1
598.3134++	Pp3c12_9200V3.1.p	ATQLLQSKAR	AT[+80]QLLQSKAR	2	598.313	23.21	101.85	67571	17771.1	31133.4	68586.3	21006.2	23697.8	33041.7	22692.2	9653.07	29483.8	32423.4	63897.8	19510.2	10604.2	12776.3	9243.08	74850.9	28120.6	16478.6	12924	27731.6	18778.8	24242.2	23958.1
644.3007++	Pp3c1_11980V3.1.p	ATQTQSTGGKTK	AT[+80]QTQSTGGKTK	2	644.301	20.15	7.22	55860.3	130632	60123.5	28265.7	28884.7	43757.5	25159.8	28485.5	33736.7	133972	46337.1	40456.2	18503.9	31387.8	235477	17090.7	18596.6	27843.8	29934.6	52291.8	27820.4	28930.5	54611.1	40584
764.8614++	Pp3c5_3970V3.1.p	ATSAPPHLEELQR	AT[+80]SAPPHLEELQR	2	764.861	80.11	119.88	58887.8	78600.8	50932.5	535043	233903	63145.2	141366	131966	98832.1	50215	84853.2	511979	200547	94558	145603	35725.4	298164	187570	442939	88813.5	239102	98383.2	155700	143901
806.3849++	Pp3c3_29310V3.1.p	ATSAVVAAQESEVAAK	AT[+80]SAVVAAQESEVAAK	2	806.385	83.97	119.88	62876.4	35979.2	21725.5	77316.3	72553.6	58889.5	66037.4	14075	37345.7	20289.1	22100.5	69750.3	56238.5	30779.2	38904.6	27320.8	37913.3	27584.5	31758.5	41340.7	118473	34109	78660.6	26863.6
755.3515++	Pp3c6_17060V3.1.p	ATAAHHGGASLSPPR	ATAAHHGGAS[+80]LSPPR	2	755.352	116.5	63.73	75233.9	20113.4	135874	67863.1	89670.5	59496	17850.4	29002.7	109797	45657.2	75515.9	57355.7	31843.1	21296.8	96988.9	8217.29	97684.7	58171.1	23856.1	40262.9	17955.8	34329.7	32942.1	15693.7
503.9035+++	Pp3c6_17060V3.1.p	ATAAHHGGASLSPPR	ATAAHHGGASLS[+80]PPR	3	503.903	116.5	65.24	106206	484953	87176.4	101451	22220.8	46779.4	43485.6	195019	322461	107761	212037	148004	56779	12717.8	92731.6	89973	355362	35524	86611	43325	47618.6	86027.2	64517.8	26393.5
667.6016+++	Pp3c1_25070V3.1.p	ATASHRDESMDDEEALK	ATAS[+80]HRDESM[+16]DDEEALK	3	667.602	62.6	59.88	19964.4	9087.42	10213.9	14731.2	10381.9	9480.12	5682.45	8127.88	45439.8	15564.2	18102.2	11759.2	9023.11	5405.18	5428.82	8104.56	93356.1	11545.3	20062.4	6416.01	19942	16312.4	8803.92	5779.43
667.6016+++	Pp3c1_25070V3.1.p	ATASHRDESMDDEEALK	ATASHRDES[+80]M[+16]DDEEALK	3	667.602	62.6	59.98	12854.2	10285.1	9857.93	12731.7	10387.1	12584.3	6444.6	8247.44	46325.9	15779.9	20042.1	9100.47	8266.98	5357.82	5617.21	8163.58	94320.3	13493	20047.2	5550.3	19905.8	15590.1	8717.28	5732.93
994.9610++	Pp3c9_21750V3.5.p	ATQTFMEVQGTSPVALGR	ATQTFM[+16]EVQGTS[+80]PVALGR	2	994.961	112.63	119.88	53037.7	129464	13200.8	69463.1	98929.7	44783	34887.6	70020.1	102129	67407.4	65123.3	68037.4	72587.8	53322.1	103486	45842	52700.6	51988.5	63605.9	64235.6	143739	41516.6	90096.6	58777.8
950.9619++	Pp3c9_18620V3.1.p	ATQTFTGVQGTSPVTLGR	ATQTFTGVQGTS[+80]PVTLGR	2	950.962	96.17	118.41	69916.8	71475	31096.9	74136.2	68496	36841.3	47564.6	57476.1	81538.9	45743.5	60313.5	61099.6	74146	67994.7	59456.9	55373.9	88420.4	49496	44136	58466.4	84997.9	48296.1	83923.2	53514.9
764.8614++	Pp3c5_3970V3.1.p	ATSAPPHLEELQR	ATS[+80]APPHLEELQR	2	764.861	80.11	119.88	82667.5	307840	88068.6	535406	259142	75990	163059	131699	140007	56397.5	78545.9	172920	94371.8	50259.6	145528	52343.6	157827	161767	86229.9	99784.5	106666	92034.7	160620	148730
635.3232++	Pp3c6_2570V3.1.p	AVASPFVPFVR	AVAS[+80]PFVPFVR	2	635.323	54.23	93.33	33737	15884.5	10013.1	48347.8	27532.2	51770.7	46684	54198.1	17132.6	18689.6	71071.8	23811.4	74427.8	56032.1	47511.9	85098.7	20206.1	30906	28002	72039.2	16159.4	76745	76294.3	55777.4
975.4337++	Pp3c12_25650V3.1.p	AVDVSGPNSGPQTGGDNAVK	AVDVSGPNS[+80]GPQTGGDNAVK	2	975.434	153.29	95.59	51946.1	70733	60059.6	24741.9	74491.5	75895.7	107391	70730.9	67106	54988.5	44536.5	45541.6	84782.6	113430	55825.3	68464.5	50609.6	78385.4	37144.9	140855	27290.9	54615.6	80875.9	54440.9
661.3236++	Pp3c14_9040V3.1.p	AVEIPSSINSPK	AVEIPSS[+80]INSPK	2	661.324	45.94	16.52	72660.3	108151	25698.1	67038.4	82382.6	135508	30463.4	40314.9	134716	133571	149748	32408.8	85108.5	93061.8	88468.8	35434.3	62554.8	37696	49571.9	74024.5	48805.8	48811.2	68484.9	99991.8
661.3236++	Pp3c14_9040V3.1.p	AVEIPSSINSPK	AVEIPSSINS[+80]PK	2	661.324	45.94	119.58	80295.9	96880.4	24917.8	55219	83399	103127	40755.8	56958	114340	114051	109940	28605.3	80132.8	96878.6	68841.6	43946.9	72794.4	47476.9	49766.6	51738.7	78388.9	50380.1	28739.2	85051.1
538.2390++	Pp3c6_7260V3.1.p	AVFSEEVSK	AVFS[+80]EEVSK	2	538.239	53.49	117.91	49661	74900.8	35920.6	55556.3	52400.7	72065.8	94022.4	79809.6	54240.1	77281.5	40482.6	55735.2	53624.2	56270.7	50644.4	69248.3	65506.6	33429.1	45063.2	66134.6	29842.8	92158.1	77948.4	118656
538.2390++	Pp3c6_7260V3.1.p	AVFSEEVSK	AVFSEEVS[+80]K	2	538.239	53.49	105.06	29977.7	25284.4	24335.9	22985.3	17838.2	81027	54177.5	28435.5	61998	99885.4	31914.9	21361.1	18234.7	77838.4	60162.7	46720	43163	37693.1	9815.19	33933.9	16300	45705.3	47519.1	20411.7
870.0150+++	Pp3c7_12990V3.1.p	AVGEDSTVSADESESPTTEESSADK	AVGEDSTVS[+80]ADESESPTTEESSADK	3	870.015	64.01	104.65	26244.2	18616.7	17296.6	21052.2	19785.8	43671.2	34334.8	43289.9	17682.6	11322.7	18760.5	24182.8	46664.7	36469.3	56071.3	42699.7	18346.6	17928.9	29156.6	40480.7	59280.4	48467.1	44194.7	45449.6
1109.1462+++	Pp3c1_19980V3.1.p	AVHVFNPESSDPSSSNQQNEDEVSSRSPSK	AVHVFNPESSDPSS[+80]SNQQNEDEVSSRSPSK	3	1109.15	67.52	116.8	13891.2	86850.4	43813.3	107222	91668.5	83161.3	130474	93008.8	13153.5	47228	31800	80635	124495	123880	70130.9	82762.6	63995.6	55310	63120.7	87451.5	96401.5	73203.9	91586.5	108527
832.1115++++	Pp3c1_19980V3.1.p	AVHVFNPESSDPSSSNQQNEDEVSSRSPSK	AVHVFNPESSDPSSSNQQNEDEVS[+80]SRSPSK	4	832.111	67.52	116.85	148896	164762	103094	189443	179283	169866	207714	166135	83265.3	102691	83052.6	151858	247050	251455	151308	153841	150437	125944	149924	191834	197723	146357	161606	202178
832.1115++++	Pp3c1_19980V3.1.p	AVHVFNPESSDPSSSNQQNEDEVSSRSPSK	AVHVFNPESSDPSSSNQQNEDEVSS[+80]RSPSK	4	832.111	67.52	116.84	88397.6	90862.3	62642.6	107416	96824.8	104614	88892.8	89098.8	52890.5	62734.6	52087.2	69930.6	129768	139011	98497.5	87125	91256.4	79915	98965.7	104535	102182	95327.1	25156.9	20669.5
832.1115++++	Pp3c1_19980V3.1.p	AVHVFNPESSDPSSSNQQNEDEVSSRSPSK	AVHVFNPESSDPSSSNQQNEDEVSSRS[+80]PSK	4	832.111	67.52	116.85	147513	164754	102405	189428	160798	171550	208109	161526	105178	121894	90620.7	130175	248630	258391	150256	154915	164134	121763	144786	192492	196445	140794	136658	203572
832.1115++++	Pp3c1_19980V3.1.p	AVHVFNPESSDPSSSNQQNEDEVSSRSPSK	AVHVFNPESSDPSSSNQQNEDEVSSRSPS[+80]K	4	832.111	67.52	116.84	92269.3	88720.1	61556.5	104372	98391.8	106647	90386.2	89338.8	44957.7	60125	53414.1	71179.6	131519	152292	95037.4	86124.4	98219.1	80347.7	92856.1	105166	104454	94817.2	79667	108097
530.2250++	Pp3c15_6140V3.1.p	AVLEAMDSK	AVLEAM[+16]DS[+80]K	2	530.225	41.58	119.88	40135.2	15817	21958.3	24988.4	18336.8	24981.3	58435	53663.3	22824.6	25373.5	59265.2	14149.9	22707.2	32531.5	27150.8	51679.2	44015.1	34486.7	24066.8	27092.6	24613.3	46542.7	57053	22788.5
749.0419+++	Pp3c20_4940V3.1.p	AVNITPLEDELSPSINSIPR	AVNITPLEDELS[+80]PSINSIPR	-	-	128.42	-	45690.6	77256	44468.2	136070	156223	284432	132091	225036	43080.1	24609.7	8914.65	63900.9	172315	157558	195171	164034	19698.7	25912.1	92141.9	197599	308244	154457	364509	196777
832.7278+++	Pp3c22_17930V3.1.p	AVPTNEELMESSQVLLGAAQGQK	AVPTNEELM[+16]ESS[+80]QVLLGAAQGQK	3	832.728	61.22	117.31	25541.2	16965.6	20746.6	58798.6	145880	34400.2	19647.5	85922.7	23495.2	30380.7	44411.2	54892.1	195620	26239.7	33365.2	54970.7	34337.1	21827.3	34527	67009.8	76204.5	14532	47720.5	53340
876.4127+++	Pp3c11_24230V3.1.p	AVQVLPVESQDEPPSPSDHSTLSK	AVQVLPVESQDEPPS[+80]PSDHSTLSK	3	876.413	103.92	119.5	13727.2	41929	10558.4	343593	379741	278645	356578	322580	48286.6	24460.5	38284.9	274816	370133	346553	430770	376341	32227.6	35512.3	388689	250688	622950	354265	462584	424191
876.4127+++	Pp3c11_24230V3.1.p	AVQVLPVESQDEPPSPSDHSTLSK	AVQVLPVESQDEPPSPSDHST[+80]LSK	3	876.413	103.92	35.27	12026.7	20100.5	9492.85	345350	391475	282335	356471	322732	24427.1	18975.4	28355.5	267983	369213	68280.6	337205	369993	19060.8	19068.1	395348	313425	621811	325564	442924	421670
864.7859+++	Pp3c7_1290V3.1.p	AVQVLPVESQDVPLSPSGHKPLSK	AVQVLPVESQDVPLS[+80]PSGHKPLSK	3	864.786	83.64	119.58	56537.4	72010.3	30222.9	158781	178052	141482	168856	222946	57910.2	51911.6	13905.5	66042.4	199912	178813	154037	168177	39525.2	60818.1	69362	95097	109407	227191	179000	223437
864.7859+++	Pp3c7_1290V3.1.p	AVQVLPVESQDVPLSPSGHKPLSK	AVQVLPVESQDVPLSPS[+80]GHKPLSK	3	864.786	83.64	48.89	56212.5	68109.4	36762.5	161057	149765	159727	154821	222987	44769.2	60746.9	21574.6	74132.1	196828	176577	152233	158358	35710.2	58376.5	71355.4	95434.2	104878	226462	182233	233707
688.8148++	Pp3c21_13490V3.2.p	AVSIEAAISSLR	AVS[+80]IEAAIS[+80]SLR	2	688.815	25.32	16.57	72015.1	191105	57237.1	128326	258049	241943	107513	34903.5	305798	71382.9	75028.3	111670	97191.2	43648.6	132645	35936.9	214201	62363.7	78310.1	52348.7	104602	86461.5	35677.2	293641
571.9158+++	Pp3c8_11180V3.1.p	AVSIHSDSSENSSVSK	AVS[+80]IHSDSSENSSVSK	3	571.916	112.15	65.79	190645	45491.5	20949.7	116989	116208	16509.5	19757.5	38583.7	109984	60358.7	189493	59421.2	154483	67654.4	139702	52484.8	153675	201989	38740.5	36252.6	92987.2	144732	39597.9	13676.9
808.3662++	Pp3c3_37480V3.1.p	AVSPANDIEIYESK	AVS[+80]PANDIEIYESK	2	808.366	101.28	119.63	100134	81232.5	138234	152971	159911	118658	168319	181883	114087	79815.6	29407.3	138995	193659	144925	137681	125312	77289.2	38664.8	203877	177296	290079	249687	104588	149331
405.1995++	Pp3c14_4640V3.1.p	AVSPLSR	AVS[+80]PLSR	2	405.199	33.42	65.79	17126.7	29258.4	31069.5	13499.2	13238.3	20233.2	20725.6	29287.2	25900.6	19482.2	40569.6	15696.6	7460.05	12498.5	12973.2	23593.6	9949.24	21560.7	6505.93	24592.1	14428.1	17774.6	1.82175e+06	10325.6
664.9881+++	Pp3c17_19170V3.5.p	AVSPNLASIRDEAQNATR	AVS[+80]PNLASIRDEAQNATR	3	664.988	19.35	59.61	173033	29272.9	18841.3	62529	32457.8	30302.3	86241	108051	33062.7	29196.3	52142.9	32926	56766.6	53997.5	134677	127079	47667.7	58819.4	31774.4	38123.2	21978.4	74506.5	79892.7	94111.1
920.9401++	Pp3c11_19567V3.1.p	AVSSLVAEPENFDVGVK	AVS[+80]SLVAEPENFDVGVK	2	920.94	108.94	119.73	507467	993456	1.31432e+06	1.56143e+06	1.28933e+06	791682	700072	540001	551516	1.09307e+06	655531	1.34609e+06	924789	1.19381e+06	796986	820147	550844	666044	1.56357e+06	710938	1.34186e+06	434937	1.26354e+06	688828
920.9401++	Pp3c11_19567V3.1.p	AVSSLVAEPENFDVGVK	AVSS[+80]LVAEPENFDVGVK	2	920.94	108.94	90.24	353641	980592	17933.2	65973.6	1.28536e+06	30439.3	34719.8	206563	44950.9	1.09756e+06	35251.4	29384.2	21588.8	211163	22966.7	149498	22660.4	26774.5	216671	226119	1.27789e+06	70365.4	358097	9182.25
840.3980++	Pp3c13_19410V3.1.p	AVSTSPIVDLEDTPR	AVSTS[+80]PIVDLEDTPR	2	840.398	53.47	118.35	16531.5	43695	10654.3	90210.5	64537.8	81639.5	93938.8	115816	90458	31462.6	44675.8	49873.3	71400.4	87397.9	116511	72106.2	28442.1	80531.3	63193	111526	81164.4	90259.5	153748	103024
578.2865++	Pp3c15_8103V3.1.p	AVSTSLVSPSK	AVSTSLVS[+80]PSK	2	578.286	90.27	95.61	160374	89041.6	81485.7	30201	26785.1	56912	103903	11878.6	118157	101176	60508.6	35530.6	17344.4	70610	18377.7	39826.5	125245	89694.4	27077.2	47198	32433.3	23099.2	27938.4	55734.9
578.2865++	Pp3c15_8103V3.1.p	AVSTSLVSPSK	AVSTSLVSPS[+80]K	2	578.286	90.27	95.44	42701.1	86540.9	53515.5	29827.9	27997.4	55538.1	102550	6785.9	129538	94105.5	27798.3	39190.7	34239.9	52222.4	5613	31294	104030	73967	32420.9	46466.8	17991.9	13075	7580.94	141543
749.3529++	Pp3c4_23450V3.1.p	AVTPTSPEPYTVR	AVTPT[+80]SPEPYTVR	2	749.353	74.2	119.13	152129	99904.4	90571.8	366985	106659	215441	112007	147250	82947.9	84490.2	241241	153840	290831	60243.6	88627.7	124054	108930	115699	150302	187254	64072.5	301102	157874	274693
713.3423++	Pp3c3_34670V3.1.p	AVTPTSPGPYTVR	AVTPT[+80]SPGPYTVR	2	713.342	70.98	119.84	172272	217374	149154	123267	186279	154121	163182	154221	262581	94202.5	70145.4	80756.5	134064	92796.9	154270	116498	147330	104564	107032	128805	65763.6	147130	171658	135922
749.3529++	Pp3c4_23450V3.1.p	AVTPTSPEPYTVR	AVTPTS[+80]PEPYTVR	2	749.353	74.2	119.91	130464	103708	99034.9	91536.9	94081.2	130974	149895	161416	103422	91377.3	91878	85645.3	169443	55627	89873.3	318518	132834	101216	135226	316410	79875.3	298713	210903	106791
713.3423++	Pp3c3_34670V3.1.p	AVTPTSPGPYTVR	AVTPTS[+80]PGPYTVR	2	713.342	70.98	119.9	171353	216986	92819.3	103382	228984	80350	166931	154447	245150	89527.9	83616.8	74148.6	133591	102272	156507	117360	147682	89518.2	105247	110852	81052.5	151895	173600	138796
431.2510+++	Pp3c6_24790V3.2.p	AVVDSILILIR	AVVDS[+80]ILILIR	3	431.251	56.65	119.9	12907.3	7.51335e+06	7806.6	9872.4	40687.2	28057.8	34996.5	41279.7	17078.3	7762.36	16907.6	8225.21	13777.4	10953.2	11257.9	104384	14468.7	12015.9	7923.64	11001.2	46622.2	5712.98	22419.9	67132.2
895.9161++	Pp3c4_21240V3.1.p	AYDAYLADPSLSPSLK	AYDAYLADPS[+80]LSPSLK	2	895.916	72.83	71.77	1.69131e+06	183275	1.06734e+07	391573	812221	5.58626e+06	60844.3	36016.5	7.75884e+06	223090	724257	41691.9	1.28865e+06	47839	105278	42747.4	521765	4.44978e+06	154058	125991	140516	30351.3	78794.6	77184
895.9161++	Pp3c4_21240V3.1.p	AYDAYLADPSLSPSLK	AYDAYLADPSLS[+80]PSLK	2	895.916	72.83	119.91	24194.4	86544.9	36611.9	120208	148440	50688.7	131430	99762.3	67600	46649.3	170303	40883.3	88906.4	48305.6	138030	1.75535e+06	372484	77410.8	56810.2	47739.8	100231	42812	82935	1.21366e+06
895.9161++	Pp3c4_21240V3.1.p	AYDAYLADPSLSPSLK	AYDAYLADPSLSPS[+80]LK	2	895.916	72.83	119.54	1.70626e+06	181337	1.0607e+07	442035	808226	5.59505e+06	124865	90192.4	7.74214e+06	8.99292e+06	695528	40419.4	1.26664e+06	48661.7	1.18753e+06	1.74688e+06	531717	4.44486e+06	154634	59350.1	331546	31873.7	103104	1.23165e+06
819.7089+++	Pp3c25_10350V3.1.p	AYGAFILTASHNPGGPDEDFGIK	AYGAFILT[+80]ASHNPGGPDEDFGIK	-	-	174.76	-	13806.2	700528	12256.1	1.76329e+06	2.3073e+06	1.40847e+06	79393.5	121741	92481.5	75947.9	10906.8	1.10362e+06	592676	1.06281e+06	106757	75602.6	16898.4	52142.9	2.00849e+06	1.20947e+06	49083.6	2.13692e+06	3.45755e+06	2.26846e+06
819.7089+++	Pp3c25_10350V3.1.p	AYGAFILTASHNPGGPDEDFGIK	AYGAFILTAS[+80]HNPGGPDEDFGIK	-	-	174.76	-	19767.1	791679	16648.5	1.76202e+06	2.30917e+06	2.31838e+06	2.0757e+06	2.67226e+06	122147	66645.4	53647.5	1.42418e+06	2.77217e+06	1.34916e+06	3.99766e+06	3.9705e+06	21139.5	53018.5	2.05899e+06	1.26523e+06	3.75301e+06	2.2102e+06	2.64192e+06	2.21306e+06
725.8274++	Pp3c2_21290V3.1.p	AYGNVAPPSPQNR	AYGNVAPPS[+80]PQNR	2	725.827	70.04	100.74	149339	260452	168662	73538	171683	145097	129267	1.78987e+06	215763	187386	118762	129006	108121	743659	2.14092e+06	3.18559e+06	215269	143123	130895	128249	95351.7	123959	108253	80350.2
966.9098++	Pp3c4_25250V3.1.p	AYNATSPGSTGQAWDAQK	AYNATS[+80]PGSTGQAWDAQK	2	966.91	132.02	119.91	67731.9	51517.8	18444.3	86938.9	108759	74075	144549	114997	41564.2	19963.8	37623.2	108273	106433	127115	109801	112093	92192.3	44729.4	70607	101364	74958.2	92878.3	131064	137153
799.3665++	Pp3c5_12340V3.1.p	AYSSSLQPPSPGAAGK	AYSSSLQPPS[+80]PGAAGK	2	799.367	47.17	119.92	603916	194218	544039	274896	112703	316970	488979	303558	179897	316653	321459	541110	204599	390556	60909.2	352479	494554	156236	311001	275782	349172	269265	560016	282918
635.7276++	Pp3c2_21370V3.1.p	CADSYQAMTK	C[+57]ADSYQAM[+16]T[+80]K	2	635.728	29.17	119.91	8230.96	7102.79	7934.38	6462.86	9300.19	13557.2	17862.2	14868.3	14384.2	6529.45	7270.77	13582.6	19210.2	11509.3	11751.4	16907.7	15708.8	6781.65	13754.2	20068.4	10491.8	14015.9	13558.8	14528.1
618.8982+++	Pp3c4_5220V3.1.p	CASGGPAEMVASALDSR	C[+57]AS[+80]GGPAEM[+16]VASALDS[+80]R	3	618.898	32.2	40.8	16909.6	10904.8	10195.6	14606.9	13491.3	16272.3	13486.3	13853.5	34716.2	8191.9	29351.6	38194	12791.3	16125.9	8228.07	10034.1	12042.7	15172.7	7490.12	22867.3	32493.3	9910.05	16424.9	11940.1
626.7336++	Pp3c2_37160V3.1.p	CGYVRDSCR	C[+57]GYVRDS[+80]C[+57]R	2	626.734	22.2	7.2	51530.1	28753.6	19012.5	25560.8	15257.1	14092.3	16105.6	18979.5	30254.9	13296.1	30957.2	14836.3	20203.1	30484.5	19128.5	20929.9	29084.9	16310.5	9272.9	30631.2	14243.9	21333.3	23461.5	15455.1
852.8395++	Pp3c18_10100V3.1.p	CKSVAETLGTALSK	C[+57]KS[+80]VAET[+80]LGT[+80]ALSK	2	852.839	35.68	83.46	24891.3	14784.9	18446.6	14225.3	20397.1	15691.5	15919.2	27276.1	17557	30296.2	33050.3	18048.2	25602.4	23850.7	13642.4	21955.1	32618	20880.4	12874.2	40008.1	17552.1	20861.8	16849	26409.6
846.1334++++	Pp3c26_1430V3.1.p	CMLTIFSFFATKTEASVLRMLNGSPDER	C[+57]MLT[+80]IFSFFATKT[+80]EASVLRMLNGSPDER	4	846.133	34.23	115.54	18118.2	16448	23311.4	43131.6	23823.3	37137.1	17953.1	16886.9	113927	15240.7	22615.9	18700.9	33303.6	9986.75	30669.9	15096.1	29460.5	21869.5	21855.8	11830.9	13252.4	21446.3	18483	15200.4
552.2531++	Pp3c15_12250V3.1.p	CMSSVLAKK	C[+57]MSS[+80]VLAKK	2	552.253	28.42	65.49	19346.5	29723	451214	14355.3	37706.2	44191.4	17517.6	32077.7	636517	359350	761084	35078.5	16514.4	13675.5	21355.5	33277.3	32359.4	231525	22421.7	31835	38847.4	20940.6	35213.8	17821.7
912.3236++	Pp3c13_15990V3.1.p	CSKTYTDIAYSFK	C[+57]S[+80]KT[+80]YT[+80]DIAYSFK	2	912.324	16.93	50.53	202114	26304.4	20338.2	17040.2	9821.02	13439.1	16443.4	8080.62	25411.7	12591.6	17785.3	13795.7	7050.84	28951.5	30765.5	29347.1	16577	19059.4	15646.5	28991.6	18482.7	8479.94	31617.4	24502
532.1772++	Pp3c1_7520V3.1.p	CTDDPTMK	C[+57]TDDPT[+80]M[+16]K	2	532.177	31.29	101.94	76990.6	24083.4	19302.3	11701.2	15897.4	17233.2	16552.9	19665.4	16385.7	11468.3	27195.8	8878.72	12199	26618.6	18467.7	22455.7	30171.1	15388.3	8109.22	13484.7	11389.5	13609.7	18371.1	9715.01
999.4462++	Pp3c19_16160V3.1.p	DAAPNQSLQGFDVIDEAK	DAAPNQS[+80]LQGFDVIDEAK	2	999.446	51.62	78.13	78161.2	26560.8	33214.4	20411.2	112040	99598.7	84706.6	49365.9	38837.9	44587.9	75282.5	40482.8	99763.4	44264.3	67241.7	84377.2	43543.5	38450.6	21147	92293.4	67818.9	39045	58913.7	79608.2
601.2633+++	Pp3s152_10V3.1.p	DAARDEFTASPTADVR	DAARDEFT[+80]ASPTADVR	3	601.263	97.52	118.16	12283.3	44386.3	11872.8	17635.5	61183.6	59032.4	1.44236e+06	1.61694e+06	11656.2	31342.2	20094.4	8092.01	42371.4	76800	1.04816e+06	17411	12074.7	16769.3	56792.7	40314	16332.1	1.19606e+06	1.20472e+06	1.8457e+06
653.2970+++	Pp3s152_10V3.1.p	DAARDEFTASPTADVRR	DAARDEFT[+80]ASPTADVRR	3	653.297	92.97	113.51	23719.2	302877	95409.2	1.08328e+06	447421	1.13397e+06	731167	32652.3	47843.6	159329	15514.5	293685	25339.8	1.47653e+06	73582.5	1.32591e+06	353090	18408.2	314121	518873	665399	1.96923e+06	48798.5	1.3401e+06
901.3913++	Pp3s152_10V3.1.p	DAARDEFTASPTADVR	DAARDEFTAS[+80]PTADVR	2	901.391	97.52	119.9	2.42921e+06	2.44354e+06	1.82551e+06	2.78589e+06	3.40774e+06	2.68502e+06	3.26692e+06	3.21816e+06	2.11155e+06	2.02244e+06	1.48509e+06	2.37352e+06	3.18134e+06	2.48923e+06	2.24406e+06	2.68386e+06	2.34871e+06	2.19714e+06	2.30819e+06	3.37716e+06	2.44912e+06	2.40218e+06	2.58737e+06	3.86149e+06
653.2970+++	Pp3s152_10V3.1.p	DAARDEFTASPTADVRR	DAARDEFTAS[+80]PTADVRR	3	653.297	92.97	113.57	368653	309548	96269.4	1.09076e+06	468654	1.17707e+06	739129	1.14787e+06	182256	174135	180647	298353	1.0554e+06	1.49482e+06	1.04747e+06	1.31037e+06	380341	704211	344459	503570	686623	1.9728e+06	1.10528e+06	1.3491e+06
901.3913++	Pp3s152_10V3.1.p	DAARDEFTASPTADVR	DAARDEFTASPT[+80]ADVR	2	901.391	97.52	119.92	2.4462e+06	2.45972e+06	1.82518e+06	2.762e+06	3.39276e+06	2.64531e+06	3.27534e+06	3.21518e+06	1.55071e+06	2.01823e+06	1.49587e+06	2.27385e+06	3.18136e+06	2.48563e+06	2.39605e+06	2.60186e+06	2.34307e+06	2.19683e+06	2.31069e+06	3.39819e+06	2.48274e+06	2.45841e+06	2.59893e+06	4.04438e+06
653.2970+++	Pp3s152_10V3.1.p	DAARDEFTASPTADVRR	DAARDEFTASPT[+80]ADVRR	3	653.297	92.97	113.57	417766	313150	95260.8	1.06301e+06	475182	1.17236e+06	736033	1.14438e+06	186859	177345	175534	298013	1.05396e+06	1.47905e+06	1.04908e+06	1.30943e+06	341669	699227	353366	523768	684391	1.98095e+06	1.10963e+06	1.33978e+06
556.7346++	Pp3c3_10600V3.1.p	DAASPLSTDR	DAAS[+80]PLSTDR	2	556.735	54.74	79.16	41911.6	28645.9	57604.4	7535.53	28163.6	93934.3	24737.8	10080.6	17799.8	18934	23821	23822.4	14403.2	28202.5	15834.3	34682.3	37816	38405.5	8644.67	23780.3	8094.45	21309.5	17361.7	16129.4
768.3769++	Pp3c1_20290V3.1.p	DAAVAAASGAVVAASPK	DAAVAAASGAVVAAS[+80]PK	2	768.377	47.6	119.78	62466.4	39274	249293	51340.7	72173	44158.6	80457.6	48499.3	53092.5	24027.4	35906.2	30504.7	41210.8	52841.5	47672.2	63315	26890.4	25705.3	52305.4	56714.1	28078.5	62236.6	379110	37619.9
673.9563+++	Pp3c10_9270V3.1.p	DAEDRLEELGYDSDGKK	DAEDRLEELGYDS[+80]DGKK	3	673.956	59.44	16.66	38285.9	13788.9	22658.8	24204.5	27947.7	13659.4	28047.9	25833.1	17275.2	23950.1	122533	29998.5	26264.6	22708.8	36154.6	31085.8	16476	17813.9	56650.5	36242.2	695551	39993.2	30970.6	23272.7
621.2867++	Pp3c13_14480V3.1.p	DAESILSPTTK	DAESILS[+80]PTTK	2	621.287	71.72	119.8	602269	980583	905988	597542	676623	424212	837973	435222	548722	690725	274728	760392	431301	477962	628728	454463	945316	435721	1.08752e+06	677622	485193	724664	430766	686624
873.8412++	Pp3c22_17930V3.1.p	DAGFGGLMSTASDMFK	DAGFGGLM[+16]S[+80]TASDM[+16]FK	2	873.841	105.57	61.59	23114.9	954991	32032.4	20901.4	14622	17258	6822.3	15408.7	29891.6	804327	259292	53013.9	17135.4	11719.7	14230.1	19052.1	28540.6	35627.4	26211.6	27705.4	98178.9	8919.34	20144.1	13878.1
873.8412++	Pp3c22_17930V3.1.p	DAGFGGLMSTASDMFK	DAGFGGLM[+16]ST[+80]ASDM[+16]FK	2	873.841	105.57	119.71	22402.8	210527	184611	59030.9	14212.5	13540.3	17333.5	80655.8	35802.6	747268	108216	4.05008e+06	26570.3	9442.99	19304.2	15122.7	77859.4	2.82059e+06	41569.1	24526.7	22437.1	9269.61	50296.4	19049
873.8412++	Pp3c22_17930V3.1.p	DAGFGGLMSTASDMFK	DAGFGGLM[+16]STAS[+80]DM[+16]FK	2	873.841	105.57	119.71	28498.8	417015	3.48944e+06	2.97463e+06	74033.7	51720.1	18164.7	76039.5	68151.7	547598	581049	4.05987e+06	93958.7	25925.7	44271.2	33101.5	172585	3.5462e+06	4.16779e+06	62138.5	2.18167e+06	17224.3	105840	64771.7
865.8437++	Pp3c22_17930V3.1.p	DAGFGGLMSTASDMFK	DAGFGGLMSTAS[+80]DM[+16]FK	2	865.844	105.57	98.01	110697	201632	80604.9	244016	225667	7619.77	57706	115359	7200.07	96954.1	28352.1	123003	204737	14382.4	10470.6	83276.5	169453	15882.2	10051	208545	304595	95049.4	10559.8	46200.8
803.3671++	Pp3c12_11410V3.4.p	DAGTITSVSPDHGIR	DAGTITSVS[+80]PDHGIR	2	803.367	59.89	118.45	70082.3	73687.1	162193	77747.2	101473	495480	172635	154153	49130.3	132356	36588.8	54694.6	307141	475170	135551	268674	107664	83621.1	98286.6	231548	85708.2	96469.1	263419	193904
693.2952++	Pp3c8_18960V3.1.p	DALSAADDALDTK	DALS[+80]AADDALDTK	2	693.295	50.06	54.69	33826.6	16103.9	23254.3	21531.7	17554.1	16822.2	55138.3	26196.4	84171.8	24652.8	75463.6	22394.7	20459.9	18685	31820	66883.1	28124.4	15736.5	38496.4	27154.1	20647.4	32923.5	38752.7	36873.9
871.8595++	Pp3c20_13300V3.1.p	DASENAVILEDDTDR	DAS[+80]ENAVILEDDTDR	2	871.859	97.52	25.46	25825.1	22778.9	11140.3	49661.3	50686.1	36572.3	36463.5	35408.6	21201.7	22510.5	24440.9	74564.7	42312	24047.2	30058.4	53869.3	33275.6	20433.2	108928	32590.9	187912	13286.4	34389.7	38902.8
1062.0044++	Pp3c26_14040V3.1.p	DASVEIVSPVDSGGGGQTVLR	DASVEIVS[+80]PVDSGGGGQTVLR	2	1062	60.7	50.87	47684.2	23743.4	16584.7	19730.8	65813.9	48936.5	54298.8	50693.9	61797.7	31877.8	20390.4	18103	64917.2	34603	10720.8	47499.8	19048.5	12687.4	30283	17911.7	25579.3	26212.3	51356.2	45387
826.3057++	Pp3c9_25200V3.1.p	DATADMSSDLSEGEK	DATADM[+16]SSDLS[+80]EGEK	2	826.306	97.31	71.43	36582.3	39215.3	39398	90466.3	41700	31456.8	34871.3	58750.4	226348	288364	33830.5	77531.3	50491.4	14019.3	23824.3	149062	216380	70913.6	102421	55301	207267	56840.5	27913.2	14831.4
818.3082++	Pp3c9_25200V3.1.p	DATADMSSDLSEGEK	DATADMSSDLS[+80]EGEK	2	818.308	97.31	111.78	48619.5	32232.6	50174.9	96108.4	38920	31632.5	86505.9	50475.2	24214.9	22300.3	54779.4	64548.2	55721	45753.4	40954.5	80543.9	60921.9	43367.3	33979.3	44287.4	28852.9	33799.1	57636.3	40530.4
984.9576++	Pp3c9_18590V3.1.p	DAVISPNAPVSSAAALTPK	DAVIS[+80]PNAPVSSAAALT[+80]PK	2	984.958	78.33	117.63	52325.6	90701.5	91817.6	70476.5	194124	68311.3	87604.8	97775.3	113119	87380.2	235431	84061.6	84886.1	87294.5	74610.3	133733	65159.3	116888	82075.7	87197.6	182355	33641.6	46899.5	102380
630.3187+++	Pp3c9_18590V3.1.p	DAVISPNAPVSSAAALTPK	DAVIS[+80]PNAPVSSAAALTPK	3	630.319	78.33	66.8	116216	165244	25410.6	163916	103125	184169	179562	219971	60889.5	150336	105102	177210	162872	179066	232560	221333	149788	109864	127038	88291.6	233899	158130	304833	229822
944.9744++	Pp3c9_18590V3.1.p	DAVISPNAPVSSAAALTPK	DAVISPNAPVSSAAALT[+80]PK	2	944.974	78.33	113.65	40709.1	15374.9	12922.4	12323.6	75313.5	94257.9	41483.7	55440	43961.2	9796.84	22932.8	23077.2	65147.2	53048.5	79306.2	47460.6	27102.3	16636.8	36566.8	43631.9	15909.5	46178.9	60676.6	43477.3
820.3642++	Pp3c25_6350V3.1.p	DAVQAADAISPSTEGK	DAVQAADAIS[+80]PSTEGK	2	820.364	72.26	109.65	59224.8	139171	34574.3	39311.2	51872.5	68455.3	43998.6	71620.6	34504	24920.6	34258.8	96739.2	71782.8	33413.8	30457.6	75864.5	41298.5	37661.1	160752	52128.9	55034.1	60169.2	86635.2	20710
884.4117++	Pp3c25_6350V3.1.p	DAVQAADAISPSTEGKK	DAVQAADAIS[+80]PSTEGKK	2	884.412	53.25	96.68	29739.3	40555.3	49965	49854.9	46649.3	90148.1	142406	30815.4	43620	25427.5	28296.3	26570.4	14041.9	30382.8	37802.4	88601.7	54504.7	80856.1	25222.1	116738	23469.7	87293.6	99242.7	51922.7
884.4117++	Pp3c25_6350V3.1.p	DAVQAADAISPSTEGKK	DAVQAADAISPST[+80]EGKK	2	884.412	53.25	96.93	29377.9	40496.6	52276.4	48349.2	56315.8	91536.9	93710.9	34385.4	66695.2	29435.3	27098.2	99274.8	14133	80395.8	39697.6	69577.8	45027.4	106233	25235.8	99013.5	24650.3	109228	103893	57908.4
1002.4294++	Pp3c10_6100V3.1.p	DAVVGMAEGSTEGVEEVTK	DAVVGM[+16]AEGS[+80]TEGVEEVTK	2	1002.43	103.84	119.91	40677.2	32714.8	15701.6	34911.1	94654	44701.6	24620.5	72375.9	19512.6	39846.7	27046	44265.2	89804.3	46848	45852.9	77276.9	23556.9	19843.2	59367.3	95254.2	101915	31354.5	77618	45785.3
1002.4294++	Pp3c10_6100V3.1.p	DAVVGMAEGSTEGVEEVTK	DAVVGM[+16]AEGST[+80]EGVEEVTK	2	1002.43	103.84	119.72	36752.4	51379.5	20037	36794.2	92918.6	43151	53420.4	79665.1	21312.1	16993	27645	47364.2	75489.6	48254.7	44487.7	77975.1	28330	22564.4	60853.4	91774.3	99623.4	41558	79263	42675.6
712.6123+++	Pp3c11_18660V3.1.p	DDAHVLEDGEHVSGEDMGK	DDAHVLEDGEHVS[+80]GEDM[+16]GK	3	712.612	36.66	102.24	16170.2	69483.1	28698.7	56719	84192.9	48587.1	34888.7	24179.7	32393.9	51255.6	23559.7	86107.6	48080.2	74993.4	52510.1	39109.1	72223	56744.9	115082	55128.6	78685.7	46948.9	35682.2	65253.9
848.9057++	Pp3c19_10380V3.1.p	DDEIATLKLEAEAAK	DDEIAT[+80]LKLEAEAAK	2	848.906	36.51	64.84	85039.1	31706.9	13410.7	31653.1	47929.9	35153.7	35547	15734	65016.3	41753.6	43773.8	33191.6	31488.5	37746.2	38288.8	35021.2	44630.9	52435.8	43343.5	45283.8	56431.7	26539.8	34716.1	37723
773.3509++	Pp3c13_8000V3.1.p	DDGAGAIATFLGTTR	DDGAGAIATFLGTT[+80]R	2	773.351	33.06	7.45	51906.6	35025	24938.3	75206	48443.3	44106	80813.9	42195.4	54496.4	27449.4	25283.7	78615.8	51041.5	85715.8	53485.8	72996	59088.2	32576.9	60739.3	44677.6	79779.1	152426	28638.5	82283.2
872.0658+++	Pp3c20_2120V3.1.p	DDLFCPVQGAIMITASHLPYNR	DDLFC[+57]PVQGAIM[+16]IT[+80]ASHLPYNR	3	872.066	84.45	7.11	44384.9	84338.5	23067.2	199263	277877	512550	146795	232822	14864.6	20680.9	25374.3	156248	1.53665e+06	42166.4	285872	436562	2.49415e+06	661023	98026.4	4.35845e+06	231407	205208	47857.5	223050
872.0658+++	Pp3c20_2120V3.1.p	DDLFCPVQGAIMITASHLPYNR	DDLFC[+57]PVQGAIM[+16]ITAS[+80]HLPYNR	3	872.066	84.45	8.16	24387.3	53993.5	19167.6	189112	285899	58117.2	147355	226605	19358.1	16387.3	25019	136927	201110	16229.4	285528	391869	18458.6	20580.3	102046	154859	233988	199010	46685.9	230414
775.6749+++	Pp3c5_17340V3.2.p	DDNNSSRDGQSAAANPVAQISK	DDNNSS[+80]RDGQSAAANPVAQISK	3	775.675	65.1	117.61	26444.6	43108.2	11304.6	52421.9	101067	83952.5	88976.4	65792.1	21133.8	14913.6	17834.1	75728.3	84858.3	93154.7	78289.7	84627.2	14174.4	42335.9	57345.7	59173	52331.8	66227.4	52273	64506.8
649.2641++	Pp3c6_1500V3.1.p	DDSYRGYSVR	DDS[+80]YRGYSVR	2	649.264	47.11	101.4	16294.7	64311.3	22478.5	24128.7	10324	33028.3	31117.3	21893.3	106733	31678.3	112688	51684.1	26326.9	31131.7	9205.21	37815.4	102059	28774.7	12921.4	49335.7	338420	19190.2	16272.7	69815.3
527.2343++	Pp3c2_21410V3.3.p	DDSLLSPAR	DDSLLS[+80]PAR	2	527.234	27.51	116.96	32279.4	16940.7	21883	16287.7	47314.8	23463.5	23860.6	19793.3	21938.5	28164.7	34791.7	29578.5	19081.8	19121.8	27112.9	22285.3	21532.4	20628.4	52149.4	21827.3	16003.2	22824.6	16901.3	17929.9
576.2295++	Pp3c7_20890V3.1.p	DDTHFSPPR	DDTHFS[+80]PPR	2	576.23	30.18	100.07	22680.7	22635.8	20388.4	12406.5	16654.1	22300	6273.42	9284.5	34354.6	19965.6	22299	11796.8	14179.9	20495.2	10320.1	14941	33439.4	26487.5	12433.1	15682.1	17698.4	11596.1	14380.8	8055.05
792.6722+++	Pp3c3_7180V3.1.p	DDVGISSGSGTRGELGDMAEQAK	DDVGISS[+80]GSGTRGELGDM[+16]AEQAK	3	792.672	95.84	119.63	265870	432388	212296	82814.7	44740.4	60493.7	266965	242559	232340	280821	195369	322714	45434.2	216752	175251	198924	331585	217100	112883	273145	135690	264654	291613	217209
615.7535++	Pp3c3_7180V3.1.p	DDVGISSGSGTR	DDVGISSGS[+80]GTR	2	615.754	63.06	68.88	59762.3	15157	89967.1	10029.6	11181	12612.1	6911.54	15982.3	29793.2	69652.2	18307.7	11184	9987.19	5994.54	6176.79	9459.25	15328.3	16957.3	13454.5	12170	10099.6	8156.61	18997.7	5950.28
792.6722+++	Pp3c3_7180V3.1.p	DDVGISSGSGTRGELGDMAEQAK	DDVGISSGS[+80]GTRGELGDM[+16]AEQAK	3	792.672	95.84	119.63	265662	526652	188634	292689	57690.6	90728.8	266875	242559	242554	263357	194662	333373	41551	221970	186675	198911	355471	239351	103573	251558	408619	258569	269711	217169
787.3406+++	Pp3c3_7180V3.1.p	DDVGISSGSGTRGELGDMAEQAK	DDVGISSGS[+80]GTRGELGDMAEQAK	3	787.341	95.84	31.88	39438.3	21314.3	16840.2	100506	34181.3	16916.5	87961.7	19999	25012.8	20742	13470.1	63523.2	61524.7	42364.6	52183.9	93261.9	11179.5	35904.2	28436.3	36048	67006.7	53231	29184.5	33330.5
615.7535++	Pp3c3_7180V3.1.p	DDVGISSGSGTR	DDVGISSGSGT[+80]R	2	615.754	63.06	66.99	29825.8	11521.4	11478	16007.6	20314.8	9221.02	6716.79	13414.2	17950.8	14669.2	33328.9	10079.9	11107.5	8102.9	12080.4	10010.9	11387.6	9201.36	12506.9	11105.4	24282	21359.2	17483.6	7986.31
792.6722+++	Pp3c3_7180V3.1.p	DDVGISSGSGTRGELGDMAEQAK	DDVGISSGSGT[+80]RGELGDM[+16]AEQAK	3	792.672	95.84	119.41	254977	439079	199037	314952	57150.5	55828	266965	242559	62695.7	210509	196501	343127	39278.8	220816	186869	198911	322542	246227	103385	256286	142227	258654	289080	57227.1
543.9017+++	Pp3c10_21700V3.1.p	DDVSGFRGEDISPR	DDVSGFRGEDIS[+80]PR	3	543.902	39.75	119.89	70440.6	35921.3	23169.9	60911.1	60757	53217.1	88180	64001.6	22238.9	20977.5	61731	74171.3	1.29788e+06	127443	49065.5	62218.9	63131.1	36482.5	43706.3	121495	84609	92630.6	71864.7	70131.7
944.3838++	Pp3c4_15310V3.1.p	DDVSSVAATSQSGEDSPR	DDVSSVAATSQSGEDS[+80]PR	2	944.384	110.68	92.19	23412.5	38204.1	39281.6	24084.4	20900.9	54150.3	63995.6	66733.7	59926.9	31185.8	284981	35725.7	15480.4	21845.8	13615.7	39615.7	59914.5	81476.7	18589.2	39194.5	14248	294727	23433.3	20574.5
694.7901++	Pp3s152_10V3.1.p	DEFTASPTADVR	DEFTAS[+80]PTADVR	2	694.79	92.62	119.91	563121	885650	707968	429541	1.07446e+06	404217	716560	552794	422262	785007	653198	835659	229349	432624	639241	491576	1.09408e+06	490388	846812	1.21941e+06	273558	411145	584614	757620
772.8407++	Pp3s152_10V3.1.p	DEFTASPTADVRR	DEFTAS[+80]PTADVRR	2	772.841	69.48	113.18	123912	152005	59272.4	480032	144928	166108	214823	188523	86942.3	85735.7	47361.1	104857	150486	206757	202212	233796	149721	150358	114080	166320	619524	260596	235349	256138
694.7901++	Pp3s152_10V3.1.p	DEFTASPTADVR	DEFTASPT[+80]ADVR	2	694.79	92.62	119.88	563591	901603	732526	87158.3	87709.6	408652	716129	556507	425990	715150	680618	170538	168855	465629	436789	490733	1.06702e+06	490611	830632	1.25841e+06	161265	313816	575790	796227
772.8407++	Pp3s152_10V3.1.p	DEFTASPTADVRR	DEFTASPT[+80]ADVRR	2	772.841	69.48	113.18	44120.7	151894	56840	181147	114465	166426	182277	176273	163912	78352.7	30978.1	99948.7	159054	213308	65055.4	232371	69096.3	184658	95852.7	175619	91535.4	227525	237270	251248
1048.4570++	Pp3c21_11888V3.1.p	DEISVVQDNLSEGDPSSPK	DEISVVQDNLSEGDPSS[+80]PK	2	1048.46	76.29	51.58	21094.1	27425.7	47655.8	28681.7	78999.4	69993	16495.1	31301.1	63544.5	38915.8	138913	28085	31236.4	15520.8	50266.2	39639.5	30347.2	40080.8	44888.2	35991.2	25969.8	13948.6	27213	21716.9
933.3848++	Pp3c25_5940V3.1.p	DEMLHDVPDTEEALR	DEM[+16]LHDVPDT[+80]EEALR	2	933.385	33.56	119.9	15307.8	28684.5	11010.2	26580.6	75925.6	71351	42038.2	70934.8	32869.2	20731.3	19307.3	24406.9	23904.2	56489.9	56352.5	19555.4	14469.9	33997.3	53942.9	51096.5	31938.4	70224.5	59039.6	14735.3
598.5912+++	Pp3c6_8290V3.1.p	DESASVEEENAHAVVK	DESAS[+80]VEEENAHAVVK	3	598.591	76.69	105.61	21080.4	35914	49216.6	33419.7	52304.3	42782.7	29205.7	7500.45	28934.2	38389.2	84351.7	32746.6	27107	23403.4	42236.7	7938.13	30758.5	46605.7	63415	28796.5	35438.1	11742.3	13406.7	32148.7
990.9128++	Pp3c1_10220V3.1.p	DFASTSGSGLSSPQESTSR	DFASTSGSGLSS[+80]PQESTSR	2	990.913	127.05	115.47	50392.8	67727.6	83575.8	76834.6	138651	47849.5	69307.7	40419.7	38303.2	62341	69863.3	127309	71252.8	53171.3	56092.4	57221.9	98368.1	57908.9	103608	120795	50346.4	36711.2	63319	59729.1
792.0235+++	Pp3c3_34180V3.1.p	DFKNSGELGTNSSGTPLTPDTR	DFKNS[+80]GELGTNSSGTPLTPDTR	3	792.023	29.9	106.41	75739.5	43373.5	45100.2	68565.6	72897.1	39120.6	15647	37334.4	34291.8	136224	264185	33714.3	106625	114658	40063.1	30800	16871.3	20552.6	23125.2	54985.6	42542.9	44594.4	56898.9	71033.4
651.9770+++	Pp3c17_11550V3.1.p	DGATAEAAVTKEEAKSPAK	DGATAEAAVTKEEAKS[+80]PAK	3	651.977	52.45	84.29	32578.5	24910.6	13782.6	19270.6	22175.5	81395.3	39227	68772.6	25698.6	18736.3	35129.5	16008.5	48482.7	27155.3	23605	33387.3	29305.3	42666.6	21931.9	22144.6	37331.5	45629.7	19541.7	16882.6
531.7106++	Pp3c22_19980V3.1.p	DGFDSGKEK	DGFDS[+80]GKEK	2	531.711	30.65	7.63	25236	16204.4	19425.5	24290.9	15371.3	20862.6	15984.9	17249.2	19960.8	20292.7	29745.2	18298.9	23640.6	22926.3	20032.5	14883.9	21728.2	26757	22423.2	26165.3	12613.6	28098.4	12248.2	14949.6
875.3910+++	Pp3c20_3440V3.1.p	DGGDSNLGNSLSNEDLSRPSERPK	DGGDSNLGNS[+80]LSNEDLSRPSERPK	3	875.391	84.14	119.91	64514.6	88114.8	191137	163926	189756	147223	192871	196670	44470.5	83052.4	59509	121285	267469	200837	28791.6	153967	83436.7	82717.9	141845	186394	216029	159529	151131	198886
875.3910+++	Pp3c20_3440V3.1.p	DGGDSNLGNSLSNEDLSRPSERPK	DGGDSNLGNSLS[+80]NEDLSRPSERPK	3	875.391	84.14	119.8	135037	116496	83454.8	230528	226954	335395	258300	131963	28540.4	109826	111531	232960	324554	230133	203556	215319	193747	196552	227693	378168	276511	277709	211178	228292
875.3910+++	Pp3c20_3440V3.1.p	DGGDSNLGNSLSNEDLSRPSERPK	DGGDSNLGNSLSNEDLS[+80]RPSERPK	3	875.391	84.14	119.91	138937	119494	206850	161188	191580	273547	206406	207909	89806.1	106828	371451	144991	268132	201997	177348	170308	245869	120902	158658	316983	203305	246892	138334	199797
921.9095++	Pp3c8_5360V3.1.p	DGGGSGSIEGTVVEGNSIK	DGGGS[+80]GSIEGTVVEGNSIK	2	921.909	101.17	24.6	18818.1	114388	134768	140334	31129	12811.7	17432.9	37522.5	35548	123099	156908	124601	24791.6	19588.4	42186.1	31119.6	28733.9	92922.7	91550.2	20436.9	174253	19748.8	20341.6	18089.6
849.9506++	Pp3c16_1190V3.1.p	DGGLINTVKAFLKSR	DGGLINTVKAFLKS[+80]R	2	849.951	28.25	116.92	26582.7	10534.3	8972.6	10993.7	26664.9	23645.2	13196.7	13109.3	32977.8	12054.2	9381.34	9751.63	19674.1	15313.8	25926.2	47017.7	22097.6	16330.9	13996.8	12458	17524.2	10541.2	9058.79	14424
789.3766++	Pp3c9_17460V3.2.p	DGIVSPPTSAPISEK	DGIVS[+80]PPTSAPISEK	2	789.377	85.73	119.9	89105.1	32087.9	28986.2	108005	77790.8	41440.5	180394	144953	103981	118706	68282.1	192812	176682	103633	95327	59467.1	103050	26171.4	26248.1	132513	137084	201978	210709	213011
743.7898++	Pp3c1_32960V3.1.p	DGQNAQSLPGSPR	DGQNAQS[+80]LPGS[+80]PR	2	743.79	76.78	85.45	25919.2	18466.4	17426.6	15088.5	12673	16907.6	210088	21816.4	21149.1	34656.3	48963.2	26979.4	20707.2	21023.2	11793.6	28759.7	19121.2	29628.4	14142.8	27175.9	8290.12	14754.8	16226.4	34939.9
703.8066++	Pp3c1_32960V3.1.p	DGQNAQSLPGSPR	DGQNAQSLPGS[+80]PR	2	703.807	76.78	80.19	983247	416147	1.43602e+06	70954.6	63923.5	259304	320611	145084	1.41841e+06	1.25831e+06	1.33096e+06	34217.3	107906	230186	120236	108394	368945	819873	99105.7	125513	13518.8	143620	88160.3	86423
906.9133++++	Pp3c9_18590V3.1.p	DHAHAAVEEHAYNVVSGPAIAVTMDETEVPGSPK	DHAHAAVEEHAYNVVSGPAIAVTM[+16]DETEVPGS[+80]PK	4	906.913	106.88	119.37	15336.6	39611.6	27870.4	61953	193140	26646.1	58238	34732	35089.6	83232.2	64141.1	80775.3	121292	45735.9	57953.9	37153	23437.4	62811	194877	50888.1	285563	30345.1	76778.8	81096.3
656.5357++++	Pp3c23_7770V3.1.p	DHSSKFEGYGAGSRPGYSQEEVR	DHS[+80]SKFEGYGAGSRPGYSQEEVR	4	656.536	34.94	115.14	21999	81057.3	9622.91	39228.3	33664.9	10034.1	19374.1	31980.4	15876.4	85196.6	19944.6	67471.7	24207	10484.9	9206.62	35551.6	23145.6	53053.4	96874.2	17536.6	58808.5	48769.7	27314.8	19936.6
757.3189++	Pp3c14_4960V3.2.p	DIDGAIVEEESEK	DIDGAIVEEES[+80]EK	2	757.319	49.65	118.87	29933.6	21246	30487.6	61334.9	33116.7	40336.7	16343	47496.5	22328.9	33396.4	14908.5	31491.3	193893	44529.1	38668.4	28921.4	27486.5	30077.1	157826	22605.9	45932.5	50518	18931.2	38501.5
821.3664++	Pp3c14_4960V3.2.p	DIDGAIVEEESEKK	DIDGAIVEEES[+80]EKK	2	821.366	62.84	119.71	42764.9	1.12168e+06	36495.6	77112.6	119276	65264.7	133031	193883	39961.7	46575.6	50070.7	109588	97659.8	51061.2	97195.6	208576	25512.4	27564.1	580643	96883.3	118840	71138.5	242325	106139
586.7584++	Pp3c5_21160V3.1.p	DIGSGNFGVAR	DIGS[+80]GNFGVAR	2	586.758	66.45	119.88	98791.9	44937.7	96356.1	118929	27619.7	29046.5	52001.7	33770.9	29917.1	36112.1	117898	172848	36678.8	13961.4	61543.3	35173.7	56116.7	18956	67691.7	55490.4	210050	10720.4	23468.5	24865.9
1154.5283+++	Pp3c14_4960V3.2.p	DINPEEVAGTVLEGSSEKPGSGAAAQAPVSQDDR	DINPEEVAGTVLEGS[+80]SEKPGSGAAAQAPVSQDDR	3	1154.53	38.61	85.09	15318.4	27770.6	24162.5	28534.4	36076.2	49943.1	26813.2	34390	26893.7	103374	28759.5	39855.2	28721.8	13768.5	29062.9	31531.3	24088.9	89470.1	47772.3	29416	58339.1	32779.4	73089.7	153445
832.8744++	Pp3c11_16400V3.1.p	DIPTSPVQEEAEAAK	DIPT[+80]SPVQEEAEAAK	2	832.874	82.52	105.68	49313.3	48620	19644.5	30110.9	57833.8	61443.7	32137	26777.5	40196	58746.5	109759	37386.9	63202.8	65814.4	68387.5	28141	97671.1	39853.5	48232.5	46467.7	70359.3	77406.1	33927.3	53655.4
832.8744++	Pp3c11_16400V3.1.p	DIPTSPVQEEAEAAK	DIPTS[+80]PVQEEAEAAK	2	832.874	82.52	119.89	43237.1	41784.3	19555.5	73428	54743.7	55086.4	78711.6	46987.7	29657.4	63419.4	94761.7	43640.7	68947.1	75002.1	69114.4	58192.7	106323	33850.1	47786	81190.7	70637.1	74417.4	22791.6	49158.8
854.3727+++	Pp3c16_10390V3.1.p	DKLEMEEEVMKSPTPSAGDEVK	DKLEM[+16]EEEVM[+16]KS[+80]PTPSAGDEVK	3	854.373	52.49	102.86	122856	124387	55936.4	17713.4	29323.2	13993	25136.3	16635.7	25518.7	31494.9	49760.7	17611.7	21560.1	17399.3	15765.4	13551.1	30972.7	42962.3	63708.6	15776.8	30174.9	10145.3	26742.6	32708.8
737.5863++++	Pp3c20_1250V3.1.p	DLAMNKFDWDHPQHLQPQSPTAFK	DLAM[+16]NKFDWDHPQHLQPQS[+80]PTAFK	4	737.586	32.87	59.48	16604.4	11064.8	12838	44080.7	16030.9	178241	35178.9	52833.9	38225.1	34269.9	11599.9	12356.2	96968.9	26688.7	37616.8	73235.4	11749.6	16421.2	12624	17289.4	36621.1	122506	89802.4	39673.1
882.3938++++	Pp3c9_25280V3.2.p	DLDFHSPAIAEEEPTIEEPAAEAAASNHEDLK	DLDFHSPAIAEEEPTIEEPAAEAAAS[+80]NHEDLK	4	882.394	28.31	76	10746.8	32636.1	24901.8	27063.7	25537.9	37017	37975.5	25961.9	27372.4	17109.8	60487.7	36824.3	39314.3	35343.2	23058.1	28255.7	28460.6	24563.1	39336.8	28967	81606.7	19570.6	72140.8	39790.4
1050.1296+++	Pp3c5_11880V3.1.p	DLEPTRLDESPKTEEFGAANASTGDFDR	DLEPTRLDES[+80]PKTEEFGAANASTGDFDR	3	1050.13	49.85	51.18	25585.2	9935.44	15065	30516.1	19940.8	14607.5	17017	14097.3	19084.8	21827.6	21853.2	30916.1	12788.4	18578.1	22305.9	16750.5	19089.1	14611.9	31957.7	12833	86488.4	9399.15	26304.4	16100.1
951.9056++	Pp3c13_14960V3.1.p	DLESGVENDDVGVTMVK	DLES[+80]GVENDDVGVTM[+16]VK	2	951.906	69.98	38.15	21007.5	28091.3	9613.78	11843.4	56591.1	43057.7	60670.9	21113.9	39333.6	17359.6	32204	23576.3	49117.1	14094.7	34155.3	72577.6	20968.4	13845.6	43807.5	18200.6	104670	21206.9	68742.8	33546.9
599.2974++	Pp3c8_20740V3.1.p	DLESRLSIGK	DLES[+80]RLSIGK	2	599.297	40.3	119.7	54187.1	64100.7	27167.6	85526.1	38155.8	41760.2	20133.5	24514.3	49952	84896.4	44129.1	63904.8	46214.3	60629.5	66690.5	24238.1	35338.3	72553.9	72697.1	54363.3	29626.6	22290.9	51381.4	51860
897.8630++	Pp3c3_1510V3.1.p	DLNLSSGEQCCYIR	DLNLS[+80]SGEQC[+57]C[+57]YIR	2	897.863	42.96	46.06	21141.1	17529.9	12792.3	39701.4	70359	20702.8	81979	103742	31524.7	47623.4	16817.1	52002.3	54806.8	148725	32611.6	170054	64466	48588.4	76036	133539	14925.4	130415	162001	66468.1
550.7604++	Pp3c17_18640V3.1.p	DLPQPPTPR	DLPQPPT[+80]PR	2	550.76	44.42	117.19	559865	202644	55288.4	183375	377548	615799	262695	283697	247055	39823.4	79131	96116.2	552230	309848	227435	375063	415052	212704	272870	735508	71816	243171	330457	210008
696.3683++	Pp3c6_3110V3.1.p	DLRPISPSVISK	DLRPIS[+80]PSVISK	2	696.368	37.14	27.12	94918.7	62335.6	10124.9	79863.3	96496.2	20490.3	144528	125094	21208.5	27372.1	29710.3	74852.2	92580.6	105607	61669.9	44544.4	88852.6	55142.5	74871.6	84512.4	36185.4	41174.6	101093	59636.1
439.2126++	Pp3c14_23400V3.1.p	DLSPLPR	DLS[+80]PLPR	2	439.213	55.17	117.27	960509	1.09342e+06	798400	383870	608716	821507	729069	427720	1.02253e+06	769719	486226	625990	451387	647717	510031	469292	1.06419e+06	595347	703338	834381	241722	455534	252691	477616
519.2494++	Pp3c8_24280V3.1.p	DLSSPITPK	DLS[+80]SPITPK	2	519.249	39.94	107.18	406264	478953	552908	16180.5	57719.6	307505	10836.8	13572.7	195764	572192	537427	30500	56846.1	56803.9	34522.3	24970.1	110614	417701	45494.4	65069.1	27788.3	10717.3	18807.3	46568.8
828.3560++	Pp3c15_14620V3.1.p	DLSLVDGEGETSPEK	DLSLVDGEGET[+80]SPEK	2	828.356	92.31	18.91	38138.6	28504.4	29506.4	26328.4	80489.9	60474.8	72739.6	20289.1	40768	30461.5	69149.4	30828.4	60208	64760.3	70360.1	37788.2	35248.4	13727.6	59569.6	22156.9	163010	14336.1	78804.7	72628.7
828.3560++	Pp3c15_14620V3.1.p	DLSLVDGEGETSPEK	DLSLVDGEGETS[+80]PEK	2	828.356	92.31	108.1	32493.5	23302.9	25467.7	24578.9	72981.7	73529	90276.2	30682.9	30633.5	25891.1	41663.2	31123	60377.6	69276.9	63337.3	45857.3	18812.1	16791.2	63354.2	23896.8	164006	22601.8	86044.8	75997.2
519.2494++	Pp3c8_24280V3.1.p	DLSSPITPK	DLSS[+80]PITPK	2	519.249	39.94	104.99	448888	494379	569089	114807	123285	330012	221904	124018	253049	593667	497556	157727	149133	203086	180736	136962	364632	520474	136539	249570	51357.6	177834	111595	173276
623.3030++	Pp3c3_19550V3.1.p	DLTQVLHSPR	DLTQVLHS[+80]PR	2	623.303	74.25	119.88	128435	107873	35986.7	243627	95660.8	343870	197127	81390.7	83185.5	64945.2	69981.7	209283	466730	452379	624082	87748.3	136224	74696.9	101197	65569.2	129632	350793	76450.4	175254
747.3296++	Pp3c15_5120V3.1.p	DLVENTQGSPPEK	DLVENTQGS[+80]PPEK	2	747.33	64.87	91.5	13590.6	132799	172011	20464.8	11742.6	99992.8	11621.4	7782.19	43046.2	30860.5	49927.9	19791.6	16208.7	170548	7627.73	13979.5	65576.8	25561	13319.9	21637.9	69133.5	9269.61	6296.52	5820.88
990.0886+++	Pp3c6_8290V3.1.p	DMAAPTESEARDESASVEEENAHAVVK	DM[+16]AAPTESEARDESAS[+80]VEEENAHAVVK	3	990.089	37.3	119.87	19630.4	51650.4	13050.2	57646.6	48417.3	37393.3	23025.5	41161.1	24082.5	15267.6	11373.5	65711	61630.1	50892.8	51225	41920.6	55056.4	16119.6	72031.6	44619.8	74779.8	15914.4	50239	20638.2
880.6660++++	Pp3c20_5600V3.1.p	DMDQKPLGSPKRENVDSTPDVTGKPNDDLVR	DM[+16]DQKPLGS[+80]PKRENVDSTPDVTGKPNDDLVR	4	880.666	70.21	119.9	28920.9	71200.1	13355.9	77911.6	52340.6	84239.4	98733.9	71718.9	48228.9	13279.9	40625.4	33588.9	81654.6	53551.9	71110.9	104165	44469.5	24955	32543.4	29131.8	73391.2	92107.3	94880.7	82291.2
984.9165++	Pp3c17_19240V3.1.p	DMDVDTPPATGQSPVSQK	DM[+16]DVDTPPATGQS[+80]PVSQK	2	984.916	102.87	91.89	90031.3	90679.8	500267	69522.5	257765	328731	80918.9	172375	196095	232887	490172	234192	108149	30826.5	26381.8	178165	314155	457943	338853	104391	99754.9	204024	35714.4	33656
984.9165++	Pp3c17_19240V3.1.p	DMDVDTPPATGQSPVSQK	DM[+16]DVDTPPATGQSPVS[+80]QK	2	984.916	102.87	93.72	21230.7	66812	490282	36096	292497	318832	75031.6	162408	203121	331546	487654	207470	14649.5	6359.38	7163.77	186543	220834	469460	179980	39845.2	187130	185440	9402.31	6932.91
976.9190++	Pp3c17_19240V3.1.p	DMDVDTPPATGQSPVSQK	DMDVDTPPATGQS[+80]PVSQK	2	976.919	102.87	115.23	25857	13362.9	20055.3	13892.9	18520.1	21946.6	41413	20872	27318.1	20979.3	13327.3	15296.2	16966.8	12870.4	14646.3	42423.8	19548.5	13488.7	24665.4	24325	21897	20435.9	28058.2	21308.4
753.0265+++	Pp3c16_600V3.1.p	DNQHPPSLPDTEVFAQLLR	DNQHPPS[+80]LPDTEVFAQLLR	3	753.026	46.33	28.84	19250.8	10073.7	6378.2	32986.6	15888.5	13182.9	34835.4	43301.9	10490	7864.8	11460.6	14627.8	26468.7	23773.5	16922.5	45008.5	10173.4	10742.6	19094.2	25149	55745.3	40931	47982.5	17809.6
766.3669++	Pp3c19_9680V3.1.p	DPSRDQSPLLAPR	DPSRDQS[+80]PLLAPR	2	766.367	53.21	105.84	69389.9	69978.3	87457.1	77305.6	56329.2	92922.7	61147.4	55235.2	83024.2	23006.6	42586.2	29269	71594	99285.1	154675	61876.8	114575	64786.4	23348.1	50383.3	37041.2	80162.7	52756.5	51460.7
615.2999++	Pp3c4_9300V3.1.p	DPTSPIPIPGR	DPTS[+80]PIPIPGR	2	615.3	50.97	119.66	32835.1	102704	16046.2	173511	107614	42849.2	70376.2	51792.2	90267.8	49373.9	124170	60980.5	63157.7	84931.8	60591.5	66641.7	140308	33175.6	117454	177510	61487.8	69873.2	39365.2	64169.2
743.8449++	Pp3c4_26000V3.1.p	DPYSTLGLSPGATK	DPYSTLGLS[+80]PGATK	2	743.845	93.37	40.21	61584.3	37426	26423.7	186196	34930.7	66211.7	44338.7	35525.3	82659.3	44575.3	59756.3	284133	35507.7	77584.1	38896.2	93053.7	27565.3	48232.9	43742.8	34231.3	326311	34171.2	48982.8	60136.5
907.8651++	Pp3c3_34180V3.1.p	DQAGDYEGSSHLDNVK	DQAGDYEGS[+80]SHLDNVK	2	907.865	109.16	95.88	55240.8	51056.4	62122.4	34225.1	59547.7	119908	96409.9	28458.6	107982	39383	66701	66312.8	64357.6	112356	23645.8	114294	194863	162213	39737.6	110395	117909	48194.6	84249.6	42462.3
550.7479++	Pp3c22_21290V3.1.p	DQSPHLAPR	DQS[+80]PHLAPR	2	550.748	60.78	59.54	189319	138001	28906.3	13636.4	13667.9	12768	22627.6	29669.9	51967	18869.3	33433.4	25044	42855.3	20421.6	12079	7826.73	12130.2	11922.6	7560.85	22063.1	80033.1	12482.2	7788.47	7182.61
538.7604++	Pp3c19_9680V3.1.p	DQSPLLAPR	DQS[+80]PLLAPR	2	538.76	77.46	108.14	46644.1	176852	188118	20908.5	64686.2	62192.2	92416.2	40718.1	101696	133219	37560.5	81138.1	49837.8	84330.1	59525.8	54086.8	168400	80902.7	47883.4	78592.7	20007	50230.9	52230.6	50276.9
591.2579++	Pp3c15_4920V3.1.p	DQSDIPTTPK	DQSDIPTT[+80]PK	2	591.258	45.34	78.94	884587	106460	1.12101e+06	73920.3	142086	88898.2	457725	178275	1.03751e+06	831041	298881	34275.3	170370	415255	242252	172478	505926	460355	18207.3	77244.8	20247.8	216514	182118	159233
867.4258++	Pp3c11_22390V3.1.p	DRDGSIGNGARAPLVR	DRDGS[+80]IGNGARAPLVR	2	867.426	26.05	92.31	299893	186529	233464	163178	50915.4	141050	176388	36396.5	243208	168993	25813.1	149867	12551.7	26108.2	21563.6	9453.28	213292	173305	124321	20573.3	21197.4	67286.6	19117.6	100190
908.1297++++	Pp3c3_11830V3.1.p	DRENEEEEQSSRPGSESSAGSGSGGEESGRPVNR	DRENEEEEQSSRPGSESSAGSGS[+80]GGEESGRPVNR	4	908.13	69.27	62.18	31728.3	27778.6	7656.01	13415.6	25185.5	34348.6	13817.4	15699.7	12827.5	21904.9	23789.6	32962	54061.2	14699.9	22308.7	18535.5	32178.3	138575	28205.1	25057.1	362254	16414	6471.8	8657.57
728.8529++	Pp3c4_22490V3.1.p	DRGSPVFLPFGGK	DRGS[+80]PVFLPFGGK	2	728.853	31.4	119.65	51610.5	59789.1	353071	27111.6	81560.5	88392.9	18199.5	58178.6	31256.5	14963.9	44230.1	35627	95663.6	44618.6	78092.8	40010.2	60595.5	38332.6	70407.8	23545.4	112048	33047.8	39191.9	39589.2
667.3348++	Pp3c7_6260V3.1.p	DRGVPASLSPVR	DRGVPASLS[+80]PVR	2	667.335	46.87	114.24	116705	33878.8	47560	87191.2	85336.2	106029	96113	76213.7	75792.5	34561	38849.2	79922.8	95225.7	103183	129329	72108.8	53087.3	107643	108603	89325	66016.8	99029.9	130812	89946.1
648.8210++	Pp3c17_13830V3.1.p	DRLGPLPSSFK	DRLGPLPSS[+80]FK	2	648.821	34.52	119.88	16555.8	16320.2	15254.4	49351.1	25644	40998.8	26277.2	36823.8	26674.7	10744	22535.8	20432.6	25566.9	14052.6	21189.6	44249.3	24019.9	20087.9	12629.3	23626	12581.6	18643.1	56518.1	23499.2
608.3103++	Pp3c23_14000V3.1.p	DRLSIGSLFK	DRLS[+80]IGSLFK	2	608.31	47.49	100.82	97293.4	45109.7	136317	144293	115684	67328.5	42577.5	39922.9	29791.5	55319.2	210070	71338.7	53809.1	41047.3	61692.4	79210.5	19659.3	29268.5	64870	106481	65812.9	57787.7	11432.2	58516
586.7766++	Pp3c11_17570V3.1.p	DRSIEIFGR	DRS[+80]IEIFGR	2	586.777	43.44	25.59	13982.3	8921.83	14695.3	14383.9	10169	15849.4	17008	13271.5	22525.8	15485.1	24029.9	13333.4	34235.1	15754	11748.6	28489.8	17919.3	17870.7	9923.95	25237.1	44753.5	15971.4	9177.66	15244.8
773.6919+++	Pp3c7_4630V3.1.p	DRSPPGAVPVNSSAVDDLTGER	DRS[+80]PPGAVPVNSSAVDDLTGER	3	773.692	107.08	115.84	75446.4	55942	37442.5	72651.1	118528	71483.1	103223	101448	65759.8	62984.4	106192	100260	137509	120865	74142.1	106790	15717.4	24002.3	122870	60804	186234	98565.6	118720	131686
702.2357++	Pp3c5_9070V3.5.p	DRSSSLDLDR	DRS[+80]S[+80]S[+80]LDLDR	2	702.236	32.5	72.79	7233.43	9989.3	6526.52	12986.1	9356.57	12779.9	16071.3	93276.7	8673.57	16107	10279.9	8566.86	10256.5	8623.85	9231.93	54116	5465.49	10627.6	10490.6	10598.7	9061.27	18003.7	88684.2	20893
1088.7958+++	Pp3c1_17760V3.1.p	DSINSDSGASTSFTGQPPTSGSEAAGGHAALVK	DS[+80]INS[+80]DSGASTSFTGQPPTSGSEAAGGHAALVK	3	1088.8	27.5	118.69	14645.8	19486.4	14663.4	34095	11598.7	6407.67	8913.44	8538.44	15998.6	21570.6	17969.9	29115.5	16795.2	13247.5	13447	8167.56	10806.3	21068.3	10369.6	13804.8	15942.4	9224.01	13734.1	7921.61
855.8996++	Pp3c9_25870V3.1.p	DSNREGDRIVSNLR	DS[+80]NREGDRIVSNLR	2	855.9	32.02	32.53	375115	481307	316773	455758	628058	354570	327849	402175	671774	722549	246472	564417	550461	404576	627386	311133	341612	217300	604066	630717	1.11533e+06	206455	701297	416031
711.8117++	Pp3c8_24140V3.1.p	DSSPVGVGAHFNR	DS[+80]SPVGVGAHFNR	2	711.812	69.29	110.42	76682.3	46727	24472.8	44533	46309.5	243922	63829.5	74807.8	34427.6	40134.3	38173.5	60902.9	44285.2	176884	228623	64952.8	41512.8	43786.8	324634	72895.5	34598.7	61007.5	68922.2	57926.6
627.0343++++	Pp3c2_21470V3.1.p	DSSRGSGRIEEHVDPEPAAYPR	DS[+80]SRGSGRIEEHVDPEPAAYPR	4	627.034	49.35	114.93	47031.3	63502.7	41139	60816	19173.7	40410.1	29202.4	75839.3	53007.6	35883.8	27902.8	32628.2	79693.9	26748.4	66836.8	50410	22868.5	40963.6	57702.4	36202.4	16676.6	44903.2	40542.9	40280.7
676.8083++	Pp3c13_5910V3.1.p	DSALAVVSEPER	DSALAVVS[+80]EPER	2	676.808	66.99	119.91	47278.8	242347	49654.7	55284.7	29096.2	226737	67392.7	38725.5	278586	40666.3	35840	77767.9	41967	73360.3	86380.9	36691.5	230260	32336.5	237801	91130.3	203942	84046.8	28971.9	84914.6
738.3154++	Pp3c8_15880V3.1.p	DSFVAMSPPSVSR	DSFVAM[+16]S[+80]PPSVSR	2	738.315	82.93	119.89	208649	89743.3	50697.4	209082	115319	134668	220662	115257	161736	98832.2	24103.1	54462.7	365384	402598	192836	69931.3	187424	101231	135130	128399	201675	196827	338275	29373.7
738.3154++	Pp3c8_15880V3.1.p	DSFVAMSPPSVSR	DSFVAM[+16]SPPS[+80]VSR	2	738.315	82.93	103.74	133478	71841.5	73670.5	76162.9	106518	121339	102119	147431	96779.7	49169	32977.2	71499.3	382384	207652	196228	48660.8	121181	83508.9	102678	139888	76579.4	152670	324810	303416
711.7985++	Pp3c19_10170V3.1.p	DSGDLDNLPGSPR	DSGDLDNLPGS[+80]PR	2	711.798	60.65	119.91	299705	428707	910887	291965	722383	233774	244460	205278	366021	281218	169150	455303	267414	174691	156968	276869	745268	580415	729351	469058	570670	315125	259446	206035
698.2930++	Pp3c22_21520V3.1.p	DSGDLDSLPGSPR	DSGDLDSLPGS[+80]PR	2	698.293	69.98	119.82	52371.2	35273.4	33848.7	62645.5	143916	136045	117886	152956	36559.7	54886.1	55009.3	49504.2	130015	79050.5	166023	127567	66414.2	33576.2	63034	179491	78757.2	187106	187420	131788
640.7796++	Pp3c11_16930V3.1.p	DSGEPVTPTAAR	DSGEPVT[+80]PTAAR	2	640.78	75.49	72.54	49802.2	14781.7	488432	6711.56	8109.4	136661	196521	39557.8	282100	335515	54385.8	15901.9	30755.3	53404.6	23624.7	27375.1	149809	213745	6585.79	68100	20595.6	77522.2	26841.3	7286.74
953.9086++	Pp3c23_19720V3.1.p	DSLSTSASMADLTSTPAR	DSLSTSAS[+80]M[+16]ADLTSTPAR	2	953.909	27.82	119.92	31155.9	17197.1	12774.1	28340.8	72032.7	47370	24022.2	40763.5	25883.6	17688.5	24785.7	38295.1	38903.1	73177.9	23129.8	45472.7	33386.4	24165.4	18766.4	50013	26592.9	20937.5	81981	31676.6
775.8133++	Pp3c26_4470V3.1.p	DSMVESGFKDSPR	DSM[+16]VESGFKDS[+80]PR	2	775.813	109.68	83.81	171076	655514	340533	377487	417416	214350	247688	504892	325356	461061	546987	477220	236905	162945	281926	224932	767101	261032	384001	412406	279595	314572	504007	405155
689.2893+++	Pp3c26_4470V3.1.p	DSMVESGFKDSPRDSQGK	DSM[+16]VESGFKDS[+80]PRDSQGK	3	689.289	50.63	73.44	30203.9	19061.2	16680.5	20374.7	6084.69	54272.4	41102.6	25734.8	23992.5	26996.5	30027.3	21818.8	18235.6	21398.6	20361.5	11109	9439.42	25645.5	6341.65	17934.5	21411.1	25554.2	19726.1	11363.9
767.8158++	Pp3c26_4470V3.1.p	DSMVESGFKDSPR	DSMVES[+80]GFKDSPR	2	767.816	109.68	111.05	23180.2	31950.4	35747.1	20256.8	26419.3	19358.6	220572	48907.1	29151.5	30928.8	64747.1	27614.1	24735.1	14654.3	25179.7	28181.4	33727.5	20755.1	43847	38642.3	12676.1	20048.3	27778.2	29634.5
767.8158++	Pp3c26_4470V3.1.p	DSMVESGFKDSPR	DSMVESGFKDS[+80]PR	2	767.816	109.68	110.23	25609.5	24986.1	19895.5	39267.6	22775	16079.7	169058	59562.3	14277.3	18572.8	17235	27767.7	11155.4	56123.4	67674.7	119584	13605.4	20549.7	17179.8	28700.9	14082.8	50625.7	33982.7	76887.8
1067.4769++	Pp3c4_25180V3.1.p	DSNVAQEAAALEASLQKTK	DSNVAQEAAALEAS[+80]LQKT[+80]K	2	1067.48	27.47	78.92	21217	22180	18729.5	24739.7	12711.5	23762.3	23418.4	36145.4	32852.2	31462.6	78754.9	8483.01	34727.7	9460.53	20102.8	29316.6	65598.9	19326	10309.6	64795.3	22006.3	38365.1	101113	91382.6
530.2472++	Pp3c17_18440V3.1.p	DSPLPPTPR	DSPLPPT[+80]PR	2	530.247	31.09	98.12	25840.3	26173.4	29524.7	42039.7	27852.7	30195.1	13821.9	8078.76	33886	35504.6	17680.8	18494.8	13233.1	65774.1	27190.2	16047.7	30887.8	33287.8	24228.8	18598.4	21070.8	33892.4	8841.19	8303.74
658.7775++	Pp3c7_5770V3.1.p	DSQNLSATSSAR	DSQNLSATS[+80]SAR	2	658.778	96.03	53.47	125012	16894.9	13349.1	29069	34365.3	23192.5	9862.47	11019.4	111657	14422.9	58007.9	17548.2	59728.8	6541.8	60834.7	8936.07	67723.2	83450.7	14625.1	10257.7	24514.6	34058.2	28847	7112.86
658.7775++	Pp3c7_5770V3.1.p	DSQNLSATSSAR	DSQNLSATSS[+80]AR	2	658.778	96.03	51.98	152778	52465.5	30070	40028	36861.1	10008.2	10101.6	186534	113971	18838.8	34042.9	17925.1	54513.5	5789.32	68869.8	9104.49	77185.8	107052	7293.89	7968.41	23544.5	36771.3	45931.4	6996.6
577.2661++	Pp3c14_19260V3.1.p	DSQSLLASPR	DSQSLLAS[+80]PR	2	577.266	76.06	106.36	132375	680820	558255	59626.2	116814	398504	395218	431707	1.23367e+06	683096	360129	165099	174425	290956	280773	143553	711946	304509	162210	240140	115350	245732	255161	271846
741.8636++	Pp3c17_19730V3.1.p	DSSGGAAEGVKAIIK	DSS[+80]GGAAEGVKAIIK	2	741.864	26.84	74.11	36360.6	66830.5	33148.2	113726	156429	308774	372870	769451	68190.8	25089.6	52623.6	98242.9	200286	493128	673252	636638	17499.3	29552.6	86996.6	138442	212462	389877	22586.1	456340
711.8117++	Pp3c8_24140V3.1.p	DSSPVGVGAHFNR	DSS[+80]PVGVGAHFNR	2	711.812	69.29	110.42	83883.7	89432.3	212456	187181	64449.5	243225	319765	77669.7	32582.3	36980.1	40702	62629.9	52640.9	37483.1	221457	164795	409112	39502.4	184356	70413.9	276682	212265	409661	76214.5
924.3891+++	Pp3c14_4960V3.2.p	DSSTVIEQDSEERPAEEEGNQVDK	DSS[+80]TVIEQDSEERPAEEEGNQVDK	3	924.389	139.01	119.91	9961.83	18478.4	16511.6	57691.6	79424.5	45502.7	132445	26508.7	15039.5	25485	20070	44560.6	59318.6	49554.5	54682.3	94074.2	21874.7	30069.8	107740	119657	88699.9	66630.6	154387	67390
628.3031+++	Pp3c3_10170V3.1.p	DSSGGPPPLPASPSKSPPK	DSSGGPPPLPAS[+80]PSKSPPK	3	628.303	61.05	114.49	51883.8	137039	43226.9	107624	135200	65991.4	53719	87338.8	127630	27494.3	27084.3	23787.9	58567.3	100438	85126.8	95003.8	60281.5	106024	107321	142456	40498.3	114903	33634.2	115855
628.3031+++	Pp3c3_10170V3.1.p	DSSGGPPPLPASPSKSPPK	DSSGGPPPLPASPS[+80]KSPPK	3	628.303	61.05	114.49	33160	144833	19635.4	98423.8	105743	68101.9	57020.7	85655.8	15900.2	27765.7	36477.4	80610	58539.5	29381.2	90252.9	93181	81649.8	92389.5	108030	108119	37623.3	115909	28229.5	113352
628.3031+++	Pp3c3_10170V3.1.p	DSSGGPPPLPASPSKSPPK	DSSGGPPPLPASPSKS[+80]PPK	3	628.303	61.05	114.49	26320.1	144919	28422.6	101110	129334	21942.7	53599.5	87929.2	114450	27995.7	41980.2	80507.3	113102	38151.4	18103.5	112676	27810.3	48869.6	107871	103014	37793.5	111984	125238	114314
787.8221++	Pp3c2_13590V3.1.p	DSSPLFDEEGSVGR	DSSPLFDEEGS[+80]VGR	2	787.822	82.59	119.89	25067.5	35838.5	12885.9	236590	400492	310397	299713	635142	23513.8	25068	42415.5	311314	337670	355635	314471	430444	42965.9	43400.8	285478	348670	434404	330144	439084	414954
627.0343++++	Pp3c2_21470V3.1.p	DSSRGSGRIEEHVDPEPAAYPR	DSSRGS[+80]GRIEEHVDPEPAAYPR	4	627.034	49.35	115.03	66770.8	70327.1	37937.7	59416.1	52782.8	47083.1	30178.9	70429.7	50471.4	37238.9	30730.8	32548.3	88125.3	91063.9	113555	47572	24080.3	38631.3	55609.3	38496.4	36197.8	55061.2	84881.3	88224.4
520.9029+++	Pp3c10_16960V3.1.p	DSSTSSSYILPPAR	DSST[+80]SSSYILPPAR	3	520.903	34.57	34.72	8637.86	7456.47	7117.5	6340.66	9111.74	5716.74	7410.47	20532.8	15893.4	13297.9	18729.1	7138.39	8054.22	12102.1	9320.5	11236.3	17245.6	9599.06	7478.71	10324.9	6266.88	9845.8	17091.7	10423.7
924.3891+++	Pp3c14_4960V3.2.p	DSSTVIEQDSEERPAEEEGNQVDK	DSST[+80]VIEQDSEERPAEEEGNQVDK	3	924.389	139.01	119.91	31266.7	42163.7	22731.8	112935	29099.1	43020	140194	30977.6	37849.9	113773	116769	44716.5	15618.4	16590.7	40965.8	17666.2	88601.4	118304	67293.2	52883.8	117814	97300.2	133535	67341.5
924.3891+++	Pp3c14_4960V3.2.p	DSSTVIEQDSEERPAEEEGNQVDK	DSSTVIEQDS[+80]EERPAEEEGNQVDK	3	924.389	139.01	111.88	22703.5	27541.5	17362.7	31886.8	182999	158786	210080	148158	29738.9	38725.3	25033	74357	168752	148704	28681.9	140517	37817.2	31179.8	102413	112202	103335	173936	226392	164965
643.3147++	Pp3c3_8510V3.1.p	DSTLIMQLLR	DST[+80]LIM[+16]QLLR	2	643.315	33.78	116.68	43993.2	26602.6	17349.1	25886	38577.9	23980.7	30111	41491	33942.1	43951.6	33109.5	22635.2	28774.5	30112.6	172043	62482.8	39116.4	32888.6	20341.5	44788.4	18303.5	34566	57687.7	45882.3
822.8305++	Pp3c19_4390V3.1.p	DSVDAYNDTPSPQR	DSVDAYNDT[+80]PSPQR	2	822.831	113.63	94.04	386218	235143	212620	23083.9	233609	334160	370077	6279.88	270037	294317	16611.6	142176	37088	193921	205242	182721	308941	324241	119081	303957	38408.4	12537.1	8601.43	26215.5
822.8305++	Pp3c19_4390V3.1.p	DSVDAYNDTPSPQR	DSVDAYNDTPS[+80]PQR	2	822.831	113.63	93.58	388444	239429	212508	76970.4	225502	337649	378808	32732	260489	281003	34767.3	143832	202160	195368	216713	195431	323825	321492	137994	333883	44932.8	253438	103476	197483
691.7723++	Pp3c1_12370V3.1.p	DSYGGSFGASAGAR	DSYGGS[+80]FGASAGAR	2	691.772	88.19	111.2	45543.4	49527.5	21492.8	33207.5	53796.3	96521.3	44081.6	69570.6	23210	28301.2	57948.7	33738.6	62836.7	100639	18954.1	108541	29685.9	29897.9	60442	50626.7	44809.4	93055.5	82134.1	80606
570.2239++	Pp3c22_14530V3.1.p	DSYSLDFGR	DSYS[+80]LDFGR	2	570.224	38.14	43.41	32505.7	14152.3	9428.96	7912.86	25670.7	27398.6	34216.9	58996	18149.5	9561.4	13759.2	9019.76	27691.5	20446.1	19283.1	29766.2	73713	38020.9	13855.4	57607.3	18064.3	47851.5	17058.5	27657.1
812.6875+++	Pp3c9_5910V3.1.p	DTAVHAADDTYNAAATKALQTK	DT[+80]AVHAADDT[+80]YNAAATKALQTK	3	812.688	27.14	8.11	33222.3	41051.2	19242.9	28184.3	12431.8	57968.2	11564.1	72218.4	21972.4	44564.5	27108.7	67270.3	115348	48289.8	15541.9	65871.2	22233.1	52996.6	107292	52620.5	12292.2	65393.2	44671.2	12803.4
763.3609++	Pp3c2_11360V3.1.p	DTALGINTSESIPK	DTALGINTSES[+80]IPK	2	763.361	31.81	35.91	45962.4	46157.1	15646.8	53002.9	38866.6	37875.7	22408.7	36984.1	79673.2	35962.9	26732.6	46025.9	58322	43152.2	32939.2	34099.5	71077.7	36832.2	59084.3	41449.7	22981.4	31395.9	37926.7	49198.2
1059.4346++	Pp3c11_25020V3.1.p	DTEANSQDSGGSGATVGESLR	DTEANSQDS[+80]GGSGATVGESLR	2	1059.43	160.5	105.06	19108.1	16454.4	11950.3	25709.5	50280.3	50577.5	51112.1	59832.9	17331.2	12438.8	17924.6	21302.4	57704.8	44036.2	39063.5	40975	25332.6	19865	19218.9	38878.1	65995.4	34635.4	47658.1	44405.3
779.6615+++	Pp3c21_7720V3.2.p	DTGASSSEMPSVYNTANVSPAR	DTGASSSEM[+16]PSVYNTANVS[+80]PAR	3	779.662	154.32	119.83	131811	513406	107181	93399.2	246314	186951	116920	104936	162659	132009	125741	108785	123318	88324.1	105415	87746.3	146781	102214	213372	129314	301770	89146.5	298771	108881
1160.9912++	Pp3c21_7720V3.2.p	DTGASSSEMPSVYNTANVSPAR	DTGASSSEMPSVYNTANVS[+80]PAR	2	1160.99	154.32	119.87	33245.1	31318.6	25682.2	83672.3	30494	19656.4	109303	38288.1	42095.6	48444.7	20683	44543.4	12208.6	53648.4	41847.3	111216	31418.5	26033	29622.8	25508	21462.1	58803.3	18094.1	45266.7
824.3854++	Pp3c14_5190V3.1.p	DTMYSRAALMAIPK	DTMYS[+80]RAALMAIPK	2	824.385	24.17	59.97	491944	400159	337895	628930	448705	107939	164088	268757	962538	375419	244901	454266	621858	556057	737340	188209	595921	302527	247773	995721	667732	780696	323929	112263
747.8127++	Pp3c1_15680V3.1.p	DTTSDGFVVVSCK	DTTS[+80]DGFVVVSC[+57]K	2	747.813	54.55	21.26	18581.3	23833.5	143817	20021	27481.7	46975.9	27797	21253.9	60222.3	60525.8	115272	43022.4	15082.7	25520.6	28860.5	22930.5	18745.6	36020.7	19999.3	28607.1	60817.7	9373.24	20324.5	31679.7
687.8551++	Pp3c3_34440V3.1.p	DVAPVVVASPVNK	DVAPVVVAS[+80]PVNK	2	687.855	79.25	119.91	876308	267767	371442	227953	923334	924859	886548	669952	433257	293154	376675	662192	737189	683225	902537	701081	702009	440349	288064	873965	537641	789015	749903	816839
751.9025++	Pp3c3_34440V3.1.p	DVAPVVVASPVNKK	DVAPVVVAS[+80]PVNKK	2	751.903	80.25	108.49	238502	210383	163112	169465	192850	257703	249314	162310	149038	171326	152816	182891	192307	254346	186294	159678	209709	235473	132484	268585	184986	268845	179507	238008
715.8374++	Pp3c2_6440V3.1.p	DVEIITHPSSPR	DVEIIT[+80]HPSSPR	2	715.837	81.45	117.2	7.61844e+06	65316.1	6.93068e+06	5.36715e+06	165468	7.70766e+06	1.04081e+06	184743	6.82148e+06	6.76756e+06	5.02892e+06	25296.3	56610.4	7.52501e+06	7.03932e+06	103213	78201.7	6.13628e+06	72570.1	127017	508858	114095	7.05231e+06	8.25017e+06
715.8374++	Pp3c2_6440V3.1.p	DVEIITHPSSPR	DVEIITHPS[+80]SPR	2	715.837	81.45	115.6	7.58684e+06	7.59396e+06	7.07217e+06	5.38574e+06	73399.4	7.72073e+06	9.63736e+06	185112	6.79648e+06	6.80855e+06	5.17603e+06	6.09673e+06	63221	1.67773e+06	41380.5	6.49782e+06	1.07182e+07	4.43796e+06	6.26931e+06	8.97275e+06	33561.2	126762	7.05246e+06	8.24112e+06
477.5607+++	Pp3c2_6440V3.1.p	DVEIITHPSSPR	DVEIITHPSS[+80]PR	3	477.561	81.45	113.83	9.328e+06	9.2742e+06	8.39556e+06	6.57398e+06	9.14994e+06	9.46301e+06	1.18707e+07	6.79733e+06	8.38859e+06	8.39688e+06	6.38582e+06	7.43217e+06	7.17797e+06	9.51389e+06	8.87772e+06	8.164e+06	1.25372e+07	7.41806e+06	7.40978e+06	1.09104e+07	5.44713e+06	1.11921e+07	8.10733e+06	1.02656e+07
880.1612++++	Pp3c15_3000V3.1.p	DVEPLVHLHGSNSLEGHGLDVEGDNVEGSANLK	DVEPLVHLHGS[+80]NSLEGHGLDVEGDNVEGSANLK	4	880.161	34.75	65.44	14946.4	42168.6	29326.2	39394.1	41619.1	19079.7	34858.4	33623.6	20765.4	18623.1	37832.2	32763	23162.4	11604	28970.1	37961.3	17395.9	32212.7	28444.7	28905.4	62859.1	31810.5	47641	18555.7
1113.8360+++	Pp3c1_33530V3.1.p	DVGPAETLSSEVVDVTMADATASPASPTPSNAR	DVGPAETLSSEVVDVTM[+16]ADATASPAS[+80]PTPSNAR	3	1113.84	113.97	119.35	9954.24	56421.1	9527.07	9213.5	187421	90595.8	24169.3	78481.6	35237.3	13166.7	8409.64	18154.7	213287	96664.6	39198.5	66082	9333.51	16175	21633	165555	207836	53891.2	127453	105739
861.3963++	Pp3c7_11410V3.1.p	DVIAEASAGTPGGGGLGGR	DVIAEASAGT[+80]PGGGGLGGR	2	861.396	163.48	119.9	111810	206268	31210.9	174283	282768	302222	229574	49061.9	252187	169315	118312	153350	331143	279110	281529	188041	271561	117484	146845	260515	234679	352054	144543	335219
925.4256++	Pp3c7_11410V3.2.p	DVIAEQASAGTPGGGGLGGR	DVIAEQASAGT[+80]PGGGGLGGR	2	925.426	172.71	119.91	241243	194867	31856.7	261430	394296	337427	379427	402018	119393	192442	28254.5	174324	441286	498719	310613	328101	328878	147183	260026	397242	218905	365313	453603	373138
676.2710++	Pp3c19_15730V3.3.p	DVNQMPDSPPR	DVNQM[+16]PDS[+80]PPR	2	676.271	52.25	67.18	14351.3	20443.8	53643.2	14126.6	11799.7	15089.9	10903.5	18118.6	20398.8	53671.1	27335.1	19050.4	16637.1	18793.8	6282.23	10058	65238.1	41013.1	20957.6	19521	8032.8	7893.39	16476.2	6818.68
835.6904+++	Pp3c2_32160V3.8.p	DVPGVGSGTEDEGFSGGGFVSSPQR	DVPGVGSGTEDEGFSGGGFVSS[+80]PQR	3	835.69	93.29	62.15	12972.6	28822.8	22072.4	45506.4	67438.8	29525	59948.6	37478.1	31823.5	55171.8	44170.8	34006.6	77162.9	72402.6	56871.3	61515.4	21714.6	34647	47893.3	60702.6	47599.7	73769.7	80030.7	48928.3
868.8674++	Pp3c14_20220V3.1.p	DVPQSPAFGGAEPDNR	DVPQS[+80]PAFGGAEPDNR	2	868.867	100.81	119.88	32276.4	65754.2	32151	110656	569421	316772	189409	27037.9	32843.7	45378.6	77299.1	133976	297782	185293	55797.2	98632.2	62604	38940.1	244748	362217	186266	56962.8	71743.9	60435.8
710.7907++	Pp3c2_16780V3.1.p	DVSLSGDGSFNSR	DVSLSGDGSFNS[+80]R	2	710.791	34.32	119.92	150238	65412.6	68693.9	38700.9	161832	64983.8	42792.5	36095.3	60906.5	39985.1	38166.5	137511	255509	25534.6	30452	50430.6	128963	184949	95706.7	286803	61563.4	37908.1	94427.3	91829.4
608.8079++	Pp3c15_23450V3.4.p	DVTHVLLSPR	DVTHVLLS[+80]PR	2	608.808	27.49	25.59	23239.4	28002.1	21107.2	43200.2	22994.6	43850.9	35281.6	30685.7	37406.8	18556.6	35735.5	35623.9	42396.3	24896.1	29546.6	32460.3	25969.3	13726.1	31602.6	45959.1	22336.8	17225.4	31339.3	18012.8
773.7079+++	Pp3c14_25535V3.1.p	DVTSFIKSCEAYQLKKPQP	DVTSFIKS[+80]C[+57]EAYQLKKPQP	3	773.708	27.11	92.05	8035.1	3.05054e+06	1.52983e+07	9537.23	5.27307e+06	5.22425e+06	10878.9	5.95346e+06	5.01401e+06	3.06771e+06	5.16487e+06	4.55238e+06	7023.05	12347.7	15160.8	4.17444e+06	7.14888e+06	9.26828e+06	2.71471e+06	10757.8	9927.78	6.4756e+06	18021.6	14970.9
866.8617++	Pp3c14_5500V3.1.p	DVTTESASDKVEDEK	DVTTESAS[+80]DKVEDEK	2	866.862	31.85	27.63	28901.2	30835.5	319723	51069.8	20463.2	22249.4	110986	6463.38	32726.6	66756.8	76407.5	67379.2	127927	132431	63999.5	63334.2	39861.4	31635.8	8242.32	209670	28126.2	52157.4	51512.4	40350.5
901.9015++	Pp3c9_20380V3.2.p	DVVNNSELTPTSSFGR	DVVNNSELTPT[+80]SSFGR	2	901.901	119.17	119.77	40835.1	46320.3	358559	1.3774e+06	21790.5	34114.3	24723.2	363370	29871.3	48807.8	34729	27331.2	22323.9	134287	20410.7	369431	328257	380745	60907.4	497704	26475.4	274515	37131.8	42219.7
901.9015++	Pp3c9_20380V3.2.p	DVVNNSELTPTSSFGR	DVVNNSELTPTSS[+80]FGR	2	901.901	119.17	119.69	500718	508543	369368	1.40129e+06	563529	312822	465437	363885	350488	285999	159054	465329	484608	375536	419114	374666	340540	413518	493732	463478	540968	302067	452000	312558
755.3095++	Pp3c12_23930V3.1.p	DWSQTPNGGTPGGR	DWSQTPNGGT[+80]PGGR	2	755.31	47.07	97.18	61338.3	63633.7	136874	37835.4	70718.1	126926	79099.9	40936.8	23079.2	56694.1	31030.3	81619.2	45534.8	91574.3	22419.8	63856.1	77785.5	86767.8	91537.2	159591	39206.7	61136	16568.9	73536.5
787.7713++	Pp3c27_2590V3.1.p	DYDSDEDYMVAR	DYDS[+80]DEDYM[+16]VAR	2	787.771	57.04	119.87	13842.6	11420.9	16660	14873.4	28773.4	18149.5	34602.5	13027.8	10608.8	12807.2	13271.6	23288.8	18768.4	33434.8	23076.4	24856.1	8467.79	22000.7	18223.3	35975.1	66574.2	33947.3	44365.9	22633.8
832.3900++	Pp3c21_22490V3.1.p	DYIGGIHTDKPASPL	DYIGGIHTDKPAS[+80]PL	2	832.39	66.4	119.81	54237.2	136346	14772.9	240094	294452	191742	200487	236951	117285	127563	91407.8	173177	312043	294024	280882	223468	183111	168588	297751	188034	304924	296463	315977	223669
760.9780+++	Pp3c15_5820V3.2.p	DYYEGERHDIGGDTSFSPR	DYYEGERHDIGGDTS[+80]FSPR	3	760.978	78.52	105.77	51442	34546.8	11215.6	52551.3	52837.7	104489	56003.8	11124.2	17305.8	19216.2	76797.5	71262.6	107290	94991.2	116622	40595.7	11934.4	18430.1	40511.9	42703.7	85434.4	113632	22338.3	94885.5
760.9780+++	Pp3c15_5820V3.2.p	DYYEGERHDIGGDTSFSPR	DYYEGERHDIGGDTSFS[+80]PR	3	760.978	78.52	119.86	44711.3	41281.9	13915	60643.8	51385.8	103232	56999.9	34075.9	44063	43346	92365.6	69969.7	101354	90046.6	129392	56824.7	22505.2	14163.2	37004.1	44445.5	86678.3	113770	22886.3	98584.5
947.9013++	Pp3c11_14260V3.1.p	EAAAEAEPEPTTDATSPK	EAAAEAEPEPT[+80]TDATSPK	2	947.901	90.49	82.35	902874	33947.1	24819.6	169424	11031.1	22795.4	732822	358094	1.01935e+06	902023	772431	332858	306930	483408	21607.2	262767	747999	971282	134475	525478	14299	363059	42488.1	291848
947.9013++	Pp3c11_14260V3.1.p	EAAAEAEPEPTTDATSPK	EAAAEAEPEPTTDAT[+80]SPK	2	947.901	90.49	82.3	891640	850591	910226	182570	156105	839381	752743	393133	1.05388e+06	889772	1.01754e+06	383384	306995	507032	343571	249102	739747	931815	122690	537252	18173.6	351279	278194	291886
674.9683+++	Pp3c11_14260V3.1.p	EAAAEAEPEPTTDATSPKK	EAAAEAEPEPTTDAT[+80]SPKK	3	674.968	78.57	69.48	529395	7315.8	186957	50179.4	44356	296508	8581.19	95213.6	424274	181124	394180	12748.8	143821	205042	136034	7690.13	293417	485336	7264.99	8517.76	6520.92	39613.9	57396.6	120439
947.9013++	Pp3c11_14260V3.1.p	EAAAEAEPEPTTDATSPK	EAAAEAEPEPTTDATS[+80]PK	2	947.901	90.49	82.3	894396	856299	869288	139926	164871	820088	737715	369657	1.00252e+06	882254	753589	326508	295819	471186	350574	279083	740852	914499	129383	517703	70573	384088	278544	293299
1011.9488++	Pp3c11_14260V3.1.p	EAAAEAEPEPTTDATSPKK	EAAAEAEPEPTTDATS[+80]PKK	2	1011.95	78.57	69.46	816511	234888	86204.4	116726	87834.2	564456	44193.9	31332.6	754397	359402	2.69924e+06	79959.6	282135	325013	206073	95022.4	547256	912564	160378	37763.3	104560	281577	87343.4	207335
579.2837++	Pp3c22_17800V3.1.p	EAAFTAGLVAK	EAAFT[+80]AGLVAK	2	579.284	29.77	112.55	11984.2	10600.2	30772.8	23736.4	85187	51563.3	37012.4	29971.1	27201	28319.2	10885.9	25444.4	53444	41063.1	44520	32732.9	19021.4	32183.6	54442.6	72516.6	16402	49013.2	31133.8	54264
728.9716+++	Pp3c15_5210V3.1.p	EAEEPMTVNSPKEDEQQK	EAEEPM[+16]TVNS[+80]PKEDEQQK	3	728.972	51.41	67.6	132046	14710.9	8621.2	18576	14787.4	26761.3	6272.86	10478.2	12668	13028.3	23810.5	12857.7	19639.6	5687.59	9750.72	7763.74	173646	19993.2	24085.1	8495.03	17143.5	29955.5	20339.6	7374.69
723.6400+++	Pp3c15_5210V3.1.p	EAEEPMTVNSPKEDEQQK	EAEEPMTVNS[+80]PKEDEQQK	3	723.64	51.41	88.78	68134.3	18278.3	69944.4	27391	13330.3	14294.8	41665	22211.2	22295	42846.3	25753.9	16909.6	10850.7	13700.1	18643.4	20333.2	24267.4	38597.8	7039.1	17917.4	12549.5	15392.1	43800.8	15237.8
743.7827++	Pp3c6_27420V3.1.p	EAEVEESGDEGQK	EAEVEES[+80]GDEGQK	2	743.783	38.22	24.51	46859.7	35160.9	40395.2	27980.6	37064.4	12234.9	9708.7	8807.21	33269.8	30486.7	99710.8	42354	21710.5	30756.4	6089.62	12352.3	25886.8	42249.9	56001	86125.4	62211.2	12434.5	8699.15	6691.3
737.6494+++	Pp3c6_27420V3.1.p	EAEVEESGDEGQKEEVAAPK	EAEVEES[+80]GDEGQKEEVAAPK	3	737.649	109.84	85.94	28142	55135.8	18638.3	243736	200947	209710	129003	232766	22637.9	26417.7	38187.4	112543	281345	138742	191133	171242	21097.7	30703.5	65994.9	223462	71567.8	299878	180025	215475
627.2797++	Pp3c17_20140V3.1.p	EAGATSGQLSPR	EAGATSGQLS[+80]PR	2	627.28	77.7	62.25	152200	16371.6	322233	8706.11	29534.7	73814.9	8446.5	32764.5	87477	40549.5	43362.8	21997.4	42719.2	21621.3	11757	13868.8	31384	162217	11713.6	8942.09	19769.4	74693.1	21787.2	15224.6
1001.9192++	Pp3c4_18780V3.1.p	EAIVLEDGDSGALSEMDR	EAIVLEDGDS[+80]GALSEM[+16]DR	2	1001.92	74.03	39.13	16422.2	18254.2	8288.06	153004	43136.3	20896.3	68420.9	22414.2	40029.6	18549.4	29003.3	21198.9	67601.5	40275.6	172767	21745.5	25404.1	14623.5	71427.7	43213.3	161640	9661.34	90642.6	106129
663.2903++	Pp3c22_16130V3.1.p	EALSINNEEAR	EALS[+80]INNEEAR	2	663.29	59.78	106.53	24517.8	28133.9	37435.7	22861.6	25037.9	34889.6	21451.3	31124.1	30200.6	35393.2	88969.9	61872.2	25203.7	29660.1	60876.9	16963.4	35922	57820	61636.8	30549.7	25182.2	24306.5	43060.3	21930.2
782.3687++	Pp3c14_21530V3.1.p	EANLDLPTTPDAVK	EANLDLPT[+80]TPDAVK	2	782.369	64.44	41.71	181857	1.11181e+06	140491	122851	2.23091e+06	2.2116e+06	94919.8	141635	158241	125086	68975.2	66815	323325	232642	2.70511e+06	69556.6	693624	117873	178922	100021	751564	410572	196231	355086
782.3687++	Pp3c14_21530V3.1.p	EANLDLPTTPDAVK	EANLDLPTT[+80]PDAVK	2	782.369	64.44	118.45	577183	1.11322e+06	334774	802635	2.2243e+06	2.21804e+06	1.3218e+06	2.0542e+06	666386	483739	515774	585708	2.25879e+06	2.39267e+06	2.71657e+06	1.39015e+06	653523	501431	1.13718e+06	2.04366e+06	1.00836e+06	2.49454e+06	2.76871e+06	1.90595e+06
681.8263++	Pp3c3_10921V3.1.p	EAPVFVPPSPSR	EAPVFVPPS[+80]PSR	2	681.826	64.23	119.7	141318	156387	18861.9	150849	205527	184528	165803	175099	133111	119409	30292	122948	183639	245679	157442	139321	209927	179343	157487	199941	219977	240995	155221	186346
840.9033++	Pp3c4_24010V3.1.p	EAPVYVPQSPSLTGR	EAPVYVPQS[+80]PSLTGR	2	840.903	76.41	119.87	471650	314802	216369	435117	618054	392275	496148	615904	564475	263195	121186	324273	789223	640653	582009	525133	313986	328429	404769	677580	454987	547077	767549	542466
840.9033++	Pp3c4_24010V3.1.p	EAPVYVPQSPSLTGR	EAPVYVPQSPS[+80]LTGR	2	840.903	76.41	119.87	487928	301658	218578	433400	641988	411604	490609	615904	400883	261353	154098	328564	825476	657632	578741	521733	315132	329571	403349	677120	454987	542277	767551	542169
879.3719++	Pp3c5_3830V3.1.p	EASDEEVELLSEEAK	EAS[+80]DEEVELLSEEAK	2	879.372	64	63.61	22317.8	25841.4	29225.8	34230.1	16283.2	13088.6	37932.2	20225.1	44018.9	54711.7	184917	65426.5	15402.8	44425.6	32898.4	46452.7	33748.5	55503.7	83369.4	103293	33295.7	23724.1	62270.3	27314.4
792.3167++	Pp3c2_12110V3.2.p	EASNGTGLYGYDEK	EAS[+80]NGTGLYGYDEK	2	792.317	83.15	119.92	22572.9	44535	252958	41650.2	143981	96431.9	215661	65872.7	80287.7	54053.9	366767	168037	39174.4	57002.1	47136.5	148311	130414	269968	136373	101229	69350.5	43531.2	68705.6	53547.3
1057.4699++	Pp3c7_5770V3.1.p	EASPSGAEVDLFQAEQLDK	EAS[+80]PSGAEVDLFQAEQLDK	2	1057.47	71.09	92.11	11393.6	37455	37673	26544.9	48554.6	29881.4	76651.3	66004.3	40012.6	52467	39702.4	26475.6	35261.5	38097	50541.7	68425.4	9935.69	23944	48596.8	17564.1	49768.5	39070.9	54656.4	53564.4
740.8740++	Pp3c20_14740V3.2.p	EASREIINVLEK	EAS[+80]REIINVLEK	2	740.874	54.02	53.17	30401.3	177673	152376	191109	76403.4	34998.8	27015.8	43855.2	61902.9	124792	169234	201497	30121.9	13628.1	26352.3	34440.3	29660	69439.3	250235	26367	373714	14443.9	73660.9	32971.6
932.0695+++	Pp3c15_3000V3.1.p	EASEPQASSPHPSTSTSTDLVDEDVK	EASEPQAS[+80]SPHPSTSTSTDLVDEDVK	3	932.069	78.8	118.36	59776	69547.4	16354.2	92666.7	108052	75954.2	102004	75023.8	60943.8	52219	27213.2	58067.9	92578.7	90871	92972.1	72874	99971.5	44222.4	87056.7	99492.8	86712	62969.3	76040.4	88320.5
932.0695+++	Pp3c15_3000V3.1.p	EASEPQASSPHPSTSTSTDLVDEDVK	EASEPQASS[+80]PHPSTSTSTDLVDEDVK	3	932.069	78.8	119.89	52157.1	75878.3	27450.5	100146	102294	77701.4	106987	76875.5	78625.8	56624	16430.5	62094	103366	85421.1	97336.2	73672.4	105139	49415.8	96733.5	84120.3	86509.8	61473.9	79885.6	95658.9
804.8613++	Pp3c22_210V3.1.p	EASSPVTQTPDTAPK	EASS[+80]PVTQTPDTAPK	2	804.861	75.71	76.05	434588	303713	640219	68505.5	74779.3	480169	179787	28418.8	833309	545188	125344	22123.6	52188.6	219481	168355	48475.8	636327	837974	77583.8	82962.9	125105	117731	29838.3	180453
753.8636++	Pp3c6_2600V3.1.p	EASVEAIPGLTSPR	EASVEAIPGLT[+80]SPR	-	-	65.47	-	25542.7	35298.3	71968.3	131010	250189	123278	158784	189763	67284.3	148950	145165	196561	144033	193853	137883	123393	214182	100397	218724	327054	292467	118685	184298	144554
753.8636++	Pp3c6_2600V3.1.p	EASVEAIPGLTSPR	EASVEAIPGLTS[+80]PR	2	753.864	65.47	117.29	24041.1	102763	147382	115739	250189	121762	156955	198237	67550.8	138526	185140	194539	130506	223222	182228	120305	204170	48690.4	217600	361341	292467	163949	222808	147002
843.3899+++	Pp3c4_14410V3.1.p	EAVTNSPEEGTANAVEASKPFTAK	EAVT[+80]NSPEEGTANAVEASKPFTAK	3	843.39	144.19	119.91	12192.2	39724.1	9399.29	121496	58702.6	89310.2	165720	117106	18818.3	21558	34063.8	72175.5	70402.8	105731	182017	116071	21276.2	15308.2	56409.4	37228.2	76136.3	199855	127409	180475
843.3899+++	Pp3c4_14410V3.1.p	EAVTNSPEEGTANAVEASKPFTAK	EAVTNS[+80]PEEGTANAVEASKPFTAK	3	843.39	144.19	119.92	14135.7	41024.7	20559.5	125334	75796.5	106902	169825	121340	20882.6	17566.3	26265.9	89744.2	76704.8	117304	186531	116425	21469.6	15204.8	56870.3	35871.8	76774.2	204215	126315	185767
686.7762++	Pp3c11_19567V3.1.p	ECSADLAEELR	EC[+57]S[+80]ADLAEELR	2	686.776	80.78	24.81	20676.5	15137.8	17723.3	248927	26825.1	20447.6	24031.2	27624.5	17579.1	50294.1	21118.3	504523	30458.3	40012.5	41131.7	23258	35318.6	39535.9	82090.9	28355.1	300441	42077.2	30099.2	23832.8
750.8236++	Pp3c11_19567V3.1.p	ECSADLAEELRK	EC[+57]S[+80]ADLAEELRK	2	750.824	72.4	119.87	103341	165684	41485.9	452154	56995.4	50971.6	36801.4	65996	108790	171292	20118.8	903731	35767.5	119258	75774.4	71635.4	63966	143228	461443	41989.6	413535	76117	37197.3	107304
1033.9311++	Pp3c3_26700V3.1.p	EDAPAPVSESSEPVGDSSAR	EDAPAPVSESSEPVGDSS[+80]AR	2	1033.93	52.44	105.02	20699.3	17051.6	12719.3	24403.8	54878	31980	23874.1	60505.8	13022.8	9306.19	16308.6	30711.6	22374.7	32207	31243.6	17042.9	16594.2	17135	18548.1	48019.2	20889.1	13946.5	28646.6	9260.09
843.3431++	Pp3c13_15460V3.1.p	EDDEDSVIEEGQIK	EDDEDS[+80]VIEEGQIK	2	843.343	89.17	119.08	23089.1	16241.4	14026.8	38991.7	12318.3	55921.3	23068.7	24122.2	18302.2	19349.2	12157.1	21819.5	75674.6	21212.6	64127.5	78253.6	14032.8	14298.6	31327.2	60844.7	168278	59272.7	91264.1	54508.7
591.2719+++	Pp3c17_8300V3.1.p	EDHHVSGTSPILNSAK	EDHHVS[+80]GTSPILNSAK	3	591.272	27.89	99.49	60272.5	14443.3	14015.4	31065	11391.7	15400.7	18509.9	61493.7	31774.3	10970.4	25921.1	27172.2	11362.4	9392.12	25579	13806.4	21576.7	21126.6	38281.2	18894.9	12813.4	20698.1	9852.62	10912
796.3431++	Pp3c18_14490V3.1.p	EDHTVYTYIQSR	EDHTVYT[+80]YIQSR	2	796.343	38.81	119.75	73243.4	109275	49529.2	82254.4	84968.2	80939.6	66645.2	79911.6	74314	104576	24973.8	83614.2	49880	129176	68570.3	141562	75735.1	128448	70457.9	196985	678594	100829	70411.1	109234
796.3431++	Pp3c18_14490V3.1.p	EDHTVYTYIQSR	EDHTVYTY[+80]IQSR	2	796.343	38.81	119.88	69701.2	122142	19708.4	85675.4	93055.1	80452.2	70040.1	84847.6	96608.3	109172	41517	81750.1	42965.5	113689	64015	132559	83723.6	129339	73417.3	194425	681077	189906	66781.4	107859
616.2704+++	Pp3c16_13830V3.1.p	EDLEIGDESRDVHPR	EDLEIGDES[+80]RDVHPR	3	616.27	36.69	113.72	54067.1	29705.4	16915.5	57071.3	52984.6	28688.1	131160	167173	13508.3	17012.8	37731.2	46034.5	32123.9	42761	108727	68283.5	18946.3	31946.1	45224.4	37499.1	50789.5	208929	51989.9	37404.6
806.6746+++	Pp3c17_3880V3.1.p	EDNAEEANLENSPQLSSPHEK	EDNAEEANLENSPQLSS[+80]PHEK	3	806.675	48.23	118.42	13687.8	17497	13360.5	24934.8	31422.8	30473	29882.6	48792.2	15178.7	21394.4	20571.5	16189.5	27243	58514.1	14668.8	23039.2	35110.4	29367.6	51132.6	40853.9	37853.5	46902.3	17779.8	65416.7
754.3229+++	Pp3c26_8740V3.1.p	EDPAASGSGNRELGFMAEQAK	EDPAAS[+80]GSGNRELGFM[+16]AEQAK	3	754.323	60.79	119.9	86765.4	82749.3	37871.5	113300	77063	171530	26979.9	116420	34960.6	37700.8	18008.2	62499.1	91508.3	184700	94957.3	102003	69096.3	38686.6	148428	67980.6	98173.2	88017	170314	101965
754.3229+++	Pp3c26_8740V3.1.p	EDPAASGSGNRELGFMAEQAK	EDPAASGS[+80]GNRELGFM[+16]AEQAK	3	754.323	60.79	119.91	82104.2	72634.9	46054	116884	118165	172311	28671.4	113144	37877.1	49172.6	24256.3	64662.6	91509.2	185388	94969.9	102003	58737.3	39173.2	148428	67804.5	100532	94632.8	162158	101512
791.8429++	Pp3c21_19420V3.1.p	EDQTVYTYIQSR	EDQTVYTY[+80]IQSR	2	791.843	44.88	119.91	50758.8	64291.2	31911.5	46413.2	86329.6	78784.5	59337.5	30740.4	52508.5	93415.3	98544	53945.5	80819.9	85987.7	55060.5	46482.6	58906	72762.2	55511.2	116155	38947.7	91512.4	39085.2	90380.8
791.8429++	Pp3c21_19420V3.1.p	EDQTVYTYIQSR	EDQTVYTYIQS[+80]R	2	791.843	44.88	16.4	37941.2	36405.2	22747.8	70372.9	43744.7	78913.5	103553	28737.6	37914.4	89549.5	64057.5	37116.6	20034.4	37430.5	49906.2	35373.3	41287.5	73416.3	47211	30274.1	53356.2	41988.1	46059.4	97531.1
1026.4677++	Pp3c25_3310V3.3.p	EDSSAAAVTDVKPSSSPAPR	EDSSAAAVTDVKPS[+80]SSPAPR	2	1026.47	133.27	98.83	295150	284925	213642	129497	236933	199283	325636	158068	287384	262324	189431	242396	197369	186891	192993	150334	343509	225418	221542	336842	135980	158179	132790	205495
1026.4677++	Pp3c25_3310V3.3.p	EDSSAAAVTDVKPSSSPAPR	EDSSAAAVTDVKPSSS[+80]PAPR	2	1026.47	133.27	98.82	132892	107520	106115	87316.2	126960	90866.8	185841	77932	126640	87054.9	87197.1	135540	103453	113645	90749.2	93684.9	220519	106832	54833.5	173515	113384	88808.7	39915.3	178117
608.7421++	Pp3c7_13740V3.1.p	EDVASSTPFSP	EDVASSTPFS[+80]P	2	608.742	47.08	119.74	14620	27802.7	11062.7	66714.7	129498	123208	134858	168565	16502.8	22356	19878.4	109806	121434	36543	118851	145449	35191.7	12853.5	137853	45040.4	200020	151833	142905	136070
837.0547+++	Pp3c3_30590V3.1.p	EEASAGIQEWLNLQSDSVPIDK	EEASAGIQEWLNLQSDS[+80]VPIDK	3	837.055	24.54	22.49	21309.7	38196.9	21410.6	50331.6	177979	34550.1	255086	23234.4	45735.2	32125.8	14111	21002.3	13075.9	37348.1	36963	224017	45145.6	13758.2	34085.8	27030.1	255242	27384.4	37949.8	131675
698.6440+++	Pp3c4_12010V3.1.p	EELEDFGNVSPGSHAANIK	EELEDFGNVS[+80]PGSHAANIK	3	698.644	54.92	111.7	21258	53475.9	15516.8	47272.9	74338.6	31351.6	35137.3	49291.7	45628.2	22116.9	28919.7	60997	34534.1	111356	49566	36426.2	36173.2	23558	74026.6	46119.2	69573.3	34970.2	41654	26245.9
843.3487++	Pp3c19_19780V3.1.p	EENGGTEESVEGVAAK	EENGGTEES[+80]VEGVAAK	2	843.349	122.24	87.4	22226.7	56364	20591.5	31458.7	56365.6	47701.6	82481.9	82613.1	19449.8	50153.9	67059.7	65258.9	50392.7	7690.7	15388.6	77338.6	49298.1	23531.7	55019.1	109589	62636.3	50690	18945.4	62168.5
817.0212+++	Pp3c15_10130V3.1.p	EENSTMPRPQSVSGPESFAFR	EENSTM[+16]PRPQS[+80]VSGPESFAFR	3	817.021	69.23	116.93	54234.2	144922	41866.9	23642	111578	60938.4	58602.2	33395.6	28905.3	53216.4	36634.1	58900.1	88493.3	23798.1	47724.2	20445.2	67523.7	24869.1	62518.3	94414.1	157103	87808.7	32358.8	37571.4
988.1140+++	Pp3c2_22190V3.1.p	EESVPEVASASSPAPAPMAEEPKAEEVK	EESVPEVASAS[+80]SPAPAPM[+16]AEEPKAEEVK	3	988.114	54.81	104.58	32106.3	38949.3	11071.8	41427.2	54334.2	50102	46955.7	43482.7	26649.3	30786.8	10231.1	30318.2	72640.5	63372.8	52293.5	43864.7	23694.8	32930.9	37553.3	46263.1	65490.7	40621.2	65421.5	54869.6
828.3434++	Pp3c9_17960V3.1.p	EEVGGSEGEDEGLLR	EEVGGS[+80]EGEDEGLLR	2	828.343	55.95	107.55	44794.8	30611.3	36265.1	21726.8	49956.8	47301.5	28060.8	46825.6	36530.9	32954.3	37198.3	47747.4	40230.4	29283	37656.1	34006.6	45322.9	56425.9	27561.6	27182.6	61093.2	58187.7	51230.3	49833.1
909.8662++	Pp3c26_10570V3.1.p	EEYLEEQPTCSTPR	EEYLEEQPTC[+57]S[+80]TPR	2	909.866	73.24	117.92	316311	437301	316656	446757	937090	305798	744092	566875	84543.6	538244	203644	581183	394990	682036	656950	602604	549707	230235	271801	886892	398815	644111	634452	157257
909.8662++	Pp3c26_10570V3.1.p	EEYLEEQPTCSTPR	EEYLEEQPTC[+57]ST[+80]PR	2	909.866	73.24	116.96	318994	437205	312277	449096	904296	306132	711003	559001	504941	476954	217648	581772	393044	682964	681381	596347	582799	225475	278520	885197	402563	603630	634393	723469
778.3612++	Pp3c21_11590V3.1.p	EFSGEIQLTQPAR	EFS[+80]GEIQLTQPAR	2	778.361	77.94	117.83	109071	115108	154921	132205	110779	71902	118860	137465	84088.6	157469	114056	143702	115844	160086	196642	167594	135281	29922.6	167925	148073	168315	117028	146557	83701.5
681.2895+++	Pp3c1_38750V3.2.p	EFVDYSSEHDGPVVPER	EFVDYSS[+80]EHDGPVVPER	3	681.289	77.03	107.96	26198.6	20542.6	27635.4	71091.8	87145.7	54992.1	92932.5	73368.5	15934.1	16356.8	32872.7	85502.6	79182.1	52680.2	88014.7	51172.6	25066.7	13860.2	105082	68798	101795	67223.3	80375.2	79831.6
597.2547++	Pp3c17_21370V3.1.p	EGCTPPLSPR	EGC[+57]TPPLS[+80]PR	2	597.255	29.07	90.24	35112.6	42228.8	51626.1	28310	22757.2	16518.5	31620.1	19053.7	56424.8	43646.1	14497.5	17198.8	17312.7	25024.2	9051.96	25470.8	69666.5	22255.6	8270.46	14441.3	10158.8	30827	12151.5	9160.01
765.6594+++	Pp3c23_7770V3.1.p	EGEGSGGFGDLIGGFMGGSDKPK	EGEGS[+80]GGFGDLIGGFM[+16]GGSDKPK	3	765.659	101.47	95.53	9829.74	10772.2	20977.1	89172.1	12765	103700	10615.1	13555.1	11096	15095.1	15653.8	46872.2	14482.8	13333.5	11481.5	28941.3	29672.3	18976.4	143425	103321	244420	6648.77	12575.6	13168.4
1044.3897++	Pp3c24_11300V3.1.p	EGGESGGFGDMLGGFMGGGEK	EGGES[+80]GGFGDM[+16]LGGFM[+16]GGGEK	2	1044.39	43.92	50.67	20760	17886	16810.6	12683.1	21379.4	20194.5	7038.94	12932.3	16801.6	18281.6	18896.3	24395.2	13358.6	12717.8	17587.5	14893.2	25374.5	16256.6	53342.8	33675.4	36644.2	20149.9	30156.6	14134.8
898.7028+++	Pp3c7_3360V3.1.p	EGGGGGGYGGRGGGGSGYGGRGGGGGSGNWR	EGGGGGGYGGRGGGGS[+80]GYGGRGGGGGSGNWR	3	898.703	29.31	110.06	8315.98	10407.3	155614	15294.4	14993	37374.4	13811.8	18534.7	9423.9	7016.51	7134.95	568476	27239.2	10553.3	10941.6	20677.3	735831	10002.6	699847	984486	38193.9	16807.7	17274.1	8373.5
908.0232+++	Pp3c7_3360V3.1.p	EGGGGYGGGGGSYGGSGGGGYGSRPSYGDR	EGGGGYGGGGGS[+80]YGGSGGGGYGSRPSYGDR	3	908.023	63.17	109.99	49065.8	27301.9	34950.8	63946.9	46526.9	70067.4	43223.5	142498	54864.8	31827.4	31357.7	78146.4	59031.1	80273	65776.7	70925.9	27259.9	44107.3	94501.2	50246.9	59125.8	44553	87011.9	59662.4
1026.7541+++	Pp3c12_11350V3.1.p	EGICGSCAMNIGGSNGLACLTPIEPDPK	EGIC[+57]GS[+80]C[+57]AMNIGGSNGLAC[+57]LT[+80]PIEPDPK	3	1026.75	29.68	64.75	12883.1	13042.2	10846	6545.05	6966.84	7670.4	10580.3	32205.6	21699.1	16148.3	12780.5	11994.2	6183.55	62993.9	40684.6	71258.1	13361.6	15888	8778.53	8328.33	14000.6	80719.2	23312.4	7718.41
741.0055+++	Pp3c1_33100V3.1.p	EGIVLSAHNTSELEGSPDASK	EGIVLSAHNTSELEGSPDAS[+80]K	3	741.006	25.96	119.91	29431.1	77911.1	46163.5	37655.4	73253.9	39150.4	53641	85105.3	24383	47296.3	88092.2	22802.2	79300	36818.3	104223	94338.1	65727	43929.6	99451	28374.1	83768.8	109595	88642.9	80638.4
1150.5380+++	Pp3c6_4500V3.2.p	EGLASIHAPINSQLSTELSTVEFDEQAPEEK	EGLASIHAPINSQLS[+80]TELSTVEFDEQAPEEK	3	1150.54	118.51	115.44	8782.1	130604	28233.2	190800	31297.5	29160.7	8764.71	13520.8	8826.35	40766.9	7040.91	175259	21335.8	7794.19	12386.9	18317.4	10556.4	23837.7	142610	23549.2	629024	13804.5	10573.9	9427.91
1150.5380+++	Pp3c6_4500V3.2.p	EGLASIHAPINSQLSTELSTVEFDEQAPEEK	EGLASIHAPINSQLST[+80]ELSTVEFDEQAPEEK	3	1150.54	118.51	115.1	9152.57	130601	7614.93	190690	31297.5	21914.9	18183.2	16966.6	9615.72	62799.3	7535.46	188641	16603.6	10544.5	13084.2	21283.4	10500.9	20656	139872	15332.6	631771	7757.63	17242.9	10513.7
540.9053+++	Pp3c2_20530V3.6.p	EGSPGPGTLDDRPSR	EGS[+80]PGPGTLDDRPSR	3	540.905	26.74	86.35	111927	81344.2	22321.1	8288.05	16769.9	12479.1	29621.6	14870.2	64973.9	27555.4	18412.2	29714.1	7452.39	11202.3	7823.16	6289.04	26014.9	46059.4	24387	11519.3	71725.6	41602.6	6683.35	21361
723.3183+++	Pp3c1_15750V3.1.p	EGSQLHQQFAPTQSSTADR	EGS[+80]QLHQQFAPTQSSTADR	3	723.318	66.09	113.05	139082	120329	147623	166840	159877	91349.2	153091	157153	125213	145142	179045	204416	113125	179976	150242	104196	248418	92357.4	147050	137532	74640.8	151714	140977	108880
766.0166+++	Pp3c1_15750V3.1.p	EGSQLHQQFAPTQSSTADRK	EGS[+80]QLHQQFAPTQSSTADRK	3	766.017	122.28	99.91	402261	456511	313551	520844	598244	440181	449316	554819	364076	411319	374732	508659	389679	531531	503520	384714	385945	428321	622560	318511	378286	547356	407071	540256
713.9829+++	Pp3c2_20660V3.1.p	EGSQLHQQFTPAQSASSEK	EGS[+80]QLHQQFTPAQSASSEK	3	713.983	42.1	109.25	122956	82238.1	24390.7	54329.3	30609	43333.7	68488.8	70946.8	16859.3	12794.6	47472.5	63769.3	46482.6	57638.8	61575.7	31303.9	29326.3	17956.6	33302.4	25262.7	13065.8	49821.6	36037.8	62747.8
560.7554++	Pp3c21_1300V3.1.p	EGSTPPLSPR	EGSTPPLS[+80]PR	2	560.755	36.57	81.27	118597	27819.6	69780.1	13366.3	18056.4	34942.2	32516.4	16671.9	27630.5	107432	58554.7	18583.4	29551.7	53743.1	36253	18792.8	24914	26449.7	9247.04	18328.5	10786.9	37982.7	20248.9	6996.6
721.0003+++	Pp3c18_21210V3.1.p	EGVHYGAGIGPGVYDIHSPR	EGVHYGAGIGPGVYDIHS[+80]PR	3	721	94.2	119.78	169414	216606	21972	339906	275685	232651	200509	270094	111022	103509	28104.8	191626	331387	337977	236801	250733	32555.2	180356	297595	248515	327879	394116	496763	302630
821.3677++++	Pp3c7_3230V3.1.p	EGYSQRPSPPQTPPHFQGLDSTEPSSYGR	EGYS[+80]QRPSPPQTPPHFQGLDSTEPSSYGR	4	821.368	37.87	44.02	119105	58098.6	26713.5	64435	100751	39283.4	37299.2	56392.7	41723.8	60026.2	16399.1	45327.7	41123.6	81557	26640.5	50456.5	34440.5	39101.8	101850	31931.6	169371	64719.6	37971	46843.7
821.3677++++	Pp3c7_3230V3.1.p	EGYSQRPSPPQTPPHFQGLDSTEPSSYGR	EGYSQRPS[+80]PPQTPPHFQGLDSTEPSSYGR	4	821.368	37.87	48.61	71646.1	47719.7	59318.1	91414	97014	44942.8	83476.4	31332.6	46648.5	56406.5	93093.5	58768.5	91524.6	41526.2	141791	106915	61694	33532.5	104607	31157.8	143387	74076.5	45499.2	40942.9
741.8034++	Pp3c19_16860V3.1.p	EHETETEEKASL	EHETETEEKAS[+80]L	2	741.803	50.31	67.35	93559.8	50937.4	11443.8	21931.9	258363	190691	7400.93	15214	268738	415965	321606	433982	328014	269713	14497.2	35960.1	29140.3	353028	10244.2	257412	635978	25213.3	17026.3	8416.97
973.0998+++	Pp3c4_26240V3.1.p	EHLLNVSDDLSGSSNPGSSSFSASSSLR	EHLLNVSDDLSGSSNPGSSSFSASSS[+80]LR	3	973.1	86.95	63.79	19994.8	27519.8	11482.6	46816.3	131768	112693	69758.9	87080.2	16648.8	28441.4	39960.2	35998.4	116354	47686.4	134356	79365.6	23931.2	12769	72172.3	64809.5	66864.4	48978	178041	97187.4
801.8868++	Pp3c7_3420V3.1.p	EILEDPEVVPSPAK	EILEDPEVVPS[+80]PAK	2	801.887	61.84	119.5	73263.1	58859	27685.6	173120	216811	64826.9	190372	132457	59719.8	25393.3	30831.8	132039	180358	172876	109862	108050	58584.5	92581.8	224283	190546	138850	84597.1	238677	122661
824.9007++	Pp3c17_4370V3.1.p	EILVQDGGLTPSPSR	EILVQDGGLTPS[+80]PSR	2	824.901	59.31	111.96	74186.2	54997.5	13810	40896.9	49415.2	64466.6	56086.8	29122.2	112627	39805.4	31747.8	39577	138856	55921.6	54495.3	51203.7	66186.4	46849	80178.1	52971	59362.6	90883.4	165510	74242.2
780.3369++	Pp3c4_17130V3.1.p	EIPSYSSFTSFSK	EIPSYSSFTS[+80]FSK	2	780.337	32.71	75.99	8911.16	36078.8	18035.9	80022.6	51842	44923	55861.8	52824.6	34733.1	63579.3	36310.2	75861.5	58736.9	83447.8	107372	97752.3	15732.2	31647.5	69127.7	78594.6	98598.2	67484.5	20241.9	66107.1
780.3369++	Pp3c4_17130V3.1.p	EIPSYSSFTSFSK	EIPSYSSFTSFS[+80]K	2	780.337	32.71	119.81	9067.55	35953.4	40965.6	80374.9	63559.2	70085.3	63394.6	68530.7	51079.2	63680	30595	85550.4	66219.6	73272.6	103456	98114.3	23901.7	31280.4	73230.2	86181.3	113790	67672.1	35076.7	64808.1
758.3085++	Pp3c19_4680V3.1.p	EIVGSDDDEDLTK	EIVGS[+80]DDDEDLTK	2	758.309	33.08	117.66	29166.9	79031.7	23211	20542.6	60607.1	87457.8	34587.9	42300.1	20103.4	44232	22093.5	26099.5	46773	55304.2	50967.7	30494.3	81572.2	35033	31405.6	60893	77421.2	31077.8	70598.5	17552.8
826.0411+++	Pp3c15_3000V3.1.p	EKLEEDSSVSSLSNSVASPSTSR	EKLEEDSSVSSLSNSVAS[+80]PSTSR	3	826.041	110.45	119.91	78841.4	99993.6	37711.8	103456	108562	105087	125770	36016.5	166805	97421.4	69943.4	75092	126948	121405	112980	46202.1	118650	92055.9	106366	84066.3	156540	138116	33042.8	107400
826.0411+++	Pp3c15_3000V3.1.p	EKLEEDSSVSSLSNSVASPSTSR	EKLEEDSSVSSLSNSVASPS[+80]TSR	3	826.041	110.45	119.45	84343.7	91224.8	19122	98001.5	112370	116315	112415	28862.7	134038	89319.4	36965	77413.7	130021	114603	112565	59519.5	92358.6	91311.5	108014	84924.4	156868	110459	82744.6	114163
756.3491+++	Pp3c1_6130V3.1.p	EKPEQESSVDVPVEEGTTVK	EKPEQES[+80]SVDVPVEEGTTVK	3	756.349	37.6	119.83	21409.9	23776.4	9940.08	37122.9	74080.4	20191.5	63569.1	31518.9	25006	28599.6	17907.2	34939	44302.4	25862.6	33871.3	17709.3	16632.4	18590.3	49953.7	15997.5	80401.4	31945.2	37735.3	18913.5
607.3074++	Pp3c11_18720V3.1.p	EKSSLISEIK	EKS[+80]SLISEIK	2	607.307	38.71	119.88	53254.8	98839.3	103188	77086.9	63195.7	43786.3	79097.7	23923	106281	156499	22633.3	53572.5	44582.3	72832.4	41872.6	91690.4	112197	53158.3	121776	33760.6	86476.9	22120.9	95119.4	52933.6
478.2466++	Pp3c5_20240V3.1.p	EKTASVLK	EKTAS[+80]VLK	2	478.247	36.6	116.71	74184.7	48474.5	147055	28051.3	24706.2	41792	42490	44972.9	60366.6	75002.6	37567.5	39675.8	20998.5	22531.7	52628.2	32257.4	112452	66857.9	42516	10813.7	16744.8	50140.8	93375.6	61361.8
791.8753++	Pp3c22_4480V3.1.p	EKVEESMPLSPLK	EKVEES[+80]M[+16]PLSPLK	2	791.875	68.09	112.83	126876	170230	118193	165520	213082	273239	115984	180765	121755	157426	70399.7	116418	455772	179050	197527	140216	123435	114511	159564	170483	233529	175749	221553	167694
791.8753++	Pp3c22_4480V3.1.p	EKVEESMPLSPLK	EKVEESM[+16]PLS[+80]PLK	2	791.875	68.09	112.8	122816	189330	118193	136494	242608	248282	115670	168307	109116	210357	78908.1	122108	241710	171606	163034	137086	135273	96485.9	236021	155436	182864	179597	196889	173312
783.8779++	Pp3c22_4480V3.1.p	EKVEESMPLSPLK	EKVEESMPLS[+80]PLK	2	783.878	68.09	119.79	88965.4	56802.9	16379.3	74712.9	26055.8	38919.1	74788.6	50936.8	46288.6	47028.5	98112.2	33813.8	32599.2	74225.1	75009.6	104721	72445.9	38854.2	22940.4	18581.4	27739	57337.9	36951.5	51795.3
549.2194++	Pp3c4_27710V3.1.p	EKYAPTTK	EKYAPT[+80]T[+80]K	2	549.219	32.02	107.85	35021.5	10625.9	17319.4	14186.7	20776.2	28512.4	12441.3	9370.69	20434.4	20242.4	60466.8	12857	14181.8	76472	24859.1	15037.1	51066.5	28562	17640.7	13439.2	15368.6	8945.24	15850.6	6982.45
976.4141++	Pp3c1_1160V3.1.p	ELAAAEFDGYSDDELVK	ELAAAEFDGYS[+80]DDELVK	2	976.414	26.47	85.06	24586.2	23694.4	19662.8	32520	38399.1	53707.5	354860	202906	38243.7	40890.9	51014.5	56952.9	31587.2	162657	180736	242315	62421.8	23488	19285.8	58084.7	47849.6	171284	224279	163332
699.3029++	Pp3c12_6420V3.1.p	ELAEEHYGELK	ELAEEHY[+80]GELK	2	699.303	46.84	97.17	31333.5	57597	102401	79008.6	120750	100470	57961.3	16912.8	96294.2	28809.9	52703.7	77548.5	117121	20695.2	67905.3	45883.8	146877	73467.3	41985.9	105130	79642.6	71086.7	21895	33598.4
657.6576+++	Pp3c1_30970V3.1.p	ELAPPQESVSPKLENPR	ELAPPQES[+80]VSPKLENPR	3	657.658	73.88	119.86	46091.5	29133.8	21335.3	74200.5	86506.2	109404	96783.1	58579.9	40577.9	46442.6	53671.9	30616.8	98297.1	161731	59788.7	32793.2	23848.7	40975.2	58301.7	43981.4	77607.9	100890	23883.6	64426
681.3211++	Pp3c1_30970V3.1.p	ELAPPQESVSPK	ELAPPQESVS[+80]PK	2	681.321	57.45	106.53	114591	139568	91641.9	19591.5	52663.4	65634	53994	195645	88760.4	104041	70093.2	57213.8	45588.5	67270.3	123193	41410	72624.4	72937.1	97751.1	99726.7	50704.9	53612.4	64529.9	47491.7
657.6576+++	Pp3c1_30970V3.1.p	ELAPPQESVSPKLENPR	ELAPPQESVS[+80]PKLENPR	3	657.658	73.88	119.82	28025.1	31604.8	9597.81	74338.4	84322	112124	95793.1	64395.4	38391.4	24514.5	107355	27982.4	98600.9	156199	63057.5	40832.4	35376.4	65634.2	78288.8	37793.6	76957.6	99814.3	26080.7	68172.5
668.8234++	Pp3c2_6340V3.1.p	ELASPLESVSPK	ELASPLESVS[+80]PK	2	668.823	38.19	119.62	99409.9	118927	21294.3	151716	105233	35566.7	88439.9	51158.3	39608.6	53926.3	22709.9	27786.5	53336.7	99002.7	83753.2	48831.2	58302.5	31117.2	67554.8	107161	88963	85023	94173.5	71555.1
725.0144+++	Pp3c9_9170V3.2.p	ELETARPPSPPAATASAPSSR	ELET[+80]ARPPSPPAATASAPSSR	3	725.014	106.67	119.45	959230	803589	1.04706e+06	871471	832728	465145	233336	703179	429786	26187.7	453854	866070	595613	667064	735265	427941	1.21007e+06	451703	368581	887682	711321	720489	660810	750784
725.0144+++	Pp3c9_9170V3.2.p	ELETARPPSPPAATASAPSSR	ELETARPPS[+80]PPAATASAPSSR	3	725.014	106.67	119.45	957237	802137	273407	871536	820560	480425	1.03687e+06	767418	1.18381e+06	1.12502e+06	145199	930889	585481	666234	739293	533686	1.22717e+06	492352	953925	872941	708247	723513	667420	750785
765.9000++	Pp3c17_12870V3.1.p	ELLLSPTPSQPIR	ELLLS[+80]PTPSQPIR	2	765.9	39.95	119.17	116073	54814.2	28593.7	36638.4	38966.7	40511.4	45552.6	46641.1	42820.4	41978.3	97756.9	32337.5	46139.6	48153	27406.7	50176.6	57819.8	28943.7	31649.7	55635.3	44499.5	35798.2	67763.6	72806.6
956.4040++	Pp3c12_23510V3.1.p	ELLSSFYGSGSPESESR	ELLSSFYGSGS[+80]PESESR	2	956.404	94.26	119.28	21739.3	26753.7	15215.6	48385.6	53322.2	57721.1	67635.2	68173.9	49620.9	35145.1	113161	42698.8	33029.5	49486.1	44435.7	82554.4	28645.3	20364.7	67463.6	39320.4	51961.9	48406	118140	59740.3
661.2658++	Pp3c15_60V3.1.p	ELQASCSFSGR	ELQASC[+57]S[+80]FSGR	2	661.266	54.74	101.98	191547	118003	267684	181468	150366	92997.2	128888	125985	182954	135706	142190	123492	111437	190185	124668	115636	173928	128280	173300	152287	99415.4	212761	149485	151497
582.2563++	Pp3c23_3470V3.1.p	ELSAEFIMK	ELS[+80]AEFIM[+16]K	2	582.256	26.51	29.59	21598.1	21164.8	8849.38	27074.4	34625.7	35825.8	73880.5	32135.2	20200.1	32605.6	37142.6	55483.7	63571.7	40089.6	104169	53438.3	232788	20564.3	41782.1	65342.8	34269.9	21187.2	126417	29125
795.3352++	Pp3c27_8170V3.1.p	ELSFNDYGPSGAPR	ELS[+80]FNDYGPSGAPR	2	795.335	74.35	119.54	60670.3	29090.4	62581	53679	69206.8	16925.5	55685	45795.9	39946.4	31273.9	45180.9	39982.9	29039	226083	26816.2	31672.6	42930.2	38724.5	105203	42359.9	81183.3	70698.1	27974.6	62720.5
909.7539+++	Pp3c26_7930V3.1.p	ELSGIHYELQATDPTEMDLEVIK	ELS[+80]GIHYELQATDPTEM[+16]DLEVIK	-	-	76.02	-	9506.34	22406.7	7911.57	84419.1	126014	81382.4	49432.9	133453	13723.9	13102	11746.1	42776.4	107861	29490	105155	69196.6	10605.6	11089.4	100501	70423.4	174168	40630.5	126437	57264.5
817.3500++	Pp3c12_14810V3.1.p	ELSMGTQGNWLSSK	ELS[+80]M[+16]GTQGNWLSSK	2	817.35	51.84	119.82	40214.1	54763.6	18656.5	35868	53199.8	24550.5	41273.2	14235.4	138396	38435.9	43442.9	37646.3	34905.9	32887.5	66242	79330.5	91625.9	93088.7	122524	56147.7	45875.7	33454	45735	44618.7
856.8618++	Pp3c10_6980V3.1.p	ELSNQSIEYSYSGR	ELSNQSIEYSYS[+80]GR	2	856.862	68.95	119.71	29980.7	44988.3	17648	39298.3	82759.5	34878.7	53567.5	28910	52542.5	46794.9	30459.1	47469.2	62992.9	43538.1	58808.7	61677.8	57571.1	29120	49987.9	73621	45047.9	48815.3	19192.2	39703.5
725.3194+++	Pp3c10_6980V3.1.p	ELSNQSIEYSYSGREFGK	ELSNQSIEYSYS[+80]GREFGK	3	725.319	33.37	34.74	22613.9	15504.3	7674.26	34882.6	22691.9	26059.4	14067.2	34088.8	7714.43	12401	10955.6	16681.6	33393.7	28716.4	24189.9	19547.4	31490	30212.5	20384.9	17526.2	33197	17703.1	28114.6	25842.5
856.8618++	Pp3c14_9830V3.1.p	ELSNQSLEYSYSGR	ELSNQSLEYSYS[+80]GR	2	856.862	68.95	119.71	29980.7	44988.3	17648	39298.3	82759.5	34878.7	53567.5	28910	52542.5	46794.9	30459.1	47469.2	62992.9	43538.1	58808.7	61677.8	57571.1	29120	49987.9	73621	45047.9	48815.3	19192.2	39703.5
619.7869++	Pp3c4_12410V3.1.p	ELTDIPSIDR	ELTDIPS[+80]IDR	2	619.787	53.37	110.48	35583.3	25939.5	25020.4	56035.8	47107.1	26377.1	37661.7	22445.7	220104	59641.6	666412	66549.4	33852.7	41684.1	52259.8	63975.4	50830	220183	75563.7	91798.9	32885.4	94099.1	33568.7	78772.2
575.2686++	Pp3c15_12700V3.1.p	ELVGGGSPTPR	ELVGGGS[+80]PTPR	2	575.269	69.27	82.09	385345	260203	470342	53583.2	52049.8	136637	176967	374577	470964	403140	217714	70204	89360.6	133692	129327	180869	289626	274629	94534.6	152908	28983.7	81391.8	165785	18432.3
575.2686++	Pp3c15_12700V3.1.p	ELVGGGSPTPR	ELVGGGSPT[+80]PR	2	575.269	69.27	82.46	390766	259084	471560	44335.8	51780.5	137794	176651	373970	455776	404331	218568	75508.9	90250	130965	137815	67413.5	271563	281661	63793	152888	27860.7	87823.2	147903	7758.85
721.0278+++	Pp3c10_21020V3.1.p	ELVKPFAESVNLTHQPSGK	ELVKPFAESVNLTHQPS[+80]GK	3	721.028	95.81	118.66	80458.4	133697	40892.6	399722	284340	248722	185397	363903	95603.3	94400.2	49677.1	213421	382591	288218	287728	400472	31687	183813	299997	164229	231383	262133	300790	302114
894.4454+++	Pp3c1_24600V3.1.p	ELVSILVEAGQPVSSQLQAMVGSSR	ELVSILVEAGQPVS[+80]SQLQAM[+16]VGSSR	3	894.445	57.78	7	32760.7	79030.1	31592	94246.1	119617	127139	59264.5	172028	38725.9	48177	15441.4	15046.3	158922	21139	124371	68687.3	28059.1	46916	43951.2	111960	95132.1	90289.6	113166	89716.6
894.4454+++	Pp3c1_24600V3.1.p	ELVSILVEAGQPVSSQLQAMVGSSR	ELVSILVEAGQPVSS[+80]QLQAM[+16]VGSSR	3	894.445	57.78	7.21	58562.9	79030.1	31592	93687.9	119617	133106	59264.5	176613	38167.3	21928.2	39737.3	56602.7	161235	64358.6	133697	77800.1	38801.1	41453.1	44887.5	108248	97145.5	89857.4	191143	88412.5
618.7992++	Pp3c7_4040V3.1.p	ELVYSFSLAK	ELVYSFS[+80]LAK	2	618.799	48.31	118.94	35425.4	40523.1	20520.7	73771	116842	108050	75514.3	51486.3	35816.2	24755.3	19028.6	93418.4	215180	94577.2	144610	233207	49385.5	13104.1	68690.4	80502.1	62842.6	177580	39246.3	134941
744.3260++	Pp3c12_3090V3.1.p	EMQVGQVDTSLGK	EM[+16]QVGQVDT[+80]SLGK	2	744.326	23.59	108.05	44184.5	97053.3	171128	25057.7	49626.7	130992	35861.9	32989.7	149206	89657.3	163578	40047.2	49914.5	51857.5	63075.8	26119.9	56944.2	75601.5	51716.7	42081.4	114474	42569.5	47384.1	45887.4
672.2755++	Pp3c23_10270V3.4.p	EMSEELPVEGK	EM[+16]S[+80]EELPVEGK	2	672.275	63.68	106.26	28662.8	39831.9	140522	47503.8	209020	83938.6	188905	212655	32993.1	52679	216206	48549	125495	128220	200460	157787	131731	78685.5	207334	230435	355554	176794	199640	26611.8
491.7194++	Pp3c3_23400V3.1.p	EMSPPVVK	EM[+16]S[+80]PPVVK	2	491.719	34.26	65.36	20114.8	8801.26	8411.28	6855.91	7784.44	10290.2	7788.74	9882.27	16937.4	12584.4	12986	6582.05	7626.81	5512.18	6034.78	5729.39	25590	9897.7	7151.66	5616.6	6298.95	19789.2	17265	6272.77
664.2780++	Pp3c23_10270V3.4.p	EMSEELPVEGK	EMS[+80]EELPVEGK	2	664.278	63.68	8.56	33421.2	26191.1	23881.8	43325.3	46158.9	22276.2	84550	30264.9	49473.2	27258.8	102877	46403.6	30612.6	45841.1	55378.2	68631.6	18298.5	33353.4	37274.2	39361.2	22531.7	31441.5	18342.9	33542.8
941.1179+++	Pp3c7_23570V3.1.p	EMSLYIMTMSIKPGVLKNLTTFK	EMSLYIMT[+80]M[+16]S[+80]IKPGVLKNLTTFK	3	941.118	20.09	86.81	108333	99129.5	166126	121230	83531.1	54201.9	88774.9	166619	129112	80899.3	655775	103121	86552.7	73723.4	92607.9	140814	20824.3	96930.3	45203.1	68049.8	136590	60267.6	149226	155191
430.1920++++	Pp3c15_17120V3.1.p	ENADMDSRVSKLEK	ENADM[+16]DS[+80]RVSKLEK	4	430.192	32.3	24.39	6541.08	7454.86	5251	7551.97	6345.85	6708.46	7055.78	8863.74	9770.2	7100.98	16757.9	6849.25	6148.09	10690.1	12580.9	7246.53	8327.41	8774.52	6410.1	7245.72	8714.33	9365.99	11925.8	8001.47
840.0387+++	Pp3c8_11900V3.1.p	ENKTEDEIVPSMDTQESSVKR	ENKTEDEIVPSM[+16]DTQES[+80]SVKR	3	840.039	35.3	97.68	20785.8	52533.8	45330.7	73926.8	83189	134652	41486.5	40383.5	29516.5	50964.5	18774.4	39763.5	17309.9	15466.4	14585.8	77853.1	70672.6	74230.7	87786.8	76666.1	96043.1	39315.4	20139.1	10967.6
935.4149++	Pp3c3_22550V3.3.p	ENLELQELGETGSSQR	ENLELQELGETGSS[+80]QR	2	935.415	38.46	114.86	46606.2	66242.9	64534.2	39082.5	39430.4	43417	34035.6	51933	54564.3	34271.7	82558.1	57763.1	57562	27392.1	30962.4	36440.2	36881.3	31781.5	43396.8	55966.8	66377.7	60438.6	42900.2	36199.6
836.0497+++	Pp3c6_7260V3.1.p	ENPEVLAGAESVQDEGSDKVPAGK	ENPEVLAGAES[+80]VQDEGSDKVPAGK	3	836.05	101.08	119.86	19086.9	39778.8	8162.56	80794.4	52275.3	414753	815812	417971	30967.9	46566.6	54114.2	444415	76157.6	140226	52573.3	252711	35684.3	20012.1	595513	46199.7	141713	143521	98463	491588
836.0497+++	Pp3c6_7260V3.1.p	ENPEVLAGAESVQDEGSDKVPAGK	ENPEVLAGAESVQDEGS[+80]DKVPAGK	3	836.05	101.08	119.92	15704.1	38956.5	14318.8	61788.7	641732	339758	823216	419742	20880.9	48270.4	38208.3	343305	316651	127238	32629.8	810403	26177.4	22459.5	460675	133158	1.1937e+06	85482.1	438541	609401
600.7670++++	Pp3c12_5050V3.1.p	ENRPGSDDEVEHSVTDGIVHK	ENRPGS[+80]DDEVEHSVTDGIVHK	4	600.767	46.96	119.88	20014.5	17222.1	21075.2	44419.4	35566.5	334774	90867.8	230591	16928.9	15679.2	49569.2	38429.1	13696.9	411449	76425.4	400061	50589.9	34367.3	13904.8	80115.7	181030	570325	597484	113366
751.8133++	Pp3c21_21410V3.1.p	ENSLSQELMAER	ENS[+80]LSQELM[+16]AER	2	751.813	79.71	119.86	114761	234725	168242	261898	238584	197422	117838	281644	162960	158927	115411	369861	239882	224654	202486	246725	179716	133707	292605	301688	277854	171485	286389	235952
743.8158++	Pp3c21_21410V3.1.p	ENSLSQELMAER	ENS[+80]LSQELMAER	2	743.816	79.71	49.5	20090.5	33342.6	41816.7	46228.1	23819.6	13431.1	50577.3	49781.1	32692.6	31460.8	43986.3	51659	24648.8	36883.2	27724.5	118559	25172.6	25370.2	22345.6	69341.7	50260.9	48084.7	45504.3	30094.5
751.8133++	Pp3c21_21410V3.1.p	ENSLSQELMAER	ENSLS[+80]QELM[+16]AER	2	751.813	79.71	119.83	99194.3	146601	26816.2	161536	255562	279624	168771	294018	87244.4	81318.1	74840.2	137597	271667	315190	388916	251490	131024	76924.3	222445	274276	229392	308091	356253	245055
743.8158++	Pp3c21_21410V3.1.p	ENSLSQELMAER	ENSLS[+80]QELMAER	2	743.816	79.71	56.36	28160.3	13951.3	41396.9	32007.6	54918.1	28330.8	70661.9	59803.3	30390.7	16430.5	47577	75502.6	33251.8	60973.3	65532	77097.2	58901	33024.1	59437.2	34771.2	37758.1	52279.7	27247.3	22421.5
680.9653+++	Pp3c23_6140V3.1.p	EPPKPDLEPTTTDELAK	EPPKPDLEPTT[+80]T[+80]DELAK	3	680.965	31.07	67.28	39076.9	22199.3	57417.3	11039.4	9528.7	9493.02	32873.9	119075	14856.2	39325.5	22817.9	23120.3	9226.27	9471.06	9503.28	14726.8	9961.56	17669.6	7971.56	40989.3	19123.2	10745.3	18361.1	14663.6
641.3137+++	Pp3c11_26490V3.1.p	EPQLLTAATATRSEEPK	EPQLLTAATATRS[+80]EEPK	3	641.314	32.18	22.09	22708	27698.2	45885.1	21151.5	56206.8	48481.9	41251.3	55121.2	35189.8	86354	109539	23375.7	67035.2	40673.7	150273	35136.5	35555	24630.1	48996.9	50114.3	26842	21846.3	19513.5	93346.9
620.9302+++	Pp3c2_28160V3.1.p	EQAGFLSDDEEQTRR	EQAGFLS[+80]DDEEQTRR	3	620.93	45.73	116.05	35335.8	32377.2	25568.1	74040.4	123698	123007	177284	53510.4	17414.4	45186.3	81715.2	110327	96080.5	97962.6	192154	110586	41867.5	38455	119929	72080.9	98089.3	140999	162171	237828
735.8090++	Pp3c7_13140V3.1.p	EQAGKASEDAQEK	EQAGKAS[+80]EDAQEK	2	735.809	37.22	49.58	17050.8	24601.9	39603.4	58163.3	24942.9	15712.4	32990.1	17707.1	33448.1	23001.2	42206.6	17186.2	18199.2	124461	48542.5	27444.8	20420.4	46907.3	39937.7	71581.8	15621.8	79805.2	18194.8	59694.8
795.3265+++	Pp3c2_17090V3.1.p	EQESPRESQSSGWNFGGFMK	EQES[+80]PRESQSSGWNFGGFM[+16]K	3	795.326	33.51	59.09	7497.62	12434.5	11571.6	29407.7	16932.3	19737.8	32439	26942.4	16333.1	19812.9	24242.4	35628.6	10525.8	15606.7	21230.4	24643.9	26737.7	12297	40200.1	25323.3	63616.2	23331.3	19150.9	31914.2
865.8797++	Pp3c7_3420V3.1.p	EQFESPVAAEESTVK	EQFES[+80]PVAAEESTVK	2	865.88	38.15	107.95	23940.9	34983.2	37390	62649.8	52116.6	48864.1	58277.9	45357.5	29718.5	31085.2	28453.1	129125	41144.7	35681.7	51008.5	57494.4	37497	28033.2	59422	45897.5	65323	24873.4	77798.3	61072.7
564.5831+++	Pp3c17_22200V3.1.p	EQHLEMPTTPDAVK	EQHLEM[+16]PT[+80]TPDAVK	3	564.583	54	92.29	224156	232735	161410	167028	237772	212398	125638	10540.3	214556	50707.5	19255	117762	19708.6	16450.4	64567.5	23541.8	363108	80637.6	194123	185678	29539.4	14857.4	113783	402718
564.5831+++	Pp3c17_22200V3.1.p	EQHLEMPTTPDAVK	EQHLEM[+16]PTT[+80]PDAVK	3	564.583	54	92.62	406093	1.05167e+06	395462	425711	1.18783e+06	782266	720515	132829	631340	534248	143037	550423	969157	685644	1.03354e+06	771191	1.5079e+06	266781	852573	988014	691227	917523	754602	1.17276e+06
559.2514+++	Pp3c17_22200V3.1.p	EQHLEMPTTPDAVK	EQHLEMPT[+80]TPDAVK	3	559.251	54	7.72	200007	15650.6	136890	341601	200600	10910.6	903020	361060	92973.8	58874.1	15674.7	159691	14104.2	534700	518378	633612	16686.6	143320	16969.1	65097.5	27533.4	642898	123618	516363
838.3735++	Pp3c17_22200V3.1.p	EQHLEMPTTPDAVK	EQHLEMPTT[+80]PDAVK	2	838.373	54	119.88	399587	96757.5	312394	705872	367533	41655	1.46669e+06	627082	269724	156597	79768.4	323747	25204.7	844255	877712	1.1136e+06	61095.5	277449	59636.5	100412	120883	1.05712e+06	227609	827959
894.0607+++	Pp3c16_360V3.1.p	EQLSDPGESQTVFFNNYRESPR	EQLSDPGESQTVFFNNYRES[+80]PR	3	894.061	46.28	61.7	24007.7	21598.8	23379.8	56503.9	73899.4	42056	64986.8	78546.4	38826	39447.7	32924.9	33013	70877.1	57463.4	78715.7	81586.3	22584	12652.5	60283.8	64514	86939.7	87408.6	66066.2	59684.7
881.3800+++	Pp3c7_4630V3.1.p	EQPVQENLNGPSESSNSVGFGEEK	EQPVQENLNGPSESSNS[+80]VGFGEEK	3	881.38	111.58	119.79	12167.9	29373.4	10752.4	26673.5	33013.5	38177.5	37852	32116.6	18539.9	16261.5	21996	30943.5	38175.8	44441.4	38544.7	50796	13785.2	27344.1	45679.2	32895.8	40934.8	26156.3	44355.8	42626.1
1038.1137+++	Pp3c18_13870V3.1.p	EQVSEPHAPDQNLEEDEQGIEPTTPDK	EQVS[+80]EPHAPDQNLEEDEQGIEPTTPDK	3	1038.11	79.18	25.3	21924.6	57576.1	20904.1	220565	255564	111976	222958	194029	16282.1	36480.5	59498.6	252444	191646	168431	175088	173607	46753.9	23141.3	235599	206002	375011	128578	221915	178598
1038.1137+++	Pp3c18_13870V3.1.p	EQVSEPHAPDQNLEEDEQGIEPTTPDK	EQVSEPHAPDQNLEEDEQGIEPT[+80]TPDK	3	1038.11	79.18	25.34	14585.1	58225.6	23044.4	220560	257193	111962	217329	193054	22020	23842.3	53553.5	252852	188897	167454	177847	173947	49835	26253	232449	215745	374774	247548	207840	171475
1038.1137+++	Pp3c18_13870V3.1.p	EQVSEPHAPDQNLEEDEQGIEPTTPDK	EQVSEPHAPDQNLEEDEQGIEPTT[+80]PDK	3	1038.11	79.18	119.71	15212.1	90128.4	17746.1	221775	252875	107495	221219	201571	20269.7	25272.9	58474.6	253707	197033	175575	168506	168349	52338.6	29187	233073	217077	375741	250078	211335	177133
871.4038++	Pp3c20_11540V3.2.p	EQVTSTVSSLQGSPGGK	EQVTSTVSS[+80]LQGSPGGK	2	871.404	93.15	117.3	202813	101627	107197	112477	759404	134360	146701	34217.7	68971.7	96289.1	64548.6	120384	160489	89101.1	16454.3	35350.7	153254	889314	153932	3.39792e+06	115204	82625	135965	101959
871.4038++	Pp3c20_11540V3.2.p	EQVTSTVSSLQGSPGGK	EQVTSTVSSLQGS[+80]PGGK	2	871.404	93.15	116.92	2.77959e+06	113192	433986	1.18628e+06	134581	1.38582e+06	126613	54434.4	163483	95122.7	71803.2	113637	2.23767e+06	94643.9	102895	65648.4	3.8328e+06	892048	126348	3.43946e+06	1.17567e+06	78993.8	116338	96779
866.6317++++	Pp3c6_2600V3.1.p	EREVTPEANREDVPATPGAAAPVEEPDTAER	EREVT[+80]PEANREDVPAT[+80]PGAAAPVEEPDTAER	4	866.632	42.2	119.04	20307.6	11549.5	11701.6	30089.5	23715.7	33475	47561.2	18677.4	17370.3	20700.7	10649.1	26818	30188	34118.9	17739.4	33949.6	15956.3	13415.8	26412.4	35326.3	96957.3	25156.3	24431.6	27847.2
812.0757+++	Pp3c20_3440V3.1.p	ERGVDNPIVHDAAPTPVAAIPSK	ERGVDNPIVHDAAPT[+80]PVAAIPSK	3	812.076	77.31	119.79	32021.3	84997.6	13499.7	45332	83941.3	67224.3	57875.5	71512.2	49828	23651.8	16430.5	17352.4	106102	73590.1	107926	49018.2	23830.3	20243.8	31547	58547.9	25908.1	71410	66092.4	67117.1
756.8476++++	Pp3c23_3690V3.1.p	ERMQPLTAQLEETISHLHDVFTPR	ERM[+16]QPLT[+80]AQLEET[+80]ISHLHDVFTPR	4	756.848	29.73	25.73	35905.1	29893.4	20979.4	30197.4	27911.3	44618.2	27982.8	33865.5	48870.6	25125.5	36237.1	25116.1	25579.4	20582.9	34901.9	16354.7	60441.6	70400.8	34150.5	15269.1	11337.7	31466.4	37676.8	55921.9
503.2475++	Pp3s152_10V3.1.p	ERSPALPR	ERS[+80]PALPR	2	503.247	55.4	65.79	243377	40367.2	152536	16842.3	36611.9	34104.4	17462.6	30218.6	240069	66906	46870	14629.4	13374.9	25464.4	21283.8	10111.7	101832	368488	9718.59	7301.61	16509.7	13858.4	30476	34457.7
682.6407+++	Pp3c18_2070V3.1.p	ERYASGRDPEAYNNVPK	ERYAS[+80]GRDPEAYNNVPK	3	682.641	80.1	98.57	57541	79582.3	41437.9	326084	103282	109461	65097.9	90709.5	40442.1	51674.4	34767.3	94372.8	116493	164086	125646	120367	66044.7	97750.4	104256	67899.2	71158.3	143548	94415.3	82603.6
618.9458+++	Pp3c2_7850V3.1.p	ESAEDREALGLNGSQAK	ES[+80]AEDREALGLNGSQAK	3	618.946	72.58	101.32	38855.2	71487.8	139872	117408	85015.6	75075.7	82259.7	136434	33259.6	43603	57711.9	94436.2	96725.5	90143	91220.2	113041	46260.1	97124	10797.1	24967.1	76199.6	87698.8	119993	113057
808.8764++	Pp3c2_16340V3.1.p	ESEDSPLFATIISK	ES[+80]EDSPLFATIISK	2	808.876	24.12	97.34	376377	119153	70790.9	325587	113589	257245	216443	28101.8	154127	72792	27160.9	227829	91934.7	12210.9	26932.9	207210	267531	94261.4	65114.2	45321.7	72093.1	7816.7	22441	27152.7
642.6889++	Pp3c12_10570V3.1.p	ESTDDWEDK	ES[+80]T[+80]DDWEDK	2	642.689	36.42	62.04	7057.31	10497.3	9757.54	7516.24	7837.86	8682.97	10282.8	17135.3	10272.7	7002.13	10986.9	7903.16	6303.34	7378.48	8482.55	8930.1	8400.06	8152.48	6934.14	8350.11	6346.63	9858.24	12854.6	10726
618.9458+++	Pp3c2_7850V3.1.p	ESAEDREALGLNGSQAK	ESAEDREALGLNGS[+80]QAK	3	618.946	72.58	101.33	118862	81685.9	187744	237201	172784	139745	132400	276007	51865.1	97329.7	85549.8	281288	150085	197368	130940	233537	94319.1	127236	171429	124814	139183	166867	244545	246711
796.3718++	Pp3c4_24010V3.1.p	ESAGPPSSPGGSGALLK	ESAGPPSS[+80]PGGSGALLK	2	796.372	123.45	119.91	1.35369e+06	1.06023e+06	1.31513e+06	1.08514e+06	1.20009e+06	1.02904e+06	1.66009e+06	1.3292e+06	1.1085e+06	1.28746e+06	1.20555e+06	1.07823e+06	1.23845e+06	1.73133e+06	1.30723e+06	1.43627e+06	1.76936e+06	1.26798e+06	1.12126e+06	1.62734e+06	909830	1.97914e+06	1.63412e+06	1.69321e+06
852.3382++	Pp3c8_3320V3.1.p	ESASGEANAVANGMGSR	ESASGEANAVANGM[+16]GS[+80]R	2	852.338	85.97	77.4	36474.5	102952	137314	66742.5	137801	131239	58198.7	65383.4	95341.9	31775.3	60700.1	71784.5	26282.8	26490.5	102589	56340.7	201530	103717	99104.9	41271.6	181058	76367.8	30859.8	93911
844.3407++	Pp3c8_3320V3.1.p	ESASGEANAVANGMGSR	ESASGEANAVANGMGS[+80]R	2	844.341	85.97	107.89	36495.8	22549	35738	40102.3	20010.6	27461.1	49359.4	23511.5	35904.5	15770.9	51794.7	38658.7	18529.8	36744.7	28395.1	43241.4	13537.7	42510.7	17929.7	17358.6	17367.1	25608.1	17545.1	37184.2
908.4179++++	Pp3c14_11830V3.1.p	ESLSNYPTAFGANPLESALRQSNHAYDEEALR	ESLSNYPTAFGANPLES[+80]ALRQSNHAYDEEALR	4	908.418	35.36	107.23	9333.25	30030.1	14836.8	46088.8	14227.3	51289.3	47611.7	37742.2	16922.1	8617.85	18499.3	23624.1	54031.5	18567.5	39136.6	67668.1	31263.4	25794.1	26753.9	31278.1	78053.5	44565.4	40237.6	36162.2
908.4179++++	Pp3c14_11830V3.1.p	ESLSNYPTAFGANPLESALRQSNHAYDEEALR	ESLSNYPTAFGANPLESALRQS[+80]NHAYDEEALR	4	908.418	35.36	107.52	11849.1	23143.8	16632.6	60318.6	28885.5	43370.4	50254.6	53420.5	15452	8885.64	13996	36779.6	59938.7	20333.8	37667.4	32813.8	18996.8	32247.7	26730.3	32564.3	85378.5	34634.4	42731.9	24691
1093.9887++	Pp3c22_6910V3.1.p	ESNSPTSLQAITATETVDDK	ESNSPT[+80]SLQAITATETVDDK	2	1093.99	140.91	119.91	49645.8	23154.2	16509.4	43768.4	32348.8	30285.4	46716.6	54718	55177.1	66796.4	107645	44349	41349.8	63437.7	23321	47048.2	37238.4	14696.3	24206.7	48284.4	55992.7	16645	77601.9	54721
567.2474++	Pp3c10_14590V3.4.p	ESSFVESLR	ESS[+80]FVESLR	2	567.247	42.16	119.75	25497.2	36745.2	8399.87	34970.5	35911.5	21727.2	21144.8	31484.6	50771.9	45357.1	42460.8	36823.5	38072.3	35602.8	29885.4	48306.7	40089.2	35649.2	60768.2	42497.2	33998.6	42626.5	48149.7	27269.9
1024.4282++	Pp3c5_16910V3.1.p	ESSVTDNSGVTGAAPFDGEK	ESS[+80]VTDNSGVTGAAPFDGEK	2	1024.43	148.42	119.89	48930.7	34750.1	16456.9	135516	35930	12377.9	97264.1	40331.6	18843.8	46273.7	70166.3	120293	20971.7	33482.2	18581.5	31200.5	27378.1	35797.8	136279	50480.9	263884	10744.3	46229.6	32082
737.2851++	Pp3c14_4960V3.2.p	ESTDDEVEQDVK	EST[+80]DDEVEQDVK	2	737.285	79.65	93.63	40513.2	23638.1	19327.4	18318.7	14489.9	25047.9	64483.9	26378.9	34741.6	27977.7	12557.6	20444.4	11470.7	24355.9	12904.3	18217.9	20703.6	21186.3	28184.5	34797.7	33641	11982.7	21342.9	10921.1
770.2773++	Pp3c9_21710V3.1.p	ESTPSRSGSGSDGR	ESTPS[+80]RS[+80]GSGSDGR	2	770.277	23.22	116.68	22009.6	16102.3	14163.7	14940.6	17836.8	15811.6	32951.9	12573.6	16385.7	26996.5	21626.8	16178.6	15460.3	14636.7	24081.6	17098	26082.6	13724.7	25504.3	25737.2	13663.5	31037.4	25663.7	19907.3
756.3349++	Pp3c6_15830V3.3.p	ESVQADADVVSSPK	ESVQADADVVS[+80]SPK	2	756.335	77.73	103.39	86092.8	116985	26074.6	180028	163075	323950	321922	385780	97472.4	33610.3	47368	92111.4	339316	328712	273105	259060	91270	281120	260746	327006	225028	351684	383202	309899
756.3349++	Pp3c6_15830V3.3.p	ESVQADADVVSSPK	ESVQADADVVSS[+80]PK	2	756.335	77.73	103.39	80056	52618.2	37720.9	178545	198910	328772	313112	392056	48278.1	60838.5	89443.5	121525	338581	313163	276133	268269	93884.4	128033	214369	327112	290779	365626	394099	321366
790.3415++	Pp3c16_15450V3.1.p	ETCAVMARQYVR	ET[+80]C[+57]AVM[+16]ARQYVR	2	790.341	24.3	47.73	22717.1	67925.3	24557.2	68714.2	8372.78	9661.79	50862.4	13747.9	68357.1	27195.9	73628.2	93556.3	14245.1	78806.6	81294.2	105363	83251.9	22305.1	45861	85992.8	82914.6	8578.39	131080	121037
535.7237++	Pp3c13_15600V3.1.p	ETEQENLK	ET[+80]EQENLK	2	535.724	38.46	23.52	57067.3	10437	19555.5	36640.6	34986.3	73804	74596.1	42214.8	92809.1	20087.9	73959.1	61856.6	28563.6	82733.9	58983.1	48840.5	16950.1	33567.5	42789.1	88543.6	55117.2	52697.3	13594.1	79118.9
715.3083++	Pp3c1_38750V3.2.p	ETDGVAVESEVSK	ETDGVAVESEVS[+80]K	2	715.308	53.94	95.75	108568	86795.7	41269.1	25012.7	29556.9	36058.1	26932.8	69216.6	87084.9	71995.8	51394.1	23633.5	50592	29947.8	41650.5	23604.2	52089.8	33429.1	36887.8	50604.9	37387.4	23500.3	21903.1	29102.8
882.6689++++	Pp3c14_5750V3.3.p	ETEPQTEDEAPRAPSPIDVKPDSLLDGNSLAR	ETEPQTEDEAPRAPS[+80]PIDVKPDSLLDGNSLAR	4	882.669	56.63	76.85	16932.4	10852.6	14154.5	56599	65068.3	55771.4	96431.8	47334.4	13374.2	30652	22915.4	36611.2	55575.4	39584.5	81235.1	46096.7	16888.5	16628	41062.6	53437	28210.1	59102.8	34714.1	104847
590.2865++	Pp3c20_17480V3.3.p	ETIQPSPSLK	ETIQPSPS[+80]LK	2	590.286	48.06	102.05	1.43985e+07	1.91026e+07	4.0211e+07	3.7945e+06	8.78986e+06	8.84784e+06	1.74164e+07	360464	8.98116e+06	1.05428e+07	1.79098e+06	1.55706e+07	3.39427e+06	1.27403e+07	657070	434028	3.20226e+07	1.00327e+07	7.86525e+06	5.12248e+06	252127	4.35552e+06	728922	4.73526e+06
689.6345+++	Pp3c21_7720V3.2.p	ETLGENWEMVSPVHQSK	ETLGENWEM[+16]VS[+80]PVHQSK	3	689.634	36.16	26.66	23808.8	31120.1	8516.24	55519.1	49303.9	35383	13077.7	66229.5	12406.5	17911.4	10405.3	31549.3	43100.7	56347.9	52586	38222.5	36603	14712.4	50130.1	55350.2	54965.1	53259	60471.1	58391.7
785.8429++	Pp3c2_21760V3.1.p	ETPEVASPTYPSGR	ETPEVAS[+80]PTYPSGR	2	785.843	83.19	107.52	75356.9	306902	203806	131431	213170	185448	170598	171441	230522	261402	206218	172466	144780	187882	171453	125033	367910	230036	201134	202873	111889	182497	139991	180197
811.3847++	Pp3c12_9200V3.1.p	ETPSSPFLGSVPAPR	ETPS[+80]SPFLGSVPAPR	2	811.385	82.35	52.71	112121	54258	124714	155533	93880.1	91122.9	145873	82026.5	38771.7	90250.4	109874	99760.7	106860	199138	101425	165104	99278.2	53840.1	75743.9	156861	116497	146060	234650	146193
811.3847++	Pp3c12_9200V3.1.p	ETPSSPFLGSVPAPR	ETPSS[+80]PFLGSVPAPR	2	811.385	82.35	118.29	101071	62799.4	125394	156358	89654.2	73651.1	152771	77472.3	100985	91332.3	68567.7	155675	113563	214470	102987	144765	115865	44666.7	77204.2	174887	112160	160211	234650	145595
827.3796++	Pp3c4_15310V3.1.p	ETPSSPYLGSVPSPR	ETPSS[+80]PYLGSVPSPR	2	827.38	31.95	119.83	468125	70249.9	21641.1	73991.8	119489	65443.4	74989.5	55634.6	84217.6	20219	64649.6	50546.4	72252.4	81244.8	68107.7	62327	47450.9	41828.9	55737.8	72387.8	28299.7	65052.3	67244.8	84626.5
799.3864++	Pp3c24_6750V3.1.p	EVALTSPGSMLQLR	EVALT[+80]SPGSM[+16]LQLR	2	799.386	91.75	51.94	154250	117908	165565	114739	234087	279550	116869	307888	139375	95176.6	155721	46335.4	284415	199048	193982	191487	144829	120333	302825	207554	66028.3	203628	248405	179028
799.3864++	Pp3c24_6750V3.1.p	EVALTSPGSMLQLR	EVALTS[+80]PGSM[+16]LQLR	2	799.386	91.75	117.05	140179	129410	83598.6	103962	225811	253540	125430	158376	117015	75128.4	165076	164957	302229	219604	177594	115792	145093	145371	167595	267995	63719.8	197388	258387	223367
791.3889++	Pp3c24_6750V3.1.p	EVALTSPGSMLQLR	EVALTS[+80]PGSMLQLR	2	791.389	91.75	97.38	20008.5	20983.9	9029.64	26270.5	35648.8	42553.4	76427.9	77812.4	31748.8	16523.9	16075.2	10660.6	17117.2	24743.5	41660.3	94345.4	13676.9	30281	16116.5	13067	12469.8	58199.1	31607.3	24317
799.3864++	Pp3c24_6750V3.1.p	EVALTSPGSMLQLR	EVALTSPGS[+80]M[+16]LQLR	2	799.386	91.75	118.41	214057	167016	182421	182459	236116	192958	104768	297402	260209	202271	152858	161479	248809	155311	186034	203288	175418	130639	288526	257288	312532	161189	239459	267945
649.2836+++	Pp3c11_14770V3.1.p	EVDDALADGRPYICGSK	EVDDALADGRPYIC[+57]GS[+80]K	3	649.284	33.25	109.44	20257.5	23533.6	14467.2	35169.8	39856.3	26183.5	67921.4	16680.2	17830.3	20348.5	26457.4	31597.1	38430.7	39235.4	81981.7	66184.2	29410	16514.4	33438.6	60410.9	49960.8	54267.4	31793.6	39957.2
1031.9204++	Pp3c4_26980V3.1.p	EVEEATSSGATAEGSDEVSK	EVEEATS[+80]SGATAEGSDEVSK	2	1031.92	118.35	81.27	30443.8	33261.4	43861.2	54766.6	76773.6	74029.4	63907.5	71239.7	74662	99065.9	451360	39085.7	101936	12931.8	17212.1	60094.4	126413	343964	41442.1	453144	58668.7	231069	64868.4	41573.7
889.9322++	Pp3c17_19520V3.1.p	EVIEQVSGEGTAAAPLK	EVIEQVS[+80]GEGTAAAPLK	2	889.932	68.9	119.92	76339.2	30858.8	18848.2	49777.7	54545.6	22336.8	107740	16682.1	35325.6	41203.7	50122.9	30909.9	43783	46206	19717.5	29460.5	26559.2	22015.2	36107.4	40331.1	11550.6	28527.4	26807.1	35210.9
695.2712++	Pp3c20_17480V3.3.p	EVMSPSASGSEGR	EVM[+16]S[+80]PSASGSEGR	2	695.271	76.17	42.65	173491	20074	17276	25914.6	8387.62	7279.27	9062.72	8845.21	107894	29338.3	14560.2	24393.6	81530	7845.06	7653.04	11981.6	28747.5	62675.5	64981.8	8293.29	50814.2	15739.3	8140.05	7348.41
824.0438+++	Pp3c20_17480V3.3.p	EVMSPSASGSEGRETIQPSPSLK	EVM[+16]S[+80]PSASGSEGRETIQPSPSLK	3	824.044	32.73	116.64	20328.8	90383.2	35313.6	22868.8	19383.7	120698	157755	108564	29643.8	39884.5	16110.1	14878.6	38135.5	34945	74303.8	62243.4	15494.5	13361.9	20553.7	31198.5	20954.9	81285.1	119690	16161.8
887.4283++	Pp3c1_29300V3.1.p	EVPLAMAQPIPEGTPK	EVPLAM[+16]AQPIPEGT[+80]PK	2	887.428	62.38	119.83	149957	131077	11128.9	96744.4	242168	215678	491390	142219	85366.9	34882.8	42175.2	32510.7	180546	166388	175441	90241.5	147251	38542.4	84863.2	190862	63494.6	171939	256376	120674
879.4308++	Pp3c1_29300V3.1.p	EVPLAMAQPIPEGTPK	EVPLAMAQPIPEGT[+80]PK	2	879.431	62.38	60.61	64104.7	32112	34270.8	28697.4	44131.2	38243	81155.2	29669	88337.7	51983.5	40245.7	32007.6	97200.8	30181	53989.1	80380.1	29247.5	45523.3	18576.2	22900.4	24647.8	32429.1	78272.8	26540.1
657.8445++	Pp3c3_26860V3.1.p	EVRTFTALGLK	EVRTFT[+80]ALGLK	2	657.845	33.77	95.92	63356.1	35293.5	33289.7	41848.8	59071.3	54284.3	12661.9	11506.9	55752.6	34124.3	21860.1	80032.5	54799.1	5763.01	5344.46	19296.1	46819.2	44499.2	20712.7	50314.2	28788.8	7923.44	5737.41	6232.33
702.2403++	Pp3c9_6690V3.1.p	EVSDDEEDEEK	EVS[+80]DDEEDEEK	2	702.24	44.85	21.48	46389.1	20702.6	11929.8	83194.2	116753	7435.13	7785.37	7487.48	20038.9	60892.4	117515	33566.2	30376.8	9581.56	49526.6	11189.2	21878.4	98796.4	110882	6754.15	7484.44	10025.1	62539.3	8044.94
744.9566+++	Pp3c9_6690V3.1.p	EVSDDEEDEEKKEEEEGK	EVS[+80]DDEEDEEKKEEEEGK	3	744.957	38.96	30.2	34146.9	57233.7	30501.3	20073.1	27820.1	16045.9	6430.57	9202.02	16312.7	34101	60564.3	13955.5	18158.9	42438.3	7352.16	15149.2	8094.66	48444.2	15203.8	42535.1	7320.84	15584.9	11764.6	6334.44
1082.4757++	Pp3c22_17930V3.1.p	EVSEAAPTESAVAPAADTPDR	EVS[+80]EAAPTESAVAPAADTPDR	2	1082.48	55.18	118.84	27686.6	61596.8	21232.7	14417.5	89071	107820	34134.4	28497.6	25476.2	24433.6	24183.2	39879.5	28902.9	29374.2	27065.1	42247.5	28395.3	46735.4	152258	27848.4	21139.8	26907.7	26451.4	36878.9
1020.8971++	Pp3c26_10400V3.1.p	EVSPSASESETMVQEVR	EVS[+80]PSAS[+80]ESETM[+16]VQEVR	2	1020.9	139.54	119.89	8454.15	11514.9	10747.8	17863.5	61305.3	17193.5	13846.1	23014.7	13111	10672.1	12919.8	17148.6	18533.7	18586.8	20278.5	15957.5	11742.2	18521.9	24127.6	32828.6	93222.4	24720	59388.2	42618
980.9139++	Pp3c26_10400V3.1.p	EVSPSASESETMVQEVR	EVS[+80]PSASESETM[+16]VQEVR	2	980.914	139.54	113.73	121106	103731	119053	88591.8	154450	104992	45841.6	85885.6	60694.3	130297	57872.1	84251.3	146486	170503	81243.6	69324.5	139274	55722.3	116952	212446	155518	144868	178724	110478
972.9165++	Pp3c26_10400V3.1.p	EVSPSASESETMVQEVR	EVS[+80]PSASESETMVQEVR	2	972.916	139.54	119.79	26136.4	28858.1	16105.5	88476.1	43995.5	23334.4	95074.1	58921.9	29564	16556.3	22884.1	52223.2	22279.8	33841.7	37928.9	89454.5	17217.3	21193.6	18938.3	25836.6	41946	42324.9	61655.8	44711.7
614.3238+++	Pp3c20_8030V3.1.p	EVSPSPSLHIQTIKPK	EVS[+80]PSPSLHIQTIKPK	3	614.324	61.46	119.86	28269.6	24427.5	18820.8	106886	39934.9	66453	130891	42701.4	44660.6	65110.6	14751.8	90498.7	64827.2	109876	106393	59474.4	56880.2	25310.5	43177	58008.9	40595.3	158104	43182.2	140192
1082.4757++	Pp3c22_17930V3.1.p	EVSEAAPTESAVAPAADTPDR	EVSEAAPTESAVAPAADT[+80]PDR	2	1082.48	55.18	113.56	39432.2	13918.4	33460.8	66720.4	75597.7	22707	77186.7	30617.1	41095.7	62382.4	20724.8	70843.4	53136.4	112565	46163.6	47689.4	26485.3	27154.8	49838.1	118729	53369.3	21009	61521.8	43946.4
989.1152+++	Pp3c22_17930V3.1.p	EVSEAAPTESAVAPAADTPDRVATSDEKA	EVSEAAPTESAVAPAADT[+80]PDRVATSDEKA	3	989.115	58.14	119.92	21605.7	22188	15338.8	58353.4	48281.6	51049	69430	34745.9	17972.9	28750.6	27958.5	50242.3	80077.2	68126.3	62985.8	91949	16556	21399	25255.6	27090.7	51979.1	106328	84156	64882.9
614.3238+++	Pp3c20_8030V3.1.p	EVSPSPSLHIQTIKPK	EVSPSPS[+80]LHIQTIKPK	3	614.324	61.46	16.25	46985.8	51258.1	32039.2	27709	53745.1	44135.8	21491.1	13318.8	50664.9	25751	73558.6	32584.4	52936.1	30623.1	118132	19892.2	46709.6	25323.6	21759.2	41061.3	36516.7	61392	47352.8	47777.8
574.9159+++	Pp3c20_17480V3.3.p	EVSVESDGDDGHRLK	EVSVES[+80]DGDDGHRLK	3	574.916	56.72	69.34	14049.1	17874	9426.68	5383.05	9491.6	75331.8	41010.6	21970.3	20745.1	16473.6	15935.9	14613	25010.1	45885	8261.82	8258.4	52886.6	19951	8195.93	25940.8	17797.1	8172.15	7426.81	6611.43
1060.1253+++	Pp3c6_2600V3.1.p	EVTPEANREDVPATPGAAAPVEEPDTAER	EVT[+80]PEANREDVPAT[+80]PGAAAPVEEPDTAER	3	1060.13	32.81	16.42	28474.6	18402.9	23142.5	13432	27084.1	22817.2	10590.4	19382.7	13012.6	15034	26624.6	15174	26806	20456.6	23267.6	22543.9	10467.7	11782.8	21070.1	18635.4	82093.3	14747.6	22175.1	15553.2
1105.1312+++	Pp3c24_4080V3.1.p	EVTPEPVPENEATAQEVFDDEGSTGAEEEK	EVT[+80]PEPVPENEATAQEVFDDEGSTGAEEEK	3	1105.13	187.02	119.2	8083.68	21973.4	14918.9	25086.3	81274.1	34513.4	82265.3	50994.2	36992.6	18031.8	36982.4	25724.9	57689.5	48724.8	66975.9	70358.3	24627	21457.3	105548	50059.4	93327.6	20022.4	53922.1	54828.1
840.8557++	Pp3c8_22480V3.1.p	EVTFEYPIQETSSA	EVTFEYPIQETSS[+80]A	2	840.856	46.07	118.44	133346	438532	25778	34366.6	18899.2	34310.9	110866	37451.2	114453	157667	68564.2	133879	48587.2	24813.7	48034.9	45838.7	47563	103381	122181	90770.3	27740.6	82582.5	43254.8	32320.6
1105.1312+++	Pp3c24_4080V3.1.p	EVTPEPVPENEATAQEVFDDEGSTGAEEEK	EVTPEPVPENEATAQEVFDDEGS[+80]TGAEEEK	3	1105.13	187.02	117.48	19818.7	15861.2	17075.2	18431.6	189112	122720	704262	223695	22534.3	25307	60546.9	39774.5	217427	59787.5	241379	396684	15577	37572.2	576984	41595.5	542476	57237.4	251218	220111
685.8080++	Pp3c1_38750V3.2.p	EVVVEDAVESSK	EVVVEDAVESS[+80]K	2	685.808	52.65	106.81	39562.8	30218.2	18462.6	27353.1	66979.5	57797.5	64144.4	110855	61027	19349.2	32555.8	24341.9	55506.4	83665.3	97651.1	36754.5	19333	22287.6	52449.1	48156.5	87030.2	50426.8	53603.7	71378.2
816.3660++++	Pp3c2_32100V3.1.p	EYSQDHEANDEEIEGLDLPDVPTSPVRK	EYSQDHEANDEEIEGLDLPDVPT[+80]SPVRK	4	816.366	86.46	119.7	13743.9	36819.1	20089.5	208736	304277	141034	216386	109696	61142.4	56514.4	59620.5	158516	201565	96971.5	211332	138457	27842.4	63593.3	241807	137584	336803	99850.6	168194	184759
1088.1523+++	Pp3c2_32100V3.1.p	EYSQDHEANDEEIEGLDLPDVPTSPVRK	EYSQDHEANDEEIEGLDLPDVPTS[+80]PVRK	3	1088.15	86.46	119.9	23699.5	46413.5	31290.8	210768	283009	141371	216363	100696	56969.8	29771.4	79500.2	165098	219329	88199.5	204346	119768	23912.8	104827	240972	139389	351715	111967	200753	186054
871.0727+++	Pp3c10_2900V3.1.p	FASVPSGGGGGVVVASGGGSSAAAAPAEEK	FASVPSGGGGGVVVASGGGS[+80]SAAAAPAEEK	3	871.073	97.67	119.66	68110	46842.8	39039.8	63200.1	84145.4	66194.9	72583.5	29230.7	65688.5	60710.9	43206.1	48975.3	96324.9	95922.6	94065.9	85749.8	59020.5	53564.8	72369.3	71605.4	97325.6	88194.2	94921	85090.5
871.0727+++	Pp3c10_2900V3.1.p	FASVPSGGGGGVVVASGGGSSAAAAPAEEK	FASVPSGGGGGVVVASGGGSS[+80]AAAAPAEEK	3	871.073	97.67	119.66	55368.3	56833.4	40824.1	68176.8	71428.1	81170	77177.2	85494.5	63515.6	55080.2	46197.8	55960.1	93251.5	89109.9	95488.7	71204.4	60152.2	51531.1	65093.6	69871.2	102581	88236.7	92801.4	76430.8
890.0799+++	Pp3c2_15480V3.1.p	FASVPSGGGGGVVVSSAGAGGGSAAPAAEEK	FASVPSGGGGGVVVSSAGAGGGS[+80]AAPAAEEK	3	890.08	74.94	119.79	46121.8	70189.7	42508.1	37222.3	49844.8	34590.8	61609.9	61633.6	56090.4	57094.9	34739.5	52263.2	34939.5	41389.4	63854.7	74653.1	48873.3	43157.5	60931.8	60218.6	77981.9	34153.6	52402.9	50178.8
970.4617++	Pp3c1_8280V3.1.p	FAVAAAPAATESSSAPAAAAK	FAVAAAPAATESSS[+80]APAAAAK	2	970.462	92.15	119.75	42156	57138.9	22918.9	44465.1	82795.1	23034.6	45595.2	26338.2	50819.4	45236.7	22964.2	61520.4	46551.6	62590.5	28510.4	26108	89138.3	46594.1	53352.7	95913.4	76967.4	30306.8	35190.6	64817.2
756.8296++	Pp3c2_27990V3.1.p	FDSFGPGDAVAPPR	FDS[+80]FGPGDAVAPPR	2	756.83	127.95	119.21	88508.4	135875	81971.7	379997	373226	310612	460300	513928	89724.6	74206.4	274578	432101	583533	258636	433188	394715	96113.3	94949	421896	540601	418468	426736	562548	467703
764.8452++	Pp3c1_14120V3.1.p	FDSFGPGSPLAPTR	FDS[+80]FGPGSPLAPTR	2	764.845	96	119.67	67695.5	39003.9	53494.9	79864	87250.3	55244.2	87628.3	147756	70219.4	126299	76285.6	98344.7	86644.7	48403.8	61070.9	93353.4	108620	43730	166572	146796	161496	110171	126052	134721
740.2986++	Pp3c2_27990V3.1.p	FDSFNSVQGDGAR	FDS[+80]FNSVQGDGAR	2	740.299	93.47	119.9	28126.9	23406.6	224575	36119.6	112462	62537.7	69403.1	33956.3	343184	37093.4	145596	63205.1	67086.9	53359	25292.2	52542.5	73779.5	26902.7	88149.6	61443.3	54161.9	22060.8	42450.9	43581.4
819.3235++	Pp3c26_230V3.1.p	FDSFTGPGSPAAPAR	FDS[+80]FTGPGS[+80]PAAPAR	2	819.323	85.73	119.86	31407.9	70040.1	12844.8	76672.4	15002.6	30776.8	54152.3	42895.1	76475	49976	34868.3	21897.1	57341.6	44074.8	31624.6	68235.7	26928.6	25957.3	20315.7	68734.6	31732.8	80518.2	62853.6	33860.3
779.3403++	Pp3c26_230V3.1.p	FDSFTGPGSPAAPAR	FDS[+80]FTGPGSPAAPAR	2	779.34	85.73	119.89	101572	853619	522456	530127	564812	615581	425071	358057	388399	471262	323274	492358	1.82244e+06	774216	859218	336009	816760	1.36059e+06	1.74739e+06	1.14538e+06	2.09099e+06	942637	251150	971974
646.7525++	Pp3c26_230V3.1.p	FDSNSMKPDR	FDS[+80]NSM[+16]KPDR	2	646.752	62.91	38.62	56727.2	14743.9	21839.6	13657.1	12592.1	18504.9	11113.4	7743.27	22106.5	12494.5	27362.9	12207.4	15057.8	29370.7	14137.3	9364.42	26727.9	22790.2	20855.7	23365.5	22198.7	40571.4	9593.72	6810.59
638.7550++	Pp3c26_230V3.1.p	FDSNSMKPDR	FDS[+80]NSMKPDR	2	638.755	62.91	72.25	41424.2	29155.5	59836	9542.24	8429.17	10620.7	35521.2	25947.1	16117.5	25204.6	59383.6	8493.2	11175.5	11965.3	18798.1	42983.5	11044	35516.7	6838.3	307868	12428.7	17735.2	25735.2	15742.2
764.8452++	Pp3c1_14120V3.1.p	FDSFGPGSPLAPTR	FDSFGPGS[+80]PLAPTR	2	764.845	96	118.12	76368	63565.4	36710.1	127788	123690	185979	123028	97954.1	200679	92789.9	77152.8	72283.7	101491	126368	155592	143142	75006.1	52743.1	98606	203813	192774	135089	163955	152790
779.3403++	Pp3c26_230V3.1.p	FDSFTGPGSPAAPAR	FDSFT[+80]GPGSPAAPAR	2	779.34	85.73	16.5	208440	856125	585556	450974	1.49884e+06	615496	335034	363433	724476	119082	284601	507167	609673	753664	344777	315386	826277	1.17029e+06	1.18233e+06	1.17348e+06	743230	929962	252193	787732
779.3403++	Pp3c26_230V3.1.p	FDSFTGPGSPAAPAR	FDSFTGPGS[+80]PAAPAR	2	779.34	85.73	119.91	104199	856446	520235	534958	565020	615434	426174	369083	700988	458202	283985	497235	1.81725e+06	828436	638153	336009	810550	1.34969e+06	1.74766e+06	1.14538e+06	2.10794e+06	945910	268796	968344
753.6721+++	Pp3c20_1250V3.1.p	FDWDHPQHLQPQSPTAFK	FDWDHPQHLQPQS[+80]PTAFK	3	753.672	84.06	119.54	1.59823e+06	1.65758e+06	1.01637e+06	5.38773e+06	1.82528e+06	1.85349e+06	3.82262e+06	5.94887e+06	967293	544006	1.3709e+06	4.03472e+06	2.50287e+06	2.88937e+06	3.68956e+06	4.61078e+06	1.01588e+06	1.8655e+06	2.42414e+06	2.14175e+06	4.55095e+06	5.36829e+06	3.5455e+06	5.69092e+06
753.6721+++	Pp3c20_1250V3.1.p	FDWDHPQHLQPQSPTAFK	FDWDHPQHLQPQSPT[+80]AFK	3	753.672	84.06	119.54	1.57918e+06	22919.5	983494	5.29942e+06	1.79681e+06	1.8334e+06	3.73268e+06	5.77571e+06	970618	536038	1.39072e+06	3.96935e+06	2.46185e+06	2.91216e+06	3.6229e+06	4.58925e+06	1.01784e+06	1.76353e+06	2.37887e+06	2.12266e+06	4.45842e+06	5.3952e+06	3.48873e+06	5.56362e+06
613.7945++	Pp3c15_23900V3.1.p	FEGQGTPLLGK	FEGQGT[+80]PLLGK	2	613.794	48.47	119.92	76485	90941.8	76910.7	76557.4	44752.2	36140.4	60883.1	57046.1	67499.9	71893.4	89105.7	84604.7	41088.2	47711	36812.6	59905.4	80005.8	100665	75330.2	90930.4	83935.7	56414.6	36285.6	51103.8
764.3588++	Pp3c6_17110V3.1.p	FEGRGAGAVHTFAK	FEGRGAGAVHT[+80]FAK	2	764.359	30.24	50.31	62070.1	20809.5	54460.1	322420	79567.7	51491.8	54252.7	52435.4	32298.8	44710.1	134142	300453	28845.4	43894.2	159388	32725.6	77588.5	38736.2	34463.8	51183.7	43415.1	36916.4	193885	38160.8
468.7024++	Pp3c3_10140V3.1.p	FGAASTFR	FGAAS[+80]TFR	2	468.702	49.85	104.98	66801.2	52896.3	41750.5	16278.4	25744.2	32512.1	26823.3	18340.1	53701.9	102425	36285.8	33978.4	20007.6	22507.1	17664.9	11103.7	84840.5	42254.3	42319	33446.1	14211.8	18010.9	14715.3	18163.4
468.7024++	Pp3c3_10140V3.1.p	FGAASTFR	FGAAST[+80]FR	2	468.702	49.85	105	58356.4	53632.6	30280	17313.2	28395.8	35141.8	26815.5	23760.8	57129.3	101278	38163	31720.9	20341.1	29574.1	26041.5	10710.5	83309.8	41987.7	42311.4	36958.2	11072.2	20968.5	19529.6	17916.8
546.7529++	Pp3c3_10140V3.1.p	FGAASTFRR	FGAAST[+80]FRR	2	546.753	45.8	88.57	114121	53567.5	38633.6	17559.8	19446.7	19072.7	39539.6	14113.9	74904.7	95376.1	17217.6	40148.3	36128.8	14703.4	8780.62	17680.8	65957.3	44056.3	33613.5	34175.5	15606.2	39927.9	14225.7	5705.63
770.0175+++	Pp3c11_19567V3.1.p	FGASSAASVEPSSPVSSYADALK	FGAS[+80]SAASVEPSSPVSSYADALK	3	770.018	154.37	74.46	44961.9	227892	31539.5	287162	426719	302420	378155	248504	173814	32447.5	48677.6	139515	315568	421798	266941	343333	23976.8	189807	445493	298726	338595	224226	43833	232749
770.0175+++	Pp3c11_19567V3.1.p	FGASSAASVEPSSPVSSYADALK	FGASS[+80]AASVEPSSPVSSYADALK	3	770.018	154.37	73.79	59461.7	227751	126088	284792	428680	294614	386817	294973	177082	113158	46340.6	208457	309299	425257	277497	323751	194578	53070.9	444666	298020	23149.9	265407	168506	255143
770.0175+++	Pp3c11_19567V3.1.p	FGASSAASVEPSSPVSSYADALK	FGASSAASVEPS[+80]SPVSSYADALK	3	770.018	154.37	74.18	215594	899695	713948	1.18217e+06	1.58475e+06	971175	1.49886e+06	1.31656e+06	683457	171908	158573	977617	1.04144e+06	1.4145e+06	992078	1.24768e+06	539417	522771	1.07196e+06	1.00842e+06	1.24951e+06	611936	2.14892e+06	790438
770.0175+++	Pp3c11_19567V3.1.p	FGASSAASVEPSSPVSSYADALK	FGASSAASVEPSS[+80]PVSSYADALK	3	770.018	154.37	119.77	336182	900800	649592	1.19095e+06	1.58478e+06	973582	1.43974e+06	1.31683e+06	772236	639876	182166	964313	1.03794e+06	1.30922e+06	992202	1.24917e+06	522686	504621	1.06813e+06	1.13518e+06	1.20828e+06	721750	2.08895e+06	772425
1018.4597++	Pp3c19_3120V3.1.p	FGDANPPTSPEPQVVGSTR	FGDANPPTS[+80]PEPQVVGSTR	2	1018.46	40.12	16.28	21447.8	27199.9	15019.3	48317	61188.8	45830.3	65700.1	14254.8	19103.5	17616.6	41416	42334.4	54792.4	36029	27464.4	40358.3	23352.5	21161.5	33923.8	43991.9	14384.5	29360.6	22957.8	42125.7
492.7311++	Pp3c11_21020V3.1.p	FGESPVLR	FGES[+80]PVLR	2	492.731	64.31	119.83	294271	220550	160440	223946	359561	282153	372041	348230	334748	196703	117853	233026	281154	278084	279362	315661	343696	154598	287269	435862	108225	265272	289009	281587
840.3402++	Pp3c10_16930V3.4.p	FGGMGGSGEVAESGSVR	FGGM[+16]GGS[+80]GEVAESGSVR	2	840.34	72.65	103.21	35753.3	122801	64561.6	88661.9	79081.7	77720.3	18404.9	57857	39408.3	114163	40113.4	118687	110667	11147.9	27049.6	60394.1	25428.7	77097.6	101241	30159.5	86197.4	12153.7	9964.44	26346
640.0911++++	Pp3c11_18660V3.1.p	FGGPPEEVTVKPKSPQSVVAAKPK	FGGPPEEVT[+80]VKPKSPQSVVAAKPK	4	640.091	115.74	119.91	34663.2	34059.6	11834	146912	53077.3	152698	161848	128551	13537.1	47479.6	43345.4	25079.2	160608	217541	149139	147685	26739	32451.6	40853.4	45185.3	61200	267086	217058	169210
640.0911++++	Pp3c11_18660V3.1.p	FGGPPEEVTVKPKSPQSVVAAKPK	FGGPPEEVTVKPKS[+80]PQSVVAAKPK	4	640.091	115.74	119.91	26068	29292.2	29593.2	151291	53077.3	151411	166970	128912	20651.7	43477.2	44028.1	25045.5	159616	214575	154272	160232	38213.7	32450.2	52084	47474.6	61436	266584	217015	169593
640.0911++++	Pp3c11_18660V3.1.p	FGGPPEEVTVKPKSPQSVVAAKPK	FGGPPEEVTVKPKSPQS[+80]VVAAKPK	4	640.091	115.74	119.87	23921.1	12871.8	10346.2	146893	52814.7	154644	160455	128497	19392.1	15584	16277.2	30948.2	160956	223087	156241	153988	15270.4	24076.6	41210.1	39136.7	16559.8	264811	217209	172833
585.2712++	Pp3c7_4630V3.1.p	FGPVVSSGSPR	FGPVVSS[+80]GSPR	2	585.271	66.65	112.16	123905	180788	399930	102998	192407	156247	84000.6	184385	190033	213886	200826	121198	77795.4	121028	69003.3	131159	238521	159983	97297	236648	109752	90829.5	101650	76160.9
585.2712++	Pp3c7_4630V3.1.p	FGPVVSSGSPR	FGPVVSSGS[+80]PR	2	585.271	66.65	112.16	159403	205162	438933	43605.4	118958	144481	89526.4	184426	188789	176813	201129	117626	77027.8	129039	54083.3	261294	198866	162048	91046.7	105645	89519.5	108228	168368	77141.5
517.9882++++	Pp3c3_35640V3.2.p	FGRPGSSHSTRPGSSQSTR	FGRPGS[+80]SHSTRPGSSQSTR	4	517.988	70.74	47.73	219686	22560.2	28680.4	6298.5	64467.4	9405.67	5797.5	6637.62	17027.4	14173.1	18548	12480.1	21035.9	822319	11457.6	5950.2	46085.2	20972.2	8372.38	10686.8	17618.7	49842.3	6561.46	5445.82
1001.1829++++	Pp3c2_20840V3.1.p	FGSGNRDNDEERPDLQNFDFESQYLEETSQQVK	FGS[+80]GNRDNDEERPDLQNFDFESQYLEETSQQVK	4	1001.18	43.32	105.2	7218.25	7465.31	15179.1	22223.5	23493.9	27859.2	21286.8	25795.1	13632.2	7413.7	69264.3	21936.3	33671.6	12993.2	37538	74219.4	22909.1	8895.44	13840.1	19633.7	110712	14579.7	43211.4	34615.4
543.2368++	Pp3c15_25330V3.1.p	FGSPGEGNLK	FGS[+80]PGEGNLK	2	543.237	28.25	94.48	30881.1	61318.7	50022	21924	21572.3	33396.6	44976.2	111518	42839.1	34043.4	20484.4	39239.3	15854.1	16992.4	18348.1	21399.4	50161.4	51923	19083.5	53436	64187.6	17111.4	17427.2	10405.5
527.2419++	Pp3c9_22880V3.1.p	FGSPGVANPK	FGS[+80]PGVANPK	2	527.242	60.43	85.76	191849	94765.6	105006	19339.2	34559	61863.7	66318	32288.1	89264.6	117527	93232.8	18507.3	17006.1	6233.09	17992.4	34901.8	105117	79556.7	11320.4	43170.7	18532.9	55564.8	7437.89	7491.96
765.8365++	Pp3c4_6770V3.1.p	FGSQDMLLPAAER	FGS[+80]QDM[+16]LLPAAER	2	765.837	33.57	47.69	16144.4	51801.5	46257.1	35130.5	45163.3	14587.6	20990.5	98834.6	66331.9	27577	74993.5	54087.4	67253.7	59929.6	41246.9	103213	72571.5	22401.3	105688	77411.5	94052.7	36967.1	36928.3	33704.6
1215.8114+++	Pp3c3_22310V3.1.p	FHVDEPATASPTSNDGWGDAQDQAFGNDDEDEK	FHVDEPATAS[+80]PTSNDGWGDAQDQAFGNDDEDEK	3	1215.81	74.36	59.54	10806	11474.8	10661.1	21390.2	10251.3	15729.3	62251.9	29416	13830.8	12250.1	14344.3	12954.9	12410.8	16822.3	19560.1	41084.4	9911.07	11940.1	27002.6	17255.3	53107.9	15783.9	26202.6	26456.1
534.7311++	Pp3c12_4120V3.1.p	FIDFGSFR	FIDFGS[+80]FR	2	534.731	39.4	92.41	21016.6	14140.2	24397.5	12985.4	10261	19050.9	41621.2	27049	14287.5	31804.1	18481.8	9343.38	17727.7	13149.3	17854.7	19975.1	12144.9	18469.4	20385.6	37315.3	17605.5	26295.2	16021.9	22161.7
954.9294++	Pp3c18_22300V3.1.p	FKEDSLLFSELEDEK	FKEDSLLFS[+80]ELEDEK	2	954.929	66.09	100.96	11175	12014.9	16192.2	11912	21019.6	21762	81791	96007	11510.2	18752.5	13306.4	30124.7	32154.5	15811.9	23079.2	95714	30278.2	15276.1	17942.7	30940.9	155097	32128.6	54712.9	37489.5
546.7655++	Pp3c9_25360V3.1.p	FKSTVFQR	FKS[+80]TVFQR	2	546.766	52.99	105.66	168456	53353.7	98692.7	44258.6	62907.1	69309	70949.8	54159.2	87091.6	126515	46358	55891.2	103639	55142.8	57885	45395.8	98683.4	79823.3	77961	68750.7	18745.8	63758.9	41367.9	66413.5
670.8253++	Pp3c1_3930V3.1.p	FLAMKPPTSPR	FLAM[+16]KPPT[+80]SPR	2	670.825	57.34	97.17	2.51442e+06	464056	345021	354061	1.01483e+06	1.15426e+06	515363	775391	166596	432679	86608.5	486888	1.41786e+06	601585	639876	655044	149821	238757	635644	1.17581e+06	531310	1.3074e+06	1.12611e+06	473882
447.5526+++	Pp3c1_3930V3.1.p	FLAMKPPTSPR	FLAM[+16]KPPTS[+80]PR	3	447.553	57.34	97.18	694403	1.02421e+06	321220	362019	991341	1.14209e+06	640122	656593	614119	429814	30699.4	481798	1.41987e+06	596264	637988	1.01914e+06	40506.7	313775	797707	1.21285e+06	520693	1.30936e+06	1.12602e+06	473010
662.8278++	Pp3c1_3930V3.1.p	FLAMKPPTSPR	FLAMKPPT[+80]SPR	2	662.828	57.34	119.86	144662	81107.1	59249.6	207613	106461	31580.9	507502	30649.5	65213.2	28980.6	96489.2	62553.9	22014.3	468501	294779	386819	108629	164288	18945.9	42698	52738	383795	55209.5	214096
662.8278++	Pp3c1_3930V3.1.p	FLAMKPPTSPR	FLAMKPPTS[+80]PR	2	662.828	57.34	119.86	67173.2	91499.7	72493.1	173373	113291	33121.6	484760	26095.4	55187.3	27729.7	88760.9	81479	22239.6	460009	288041	334444	137043	157945	30184.1	40420.1	52738	376616	52527.8	219282
692.3496++	Pp3c2_14560V3.3.p	FLDQVLKSPEK	FLDQVLKS[+80]PEK	2	692.35	53.59	119.91	60492.6	119904	20824.2	135288	103541	42361.8	147203	160039	84448.5	78456.9	66088	117843	92906.5	100316	101821	120643	104737	34024.9	101441	88042.5	108473	221257	118639	136480
989.9106++	Pp3c1_38750V3.2.p	FLEAQMTTSGASDSFYK	FLEAQM[+16]TTS[+80]GASDSFYK	2	989.911	24.26	40.28	30361.8	25308.5	19021.6	20191.8	35033	31218.6	31749.2	41981.3	36310.2	20219	20188.4	28635.1	50349.5	23508.7	31038.3	34778.5	30986.3	24302.4	30711.9	24078.7	28506.8	17287.6	47700.4	35721.4
550.7499++	Pp3c7_24490V3.1.p	FLQSWSPR	FLQSWS[+80]PR	2	550.75	26.67	39.51	23669.1	26699.1	19318.2	38225.6	58405.1	86816.5	50426.8	51677.2	25118	24338.3	22786.6	16461.4	42200.8	78501.4	64588.6	56322.8	13468.8	38020.9	19633.4	30762.8	28446.8	115210	78817.8	58162.2
979.9646++	Pp3c13_17110V3.1.p	FLSPLSSSQLASPSSQSR	FLSPLSSSQLAS[+80]PSSQSR	2	979.965	58.8	119.88	54650.2	36683.3	32310.8	26190.4	55404.8	70504.2	62972	54037.8	59268.3	29257.4	97063.8	27050.7	64661.4	61811.7	68002.3	69552	38558.5	54393.7	28338.2	75208.4	30304	44335.3	73481.6	77614.7
1008.3755++	Pp3c3_31040V3.1.p	FMFGSGSPSSEDSGNNSGR	FM[+16]FGSGSPSSEDS[+80]GNNSGR	2	1008.38	80.11	119.88	27562	28864.6	14166	81447.6	92730.2	44008.7	41301.3	45175	51136.9	38976.9	19697.3	110519	99524.8	29312.8	35430.5	47216.6	20267.6	30653.9	38117.6	94407.4	35757.1	33551.5	134995	71656.2
1008.3755++	Pp3c3_31040V3.1.p	FMFGSGSPSSEDSGNNSGR	FM[+16]FGSGSPSSEDSGNNS[+80]GR	2	1008.38	80.11	119.88	31136.1	32318.6	21958.3	82099.4	86995.1	26023.7	35167.6	53445.5	48291.7	41999.8	18948.5	106995	98325.9	18993.8	27171.9	98397.5	37859.1	31099.7	34982.5	88051	33059.7	32888.2	128496	70620
721.3328++	Pp3c7_15640V3.1.p	FNDSNGKRQPAK	FNDS[+80]NGKRQPAK	2	721.333	22.79	52.9	65284.4	13092	30264	24709.7	37865	34257.3	21422.1	38011	92153.8	45457.7	52379.8	59782.4	61642.6	27258.8	16355.9	48790.8	65326.8	35330.2	20467.8	62884	27276.9	19097	26751.6	42001.3
507.2101++	Pp3c1_8310V3.1.p	FNFFGSSK	FNFFGS[+80]SK	2	507.21	48.68	119.9	7169.66	31798.5	9677.67	8237.31	70660.9	77647.8	5876.08	95590.8	18745.3	18040.8	59784.2	18099.1	126646	76843.9	86916.6	50126.2	16935.3	19569.3	71976.8	20791.1	34972.8	15025.3	30017.6	24094.6
687.8137++	Pp3c15_18470V3.1.p	FPGGLFTGGQASR	FPGGLFT[+80]GGQASR	2	687.814	67.09	65.52	10283.7	103969	13762.1	22685.1	18808.7	26266.9	96147.2	22730.2	105366	34656.3	33363.8	248597	65787.4	24854	45393.1	18117.8	12094.4	27364.5	338521	271751	57126.4	20948.9	45704.7	114637
687.8137++	Pp3c15_18470V3.1.p	FPGGLFTGGQASR	FPGGLFTGGQAS[+80]R	2	687.814	67.09	119.9	24810.9	99205.9	16406.7	36121	55793.5	22380.4	120197	40947	59860.7	44440.5	22312.9	206328	47150.6	46576.1	40542.6	45257.9	10770.6	23402.1	339017	278740	56189.2	67415.1	17102.8	170045
986.4785++++	Pp3c1_21160V3.1.p	FPGRDEESLAPIFTPPQSVTRPSPPGNGGIAGSFHSR	FPGRDEESLAPIFTPPQS[+80]VTRPSPPGNGGIAGSFHSR	4	986.479	53.41	119.23	23549.2	151370	18293.7	466408	237753	58739.6	271652	271561	30911.9	23845.9	53191.2	333732	287209	50910.3	189625	343900	14747	24899.7	124063	48695.5	40620.8	32648.8	50971.4	198146
986.4785++++	Pp3c1_21160V3.1.p	FPGRDEESLAPIFTPPQSVTRPSPPGNGGIAGSFHSR	FPGRDEESLAPIFTPPQSVTRPSPPGNGGIAGS[+80]FHSR	4	986.479	53.41	92.05	32139.7	165076	18857.3	473405	237753	20241.1	219942	384826	48767	19811.1	79963.4	319997	278460	22179.1	172407	350322	21178.9	44910	123559	29873.4	120150	33214.7	66804.6	243950
669.2752+++	Pp3c11_9170V3.1.p	FQHLSNSEFCSNSGSPK	FQHLSNSEFC[+57]SNS[+80]GSPK	3	669.275	46.93	118.48	15872.6	21297.4	9483.72	21363.1	36534	30387.7	47840.2	18232.6	34787.5	23362.4	18767.4	21476.3	16756.9	27543	31603.5	47066.8	11968.8	14913.4	14885.2	27608.8	32892.8	49792.6	46360.6	56013.9
821.3251++	Pp3c12_1620V3.1.p	FREYTSEEEESR	FREYT[+80]SEEEESR	2	821.325	55.12	86.48	27272.1	59176.5	64903.9	55066.1	77149	86459.1	89216.1	27455.9	31270.1	29701.3	67634.3	93231.9	70735.3	77373.6	13915.2	57078.7	63221	47765.3	81604.9	86474.9	53356.2	88125.8	43533.8	68158.3
821.3251++	Pp3c12_1620V3.1.p	FREYTSEEEESR	FREYTS[+80]EEEESR	2	821.325	55.12	86.06	46124.9	70616.5	67265.5	56003	97468.8	76417.8	85694.9	92687.2	59393.9	53464.4	51742.4	93182.5	68024.2	75693.2	86365.5	95794.2	87983.2	50957.1	60076.9	94719.1	51984.1	79184.5	61798.9	69552.4
591.9341+++	Pp3c17_22030V3.1.p	FRPLESQVSMGSDPK	FRPLESQVS[+80]M[+16]GSDPK	3	591.934	46.07	114.7	59311.4	221063	74277.5	285130	272900	216342	276830	170137	69199.1	62224.2	94747.8	223158	307084	173109	171566	646424	77438.2	46336.2	327392	234116	204480	152638	384089	303483
553.2575++	Pp3c11_1080V3.3.p	FRSGPLSYV	FRS[+80]GPLSYV	-	-	38.05	-	39013.1	146737	10446.6	126078	115369	158551	92811.3	184881	68109.3	133641	57509.9	80973.6	168534	158563	46876.4	97215.2	44092.7	72910.8	184597	96585	51928.2	128942	113560	116749
882.8956++	Pp3c15_6160V3.1.p	FSAGAYDSPSQNISIK	FS[+80]AGAYDSPSQNISIK	2	882.896	66.37	119.83	67025.9	101021	53424.2	57252.1	44339.7	24710.3	28803.9	34041.6	82971.6	101762	171554	72304.8	45556.9	50570.1	48826.5	69763.5	69033.5	73894.2	79959.8	109289	61163.9	39096.8	63435.9	33645.9
782.0339+++	Pp3c26_230V3.1.p	FSPHTNSAPSAPLPQGGFGAPAR	FS[+80]PHTNSAPSAPLPQGGFGAPAR	3	782.034	103.05	119.63	294474	282242	214213	263818	283997	37444.9	129898	326571	256317	155494	44456.4	181750	417837	208746	262100	166445	201167	204503	252665	225818	233741	200339	231821	192452
766.0339+++	Pp3c13_24530V3.1.p	FSPHTNSAPSAPLPQGGIGGPAR	FS[+80]PHTNSAPSAPLPQGGIGGPAR	3	766.034	45.35	119.83	91920.1	48198.8	52511.5	59856.3	65126.9	40414.1	28908.8	56857.9	48414	39172.8	30194.4	40038.6	69344.8	45186.9	89592.1	51758.1	44506.5	52762.1	48665.3	53081.8	45803.4	34062.4	38940.1	49370.1
915.9045++	Pp3c20_2140V3.1.p	FSSGGNLNNLSGTPETR	FS[+80]SGGNLNNLSGTPETR	2	915.905	122.71	8.6	52793.3	125841	125015	125687	56772.1	56055.3	47721.2	47877.5	84513	113307	111890	98866.6	69598.7	78122.6	56643.6	40750.9	81849.3	116840	150295	63886.1	132944	44852.5	90998.2	61218.3
730.6842+++	Pp3c24_9090V3.1.p	FSSPPRPLQPEYDVQPPR	FS[+80]SPPRPLQPEYDVQPPR	3	730.684	69.08	45.48	20321.2	141645	35480.2	191059	142570	63364.6	64165.7	150562	56776.2	48820.4	46417.2	115629	112299	97601.2	36825.2	45596	60997	109574	137953	69674.2	190715	58044.7	137886	127106
797.3691++	Pp3c10_1850V3.1.p	FSDGSVSSLPSFRK	FSDGSVSSLPS[+80]FRK	2	797.369	35.4	119.9	76712.7	52997.6	17470	88210.2	33345.2	68231.9	53055.6	59496.5	149592	35208.1	85713.5	59704.1	54923.7	82644.5	52507.2	94186.9	113077	72153.3	57900.1	78135.2	51103.6	49212.2	56067.8	61685.3
746.3112++	Pp3c7_19581V3.1.p	FSFQNGESPSSPK	FSFQNGESPS[+80]SPK	2	746.311	51.94	119.87	70835.3	153222	37358.1	37725.4	76972.5	85583.6	47180.7	75221.2	250881	108507	605999	51206.9	56141.7	71934.3	46967.8	49910.1	70894.2	34365.8	49432.7	98748.3	59763.8	73708.6	85140.2	46464.6
746.3112++	Pp3c7_19581V3.1.p	FSFQNGESPSSPK	FSFQNGESPSS[+80]PK	2	746.311	51.94	119.7	35660.7	154889	37924	35770.9	75640.7	87237.4	47336.7	59812.5	41161.9	37336	604429	50758.7	56558.6	488125	46645.8	65229.3	70678.7	51555.9	67248.3	100724	49352.5	95936.5	92087.2	47643.4
620.9609+++	Pp3c12_5050V3.1.p	FSFSDRPPSPAIQFGK	FSFSDRPPS[+80]PAIQFGK	3	620.961	50.68	119.9	29537.4	61494.8	32007.3	40310.9	86871.2	53313.4	48019.2	40517	61855.4	21504.1	72545.1	33534.1	76711.5	18286.9	56671.7	68781.5	56704.1	30318.9	50122.5	63053.5	50534.7	80597	22239.5	74740.6
782.0339+++	Pp3c26_230V3.1.p	FSPHTNSAPSAPLPQGGFGAPAR	FSPHT[+80]NSAPSAPLPQGGFGAPAR	3	782.034	103.05	35.57	339236	278664	210124	260703	283982	214899	129983	326162	250090	155532	104214	184500	410236	219967	266023	166432	208501	204470	251678	243958	236774	200349	228976	192426
766.0339+++	Pp3c13_24530V3.1.p	FSPHTNSAPSAPLPQGGIGGPAR	FSPHT[+80]NSAPSAPLPQGGIGGPAR	3	766.034	45.35	119.83	80749.9	48097.5	58921	64483.6	45982.3	27467.1	32711.2	70907.9	48181.4	37620	37445.6	38610.9	74303.2	42177	87509.9	54132.6	56679.5	54438.8	56623.9	55642	66276.6	37128.8	45752.1	51676
782.0339+++	Pp3c26_230V3.1.p	FSPHTNSAPSAPLPQGGFGAPAR	FSPHTNS[+80]APSAPLPQGGFGAPAR	3	782.034	103.05	119.63	335772	278770	211701	264041	283988	214448	127459	326571	249051	164121	116773	183813	417837	224199	264504	166448	203995	208636	254633	227591	233741	212779	230271	192442
766.0339+++	Pp3c13_24530V3.1.p	FSPHTNSAPSAPLPQGGIGGPAR	FSPHTNS[+80]APSAPLPQGGIGGPAR	3	766.034	45.35	25.21	131387	40923.4	50035.7	54537.2	45862.9	42273.4	42330.6	71360.2	58966.1	35714.9	44735.1	47216.9	74545.7	39579.2	90536.9	54326.9	51875.6	50595.8	56210.1	37106	75820.6	34611.6	41300.4	39206.1
782.0339+++	Pp3c26_230V3.1.p	FSPHTNSAPSAPLPQGGFGAPAR	FSPHTNSAPS[+80]APLPQGGFGAPAR	-	-	103.05	-	350986	278708	209631	257706	283962	45068.9	129950	326162	265956	144107	174026	184338	417996	231130	265079	166435	201323	221133	246880	222040	233741	200349	236242	192455
766.0339+++	Pp3c13_24530V3.1.p	FSPHTNSAPSAPLPQGGIGGPAR	FSPHTNSAPS[+80]APLPQGGIGGPAR	3	766.034	45.35	23.39	104903	56312.5	60392.8	55988.7	50187.6	27367.8	32839.7	66731.9	49829.7	34721	47030.2	46116	74165.2	38368.9	88883.5	51451.7	48039.6	51469.9	56739.5	36090.6	75275.5	37269.7	63760.3	39586.2
704.3125+++	Pp3c7_25280V3.1.p	FSQTSLPSSPSSHPFDGPR	FSQTSLPS[+80]SPSSHPFDGPR	3	704.313	87.58	119.87	24443.4	65135.2	37262.3	45289.1	60712.5	51142.3	46868.7	47545.7	40633.9	51857.7	39389	42170.7	47073.9	65377.7	87533.8	53881.3	51035.7	41970.2	45476.2	43330.7	76031	65222.2	41831.3	49712.8
704.3125+++	Pp3c7_25280V3.1.p	FSQTSLPSSPSSHPFDGPR	FSQTSLPSS[+80]PSSHPFDGPR	3	704.313	87.58	108.46	27701.7	56367.2	34519.5	46614	57471	52383.2	49381.8	53881.1	40633.9	48419.6	32207.5	42098.6	41850	82662	68618.1	51669.9	45393.1	41176.3	45346.1	41510.3	72036.4	71994.5	45107.4	59486.5
956.8891++	Pp3c23_17930V3.1.p	FSSGENLNNFSGTSDTR	FSS[+80]GENLNNFSGTSDTR	2	956.889	98.28	119.8	25182.9	30104	38430.5	61434.9	32338.4	29464.4	10509.6	23215.9	37123.3	82590.6	78688.7	35673.2	70079.8	43669.6	25590.2	28846.5	26662.6	46733.9	39914.9	36246	25645	28675.6	30837.6	25994.1
915.9045++	Pp3c20_2140V3.1.p	FSSGGNLNNLSGTPETR	FSS[+80]GGNLNNLSGTPETR	2	915.905	122.71	119.85	69927.4	127419	122599	132005	71360.6	40522.3	44404.9	41263	82026.1	118613	140738	99509.1	82441.4	82270.9	56659	79069.9	79104.4	122849	122440	58797	136845	46400.7	32124.1	55992.7
730.6842+++	Pp3c24_9090V3.1.p	FSSPPRPLQPEYDVQPPR	FSS[+80]PPRPLQPEYDVQPPR	3	730.684	69.08	46.84	39816.3	121341	17814.5	204460	74736.3	57825.3	58423.8	57740.2	56574.2	69601.9	16472.3	132454	105285	132780	47177.3	54823.5	51210.6	112736	142747	99649	193028	37180.6	120481	82569.3
877.8383++	Pp3c2_23840V3.1.p	FSSFPQYDDDGSPGR	FSSFPQYDDDGS[+80]PGR	2	877.838	88.35	119.29	12787.4	18328.9	10788.9	116349	142249	81424.1	128121	44086	21048.9	28596	18530.6	105631	96208.9	37974.3	53906.2	88067.3	18622.4	16383.3	162688	71043.8	135332	34690.4	108170	66565.1
596.2633++	Pp3c9_17180V3.1.p	FSTVPSFNGR	FSTVPS[+80]FNGR	2	596.263	25.4	26.19	49996.6	22172	14941.8	28853.9	41070.8	38962.7	41697.5	64963.6	33370	34846.8	27296.8	22491.1	60519.4	59047.3	42159.4	47438.1	53822.5	26119	24093.4	53326.1	23330	62976.5	57697.8	43036.5
666.6299+++	Pp3c20_3440V3.1.p	FSVEEQGSYAPTRSFGR	FSVEEQGSYAPT[+80]RSFGR	3	666.63	30.77	26.73	21540.4	16626.4	11646.9	64450	38934.8	73202.4	32947.4	54579	18241.1	13240.4	21633.8	22943.2	96205.1	76037	44387.9	93184.3	34864.2	32852.2	26674	28159.1	65859	79593.8	77105.2	61907.7
666.6299+++	Pp3c20_3440V3.1.p	FSVEEQGSYAPTRSFGR	FSVEEQGSYAPTRS[+80]FGR	3	666.63	30.77	24.57	12415.4	12031.8	7290.92	64650.1	38337.6	72667.4	32030.9	62545.6	24001	13315.8	17478.8	22786.5	96257.8	77501.6	45462	93123.3	29295.5	29495.8	27136.5	30436.1	65511.2	78712.9	86148.6	50859.2
874.8154++	Pp3c15_6750V3.1.p	FTESSQSEKSGGGCK	FT[+80]ES[+80]SQSEKSGGGC[+57]K	2	874.815	38.57	66.66	9023.51	21613.3	9727.87	13035.4	12367.3	20742.5	9597.57	8824.82	10033.3	14746.4	23908	11569.5	9286.65	11184.8	8766.56	13909.2	10815	13166.7	21007.8	14167.6	13481	6642.56	14615.6	10825
786.8894++	Pp3c4_21460V3.4.p	FTGNVRGITMLQR	FT[+80]GNVRGITMLQR	2	786.889	27.16	113.7	41255.7	52656.8	40468.2	11609.7	22560.6	32100.1	10245.2	14520.8	18779.3	28667.9	16468.8	14130.3	21185.4	11286.5	14753.1	19062	16514.2	33746.7	37830.1	31673.1	40051	18662.7	18996.7	11768.2
751.3560++	Pp3c1_24111V3.1.p	FTSVGSLPSGGLSGR	FT[+80]SVGSLPSGGLSGR	2	751.356	80.04	43.19	209555	208653	145424	186520	217522	149328	175601	139841	188364	147809	162993	155012	193816	195045	152800	208079	179642	202927	179448	971110	176234	229315	287843	168655
806.8426++	Pp3c1_25000V3.1.p	FTDADVSPPLQEVD	FTDADVS[+80]PPLQEVD	2	806.843	64.99	117.96	26377.8	27907.2	27539.5	61377.7	44810.1	92898.9	269884	281871	58557	24054.4	187400	119977	432273	44032.7	91365.1	185886	37279	22487.2	428815	229145	295944	55578.3	79715.4	361570
839.0273+++	Pp3c10_1180V3.1.p	FTGNYQRPEYPDEDAGHVSPR	FTGNYQRPEYPDEDAGHVS[+80]PR	3	839.027	94.85	119.92	30102.2	55007.1	31489.3	118262	142307	53139.7	116435	111034	69475.8	39293.2	81339.1	83502.2	72265.8	153966	99612.4	76355.9	63306	50236	103199	112288	107461	110710	105780	142637
751.3560++	Pp3c1_24111V3.1.p	FTSVGSLPSGGLSGR	FTS[+80]VGSLPSGGLSGR	2	751.356	80.04	118.87	241645	219050	110763	218415	221153	149599	177525	148379	217164	123733	218498	206937	228749	211793	150239	175139	117632	675491	201712	985287	201264	229060	237930	209044
751.3560++	Pp3c1_24111V3.1.p	FTSVGSLPSGGLSGR	FTSVGS[+80]LPSGGLSGR	2	751.356	80.04	119.16	242357	197922	113102	223208	143075	149122	191107	148379	218451	116154	236570	206786	228749	256814	161840	208109	163303	753812	194227	986508	215115	267151	239273	209553
751.3560++	Pp3c1_24111V3.1.p	FTSVGSLPSGGLSGR	FTSVGSLPS[+80]GGLSGR	2	751.356	80.04	42.93	43026	142008	35001	75336	79150	131719	45623.9	80816.1	189295	64429.4	154822	90733	80315.8	52997.6	149739	42809.8	109090	63312.1	65127.1	64458.1	63959.1	80040.5	90062.3	100538
751.3560++	Pp3c1_24111V3.1.p	FTSVGSLPSGGLSGR	FTSVGSLPSGGLS[+80]GR	2	751.356	80.04	113.26	83419.1	151622	237398	136355	51845.8	140824	30808.6	58997.9	231714	35022.9	203620	92731.2	152805	151750	115040	48347.2	239811	66683.1	54056.2	234076	84190.6	61151.6	205603	172450
708.6672+++	Pp3c4_24010V3.1.p	FVESLEEQQVVSGGRHSR	FVESLEEQQVVS[+80]GGRHSR	3	708.667	56.5	119.73	77099.9	100924	17390.1	156119	177910	69884.8	133147	189279	94408.2	51133.4	27801.8	157574	160102	164760	161154	194752	60231	106705	115568	91801.8	175823	130049	151263	193612
708.6672+++	Pp3c4_24010V3.1.p	FVESLEEQQVVSGGRHSR	FVESLEEQQVVSGGRHS[+80]R	3	708.667	56.5	119.89	196981	110324	60479.5	206563	169866	74610.1	163179	193579	107420	62132.5	39141.7	148969	163741	174374	235298	184022	55025.6	105729	122226	90228.6	186077	142383	176042	202843
765.4100++	Pp3c4_14490V3.4.p	FVTIITGWGKLSK	FVTIIT[+80]GWGKLSK	2	765.41	19.75	33.32	117917	50627.1	54791	23394.8	27304.4	36901.9	6814.45	21566.2	20870.7	44560.9	25816.6	20868.3	57839	58584.3	75744.9	18193.4	57037.8	31539.7	5842.71	38845	31152.4	16940.4	18087.1	14045.9
792.6434+++	Pp3c2_4060V3.1.p	FYMDPEASDTGSLTSGMGGANR	FYM[+16]DPEASDTGS[+80]LTSGM[+16]GGANR	3	792.643	82.09	119.71	28955.9	46165.9	24078.1	70788.8	90982.9	69784.5	47447.9	32076.8	28497.9	29519.8	16134.5	52685.5	134171	65705.7	44323.2	71665.9	25517.4	38549.7	77081	87674.1	180527	70581	54101.4	64649.4
1164.4779++	Pp3c1_35770V3.1.p	FYMDPEASDTGSVTSGLGGANR	FYM[+16]DPEASDTGS[+80]VTSGLGGANR	2	1164.48	77.96	31.09	13718.1	24230.5	8541.34	38871.7	46885.3	35669.9	27095.5	21100	14168.6	15287.4	8792.75	54707.2	48326.5	25294.3	36469.5	16529.1	113153	30709.3	34777.2	61422.5	73440.6	44606.8	21367.1	44467
611.9303+++	Pp3c7_8450V3.2.p	GAAGESSRPSSFGETTGR	GAAGESSRPS[+80]SFGETTGR	3	611.93	79.44	83.72	43437.5	13444.9	16847.1	12552.3	10442	13151.2	73328.8	42087.9	26993.9	63018.6	55946.1	20532.1	13377.8	71846.6	15236.8	19801.4	42023.9	17069.4	6582.75	20393.3	8023.75	36901.9	55019.1	11662.1
611.9303+++	Pp3c7_8450V3.2.p	GAAGESSRPSSFGETTGR	GAAGESSRPSS[+80]FGETTGR	3	611.93	79.44	82.97	91176.1	39295.7	22540.1	31331.5	90735.1	221862	127081	131276	64243.9	101352	114255	122745	54796.2	363641	76050	65112.6	90834	77336.5	13717.7	465092	24277.9	70918.8	67531.9	36577.7
512.7160++	Pp3c17_17040V3.1.p	GAASPAWER	GAAS[+80]PAWER	2	512.716	61.61	97.55	70577.2	13059.1	49743.7	15851.8	24859.8	23936	43072.5	7531.03	54235	22397.3	18680.4	37348.5	13139.2	15592.7	9350.03	9957.22	24618.4	27833.6	10184.1	60700.8	8692.13	22939.6	8846.23	11898.6
847.0247+++	Pp3c9_5060V3.1.p	GADGGFIMSASHNPAGPEEDWGIK	GADGGFIM[+16]S[+80]ASHNPAGPEEDWGIK	3	847.025	112.31	119.4	10895.6	75641.2	15710.7	71423.4	118900	247557	100332	75808.7	21629.5	41525.4	40841.3	130540	220705	52788.9	78729.7	93167.1	14652.2	19145.4	129446	203353	318521	40554.9	45324	74589.9
847.0247+++	Pp3c9_5060V3.1.p	GADGGFIMSASHNPAGPEEDWGIK	GADGGFIM[+16]SAS[+80]HNPAGPEEDWGIK	3	847.025	112.31	118.85	9530.63	80476.1	15799.7	71441.3	95306.9	246995	100336	76265.6	22074.3	15201.1	26022.1	135618	220664	58733.4	78676.3	106122	18019	38523.5	106325	203151	318605	39454.3	46191.3	75408.8
916.9088++	Pp3c10_14590V3.4.p	GADSPSFTGSPGSPLTFK	GADSPSFTGSPGS[+80]PLTFK	2	916.909	60.31	69.47	47986.3	57266.7	36639.3	30108.1	43598.5	76626.3	47717.2	67798.6	100048	101135	209286	63805.3	97612.9	39531.9	53549.1	72728.8	101042	62464.2	39760.5	113124	64619.2	48403.9	95621.1	55228.4
887.8581++	Pp3c2_2730V3.1.p	GAESESDSILMADPEK	GAES[+80]ESDSILM[+16]ADPEK	2	887.858	101.19	109.98	13587.5	23199.2	18106.6	60197.2	125639	55749.5	89188	76718.8	44351.6	32612.8	48935.3	94962.8	110933	100281	61719.1	63623.3	41752.9	23585.6	132102	144707	169499	59578.5	82945.1	77017.2
605.2504++	Pp3c7_6740V3.1.p	GAFGSFVSSDR	GAFGS[+80]FVSSDR	2	605.25	69.05	41.67	30938.8	21522.5	9689.08	23738.5	40215.4	18649.8	56684	49634.6	19376.8	24882.9	33527.5	57760.8	38532.3	38651.3	52434.1	28327.3	22597.6	26602.6	51537.9	51562.5	35956.9	60780.6	20895.7	17293
801.8966++++	Pp3c7_20320V3.1.p	GAFVSGGNAQLGSSSSSLRGTGVALSSSNVTLR	GAFVSGGNAQLGSSSSSLRGTGVALSSS[+80]NVTLR	4	801.897	23.21	119.89	35700.2	19086.1	17855.6	20089.6	15343.9	109371	55762.4	21759.9	13223.1	13650.1	33872.3	18723.6	16095.6	16173.3	127899	14974.8	13920.7	18357.2	11261	18778.4	11160.1	20920.9	183140	21914
843.3624+++	Pp3c16_680V3.1.p	GALESVASWPGALSSAGDYHDDSR	GALESVAS[+80]WPGALSSAGDYHDDSR	3	843.362	70.97	89.42	14527.4	13168.4	24942.9	25107.8	26408.2	29638.2	20245.2	38748.7	26744.3	26696.3	351460	43860.9	38985.6	24392.7	34236.9	20331.8	16633.6	15777.3	77757.9	128701	63456.7	50672.4	30326.9	42164.1
575.7788++	Pp3c22_22990V3.1.p	GASIEELVPR	GAS[+80]IEELVPR	2	575.779	69.77	53.01	16186.9	37976.6	63927.3	99518.7	22584.3	23656.1	28944.8	20952.7	29438.4	27693.8	32468.7	103463	24665.1	21419.6	19801.9	42344.3	46709.6	18575.8	91073.3	22439.2	79478.2	30107.8	16647.5	14557.4
1062.9911++	Pp3c4_22490V3.1.p	GASPGHVQELFVYEINER	GAS[+80]PGHVQELFVYEINER	-	-	122.67	-	87650.6	439600	48741.9	435733	439963	321043	427875	485385	240460	83268.1	19035.6	329705	506208	256491	664615	703817	29509.8	68509.9	262983	246956	469646	479361	496114	467160
799.3725+++	Pp3c4_22490V3.1.p	GASPGHVQELFVYEINERDR	GAS[+80]PGHVQELFVYEINERDR	-	-	72.19	-	22950.9	54596.4	8107.8	62574	154911	69968.2	116420	110465	91041.9	63219.9	19429.2	42620.5	56970.7	15522.5	176428	87203.3	14913.3	46203.6	82084.8	21192.7	222204	94908.4	24662.3	73426.3
634.2952++	Pp3c24_16260V3.1.p	GASPSQYKPPR	GAS[+80]PSQYKPPR	2	634.295	82.67	72.79	38436.2	21209	23760.9	44211.4	34110.8	32513.1	61269.8	50516	48278.1	36036.6	63232.1	34128	41664.1	31091.4	29500.2	41864.9	18366.3	50464.7	6244.3	25889.7	45073.3	17356	48451.9	26012.3
1088.6984++++	Pp3c7_10150V3.1.p	GASHGYDHPAPIYENEESAPGMPGMYGFGMPGSESPSGFPK	GASHGYDHPAPIYENEESAPGM[+16]PGM[+16]YGFGMPGS[+80]ESPSGFPK	4	1088.7	147.75	78.95	27993.2	9129.21	22859.6	171844	93800.8	13506.6	130983	83969	21626.1	19645.7	30340.7	85589.6	15045.3	56858.3	125108	171790	21528.7	69190.2	13553.4	12486.4	35934.7	134743	81930.6	122340
1088.6984++++	Pp3c7_10150V3.1.p	GASHGYDHPAPIYENEESAPGMPGMYGFGMPGSESPSGFPK	GASHGYDHPAPIYENEESAPGM[+16]PGM[+16]YGFGMPGSES[+80]PSGFPK	4	1088.7	147.75	119.56	44428.9	24898.5	22604	179219	84201.8	29785.1	130848	62960.8	21262.8	26890.4	45121.6	95071.7	16519.2	43503	139901	148317	30837.3	73375.5	11382	18713	27213.6	141426	70106.8	119708
1088.6984++++	Pp3c7_10150V3.1.p	GASHGYDHPAPIYENEESAPGMPGMYGFGMPGSESPSGFPK	GASHGYDHPAPIYENEESAPGM[+16]PGMYGFGM[+16]PGSES[+80]PSGFPK	4	1088.7	147.75	117.89	19061	16391.7	13132.3	109297	65924.5	16996	127881	70819	50379.8	27334.3	58063.7	76268.9	16396.6	50515.7	94348.5	133407	25470.6	41643.9	15200	43308	25294	74028.8	51954.6	107470
1088.6984++++	Pp3c7_10150V3.1.p	GASHGYDHPAPIYENEESAPGMPGMYGFGMPGSESPSGFPK	GASHGYDHPAPIYENEESAPGMPGM[+16]YGFGM[+16]PGSES[+80]PSGFPK	4	1088.7	147.75	119.56	17664.2	24468.5	19475.7	120678	65030.5	11542	126019	26109.3	42355.3	33885.3	21264.6	67038.4	16401.4	58665	91948.5	127809	34060	84238.8	11360.7	24540	25231.5	84888.3	42949.5	112826
1084.6997++++	Pp3c7_10150V3.1.p	GASHGYDHPAPIYENEESAPGMPGMYGFGMPGSESPSGFPK	GASHGYDHPAPIYENEESAPGMPGM[+16]YGFGMPGSES[+80]PSGFPK	4	1084.7	147.75	92.47	6726.32	9937.05	75571.3	30221.7	37865	18334.1	180484	13101.9	15677.8	33288.6	40705.5	19122.5	12834.4	11265.4	20140.7	171247	10844.5	15255.7	12461.2	7560.18	11396.1	25597.8	18450.7	18996.4
1084.6997++++	Pp3c7_10150V3.1.p	GASHGYDHPAPIYENEESAPGMPGMYGFGMPGSESPSGFPK	GASHGYDHPAPIYENEESAPGMPGMYGFGM[+16]PGSES[+80]PSGFPK	4	1084.7	147.75	93.09	8848.91	6629.34	70966.6	62243.9	12732.3	15418.5	180710	20419.8	17711.5	11816.9	55852.1	25300.2	11204.3	13322.9	23349.1	121659	10588.4	19470.2	10093.6	7488.2	12433.6	23918.9	7381.48	14942.6
1084.6997++++	Pp3c7_10150V3.1.p	GASHGYDHPAPIYENEESAPGMPGMYGFGMPGSESPSGFPK	GASHGYDHPAPIYENEESAPGMPGMYGFGM[+16]PGSESPS[+80]GFPK	4	1084.7	147.75	93.21	11938.7	16677.1	78530.7	64953.8	45582.4	19851	180034	26721.9	16842.3	18741.7	41391.6	28553.6	10151.1	16773.1	21240.2	118837	7800.34	23898.8	12786.7	10301.3	10157.1	27849.7	12335.8	15605.7
926.4209++	Pp3c11_18840V3.3.p	GASQSNSSPAGLVGGNNVR	GASQSNSS[+80]PAGLVGGNNVR	2	926.421	28.41	115.22	36498.8	45322.7	22727.2	38984.6	45572.1	21753	42494.5	29873.8	33709.5	27984.9	23406.5	32978.5	67954.2	27179.9	29459.4	65753.2	60759.3	26344.8	26849	53216.3	30467.6	31606.3	40655.7	41373.5
905.0604+++	Pp3c18_3230V3.1.p	GASSPSNASEGFGPPPPYPGSDESTLK	GASSPS[+80]NASEGFGPPPPYPGSDESTLK	3	905.06	56.4	57.29	46373.9	40134.1	39833.8	69521.7	120270	77297.4	90068	105054	54487.9	78760.6	22887.6	46088.6	140484	41582.3	191749	79441.2	35471.3	30225.6	98834.9	99155.6	95110	72553.1	69411.7	86925.4
905.0604+++	Pp3c18_3230V3.1.p	GASSPSNASEGFGPPPPYPGSDESTLK	GASSPSNAS[+80]EGFGPPPPYPGSDESTLK	3	905.06	56.4	119.88	48599.7	41432.3	57914.8	69116.6	115158	90853.9	89062.3	96441.6	33938.7	109677	39497	35105.1	141154	49947.4	193347	70272.7	43467.1	36800.1	95084.5	99148	86810.7	73699.3	69425.8	78415.3
889.3856++	Pp3c7_7450V3.1.p	GASYSDTEASEAAVIAR	GASYS[+80]DTEASEAAVIAR	2	889.386	31.38	30.65	51684.9	44740.8	24819.6	183064	41127.9	47448.5	58529.3	49786.6	57078.4	35258.4	54988.4	31115.9	103535	55344.6	83661.8	52224.2	29131.7	34390.6	73167.9	59415.5	63615.4	26198.8	87382.6	72095.9
828.8305++	Pp3c20_3440V3.1.p	GAYLDSGSGAYSDTGR	GAYLDSGS[+80]GAYSDTGR	2	828.831	29.04	116.52	19232.6	57515.1	21730.1	17648.4	33449.8	56403.7	18518.3	44655	22804.2	17005.6	51711.1	46252.3	31455.9	36820.1	12812.9	40798.6	19417.9	18041.1	123109	31368.1	17603.1	34893.5	26016.2	32895.8
721.8153++	Pp3c7_3420V3.1.p	GCSLDLAEELQK	GC[+57]S[+80]LDLAEELQK	2	721.815	84.9	64.22	14068.9	24007.1	42209.2	127873	29786.9	10431.1	15448.9	14731.2	17803.2	31703.4	35826.1	192521	19224.6	7417.07	11155.3	17211.4	16070.8	14421	57242.2	34326.1	103760	12735	27113.3	9242.91
598.2532++	Pp3c16_360V3.1.p	GDISPGAEDVR	GDIS[+80]PGAEDVR	2	598.253	80.89	91.66	121395	103616	356624	271643	27500.3	90247.3	30558.8	13949	161559	217427	179912	107556	17941.4	32010.5	42194.6	18185.4	173163	130610	90521.9	55946	48837	85649	10550.7	5843.12
814.3601+++	Pp3c7_5770V3.1.p	GDIYSDSRADNPEVANIYAYK	GDIYSDS[+80]RADNPEVANIYAYK	3	814.36	57.28	58.46	34839.3	52004.1	29056.9	24033.7	82664.5	48965.3	71318	84307.3	52978.7	58626.1	34655.9	18103.8	49893.4	34550.4	50349.1	35824.2	25989	21476.2	97229.4	23673.3	50987.7	15765.2	63825.7	64798
837.6891+++	Pp3c15_21940V3.2.p	GDMAGLSSSPHVDGSLENLEPMR	GDM[+16]AGLSS[+80]SPHVDGSLENLEPM[+16]R	3	837.689	71.9	48.57	14957.1	85442.9	18576.7	85301.7	121444	105405	38710.1	40870.1	60186.7	51419.2	55218.2	76902.1	164224	117068	68917.6	80357.6	41432.8	34623.7	100125	173365	208476	237411	53770.9	121461
837.6891+++	Pp3c15_21940V3.2.p	GDMAGLSSSPHVDGSLENLEPMR	GDM[+16]AGLSSS[+80]PHVDGSLENLEPM[+16]R	3	837.689	71.9	50.86	14726.3	72709.6	11879.6	86276.4	121444	113126	77505.5	30682.9	55009.1	51356.3	50370.2	99563.2	164997	54497.4	54422.2	72985.4	43174.1	36586	99470.8	172754	208360	238039	61219.6	121025
605.2610++	Pp3c25_8110V3.1.p	GDVSPGAEEIR	GDVS[+80]PGAEEIR	2	605.261	34.05	94	48971.7	61785.7	98218	25170.6	42248.2	64045.6	27351.4	8549.57	144161	109526	145541	29977.4	19761.3	6650.55	24215.2	10237.7	62019.1	87346.1	61517.4	12075.3	14355.7	24627.8	9161.54	7567.78
641.9689+++	Pp3c2_9310V3.1.p	GDVSPGLSSGVGELGSNRR	GDVSPGLSSGVGELGS[+80]NRR	3	641.969	100.38	119.83	103040	87314.2	123961	179014	133375	117940	110606	107010	130012	120901	24186.6	147003	157037	159166	182079	175039	112568	107080	158211	121561	136584	119803	131016	170439
688.2892++	Pp3c3_11010V3.1.p	GEPNISYICSR	GEPNIS[+80]YIC[+57]SR	2	688.289	79.15	106.47	95843.4	262886	61939.8	269237	378919	263638	225516	35643	448688	168720	175444	324437	336816	144796	527142	40559.2	205088	217269	196266	127355	258069	764879	87954.8	291879
688.2892++	Pp3c3_11010V3.1.p	GEPNISYICSR	GEPNISY[+80]IC[+57]SR	2	688.289	79.15	119.9	141153	264147	73743.5	294908	374406	255725	188808	55367.7	457241	339665	134041	305215	343111	386364	490950	84346.7	240135	191953	198738	102867	256951	763229	30912.2	280636
688.2892++	Pp3c3_11010V3.1.p	GEPNISYICSR	GEPNISYIC[+57]S[+80]R	2	688.289	79.15	107.18	65290.5	273892	765133	73455.8	395699	295189	86137.2	53686.5	491977	124037	100473	32826.5	310570	49042.3	763004	61489.5	96380.5	153723	202802	73962	273622	723224	77010.5	155685
760.8701++	Pp3c2_34920V3.1.p	GEQSRSPIRSPAR	GEQSRSPIRS[+80]PAR	2	760.87	27.58	80.25	42883.3	31642.6	44589.1	18609.6	29682.3	30902.9	20337.8	48526.2	56742.3	27839.4	60425	17484	14524	13682.5	28507.6	24173.1	30668.6	29919.7	19752.8	17728	24838.5	18788.1	37098.6	25852.6
707.3039++	Pp3c2_33000V3.2.p	GESLSSSQSPQAR	GES[+80]LSSSQSPQAR	2	707.304	88.96	65.6	69658.6	21364.9	86430.3	20647.7	22975.3	10877.9	10041.5	16556	32395.6	47086	127054	11825.8	172360	6845.25	5960.27	17357.9	38500.7	86437.1	25950	20500.3	22814.5	8720.36	17781.8	6780.26
765.2973+++	Pp3c1_6272V3.1.p	GESSSSGGFESTGLNNVIVGR	GES[+80]S[+80]S[+80]SGGFESTGLNNVIVGR	3	765.297	89.51	52.21	11291.9	144566	14115.8	11721.2	261916	169617	108809	29317.8	23799	68834.5	26882.3	66330.8	169151	125434	201529	30498.3	25574	15656.4	191382	202857	122279	154990	97726.6	138125
1067.4761++	Pp3c1_6272V3.1.p	GESSSSGGFESTGLNNVIVGR	GESSSS[+80]GGFESTGLNNVIVGR	2	1067.48	89.51	70.59	20432.1	37410	25301.1	25931	58951.9	61482.5	26974.8	17325.2	72983	37709.8	90140.1	45767.3	25850.6	27648.2	52064.4	20613.7	39191.5	35430.7	39370.3	28190.3	80888.9	29608.3	165305	48547.2
700.8245++	Pp3c12_19020V3.1.p	GETLQSTVVGSSR	GETLQSTVVGS[+80]SR	2	700.824	84.18	110.63	351145	200930	414214	413569	194068	370239	128439	103458	359104	145848	867539	222389	546350	327686	115157	125183	609151	342793	584253	797412	468162	113842	134812	77651
742.3689+++	Pp3c12_19020V3.1.p	GETLQSTVVGSSRAPVATQTR	GETLQSTVVGS[+80]SRAPVATQTR	3	742.369	53.05	119.83	36797.9	23671.9	10010.8	50400.9	29882.6	38262.9	33921.7	55228.7	29871.3	17753.2	14361.7	25141.9	46592.9	70311.8	41321.5	59828.5	26938.5	28749.9	24825.9	36624.8	26051.2	40647.1	77314.7	45631.6
617.7894++	Pp3c11_24960V3.1.p	GEVSPVAPAEAK	GEVS[+80]PVAPAEAK	2	617.789	54.93	83.3	91173.1	48239	85921.5	18892.6	16284.6	44942.8	35736.2	41300.1	89790.8	61940.2	50478.2	20639.5	23860.1	6368.15	8780.62	13150.6	50566.5	68823.1	6802.56	20940.8	13096.2	28118.1	14589.4	5865.36
855.0147+++	Pp3c7_10150V3.1.p	GEYSAPGFTDAEYTSNPAGGSYNK	GEYSAPGFTDAEYTSNPAGGS[+80]YNK	3	855.015	42.34	49.63	16338.7	39630.1	166847	62837.7	24017	41609.3	41134.6	62981.2	59293.8	25427.5	19777.4	79031.1	55844.7	55404.2	50839.8	65732.6	35252.1	45434.5	50344.6	47998.4	99319.2	59634.4	67730.4	67670.1
704.2950++	Pp3c1_27370V3.1.p	GFEPDISSNSFK	GFEPDISS[+80]NSFK	2	704.295	25.7	112.04	56816.8	22504.7	11792.9	53352.4	40742.1	46843.9	25948.4	70738.3	42808.5	31897.5	27711.2	71877	75083.3	89706.3	54960.6	119950	24425.1	19176	54749.1	46513.2	49471.7	61970.3	45900.2	70848.4
698.8052++	Pp3c10_6980V3.1.p	GFESDVLSTSFK	GFESDVLSTS[+80]FK	2	698.805	64.06	66.97	12260.5	16233.4	10485.4	57665.9	41169.5	72824.2	51973	50416.8	19928.5	19327.6	24235.4	47624.4	68862.7	48733.6	52968.4	64864.6	14478.6	42091.1	59327	34649	33355.7	42506.2	103553	31771.7
775.3272++	Pp3c26_230V3.1.p	GFGGLSSPGWSFDR	GFGGLSS[+80]PGWSFDR	-	-	83.41	-	17711.3	63058.2	8477.45	235187	134907	247535	278552	389053	30976.4	7717.43	14065.7	154723	193107	161452	285450	346219	58376.4	27159.1	76927.4	179079	157002	461200	438890	356237
586.7584++	Pp3c7_5880V3.1.p	GFGLEGNGSVR	GFGLEGNGS[+80]VR	2	586.758	43.65	119.88	54185.6	96706	15274.9	133680	90844.2	134383	89351.9	99623.3	30314.3	29739	16106.6	110797	90801	142361	116605	137704	38532.7	24496.1	70527.2	89540	77086.6	104309	74179.7	91955.8
659.3080++	Pp3c8_2690V3.1.p	GFKSGDLGIDTK	GFKS[+80]GDLGIDTK	2	659.308	53.21	119.87	66822.4	36441.3	20194.5	44938.9	10571.8	18012.5	26343.5	79271.2	63424	35794	19606.8	73451.2	21456.6	52669.6	50806	67286.2	35228.7	57764.7	98878.3	47300.3	56033.8	83746.3	19679.7	22948.2
775.0174+++	Pp3c8_2690V3.1.p	GFKSGDLGIDTKEDDEEFLK	GFKS[+80]GDLGIDTKEDDEEFLK	3	775.017	55.29	61.94	11920.4	19572.4	12847.1	15528.8	16486.5	17509.2	18968.4	16276.1	19117.1	19002.3	32956.3	41259.4	15621.3	8402.84	24711.5	30262.9	17069.5	17946.4	63412.8	32768	91930.8	9671.7	25362.4	17188.9
791.6651+++	Pp3c4_5270V3.1.p	GFKSGDYDVDGKEDDEEFLK	GFKS[+80]GDYDVDGKEDDEEFLK	3	791.665	99.71	37.6	17694.6	17871.5	9337.69	66829	23539.9	12555.5	19059.3	17369.7	14014.2	9870.53	20797.9	74031	16788.5	27925.3	16576.6	16003.2	16670.6	20835.2	184977	25307.2	284027	23269.2	12255.2	16400.3
545.2254++	Pp3c3_31080V3.1.p	GFMSGPIER	GFM[+16]S[+80]GPIER	2	545.225	41.55	109.86	37769.6	29405.5	18882.4	24213	27195.4	48068.9	33227.5	45225	40340.3	23482.8	27575.4	17219.1	32657.6	33483.9	47854.9	28268.3	34832.1	26328.8	40751.5	13410.8	40457.2	39360	70323.4	27519.7
700.7994++	Pp3c3_31080V3.1.p	GFMSGPLEPVDR	GFM[+16]S[+80]GPLEPVDR	2	700.799	73.54	119.83	44410.7	61351.7	29670.7	89478.7	107290	100887	102219	131431	42961.3	41906.4	56472	107365	101814	90178.1	94885.6	58130.3	62926.7	32926.5	184630	144051	102835	87913.3	137755	109437
545.2254++	Pp3c8_5420V3.2.p	GFMSGPLER	GFM[+16]S[+80]GPLER	2	545.225	-	109.86	37769.6	29405.5	18882.4	24213	27195.4	48068.9	33227.5	45225	40340.3	23482.8	27575.4	17219.1	32657.6	33483.9	47854.9	28268.3	34832.1	26328.8	40751.5	13410.8	40457.2	39360	70323.4	27519.7
799.4267++	Pp3c10_15650V3.1.p	GFRSALINAVLAGTK	GFRSALINAVLAGT[+80]K	2	799.427	22.99	63.78	35946.1	12164.4	12858.5	14130.2	11752.2	15993.3	18151.8	18033.3	14146.6	17690.3	21936.8	13044.2	7944.02	9274.6	13206.6	28738.4	18191.4	9969.09	8661.4	10133.6	8207.08	7991.84	20011.2	20611.9
617.2736++	Pp3c15_20570V3.1.p	GFSESGIDTLK	GFS[+80]ESGIDTLK	2	617.274	53.76	113.74	34216.8	30707.7	12769.5	81402.6	29597.7	28698.1	24441.5	59814.4	34222.2	30048.2	21390	54629.6	26734.2	52425.8	77465.8	35051	19998	30056.7	102405	36506.4	84221	47127.2	42007.6	35327.1
909.8807++	Pp3c15_24250V3.1.p	GFSNTGTAEDAEAEAIR	GFS[+80]NTGTAEDAEAEAIR	2	909.881	148.7	119.75	87782.7	123295	66012.8	166249	146105	127007	142783	155820	106700	102039	63406.2	117720	181089	210067	217621	153518	112589	87391.3	136832	120997	194320	276351	139768	166321
909.8807++	Pp3c15_24250V3.1.p	GFSNTGTAEDAEAEAIR	GFSNT[+80]GTAEDAEAEAIR	2	909.881	148.7	31.06	103814	112509	10403.3	160905	140428	137052	131177	148136	115412	113650	18022.1	120515	181450	169000	223630	159452	112707	62432.2	137094	30335.7	197901	38316.4	142392	166986
643.7637++	Pp3c5_6120V3.1.p	GFSQQYSYAR	GFSQQYS[+80]YAR	2	643.764	35.25	114.51	34815	82896.4	52000.3	40930.5	38865.8	64753.4	25914.1	28891.4	51225.1	115762	38852.6	48069.5	52773.2	62599.3	73972	28286.2	36025.4	43757.7	41344.7	66309.9	54007.3	47193.5	35683.2	52602
917.3988++	Pp3c18_6880V3.7.p	GFVGENEISSGSELNSK	GFVGENEIS[+80]SGSELNSK	2	917.399	55.45	27.97	20406.3	26506.2	11370.8	42580.6	18259.6	17902.3	33818.5	20860	28477.6	24388.7	15180.2	38533.3	39095.8	25406.5	22186.4	53101.5	54540.4	25676.1	60124.8	32446.9	33183	48528.3	33103.3	28381
576.3148++	Pp3c2_7230V3.1.p	GFVVSPKPLK	GFVVS[+80]PKPLK	2	576.315	43.55	119.63	36875.3	40077.8	30677	26131.1	88979.7	188203	21611.2	20742.3	55693.2	35204.5	105130	34323.9	95964.5	94170.3	73100.3	24062.4	52129.2	22947.6	37100	95939.9	12709	138301	51839.8	83695.4
714.3644++++	Pp3c2_3780V3.1.p	GGAGHPNVGLSLLPGHLSGAAGSTPPLSPR	GGAGHPNVGLSLLPGHLSGAAGSTPPLS[+80]PR	4	714.364	61.64	119.4	214097	50971.2	22542.4	78146.7	163078	167665	67191.3	63358.4	55219.6	50141.3	33583.2	39696.9	108831	120400	98103.8	121952	58557.5	26181.6	60422.2	37006.5	99022.4	153854	115923	97810.2
689.3091+++	Pp3c5_7920V3.1.p	GGDDLFVHQTSIHAEGFR	GGDDLFVHQT[+80]SIHAEGFR	-	-	54.78	-	21330.9	46425.6	25638.8	35572.2	101305	86511.8	26269.9	66470.5	44482.4	31185.8	62246.5	49200.2	62184.1	59926.1	116640	167753	23655.4	13777.1	33540.5	56757.7	37675.9	90848.2	68618.9	25748.5
689.3091+++	Pp3c5_7920V3.1.p	GGDDLFVHQTSIHAEGFR	GGDDLFVHQTS[+80]IHAEGFR	3	689.309	54.78	119.87	26432.4	46704.5	15411.8	36736.3	95600.7	79369.2	27639.3	59053.5	82117.7	31620.8	69818	37477.8	61863	69073.5	104152	167620	23714.5	21157.2	34652.5	51285	44793	47023.5	55972.1	27491.3
580.7402++	Pp3c7_5880V3.1.p	GGDFSNSIQR	GGDFSNS[+80]IQR	2	580.74	66.71	82.61	71562.6	30913.5	61221.1	13673.6	11183.2	21883.1	28485.7	14788.6	68776.4	87076.5	55375	16761.5	20147.5	6901.38	6272.39	12554.5	41160.6	53012.6	24795.4	29445.3	18287.1	15031.5	8233.73	5574.21
814.3517+++	Pp3c1_32770V3.1.p	GGDLTTHSETYAPNPRPDSAQF	GGDLTTHSETYAPNPRPDS[+80]AQF	3	814.352	58.43	119.91	17475.9	70567.5	29962.8	110270	115495	112773	135396	138973	47641.6	47289.1	36268.4	65729.8	148022	117464	153677	131031	41937.7	75901.6	81416.3	118383	86116	168127	146655	162227
686.7969++	Pp3c12_23930V3.1.p	GGDRGGFGGRSGGR	GGDRGGFGGRS[+80]GGR	2	686.797	28.37	6.84	21636.1	20041	35064.9	18722.5	24741.8	36431.3	96348.7	75456.6	73303.9	78129.8	69891.2	94512.2	14803.8	57386.3	46034.2	57926.8	21401.8	39811.3	93367.9	46876.9	21959.5	164945	44368.9	69663.6
693.9810+++	Pp3c6_23240V3.1.p	GGEDLFVHQTSIHAEGFR	GGEDLFVHQTS[+80]IHAEGFR	3	693.981	32.09	51.11	33781	61022.1	19172.2	14091.6	52919.3	53873.3	24806.8	64471.4	78060.5	21006.2	39549.2	24459.4	56104.4	45611.4	60233	82580.3	25226.7	16983.5	23586.1	33585.4	25405	66376.7	44193.7	27269.9
740.8170++	Pp3c26_7390V3.1.p	GGESLKMLATAAR	GGES[+80]LKM[+16]LAT[+80]AAR	2	740.817	28.23	53.88	32211.1	37278.1	32089.4	52365.5	21833.5	177418	47535.4	170933	79347.3	55709.2	88040	85800.4	140740	147893	127166	152172	43560.7	23241.8	153833	153650	20900.6	65542.4	90320.2	91445.3
740.8032++	Pp3c14_5130V3.1.p	GGESPSVDSYQFK	GGES[+80]PSVDSYQFK	2	740.803	59	119.87	67132.2	61800.2	21650.2	41964.6	34306	35570.6	38799.3	31015.6	58742	29787.6	119058	42353.3	53899.2	31307.1	50938.2	33124.1	80941.7	72998.2	61732.7	56571.1	23504.2	44250.4	21385.3	45432.5
658.7440++	Pp3c14_19260V3.1.p	GGFSASTDSLSK	GGFSAS[+80]TDS[+80]LSK	2	658.744	101.76	110.6	27786.8	21598	18051.8	11811.9	35807.6	29901.2	16140.9	21229.8	23658.1	24802	42878.7	10726.4	26226.2	19355.1	44573.4	58351.8	13462.6	16448.9	37455.2	35636	18882.3	22868.1	19329.2	24434.3
618.7608++	Pp3c14_19260V3.1.p	GGFSASTDSLSK	GGFSAS[+80]TDSLSK	2	618.761	101.76	109.82	1.15911e+06	792536	925256	324090	312083	622623	803185	487322	1.21041e+06	818475	897034	657503	270215	459606	434705	380618	1.02151e+06	559221	333847	529550	104077	481312	379576	515165
618.7608++	Pp3c14_19260V3.1.p	GGFSASTDSLSK	GGFSAST[+80]DSLSK	2	618.761	101.76	109.82	1.1114e+06	798799	963816	319808	308052	614789	831566	486464	1.20859e+06	811074	897505	651275	275481	449615	434654	392393	1.0262e+06	560209	324935	517072	93632.6	464900	357731	497642
618.7608++	Pp3c14_19260V3.1.p	GGFSASTDSLSK	GGFSASTDS[+80]LSK	2	618.761	101.76	101.51	1.44688e+06	567415	957906	129037	179968	267277	97315.7	60976.6	352305	492367	177258	240445	103615	245913	161844	58950.6	718144	133638	139481	120015	48975.9	47791.4	47547.3	51375.8
1032.9107++	Pp3c1_41500V3.1.p	GGGDDGSVDGSTGFVDTASQR	GGGDDGS[+80]VDGSTGFVDTASQR	2	1032.91	49.16	119.85	53871.3	11766.5	17837.4	16795.1	36384.1	16603.8	40773.2	18123.2	13856.3	15122.1	29149.6	42930.7	24329.7	27592.1	16746.8	51297.2	18858.9	34919.4	21266.4	55382.4	17423	25815.4	37398.8	38561.1
715.6743+++	Pp3c3_35640V3.2.p	GGGGGLEGEQQSSPAQKPKPR	GGGGGLEGEQQS[+80]SPAQKPKPR	3	715.674	90.73	54.88	345810	22942	39067.2	11318.1	18275.2	19396.3	31400.1	21257.6	64249	44530.3	154101	37483.3	29564.1	6062.95	131542	40323.2	56614.2	78405.8	10972	24381.8	11223.4	8589.79	11225.7	10314.5
715.6743+++	Pp3c3_35640V3.2.p	GGGGGLEGEQQSSPAQKPKPR	GGGGGLEGEQQSS[+80]PAQKPKPR	3	715.674	90.73	57.62	346423	34527.5	28141.9	33930	8495.94	16401.3	53885.7	17743.2	168652	89236.8	39622.3	21625.2	31398.4	5977	105779	16281.7	55159.9	40318.2	12465	5726.47	13224.5	12924.7	14022.2	10041.5
874.8929++	Pp3c12_14500V3.1.p	GGGGINPAPGSPMANVTR	GGGGINPAPGS[+80]PM[+16]ANVTR	2	874.893	54.18	103.71	122761	64053.3	160958	108227	236901	130715	36438.8	151667	138099	74875	47636.2	64567	175917	42878.6	83522.6	90077.8	213034	80757.1	123597	119882	117857	49411.2	49463.3	55412.4
1089.4258+++	Pp3c15_18470V3.1.p	GGGTDAPEDDAEEEEEARPSISYDDMWAK	GGGTDAPEDDAEEEEEARPS[+80]ISYDDM[+16]WAK	3	1089.43	65.25	119.62	10072.7	10461.1	10642.9	67877.4	66381.5	55137	111656	100823	16823.7	12483.7	11565	81854.3	79950.7	51094.5	109574	116622	12760.7	9915.18	78069.8	75378	219355	63756.9	125659	119480
733.3230++++	Pp3c21_11910V3.2.p	GGHTPGGQPEAEAEHSVAHENGAVEGTPK	GGHTPGGQPEAEAEHSVAHENGAVEGT[+80]PK	4	733.323	81.92	99.15	68551.8	87618	88812.5	83745.9	162053	121313	43005.2	77699.4	98249.9	73011.3	30305.9	64699.4	160618	117615	19023	98679.3	84357.8	96335.9	118528	44122.6	118960	41752.8	68261.3	55724.8
710.3714++	Pp3c9_4280V3.1.p	GGIGSPTSRPLIGK	GGIGS[+80]PTSRPLIGK	2	710.371	68.3	119.83	79656.7	76868.6	53008.9	63369.4	67038.1	53306.5	99064.5	67360.2	50994.3	48806	64646.1	67286.8	54451.2	53864.1	51296.7	26951.4	87462.3	55208	84775.7	77532.8	84606.6	96455.7	93135.9	76893.9
585.2817++	Pp3c9_1990V3.1.p	GGITTLSDLGR	GGITTLS[+80]DLGR	2	585.282	42.03	119.91	25671.8	16888.5	18111.2	46009.5	37577.8	28149.1	29699	50290.8	27009.1	19971	33823.5	32094.6	32448.7	16346.9	34408.4	62994.7	28692.1	20768.2	52290.1	26191.8	25279.2	33682	33904.1	25779.8
587.2924+++	Pp3c24_20180V3.1.p	GGKPAAGEADLASPLTPK	GGKPAAGEADLAS[+80]PLTPK	3	587.292	96.3	119.85	397528	283121	51927.3	496273	394253	396366	355446	510112	193301	303723	70591.2	220757	517531	453933	273577	215705	354513	289947	327235	495090	173472	467576	455696	452469
587.2924+++	Pp3c24_20180V3.1.p	GGKPAAGEADLASPLTPK	GGKPAAGEADLASPLT[+80]PK	3	587.292	96.3	119.91	346012	278799	57111.6	417502	277523	380589	322552	391556	186558	302154	68881.2	212074	506453	388460	282779	228256	332772	290369	318186	457352	166127	487944	362332	454397
558.7761++	Pp3c25_7680V3.1.p	GGLELTPPPR	GGLELT[+80]PPPR	2	558.776	66.3	119.92	70337.3	58662.9	17634.3	27240.2	80050	80852.3	33127	51177.7	113204	72028.2	79674.3	20545.4	32170.8	98976.4	37883.9	57046.9	101489	33351.9	79457.8	42437.6	72574	96096.1	21704.6	60911.9
626.7788++	Pp3c5_22540V3.1.p	GGMTSHAAVVAR	GGM[+16]T[+80]SHAAVVAR	2	626.779	98.64	41.82	511568	76228.7	14503.7	16056.9	165721	128465	141015	41848.8	502801	149822	40214.4	66832.3	267237	146032	60145.8	56740.5	746817	71765.8	55513.5	128143	43906.8	90833.7	276381	130033
626.7788++	Pp3c5_22540V3.1.p	GGMTSHAAVVAR	GGM[+16]TS[+80]HAAVVAR	2	626.779	98.64	41.82	492853	13735.1	15119.7	21601	24419.8	56316.4	17963.8	223563	586232	118652	65144.2	28962.7	79706.3	8397.58	43637.1	37433.5	51469.2	78960.9	38072	10089.1	26619.3	39942.4	281770	11414.4
618.7814++	Pp3c5_22540V3.1.p	GGMTSHAAVVAR	GGMT[+80]SHAAVVAR	2	618.781	98.64	72.67	85268.4	32882.8	63233.6	14399.6	30059.2	9802.75	296885	42261.2	196672	58205.6	71862.4	25943.5	9871.23	11879.4	30918.8	27410.9	16249.4	63213	5712.66	34899.1	5584.53	39732	52798.8	7613.27
551.2524++	Pp3c7_17100V3.1.p	GGPASSSFAIK	GGPASSS[+80]FAIK	2	551.252	37.04	119.83	56807.7	14626.5	34870.9	38968.1	29036.1	68906	150118	86368.5	60110.3	28894.3	29132.2	54200.2	38970.2	83232.1	66302.5	56512.4	65323.1	30820	57186.7	192572	36436.2	85346.4	74471.9	83518.5
677.7566++	Pp3c20_21860V3.1.p	GGRDEYDYSGR	GGRDEYDYS[+80]GR	2	677.757	60.47	68.47	73689.8	12748	90918.6	8602.49	9102.09	11675	6804.91	9021.3	22563.2	55076.6	15479.7	7631.26	10089.7	6406.74	7104.72	6191.56	16570.8	12677.2	8145.73	10999.3	12538.8	10204.4	19666.6	8256.23
811.3661+++	Pp3c8_3320V3.1.p	GGRSPNLQPGEEDVLNAEDAQR	GGRS[+80]PNLQPGEEDVLNAEDAQR	3	811.366	89.59	111.25	61062	64607.1	13581.8	107430	104659	73347.4	102889	82064.5	90174.5	77630.2	21177.5	62138.6	101658	101272	76172.3	52372.1	78150	70453.2	81142.5	66110.9	71281.7	69808.9	81133.8	84543.6
973.8869++	Pp3c5_12340V3.1.p	GGSGGSGGNFFNDEPGSPAR	GGS[+80]GGSGGNFFNDEPGSPAR	2	973.887	127.58	109.52	31505.1	97942.3	59231.3	163779	60543.3	48893.8	71597.5	46738.4	56944.3	120667	106722	160001	76523.7	82855	59122.3	71832.3	50900.2	71065.1	140168	82886.1	230288	87179.6	55374.7	93457.1
963.0561+++	Pp3c3_17280V3.1.p	GGSGSPNNDDGEDPEYVNADITADELR	GGS[+80]GSPNNDDGEDPEYVNADITADELR	3	963.056	142.13	66.84	11747.4	12227.1	9501.98	38508.6	85970.5	39733.1	103805	77720.7	12155.3	17478.3	18520.2	39014.4	100494	56007.6	95774.1	116883	13753.2	19814	136092	38290.9	147590	15612.9	124242	53742.4
1002.7814+++	Pp3c14_20220V3.1.p	GGSNLSSTQQSSNVGQGGTHQEGVGNPSVR	GGS[+80]NLSSTQQSSNVGQGGTHQEGVGNPSVR	3	1002.78	112.01	100.61	35484.6	64304.1	66779.5	34949	42480.5	25108.4	20103.7	23847.9	18660.4	16816.9	15406.6	36663.7	19127.8	43567.9	30502.6	8836.61	21847.6	13530.9	41141.7	25034.4	29290.3	12569.2	25901.4	8447.3
719.3251++++	Pp3c4_15980V3.1.p	GGSPGPFPEHLQHFSGQYPGYPGPQR	GGS[+80]PGPFPEHLQHFSGQYPGYPGPQR	4	719.325	81.45	118.85	126799	147375	72180.5	186950	147310	140841	103787	162530	151909	145740	114983	126800	206348	118613	174345	134485	27828.8	135184	167780	120875	218503	214937	149477	176268
758.8250++	Pp3c3_29970V3.1.p	GGSPYGAGTLAGDGTR	GGS[+80]PYGAGTLAGDGTR	2	758.825	70.09	116.21	75508.7	129671	42079.1	67051.2	33998.8	138892	62801.9	106395	50019.9	53611.8	55799.9	85543.4	78234.3	51057.7	31874.8	186824	98703.1	63756.4	48550.4	68522.4	68657.5	89563.1	96914.6	190120
1081.9731++	Pp3c18_18370V3.1.p	GGSSGGGQSSLGYLFGSDAGPPK	GGS[+80]SGGGQSSLGYLFGSDAGPPK	-	-	137	-	466330	98324.9	56833.2	126773	73340.7	37187.8	43540.6	74719.8	138887	105203	50495.6	118198	75077.5	40819.3	50592.3	72356.8	57211.5	94162.4	80829.1	53542.1	91944	48991.5	84627.4	67269.7
819.8616++	Pp3c10_21630V3.1.p	GGSTPPPAYEEAVQR	GGS[+80]TPPPAYEEAVQR	2	819.862	84.43	119.91	360689	324591	153599	310568	260045	164892	311482	228460	210097	225969	36028.1	266278	213312	206205	177741	134160	365357	214311	215196	373258	220566	376304	267793	307198
932.7297+++	Pp3c20_21860V3.1.p	GGSTPPPAYEEAVQRPAADEDSNDSR	GGS[+80]TPPPAYEEAVQRPAADEDSNDSR	3	932.73	46.05	119.38	345075	119254	29312.5	87339.8	98227.1	57699.2	120668	58068.3	93720.7	92701.8	24876.2	84504.4	77379.5	66093.3	90144.7	58538.8	192140	46700.4	79998.6	107163	85804.4	52413.4	47185.6	89616.5
973.8869++	Pp3c5_12340V3.1.p	GGSGGSGGNFFNDEPGSPAR	GGSGGS[+80]GGNFFNDEPGSPAR	2	973.887	127.58	30.36	50751.2	93436.1	63954.7	163631	59223.4	47530.8	68614.5	22836.8	35911.3	112960	100104	161282	78863	82674.3	48944.6	71832.3	41789.9	72283	139222	81599.9	224900	85707	55305.2	87247.9
973.8869++	Pp3c5_12340V3.1.p	GGSGGSGGNFFNDEPGSPAR	GGSGGSGGNFFNDEPGS[+80]PAR	2	973.887	127.58	107.35	19560.6	49139.3	62590.1	27857.7	103707	56358.1	73015.7	27776.5	43345	26883.2	54869.9	57624.4	71567.2	55512.9	66708.8	47625.1	33287.9	37292.5	28347.3	99950.2	21428.4	12297.7	28357.4	42747.4
814.6872+++	Pp3c5_12340V3.1.p	GGSGGSGGNFFNDEPGSPARLPER	GGSGGSGGNFFNDEPGS[+80]PARLPER	3	814.687	119.11	119	56853.2	80116	10414.7	108142	181797	164779	152464	180268	108354	37221	11310.8	45881.7	198121	239351	169536	171360	23688.6	54874.4	84086.7	138212	144014	238434	168054	200107
719.3251++++	Pp3c4_15980V3.1.p	GGSPGPFPEHLQHFSGQYPGYPGPQR	GGSPGPFPEHLQHFS[+80]GQYPGYPGPQR	4	719.325	81.45	68.59	84123.6	66068.5	23436.9	90288.4	62282.4	69424.2	45724.3	87568.6	73789.4	21209.3	52661.9	62517.9	87676.8	30328.4	77942.4	70176.6	18286.2	64713.5	69798.5	57369.6	103291	84207.5	50410.3	76441
1081.9731++	Pp3c18_18370V3.1.p	GGSSGGGQSSLGYLFGSDAGPPK	GGSS[+80]GGGQSSLGYLFGSDAGPPK	2	1081.97	137	92.11	75423.7	90216	51471	130028	79790.3	55578.8	54272.9	66607.7	99825.2	114332	28999.8	121657	69694.6	42534.8	51608.8	74225.4	50264.8	93174.7	82850	55413.7	21923.3	34578.4	85496.8	65993.9
819.8616++	Pp3c10_21630V3.1.p	GGSTPPPAYEEAVQR	GGST[+80]PPPAYEEAVQR	2	819.862	84.43	119.77	493127	225889	145394	310568	359624	171874	306936	198091	203191	227270	32709	294121	212210	211242	186786	314310	470897	213096	215196	373274	180804	360990	287210	305570
932.7297+++	Pp3c20_21860V3.1.p	GGSTPPPAYEEAVQRPAADEDSNDSR	GGST[+80]PPPAYEEAVQRPAADEDSNDSR	3	932.73	46.05	119.19	348710	132769	16908.7	91024.5	103633	57792.5	115420	64885.7	95912.3	97892.3	20808.3	82436.5	74463.3	47318.1	86892.7	60047.3	195488	63615.1	78583.9	114468	76276.9	52951.2	62184.7	87166
739.8268++	Pp3c1_14800V3.1.p	GGTQFFSGIGGWGK	GGT[+80]QFFSGIGGWGK	2	739.827	98.44	112.11	10686.1	23712.1	16621.2	141915	28360.9	67470.5	50345.5	125797	22238.9	6912.27	9677.38	94872.7	41626.7	176430	144987	346608	15680.5	17461.3	22201.1	72144.4	61127.7	132977	131388	104327
1086.5315++	Pp3c1_19210V3.1.p	GGVNPVKPGTNQPGTLQGGGTR	GGVNPVKPGT[+80]NQPGTLQGGGTR	2	1086.53	101.32	97.31	320872	148951	165814	139879	221845	108074	190304	36739.4	157986	102734	11471	142845	103539	5552.52	6407.36	37866.5	221144	61099.2	152741	148220	53738.5	8999.13	6117.2	59374.3
919.4354+++	Pp3c1_19210V3.1.p	GGVNPVKPGTNQPGTLQGGGTRYVGGK	GGVNPVKPGTNQPGT[+80]LQGGGT[+80]RYVGGK	3	919.435	86.53	119.88	27426.9	17168.2	10216.2	104299	177055	55180.7	150258	24921.1	11951.6	11872.7	10534.1	121056	49042.4	49214.2	30570.1	9277.56	10908.5	11476.9	161780	69575.7	66279.1	14059.4	52804.9	35742.6
724.6901+++	Pp3c1_19210V3.1.p	GGVNPVKPGTNQPGTLQGGGTR	GGVNPVKPGTNQPGT[+80]LQGGGTR	3	724.69	101.32	97.35	1.12995e+06	340269	507211	471734	699540	216215	528881	153169	81384.4	368557	141462	412214	121795	155806	19759.7	108145	729365	259893	846690	401063	112745	147688	179016	196287
919.4354+++	Pp3c1_19210V3.1.p	GGVNPVKPGTNQPGTLQGGGTRYVGGK	GGVNPVKPGTNQPGT[+80]LQGGGTRY[+80]VGGK	3	919.435	86.53	119.88	23183.3	20861.7	10944.1	117995	177048	49405.1	160345	24921.1	14555.7	14502	18074.4	121556	53279.2	44266	19714.7	9455.27	12021.8	12477.7	164084	70317.3	23075.9	9831.29	48294.8	35054.2
669.8368++++	Pp3c1_19210V3.1.p	GGVNPVKPGTNQPGTLQGGGTRYVGGK	GGVNPVKPGTNQPGT[+80]LQGGGTRYVGGK	4	669.837	86.53	115.59	42877.2	305790	29682.1	13046.8	370715	16876.8	41639.2	155839	42151.6	16816.9	57865.1	803762	203598	33175.2	19219.8	24447	27325.2	27370.4	648830	22636.2	228687	8364.91	53603.7	66499.4
701.8605++++	Pp3c1_19210V3.1.p	GGVNPVKPGTNQPGTLQGGGTRYVGGKK	GGVNPVKPGTNQPGT[+80]LQGGGTRYVGGKK	4	701.861	48.32	105.55	22112.8	31248.7	13743.8	183361	51488.9	77542.6	71350	64010.8	12808.9	16958.9	21062.6	72863.5	54829.8	135013	13028	54069.6	28470.4	115433	67417.2	41071.7	54319.7	53017.6	77136.4	39360.8
1086.5315++	Pp3c1_19210V3.1.p	GGVNPVKPGTNQPGTLQGGGTR	GGVNPVKPGTNQPGTLQGGGT[+80]R	2	1086.53	101.32	99.1	1.11687e+06	525131	1.40127e+06	387308	517090	122097	430064	109746	205598	577745	475942	1.01068e+06	241850	230358	126826	134366	848399	269731	694071	338617	122041	74034	162341	166157
892.7800+++	Pp3c1_19210V3.1.p	GGVNPVKPGTNQPGTLQGGGTRYVGGK	GGVNPVKPGTNQPGTLQGGGT[+80]RYVGGK	3	892.78	86.53	116.18	1.7482e+06	716513	1.26005e+06	1.81425e+06	877593	223527	793202	372917	284522	549588	355894	1.80242e+06	432038	768260	358208	376588	871690	477114	1.2355e+06	528353	461116	219005	641629	410720
701.8605++++	Pp3c1_19210V3.1.p	GGVNPVKPGTNQPGTLQGGGTRYVGGKK	GGVNPVKPGTNQPGTLQGGGT[+80]RYVGGKK	4	701.861	48.32	105.56	239225	42332.5	25043.3	170866	61919.6	104662	73448.9	77732.7	12540.7	15328.8	27366.4	73064.9	169200	167937	36163	50054	28678.5	50935.3	114189	33385.5	56643	53413.4	78912.5	44382.1
955.7904+++	Pp3c4_18780V3.1.p	GGVSNFAVPDLSGTNGQGAKPFSHAEIK	GGVSNFAVPDLS[+80]GTNGQGAKPFSHAEIK	3	955.79	71.15	119.44	38692.8	30002.8	13654.8	93523.6	101034	126057	64083.7	160974	28034.5	34095.6	104719	17837.4	116039	155230	198676	91808.4	19908.1	47782.8	34428.1	49821.6	49674.7	133687	198313	127803
717.0946++++	Pp3c4_18780V3.1.p	GGVSNFAVPDLSGTNGQGAKPFSHAEIK	GGVSNFAVPDLSGT[+80]NGQGAKPFSHAEIK	4	717.095	71.15	73.2	16165.6	30012.4	14745.5	91859.9	114606	120626	64087.7	180362	49644.7	40412.9	30702.9	30116.1	116026	137942	162713	113922	23017.5	38689.6	38514.6	50355.8	51526.2	120606	188049	143703
591.9438+++	Pp3s152_10V3.1.p	GGYGRDSTEPSSLLVR	GGYGRDS[+80]TEPSSLLVR	3	591.944	37.43	23.62	42509.8	17755	59432.1	98036.5	68583.5	107392	95880.1	123207	32799.6	20553.3	32374.7	70856.8	84422.3	90022	102393	61874.8	20107.6	15265.9	60835.9	81670	86729.3	120073	107218	119549
591.9438+++	Pp3s152_10V3.1.p	GGYGRDSTEPSSLLVR	GGYGRDST[+80]EPSSLLVR	3	591.944	37.43	119.91	49785.5	30481	21440.3	103306	72727.2	90562	98092.4	114878	26313.1	22801.7	32245.8	69785.6	91404.8	53906.2	110468	62261.3	27051.8	14971.7	40718	74697	89377.3	117635	111434	108360
613.2717+++	Pp3c3_290V3.3.p	GHAPLFEDGTVGSEDVK	GHAPLFEDGTVGS[+80]EDVK	3	613.272	37.6	119.9	24397.9	29794.6	30489.9	87074	103864	72042.9	119524	100135	18254.7	27656	25391.7	75148.4	100237	109357	111293	95134.4	27280.8	18338.3	112062	92491.3	181897	108154	81641.5	82794.7
1154.2202+++	Pp3c14_11870V3.1.p	GHIGYGTTVSSPTFQLEQPYTNGLIGAAFPEK	GHIGYGTTVSS[+80]PTFQLEQPYTNGLIGAAFPEK	3	1154.22	50.37	6.7	20465.5	32052.5	13711.9	63961.2	53853.4	48611.9	45754.6	19044.4	17046	15010.6	15061.8	13205.6	64897.1	16017.1	52068.6	55782.3	15547.5	16906.3	35244.2	37370.2	45283.8	54389.6	17635.7	26770.5
708.9998+++	Pp3c8_14980V3.1.p	GHLSVSDLLEYINEAEQK	GHLS[+80]VSDLLEYINEAEQK	3	709	55.9	87.27	205902	9160.56	14855.1	7394.75	14054.4	9927.83	16163.9	32560.6	16793.1	20923.6	16270.3	11353.3	13799.5	6378.68	45064.1	25598.1	8593.4	9498.54	7493.92	10827.9	6904.85	17338.3	39489.1	21544
768.6729+++	Pp3c7_5540V3.1.p	GHNDTGTPTYHVEGEVIQNR	GHNDTGT[+80]PTYHVEGEVIQNR	3	768.673	90.68	119.92	159898	72044.9	191276	285088	78363.6	241964	210498	237889	102560	205171	214124	284644	288701	346391	210260	135612	315635	243585	61430.7	465890	76166.7	289557	228830	308636
725.8016++	Pp3c4_6340V3.1.p	GHSLGSNEELDGR	GHS[+80]LGSNEELDGR	2	725.802	90.98	86.81	90172.5	104096	137723	32580.7	17721.8	13819.3	20810.3	26240.9	33646.7	120618	140052	41843.1	21581.2	10979.5	7170.8	16056.9	61648.4	100529	31839.1	19264.3	49563.8	19642.1	6052.73	6348.59
481.7264++	Pp3c3_7180V3.1.p	GHVESVVR	GHVES[+80]VVR	2	481.726	42.63	57.75	161609	14119.3	381119	49980.7	31046.7	71211.1	41985.4	14696.9	276749	168055	86814	39130.4	20686.1	72432.4	30238.3	47291.5	130629	82881.1	11926.5	24784.3	34676.8	17337.3	10131.7	52566.6
771.0497+++	Pp3c7_4080V3.1.p	GHVKGTLTIPVISSDTVADLK	GHVKGTLTIPVIS[+80]S[+80]DTVADLK	3	771.05	27.36	8.45	17184.4	9076.16	11676.5	23489.8	21906.9	32980.6	13967.3	50554	13336.8	16166.3	28244.1	19924.8	19869.6	25122.4	23948.1	12110.9	27053	10645	20727.1	8875.79	26782	26071.4	43748.4	10966.6
604.6137+++	Pp3c10_8450V3.1.p	GIASPVHHGGGFSSFFK	GIAS[+80]PVHHGGGFSSFFK	3	604.614	64.81	117.15	15459.6	23327.9	19295.4	96338.5	79999.5	93797.3	133468	101618	19073	18995.1	77717	97858.1	105736	125806	90527.1	62732.1	14022.9	36638.4	70702.1	73428.7	60790.6	104175	109366	123639
705.7929++	Pp3c14_25560V3.1.p	GIEDDQPGIGDSK	GIEDDQPGIGDS[+80]K	2	705.793	34.22	99.7	25478.9	145662	64906.2	15904.7	64083.8	138334	40906.8	117231	160037	87419.7	22664.7	68759.1	89724.8	90097.4	111621	47183.5	136218	107042	72049.8	25434.1	79012	80484	119921	47638.3
649.8232++	Pp3c21_14960V3.1.p	GIFESQLSIPK	GIFESQLS[+80]IPK	2	649.823	53.88	119.65	33696	39690.4	9597.81	66280.2	52391.1	51625.8	64325.1	105595	22989.3	38741.4	25210.6	47621.3	65960.9	47169	88300.1	103280	23569.2	25290.1	59439.5	58560.2	69896.4	59396.1	75860.1	49736
781.8150++	Pp3c18_18400V3.1.p	GILAMDESNATCGK	GILAM[+16]DES[+80]NATC[+57]GK	2	781.815	95.03	105.87	28404.7	19773.4	31872.7	44573	81510.1	83367.8	51226.6	102023	16421.3	37769.1	25349.9	61146.6	107380	118606	103157	78480.4	24779.7	27319.4	32647.6	111328	76886.9	145936	128169	111331
781.8150++	Pp3c18_18400V3.1.p	GILAMDESNATCGK	GILAM[+16]DESNAT[+80]C[+57]GK	2	781.815	95.03	96.67	37241.3	25301.2	22779.7	25197.1	46910.5	32011.8	32160	37988.7	29465.5	15975.8	19227.2	20254.7	53313.7	26304.6	11451.9	78603.7	18144.6	28537.2	23688	104622	46403.5	50440.2	40262.8	18467.7
518.2654++	Pp3c3_35530V3.1.p	GILEALSPR	GILEALS[+80]PR	2	518.265	38.17	119.54	32747.1	23789.3	20986.2	45127.6	227032	271153	219513	150559	25702	40732.8	41921	57108.1	141021	98045	33952.8	185471	49119.5	26271.9	85320.3	111010	95806.3	347124	32039.5	38597.5
698.3023++	Pp3c2_5790V3.1.p	GIPDSPMAGTTPR	GIPDS[+80]PM[+16]AGTTPR	2	698.302	60.13	96.69	26616.1	170493	56858.3	84046.8	120584	131928	74481.6	30012.9	59348.1	54523	50485.1	81413.9	36393.3	19242.8	66732.7	36623.8	52544.2	27103.8	126861	162249	67235.2	27292.1	25670.7	27311.4
896.7200+++	Pp3c21_5710V3.1.p	GISGAEMGGAAGSGDVASAGGDNEAVVSAK	GISGAEM[+16]GGAAGS[+80]GDVASAGGDNEAVVSAK	3	896.72	73.46	119.87	26221.4	13104.1	10743.3	18568.8	32859.2	44192.4	18967.8	28795.1	18777.6	17658	12265.1	18222.1	36561	23463.1	33339.9	15707.5	18603.9	20982.4	73153.4	39624.5	92733.2	33047.8	27382.3	23855
467.2313++	Pp3c12_9200V3.1.p	GIVPQSPR	GIVPQS[+80]PR	2	467.231	18.19	90.32	122317	31247.9	50136.1	7731.34	8172.46	16589.9	31382.2	19120.4	26068.7	35955.7	23201	29956.2	10429	11967.1	10891	54298.4	14957.6	63533.5	24112.4	10504	7555.14	15552.8	24623	16905.8
899.4008++	Pp3c1_25000V3.1.p	GKFTDADVSPPLQEVD	GKFTDADVS[+80]PPLQEVD	2	899.401	109.81	119.88	74447.4	49878.8	48721.4	513004	177817	652708	376785	1.00308e+06	72088.4	56471.2	61229.5	115888	1.08421e+06	555040	569626	411149	54291.7	65434.6	76071.7	370064	451106	1.04633e+06	664966	1.01574e+06
1082.5723++	Pp3c10_24900V3.3.p	GKLENDKPSKGATTGAGVIIK	GKLENDKPS[+80]KGATTGAGVIIK	2	1082.57	23.9	8.08	13639.2	13756	14401	14838.4	13137.4	18377.8	11879.5	11256.7	11337.1	13421.9	15796.6	12626.6	11164	18457	11532.1	19332.6	13961.3	11793	10633.6	25263.6	17982.1	29553.4	10212.3	11365.9
952.4617++	Pp3c8_4920V3.1.p	GKTSLTWSSETGGKGVTK	GKTSLT[+80]WSSETGGKGVTK	2	952.462	32.35	101.12	40859.4	47806.5	11211	162902	124907	69619.7	72548.2	147068	44406	62979	20244.1	102307	138133	135217	93727.1	144078	63395.9	67369.2	151951	124634	110685	236339	166320	132137
637.8050++	Pp3c18_19180V3.1.p	GLASPAPVPEEK	GLAS[+80]PAPVPEEK	2	637.805	43.82	109.7	64221.6	411060	25791.7	21717.5	29580.6	49877.6	36857.5	56413.1	62072.7	18290.6	22051.7	18261.3	27021.7	44841.3	18779.8	26710.1	61174.3	10499.4	35617.6	44381.1	16219.5	34176.4	31083.4	19885
1021.9626++	Pp3c11_22280V3.2.p	GLGLAGSGPTSPSPSSSSFGGR	GLGLAGSGPT[+80]SPSPSSSSFGGR	2	1021.96	100.35	37.44	54703.3	103242	20901.8	69686.1	106926	109542	28284.8	81114.5	118843	84231.4	40158.7	61833.8	153047	90409.6	138136	61282.6	49096.1	61038.1	51909.1	57947.3	133431	59441.7	82172.4	87791.8
1021.9626++	Pp3c11_22280V3.2.p	GLGLAGSGPTSPSPSSSSFGGR	GLGLAGSGPTS[+80]PSPSSSSFGGR	2	1021.96	100.35	119.86	50626.7	97254.2	21433.5	101886	104565	104303	39822.5	81006.1	93002.6	74274.7	35986.3	62500.7	145403	92960	131522	53310.4	48777.2	59323.4	56391.9	64781.1	129990	71142.7	81427.9	90430.3
456.2065++	Pp3c11_10300V3.1.p	GLGPSCIK	GLGPS[+80]C[+57]IK	2	456.206	23.51	8.05	28770.6	56477.3	14747.8	14148.1	35664.4	37492.5	22311.1	14895.2	10235.3	31078	17012.1	31613.5	38208.3	27946.4	42388.6	21911.3	46297	26006.8	8370.1	27262.1	13729.3	16809.8	34071.4	18374.7
456.2065++	Pp3c13_2130V3.1.p	GLGPSCLK	GLGPS[+80]C[+57]LK	2	456.206	23.51	8.05	28770.6	56477.3	14747.8	14148.1	35664.4	37492.5	22311.1	14895.2	10235.3	31078	17012.1	31613.5	38208.3	27946.4	42388.6	21911.3	46297	26006.8	8370.1	27262.1	13729.3	16809.8	34071.4	18374.7
504.7473++	Pp3c27_460V3.1.p	GLGQTPSLR	GLGQTPS[+80]LR	2	504.747	49.22	110.87	175670	158919	149371	58039.7	109739	87534.2	119695	95395.3	126657	155981	127629	98255.4	66340.4	87748.8	82045	95425.5	180025	118131	101656	142228	40168.6	64122.7	84849	116041
868.8635++	Pp3c4_9300V3.1.p	GLGSPTSGYGMNDASVK	GLGS[+80]PTSGYGM[+16]NDASVK	2	868.863	128.62	114.49	192374	195785	125730	137646	236139	374601	212078	240712	252611	159823	112280	118753	235870	395757	286463	297109	320471	152879	169106	336449	156274	358102	249877	444109
860.8660++	Pp3c4_9300V3.1.p	GLGSPTSGYGMNDASVK	GLGS[+80]PTSGYGMNDASVK	2	860.866	128.62	119.78	57205.5	60753.6	39067.2	52383.3	38991.2	17790.1	93885.5	57803.3	47164.5	40430.8	36177.9	59473.7	35238.5	40373.8	136678	71173.9	61249.4	58102.6	25996.4	38548.5	20922.8	81666.4	43282	85873
730.3131+++	Pp3c6_13600V3.1.p	GLHSGMHPGSAPTSPAGVPQK	GLHS[+80]GM[+16]HPGSAPTS[+80]PAGVPQK	3	730.313	49.72	86.64	50755.7	20190.6	21853.3	77253.4	178452	98984.2	130377	220599	277414	19065.2	72311.7	17570.2	190972	29116.3	17875.7	57236.5	48469.3	61820.3	97796	236820	13459.6	185275	108857	29779.1
730.3131+++	Pp3c6_13600V3.1.p	GLHSGMHPGSAPTSPAGVPQK	GLHSGM[+16]HPGS[+80]APT[+80]SPAGVPQK	3	730.313	49.72	86.15	54474.1	45506.8	17013.6	70302.8	172344	96765.5	122781	211737	280686	29293.3	25423	81545.6	186466	31572	9815.4	58167.5	17804.7	33917.1	78480.5	169074	35352.6	176848	105819	54455.1
730.3131+++	Pp3c6_13600V3.1.p	GLHSGMHPGSAPTSPAGVPQK	GLHSGM[+16]HPGS[+80]APTS[+80]PAGVPQK	3	730.313	49.72	86.64	58975.8	38796.5	20685	56819.1	177957	213026	124336	235223	314299	17309.3	25450.9	65580.9	200284	22942.1	23917.1	62447	34015.7	43891.7	100061	175312	33552.2	176712	108571	30005.5
724.9814+++	Pp3c6_13600V3.1.p	GLHSGMHPGSAPTSPAGVPQK	GLHSGMHPGS[+80]APT[+80]SPAGVPQK	3	724.981	49.72	104.26	38399.7	37877	27817.9	16094	39035.7	32425.7	81324.6	19311.3	16913.6	11288.6	38379	26397.2	12716.5	32236.8	15241	52059.8	31632.8	18807.4	55216.8	24780.5	28215.8	18421.3	30039.8	26145.8
604.3259++	Pp3c9_12920V3.1.p	GLLLQQSQIK	GLLLQQS[+80]QIK	2	604.326	26.91	40.72	33339.2	124290	9175.68	26950.1	96436.8	134129	35555.5	51124	390305	50788.3	57948.7	35903.6	45703.5	34371.5	220370	50406.1	29371.8	22465.4	45637.4	47435.7	155310	34748.4	52699.1	27393.3
692.8221++	Pp3c18_1410V3.3.p	GLPQDGHGIASPR	GLPQDGHGIAS[+80]PR	2	692.822	70.36	95.57	182475	86001.6	87354.4	121261	115955	150138	138948	31183.4	32273.3	185021	143994	31751.4	82037	17437.9	53408.5	62854.8	215976	168607	89586.4	147870	313401	23752.1	6261.26	6727.69
921.4251++	Pp3c16_14220V3.1.p	GLQADEYPSLRPSGSGK	GLQADEYPSLRPS[+80]GSGK	2	921.425	56.58	119.88	68497.1	105567	29442.6	68541.3	145847	55346.5	69455.8	44271.4	66944.8	65017.1	32064.7	57426.2	87361.5	53513.3	65467.4	61211	98242.5	39856.4	57316.8	121045	91973.6	80447.7	14979.2	64652.4
921.4251++	Pp3c16_14220V3.1.p	GLQADEYPSLRPSGSGK	GLQADEYPSLRPSGS[+80]GK	2	921.425	56.58	119.91	106598	220963	188794	129983	233231	118674	174680	97134.9	109355	134511	91338.2	112515	146678	196226	197802	106138	183226	117333	151139	298656	292356	191726	41183.6	123769
1014.8128+++	Pp3c16_14220V3.1.p	GLQADEYPSLRPSGSGKLENGECLVSAK	GLQADEYPSLRPSGSGKLENGEC[+57]LVS[+80]AK	3	1014.81	28.1	49.39	36248.3	14851.6	18081.5	59238.1	45347.3	45566.3	39576.6	73823.6	16034.3	15567.8	40214.4	34915.5	66479.3	85917.5	62011.5	87109.8	14729.8	17226.8	13328.3	44141.5	24284.4	70626.6	68972.5	59562.3
727.3166++	Pp3c7_5770V3.1.p	GLQGWHSQGFEK	GLQGWHS[+80]QGFEK	2	727.317	57.07	119.79	33314.9	87950	38056.3	938830	37957.7	14396	47716.7	43025.8	486838	43205.8	20202.3	131070	30044.3	56219.8	40182.6	50117.6	60715	152147	131292	43856.4	86918.4	41520.7	54691.7	46658.7
707.3622++	Pp3c3_2450V3.1.p	GLSIKMTSEIVR	GLS[+80]IKMTSEIVR	2	707.362	29.72	74.05	17808.4	30264	19261.2	32121.9	30995.5	49193.6	38319.5	64007.1	28810.3	12228.5	53257.4	12743.3	12787.5	23366.6	20646.9	75727.3	17169.3	11431.7	16447.4	12629.4	11284.3	21359.2	14758.6	24149.2
935.7649+++	Pp3c5_14060V3.1.p	GLSLAPGSPLGGGGSSMGSPTFSDALFNK	GLSLAPGSPLGGGGSSM[+16]GS[+80]PTFSDALFNK	3	935.765	50.62	6.54	28214.9	53738.7	17492.8	49013.1	81757.1	83928.7	50275.3	41075.8	19410.8	40168.4	26325.1	60816.7	97735.5	18090.4	46401.2	41236.3	25654.1	28576.6	55356.8	30497.6	155282	54572	22351.3	47078.3
940.4368+++	Pp3c6_13600V3.1.p	GLSLGPASPLGAGGSSMGSPTFSDALFNK	GLSLGPASPLGAGGSS[+80]M[+16]GSPTFSDALFNK	3	940.437	64.06	8.08	23409.5	19190.6	37104.8	64690.1	118549	132750	42589.3	13060.2	19156.1	24807.4	23925.4	66370.8	92665	43173.2	106240	25747.3	50678.6	31963.6	66976	54479.8	156374	114414	28463.2	42767.6
940.4368+++	Pp3c6_13600V3.1.p	GLSLGPASPLGAGGSSMGSPTFSDALFNK	GLSLGPASPLGAGGSSM[+16]GS[+80]PTFSDALFNK	3	940.437	64.06	8.7	34169.7	23507.1	20680.5	68907.9	118549	134310	42600	13994.4	22884	24516.3	17872.4	64872.6	97944.5	26965.9	101447	55688.2	37300	24590.8	66752.4	46611.7	167956	115291	32369.9	44698.5
771.8560++	Pp3c15_60V3.1.p	GLSTLSDQSVSSPGK	GLSTLSDQSVSS[+80]PGK	2	771.856	39.18	117.62	60280.1	64539.6	31379.8	21548.1	47627.9	71475.1	56183.4	30581.9	54146.7	32057.5	51122.5	20083.1	27907.2	70774.9	24406.4	32401.3	45193.6	34418.3	38383.1	41161.7	39412.2	74164.6	73346.6	64732.3
758.8432++	Pp3c25_2420V3.4.p	GLVEGPHSEIDQR	GLVEGPHS[+80]EIDQR	2	758.843	50.27	106.81	33232.9	67334.5	55801.8	26834.3	77392.4	49243.3	38872.9	102447	37675	49918.5	18718.7	37368.9	87230.2	85037	95033.2	27025.7	75219.1	60896.7	64517.9	29787.3	47281.6	43222.3	102073	50083.8
837.7307+++	Pp3c9_5600V3.1.p	GLVPTSVNPAHHGPSEVFGSQASR	GLVPTSVNPAHHGPSEVFGS[+80]QASR	3	837.731	102.52	119.71	114661	177966	15927.5	264476	230963	142390	56132.3	195264	163369	107358	26565.4	159412	278516	197627	247048	190322	46776.1	111290	171100	120540	166538	124527	234284	157411
837.7307+++	Pp3c9_5600V3.1.p	GLVPTSVNPAHHGPSEVFGSQASR	GLVPTSVNPAHHGPSEVFGSQAS[+80]R	3	837.731	102.52	119.71	135978	178773	11172.2	220701	227082	140310	60608.6	197959	189559	81609.3	32938.9	164666	182904	151185	240744	190335	51025.8	114100	170952	102540	156718	146482	268695	137664
856.6855+++	Pp3c4_24010V3.1.p	GMDDFNLDGGFVSATAVPGSPDMR	GM[+16]DDFNLDGGFVSATAVPGS[+80]PDM[+16]R	3	856.685	50.21	92.52	6875.11	17858.7	13762.1	17467.6	13741.3	63012.2	18659.1	64088.7	16076.7	18772.3	46389.4	21776.4	119525	19886.6	49795.2	27592.6	36324.7	30653.9	27403.4	22990.4	74108.1	50454.8	34372.6	24409
651.7771++	Pp3c11_15300V3.2.p	GMMNSPIAELK	GM[+16]M[+16]NS[+80]PIAELK	2	651.777	43.74	119.91	23180.2	17870.7	8539.06	14259.6	67212.5	72373.5	42488.9	42413.2	17691.1	17104.4	13724.4	19211	64318.3	31422.9	54329.4	13521.3	76015.9	18759.3	30382.6	83654.3	24042.7	47743.8	72723	31353.1
780.8143++	Pp3c7_5540V3.1.p	GNDESEGVFSPNTK	GNDESEGVFS[+80]PNTK	2	780.814	91.3	107.94	24429.8	65652.9	35824.7	47266.5	79503.2	135202	136741	91640.9	18091.7	94885.5	32921.5	89875	52410.9	123149	101203	71114.9	40148.4	75785.1	84027.3	96071.6	47851.3	127391	120427	96542.4
770.8356++	Pp3c3_35640V3.2.p	GNDSQTLNVDLER	GNDS[+80]QTLNVDLER	2	770.836	81.2	119.82	76960.2	73720.8	56769.3	105724	45859.2	37314.8	65727	145406	83793.2	55959	148564	152248	94183	87362.9	19907.4	53510.6	88932.7	108842	123062	156986	92187.3	76488	78845	93327.7
783.3098++	Pp3c8_9870V3.1.p	GNFVPSMPSMGSSR	GNFVPSM[+16]PS[+80]M[+16]GSSR	2	783.31	35.5	105.68	166751	188798	162950	135300	196898	178127	30220.4	147276	80937.9	186477	33262.8	152058	225710	50570.1	101920	99487.6	155375	42040.2	250572	183145	131718	100920	176789	76486.4
783.3098++	Pp3c8_9870V3.1.p	GNFVPSMPSMGSSR	GNFVPSM[+16]PSM[+16]GS[+80]SR	2	783.31	35.5	105.68	166861	188736	162711	129306	195162	171145	16483.8	147300	83518.2	210594	33032.9	154561	224828	49947.4	103068	63401.9	160618	42255.8	245467	198413	130625	86236.6	164026	76272.1
529.7370++	Pp3c26_230V3.1.p	GNLFDGSIR	GNLFDGS[+80]IR	2	529.737	44.53	112.55	50931.8	83171.3	14866.5	56056.6	104178	59029.5	49984	88864.3	25649.4	43024.3	32883.1	57886.9	80151.9	69317.3	66850.8	61126.1	63838	22447.9	131590	69121	92807.2	69598.6	53612.8	88117.3
896.8584++	Pp3c20_18130V3.1.p	GNMSDFLDEESVTPR	GNM[+16]SDFLDEESVT[+80]PR	2	896.858	35	34.75	19489.2	24078.6	8285.78	30854.9	75302.4	50939.8	30222.1	23353.9	26269	44300.3	14905	39943.7	62482.1	38730.3	18180.8	19238.4	36867.7	42117.4	30035.8	55963	32107.7	47883.7	42464	42198.5
663.2833++	Pp3c23_5460V3.1.p	GNNQSSQLNGAR	GNNQSS[+80]QLNGAR	-	-	30.58	-	22744.5	26226.4	14305.1	67897.4	46422.3	28009.1	44779.2	33014.7	32317.5	18662.6	47601.4	29070	41297.1	37804.1	24126.6	91931.7	38275.3	53497.8	22461.2	36067.9	34498.4	61537.1	20556.2	21957.5
742.8609++	Pp3c5_15120V3.1.p	GNPLLNSTGSFAVK	GNPLLNST[+80]GSFAVK	2	742.861	67.27	119.75	477137	112546	67680.8	222638	45867.3	147675	56490.9	263518	191226	103315	59091.1	399451	195772	168345	135300	326504	108645	118935	115892	355693	158959	155531	525792	78321.3
742.8609++	Pp3c5_15120V3.1.p	GNPLLNSTGSFAVK	GNPLLNSTGS[+80]FAVK	-	-	67.27	-	522040	113753	64728.2	222638	567286	132352	176058	263518	166270	108846	82530.2	392445	205462	109853	113832	327732	153948	83746.4	121451	380546	135928	145547	502459	78321.3
696.6200+++	Pp3c5_14730V3.1.p	GNSFSEYSDHIQHETTR	GNS[+80]FSEYSDHIQHETTR	3	696.62	112.89	119.89	116890	188631	140415	186807	220618	140367	178170	178940	153219	131240	49328.8	161007	162260	216589	148663	148100	137083	130050	167462	124216	243653	196292	187512	193599
742.7809++	Pp3c20_16550V3.1.p	GNYVSSMPSMGSR	GNYVSSM[+16]PS[+80]M[+16]GSR	2	742.781	55.46	67.98	38667	61742.3	12447.8	48736.5	40609.3	13544.3	7347.61	13916.5	67067	48367.5	112437	118394	77179.2	7334.63	22009.3	32959	53514.6	19572.2	27938.9	8347.27	33700.2	7903.75	28713	7256.41
742.7809++	Pp3c20_16550V3.1.p	GNYVSSMPSMGSR	GNYVSSM[+16]PSM[+16]GS[+80]R	2	742.781	55.46	68.6	36040.3	76619.4	40080.3	70796.7	138293	138086	7293.74	12873	60752	94172	124550	118520	77839.5	6906.65	5618.62	25674.3	31081.1	50498.2	669802	296441	34801	10041.7	30279.5	9951.57
645.6422+++	Pp3c22_5280V3.1.p	GPAPGGLGGLGRQPSGSFDK	GPAPGGLGGLGRQPS[+80]GSFDK	3	645.642	76.17	24.82	11597	57736.1	15076.4	33726.3	24537.1	89164.3	18200.1	14164.9	19149.3	14559.5	22417.4	11383	107486	26979.9	13539.8	35179.6	19616.2	12738.4	17606.5	15573.2	209397	18890.7	26317.5	13068.3
829.3743+++	Pp3c3_22080V3.1.p	GPDGALDENDFTETSTKRPLDK	GPDGALDENDFT[+80]ETSTKRPLDK	3	829.374	34.27	16.5	24513.3	20316.8	11106.1	24718.3	14506.3	39087.8	54709	28867.4	17460.2	23080.3	41611	28604.6	15302.1	23903.3	17811.1	24510.6	18064.6	28261.9	24257.7	60030.2	55425.5	28178.2	53092	27061.7
857.8564++	Pp3c23_10270V3.4.p	GPESDATVSSIGEEEK	GPESDATVSS[+80]IGEEEK	2	857.856	61.77	104.98	25444	22254	14330.2	28699.5	38332.4	33557.4	38523.2	46945.1	13065.2	13540.5	24270.2	31503.8	28455.3	26553.7	28887.2	30929.9	41490.6	20717.2	20634.3	65909.2	17678.7	27602	23096.8	20004.3
669.9420+++	Pp3c21_16810V3.2.p	GPESSNSSSFMHSTSLTR	GPESSNSSSFM[+16]HSTS[+80]LTR	3	669.942	35.52	100	66186.3	57585	89869	37752.5	66078.1	59178.4	21917.6	54081.3	49979.1	55887.1	109201	13939.1	79715.9	43803	68238.5	33844.9	59314.8	49934.5	72183.7	39965.5	61852.8	59497.6	55741.4	55606.5
487.2470++	Pp3c3_36480V3.1.p	GPGLIPSPR	GPGLIPS[+80]PR	2	487.247	57.7	119.89	27399.6	28182.9	64317.5	27814.1	38276.7	29701.7	31819.9	31256.6	69214.4	54483.5	69616	25004	23823.7	32594.6	48667.6	59706.5	20445	32776.5	21346.2	33460.3	56729.3	99024.7	32254	50700.5
729.3218+++	Pp3c13_24530V3.1.p	GPGSPAAPASASEGNDDHSILR	GPGS[+80]PAAPASASEGNDDHSILR	3	729.322	118.51	118.42	25023.4	42993.3	24728.4	36629.1	41610.9	52148	54160.1	38180.6	41632.1	40937.7	24841.4	36039.2	37055.5	60927.7	32549.7	44226.8	62213.7	55040.5	50462.5	47476.5	45070.9	61589.9	66868.1	60035.5
879.7600+++	Pp3c21_4350V3.1.p	GPGSPLPISTSSASEGQLLGSTSTPTK	GPGS[+80]PLPISTSSASEGQLLGSTSTPTK	3	879.76	99.01	119.91	63643.1	131391	23758.6	112491	64970.4	47146.7	97026.1	79884.7	89502.2	65967.9	49872.2	78114.3	60007.7	60952.2	131263	58945.3	52607	58163.8	67909.3	45158.8	84798.1	79216.6	86076	79302.9
879.7600+++	Pp3c21_4350V3.1.p	GPGSPLPISTSSASEGQLLGSTSTPTK	GPGSPLPIS[+80]TSSASEGQLLGSTSTPTK	3	879.76	99.01	72.31	37891.1	148546	30193.3	112746	60802.3	52573.8	89258.2	81154.4	90272.9	107903	61919.1	82467.1	61111.7	71367.7	132052	59191.9	40469.8	57234.4	69107.9	43209.5	15504.2	73380.1	86068	80819.3
783.3725+++	Pp3c26_230V3.1.p	GPGVSEGSLVQQGSGAQSAPIWR	GPGVSEGSLVQQGS[+80]GAQSAPIWR	3	783.373	58.66	70.1	20539.9	18812	17116.3	54887.4	10854.5	25130.3	34679.9	29902.6	60251.2	25573	41746.8	29681.2	13963.3	15545.3	23997.3	46908.9	16982.1	43676.1	31875.6	34513.6	27048.4	16896.9	28324.2	33285
978.3907++	Pp3c17_12560V3.1.p	GPNFFALLSPPESPSR	GPNFFALLS[+80]PPES[+80]PS[+80]R	2	978.391	30.79	21.01	16369.1	18996.1	11970.9	20519.8	16837.4	15500.9	9146.91	23799.7	20402.2	10382.7	18656	18832.5	14814.3	15922.4	19565.7	12526	25533.4	12725.3	17286.3	23226.3	19171.7	15074	6715.59	8954.79
1015.5215++	Pp3c1_11420V3.1.p	GPPQAPLLSVPSFPSGSAIK	GPPQAPLLSVPS[+80]FPSGSAIK	2	1015.52	90.65	116.46	78984.1	137880	17762.1	100976	31233.7	55451.7	41817.6	55488.2	28986.8	81826.7	8952.96	87315.1	30281	28795.4	36196.8	71389.4	22403	81218.9	84120.9	21248.6	87960	27244.5	66088.4	11830.9
798.4077++	Pp3c10_22120V3.2.p	GPTALVFTTPISPSK	GPTALVFTTPIS[+80]PSK	2	798.408	54.38	79.31	54594	34620.7	29832.7	42191.2	47512.2	51083.8	50424	30314.1	55290.9	19927.9	27589.3	32922.9	55954.9	33917.2	53691.1	55684.2	60232.2	30330.5	33317.7	38030.4	37241	34012.6	49343.5	51915.6
798.4077++	Pp3c10_22120V3.2.p	GPTALVFTTPISPSK	GPTALVFTTPISPS[+80]K	2	798.408	54.38	79.31	58742	34945.4	32696.4	40769.7	50172	48614.9	50325.8	42897.9	75838.4	50400.1	35982.8	42163.6	49719.9	41043.8	46993.1	67913.5	50098.6	36479.6	33633.3	38253.9	39857	50837.2	80266.4	51283.8
922.3981+++	Pp3c16_19150V3.1.p	GPVARGSREDFVEASTAASDDNDYR	GPVARGS[+80]REDFVEASTAASDDNDYR	3	922.398	29.17	11.77	21083.4	76874.2	13791.7	25755.9	26699.8	110261	23667.5	13958.3	47064.4	14225.2	71200.7	56968.6	36032.9	25215.4	15915.8	33259.3	18581.8	16448.9	126066	60416.6	85533.1	65478.2	28230.5	28455.8
964.4061+++	Pp3c5_5710V3.1.p	GPYSSDDSMPSSPTSNTSAAASPQISPR	GPYSSDDSM[+16]PS[+80]SPTSNTSAAASPQISPR	3	964.406	33.02	118.12	73240.3	19254.9	17730.1	24272.3	33612.3	22025	33150	38927.5	18071.4	20706.1	25618.1	26128.4	11586.7	17187.1	33486.1	33764.6	22176.4	26321.5	25035	32472.5	26191.8	27514.9	36689.6	54482.4
508.2335+++	Pp3c16_9600V3.1.p	GQGTSLMTDYILK	GQGTSLM[+16]T[+80]DYILK	3	508.233	32.99	77.48	31787.5	8193.57	18428.3	13211.9	7705.05	11296.8	6619.7	19443.9	40236.7	21833	19547.6	9799.43	8057.1	12435.4	54000.4	20084.5	11508.3	22331.3	9666.88	8401.26	14479	10405.4	18365.1	20109.5
553.2627+++	Pp3c4_15310V3.1.p	GQIRPSFEFQGSPK	GQIRPSFEFQGS[+80]PK	3	553.263	33.76	24.74	17606.5	18289.5	314331	13453.4	18222.6	20546.9	32189.8	25877.6	20027	19140.7	10530.7	17350	19446	19990.1	13300.8	38621.7	17510.4	11125.8	18822.7	22503.6	25839.1	19530.1	15593.8	28341.5
595.9610+++	Pp3c4_15310V3.1.p	GQIRPSFEFQGSPKK	GQIRPSFEFQGS[+80]PKK	3	595.961	50.95	119.88	50409.5	39589.1	17508.8	36213.2	39635.2	63221.7	36929.9	55352.9	45224.2	16922.9	16632.5	27999.6	51066.4	64867.3	39790.4	38700	43239.3	37419.2	40021.3	29147.9	49651.7	56071.6	49330.4	43171
901.4276++	Pp3c24_6750V3.1.p	GQIVPSPSPANDAEALR	GQIVPS[+80]PSPANDAEALR	2	901.428	30.57	113.52	49557.8	29549.4	29013.6	15464.4	113488	38663.9	22009.7	15455	50306.8	22656.1	17224.6	85383.5	27383	18807.8	37287.8	23081	27764.8	18986.6	22170.7	33254.8	33629.5	14176.6	24510.2	12772.1
897.7554+++	Pp3c24_19770V3.1.p	GQSPPPVTAPGNGSLLVSPAMDLSMR	GQS[+80]PPPVTAPGNGSLLVSPAM[+16]DLSM[+16]R	3	897.755	42.02	82.78	152634	37824.7	43432.2	31214.3	121551	161059	58571.4	124484	107918	78724.7	50920.5	72746	166811	76822.8	63559.5	64376.6	76497.4	55423.6	99211.4	151820	149958	107011	370047	258433
787.8460++	Pp3c27_460V3.1.p	GQSTVYDNSGPTIR	GQS[+80]TVYDNSGPTIR	2	787.846	74.9	116.83	71518.6	85325.6	75902.1	48147.7	75669.6	52593.7	45493.1	45232.4	102046	74495.8	29658.1	50073.9	52240.3	63730.6	69402.6	54332.8	102123	62745.4	73259.1	47589.2	49549	46245.3	57140.7	45085.7
680.3246+++	Pp3c4_15310V3.1.p	GRDILLDDQPSSPYLGGR	GRDILLDDQPSS[+80]PYLGGR	3	680.325	59.35	119.91	17058.4	25126	17447.2	26851.5	38005.9	38853.5	35605.4	37871	23518.9	36392.4	34924.1	22595.3	55041.6	70708.2	31129.7	58352.5	15584.4	13058.9	36997.3	32765.1	44613.8	43158.1	40196.3	40546.6
697.6391+++	Pp3c17_14810V3.1.p	GREDESTIEVQSFSSPSR	GREDESTIEVQSFSS[+80]PSR	3	697.639	69.34	119.91	88136.4	94418.3	93241.5	59206	129746	59033.4	107633	25194.5	106152	82870.9	114398	90831	92447.4	76366.8	77233.8	34224.8	118553	71098.6	120671	90819.6	133983	58727.6	86087.1	79816.5
697.6391+++	Pp3c17_14810V3.1.p	GREDESTIEVQSFSSPSR	GREDESTIEVQSFSSPS[+80]R	3	697.639	69.34	8.06	86609	98601.4	37892	68114.6	133678	65923.9	105505	13797.9	102631	92762.9	95750.8	94183.9	96282.7	70804.7	115862	29441.3	121632	77888.7	123325	90767.5	135219	66778.8	77273.4	113733
503.2004+++	Pp3c23_12600V3.1.p	GRESTSYLYSGK	GREST[+80]SYLYS[+80]GK	3	503.2	24.1	26.52	16766.9	6295.75	9972.02	5959.04	5828.73	5557.91	8210.22	9737.7	7610.88	8407.57	8144.95	6100.93	6296.63	12889.7	11087.8	17246.5	10228.8	6184.36	5476.88	5897.91	5672.49	14183.8	8652.81	9071.05
550.2784+++	Pp3c21_880V3.1.p	GRIPESPPPPHLGSK	GRIPES[+80]PPPPHLGSK	3	550.278	87.98	102.86	974049	1.04646e+06	416188	1.12448e+06	872157	496314	675504	619562	728825	424219	488023	1.00842e+06	292684	508823	562588	541770	1.14549e+06	524808	930590	567219	707268	572779	408684	632539
623.2897+++	Pp3c2_10900V3.1.p	GRNPSGGDEGSVLGSGTLK	GRNPS[+80]GGDEGSVLGSGTLK	3	623.29	62.14	119.91	102532	82849.8	31893.2	136427	55880.3	70227.3	122909	62384.3	24002.7	32442.1	61905.2	133191	111114	64193.7	48714	45570.8	102429	23585.6	73009.7	98826.9	101051	95462.9	89872.9	93343.8
550.2559++	Pp3c9_9170V3.2.p	GRPGSGGYIR	GRPGS[+80]GGYIR	2	550.256	52.31	67.65	190475	189608	700561	25450.8	8186.56	9784.88	9974.16	12386.4	43265.2	497525	390676	15734.3	22625.8	7062.76	9944.75	9545.45	79762	90364.5	90407.8	6930.32	43234.3	30217.6	28606.3	8189.51
492.8922+++	Pp3s152_10V3.1.p	GRSPLGHSPPRR	GRS[+80]PLGHS[+80]PPRR	3	492.892	45.51	54.63	577003	15630.5	24468.2	18870.4	10387.8	8693.89	8246.7	8764.58	20001.5	18707.6	18217.2	23095.2	10183.7	6868.06	6927.57	8140.37	37577.1	125858	12057.4	6941.68	11438	29735.8	9034.61	6486.08
466.8620+++	Pp3c18_16140V3.1.p	GRSPRYSPYR	GRS[+80]PRYS[+80]PYR	3	466.862	34.61	71.13	314454	293793	654275	15833.9	36105.9	288306	178178	42644.9	797569	1.02669e+06	264324	23088.2	149571	224666	19349.2	17693.4	201287	922668	57977.7	12423.9	32249.1	137651	30390.3	7199.8
590.7428++	Pp3c5_15610V3.1.p	GRSPYYSDR	GRS[+80]PYYSDR	2	590.743	37.82	52.94	72054.5	18042.8	114537	12898.9	7984.01	10716	8175.42	8777.55	121291	15677.4	185972	13726.7	29310.2	6206.78	12828.4	7627.8	22222	39288.3	18676.6	7957.04	5905.97	8448.85	7850.92	6104.96
985.3903++	Pp3c9_4880V3.1.p	GSGSSDGFVGEDSSVVMEK	GS[+80]GSSDGFVGEDSSVVM[+16]EK	2	985.39	128.14	119.81	28155.7	188826	139441	128292	63035.4	46398.2	53889.1	37260.3	22271.2	153123	245183	185720	60600.9	27606.1	38813.2	34746.6	45122.2	100427	264516	51464	466149	41139.3	32688.2	82814.9
1029.8870++	Pp3c15_3450V3.1.p	GSGSTDGFIGMDSNVDMEK	GS[+80]GSTDGFIGM[+16]DSNVDM[+16]EK	2	1029.89	105.47	119.89	23017.8	111973	22772.9	252007	111212	91015.7	54997.5	41726.4	25440.6	50917.7	12620.3	320410	148045	32647.2	18564.7	58429.4	24847.5	107422	205682	129470	615962	97473.3	108340	105419
498.2609++	Pp3c18_6160V3.1.p	GSLKARAGR	GS[+80]LKARAGR	2	498.261	23.13	76.58	74014.7	14251.1	94133.6	15751.7	23700.9	17626.3	16855.9	14842.4	108291	73532.5	37254	17846.8	11686.3	17218.7	25612.7	12429.9	13525.4	46716.4	8201.25	46944.2	17244.6	22862.9	14349.6	28699.4
787.8949++	Pp3c2_16780V3.1.p	GSPLISPSVGDPAGIK	GS[+80]PLISPSVGDPAGIK	2	787.895	27.47	50.17	119927	46854	33321.6	52302.6	35397.3	17310.6	46887.2	29294.6	36060.6	33076.5	28749.1	34073.2	65715.5	25245.2	68172.4	47851.9	42361.3	39540.3	44567.3	32684.6	49913.2	28466.3	65324.7	57882.2
841.3970++	Pp3c1_22620V3.1.p	GSPLMSPLVGDQSGIK	GS[+80]PLM[+16]SPLVGDQSGIK	2	841.397	100.27	119.88	168329	372242	46437.3	391455	266931	282945	129269	329594	254955	284313	231621	302651	334980	353869	326598	231733	173380	250764	350273	183932	429323	301636	316969	291873
833.3995++	Pp3c1_22620V3.1.p	GSPLMSPLVGDQSGIK	GS[+80]PLMSPLVGDQSGIK	2	833.4	100.27	63.83	80875.9	73138.9	33209.8	71552	73873.5	35821.8	84309.8	69035.8	56528.4	65674.9	102887	35430.3	75501.1	52748.6	75172.7	90817.1	86626.1	51340.3	45502	89839.3	95678.9	48258.8	42951.5	725411
692.8047++	Pp3c11_26740V3.1.p	GSPVVNGSPIAAR	GS[+80]PVVNGS[+80]PIAAR	2	692.805	50.02	105.14	48113.9	34954.3	73291.7	55216.1	50718	194218	104421	115350	38148.7	16308.2	81530.6	84518.5	80089.7	95547.2	59556.7	100209	39514.1	35054.9	61820.1	139199	70934.7	77291.1	54809.6	59906.1
762.3045+++	Pp3c16_19150V3.1.p	GSREDFVEASTAASDDNDYR	GS[+80]REDFVEASTAASDDNDYR	3	762.305	73	119.88	19281.2	20696.2	15929.8	27055.9	72741.3	37144.1	17203.9	24015.7	12951.5	22613	28296.3	23473.7	76233.3	17704.5	51556.8	20632.2	15820.8	33931.7	70163.6	18090.7	158135	44540.5	21115.3	57429.3
432.2220+++	Pp3c11_14950V3.2.p	GSRLVGSGSAVPK	GS[+80]RLVGSGSAVPK	3	432.222	42.31	19.01	94130.7	11914.4	10976	34581	5884.37	9084.03	9383.18	6224.28	20261.3	10918.3	12052.6	11833.6	12088.8	20725	15602.3	11499.6	10267	11287.5	6914.36	13497.9	7964.56	10017.8	7788.47	6099.9
432.4937+++	Pp3c23_19720V3.1.p	GSDAASASGSVAR	GSDAAS[+80]ASGS[+80]VAR	3	432.494	39.63	27.31	23357.9	5263.65	6147.74	6735.85	6933.45	8066.49	7504.2	7142.71	9320.35	8028.35	15733.9	6970.7	6946.39	10969	11706.4	6037.73	8727.63	8333.12	5336.93	10053.1	6510.23	7507.88	15909.1	6087.77
726.3481++	Pp3c10_18390V3.6.p	GSELSPKPSVTNR	GSELS[+80]PKPSVTNR	2	726.348	48.89	80.37	199746	42303.6	126866	40626.8	57893.2	88709.6	37201.5	52688.4	180710	101404	87939	23649.2	83308.7	75100.3	864691	18643.6	147224	156220	73691.9	15204.7	51846.8	271137	33969.6	13096.6
1230.5185++	Pp3c1_16600V3.1.p	GSGEDSLLSADESESPTSGLNAEK	GSGEDSLLS[+80]ADESESPTSGLNAEK	2	1230.52	123.36	119.84	11931.1	13977	17324	20452.6	92334	59322.3	130517	83578.9	12841.1	12300.4	12804.9	83573.5	80212.3	20937.2	51921	109768	8842.16	9587.41	57153.2	76884.9	223086	25092	68655.2	48667.5
1230.5185++	Pp3c1_16600V3.1.p	GSGEDSLLSADESESPTSGLNAEK	GSGEDSLLSADES[+80]ESPTSGLNAEK	2	1230.52	123.36	38.64	10464.4	9086.61	11959.5	53513.2	66820	42055	65136.6	58831.1	11369.3	8450.71	13564.2	53237.2	71095.6	14822.6	45595.6	51591.7	12270.5	15638.9	42395.8	44557.3	92080.4	24708.6	56623.9	52831.5
1230.5185++	Pp3c1_16600V3.1.p	GSGEDSLLSADESESPTSGLNAEK	GSGEDSLLSADESES[+80]PTSGLNAEK	2	1230.52	123.36	119.84	9466.86	21356.1	8171.69	36668.4	63350	39043.1	65530.6	60288	12201.1	12943.8	14532.4	45594.9	70490.9	31893	47942.1	53791.1	12440.5	12467.5	39018.1	43330.7	92165.1	22553.1	56448.6	44515.5
1230.5185++	Pp3c1_16600V3.1.p	GSGEDSLLSADESESPTSGLNAEK	GSGEDSLLSADESESPTS[+80]GLNAEK	2	1230.52	123.36	42.21	8800.32	15787.2	6464.91	30576.9	63722.5	42315.1	62100.4	59387.1	10787.1	13524.3	11373.5	45963.2	69110.9	28588.4	46388.5	54715.4	11649.9	11229.2	39550.5	42804.1	86960.3	23480.6	62355	43253.9
985.3903++	Pp3c9_4880V3.1.p	GSGSSDGFVGEDSSVVMEK	GSGS[+80]SDGFVGEDSSVVM[+16]EK	2	985.39	128.14	119.53	28743.3	188891	39724.3	127929	63059.2	43108.3	53841.4	43305.7	23585.1	161326	271750	184021	57796.8	40747.4	36445.6	39593.1	44863.6	100011	252519	20389.5	464469	41139.3	26803	82756.3
1029.8870++	Pp3c15_3450V3.1.p	GSGSTDGFIGMDSNVDMEK	GSGS[+80]TDGFIGM[+16]DSNVDM[+16]EK	2	1029.89	105.47	119.79	45421.9	120108	74393.9	255495	119995	97591.4	52487.7	38694	20257.9	61084.7	24319	334039	139144	53813.3	29965.6	59044.1	70668.9	43604.7	207552	131029	626491	99128.3	113930	113838
1029.8870++	Pp3c15_3450V3.1.p	GSGSTDGFIGMDSNVDMEK	GSGST[+80]DGFIGM[+16]DSNVDM[+16]EK	2	1029.89	105.47	119.84	19478.6	118828	17212.1	254904	109837	94818.8	47117.9	30733	14148.3	59512.2	12383.5	318266	136800	46320	32760.6	56304.2	70668.9	106726	207630	75237.8	626524	97283.7	116091	102675
493.2414++	Pp3c11_1080V3.3.p	GSIFSGPIK	GSIFS[+80]GPIK	2	493.241	47.94	119.45	75522.3	36995.2	51256.5	84098.2	63453.9	116311	96072.6	151515	37018.1	40757.9	53661.4	68641.6	105042	204140	106357	148263	64059.6	47404	77603.5	89282.3	52907.3	150324	119818	132979
635.2683++	Pp3c16_5830V3.1.p	GSMGSSPPNLAR	GSM[+16]GS[+80]SPPNLAR	2	635.268	70.79	81.98	378912	207334	67498.3	11688.3	102049	202539	20196.9	24271.5	121982	270582	64384.9	46422.4	65793.2	6783.86	11948.2	34153.2	202544	107145	111308	186839	26717.1	84390.9	92483.1	6664
635.2683++	Pp3c16_5830V3.1.p	GSMGSSPPNLAR	GSM[+16]GSS[+80]PPNLAR	2	635.268	70.79	82.23	339093	184743	65065.9	34798.2	59733.1	146742	126954	96931	84431.5	266585	26955.5	45780.6	38779.5	7674.92	28022.5	26860.6	127791	35473	147432	177458	44624.5	85411.7	99839.1	6614.47
947.4226++	Pp3c19_4390V3.1.p	GSQPPSGQDDLYLSPPR	GSQPPSGQDDLYLS[+80]PPR	2	947.423	123.36	119.9	58344.2	319900	28728.4	362472	462111	589027	471021	1.10826e+06	881190	114679	123425	164707	1.06267e+06	916455	1.12991e+06	490893	46358.6	201868	486884	500312	333569	545633	612847	642726
872.8547++	Pp3c9_25280V3.2.p	GSSNSGTAEDAEAEAIR	GSS[+80]NSGTAEDAEAEAIR	2	872.855	96.47	114	311698	106165	263408	101763	99389.7	270231	246266	79926.4	139413	114032	103563	47014	179425	483250	216587	108618	135359	120232	82496.3	769090	109984	600771	173461	90956
680.7801++	Pp3c2_23590V3.3.p	GSSPGTAGGSFAER	GSS[+80]PGTAGGSFAER	2	680.78	92.72	88.45	190662	124028	214615	18489.5	10263.2	39778.7	55708.6	89617.7	264017	178420	173222	30103.5	53738.2	48738.8	25332.9	28028.9	131728	142080	23949.7	62581.8	15542.8	38899.9	32793	8565.58
830.3849++	Pp3c11_21970V3.1.p	GSSPLSSIEYVQQGK	GSS[+80]PLSSIEYVQQGK	2	830.385	110.85	119.88	556944	85505.6	55318.1	134579	147364	121999	148337	195770	65613.8	678364	111319	180684	191466	196782	204688	312523	287280	60469.9	69342.2	224515	186565	176061	347031	280315
734.7725++	Pp3c3_34580V3.1.p	GSSSPSFDDGNYR	GSSS[+80]PSFDDGNYR	2	734.772	44.53	109.06	50670.7	72753	65079.6	27023	35742.3	59822.6	50845	25879.4	91821.1	84227.8	74161.1	49172	37231.8	31728.1	35531.7	34403.8	86785	69098.4	58272.8	64009.2	21578.8	35908	34689.9	33781.4
851.8914++	Pp3c14_11530V3.1.p	GSTNPVRSSTSSLSSR	GSTNPVRSSTSSLSS[+80]R	2	851.891	32.69	99.87	211406	198293	246311	97845.7	72369.6	85696.7	75393	71442.7	195992	159525	81642.1	71526.7	105837	55070.9	57206	51047.9	150173	88593.1	31628.4	35133	53136.7	20171.6	56134.3	35170.4
726.3012++	Pp3c5_23930V3.1.p	GSTSNWGPEPSPR	GSTSNWGPEPS[+80]PR	2	726.301	47.29	113.82	64701.4	97868.3	33821.3	66498.1	59233.1	61232.3	69310.5	89812.4	49157.5	58978.4	83522.8	63810.8	33259.5	40598.3	66602	3.25258e+06	97061.5	65335.6	77912.3	87813.3	74805.3	72500.2	55948.9	17770.2
808.0098+++	Pp3c21_18150V3.1.p	GTMQAGSTLPDSTMDSDVELVR	GT[+80]M[+16]QAGSTLPDSTM[+16]DSDVELVR	3	808.01	26.58	95.21	24126.1	14395	14394.1	11062.3	16519.8	7903.69	13650.2	14472.6	12175.7	26969.5	15089.6	10040	13546.5	8848.37	9830.86	24245.4	14918.2	9846.72	8694.86	31059.3	14497.1	22989.4	11403	14841.5
797.3466+++	Pp3c21_18150V3.1.p	GTMQAGSTLPDSTMDSDVELVR	GT[+80]MQAGSTLPDSTMDSDVELVR	3	797.347	26.58	92.7	27288.8	18832.9	80862.7	41032.7	40723.6	31995.9	6377.81	7336.41	41255.2	56444.3	41356.8	44090.4	51420	6850.52	15814.6	11042.7	21863.6	33169.8	63866.8	40569.8	45266.5	8843.68	10587	9443.07
851.3827+++	Pp3c3_17580V3.1.p	GTPIRDDLHINEGSEMLGSESAK	GT[+80]PIRDDLHINEGSEM[+16]LGSESAK	3	851.383	51.59	119.79	35483.1	78833.9	43112.8	63260.8	59188.6	41251.9	39290.4	61292.6	89578.6	29854.1	18471.4	48183.9	72825.5	52894.2	66727.1	65981.9	30063.9	29951.8	63643.2	49695.7	111900	56865.4	49949.9	69617.1
650.7522++	Pp3c16_13830V3.1.p	GTSAGLSASFSR	GT[+80]SAGLSAS[+80]FSR	2	650.752	84.7	119.68	32692.4	20326.4	24059.8	51516.5	67175.4	19089.6	130801	45143.5	18702.9	23344.5	42589.7	39709.5	30794.6	31498.3	24651	298891	36088.2	24405.8	45631.3	18184.5	13083.1	41791.2	51844.8	26242.8
909.8928++	Pp3c17_21910V3.6.p	GTISSLREQASQEPR	GTIS[+80]SLREQAS[+80]QEPR	2	909.893	25.5	99.3	48724.2	13924.8	9837.4	29832.2	13116.6	21266.6	13281.5	33867.3	24423.7	15321.6	16148.4	22441.7	22055.6	20142.7	13209.4	42892	15190.3	19174.5	30785.7	15758.8	25818.5	35375.4	49853.2	9227.74
472.7211++	Pp3c5_17850V3.1.p	GTPHLSPR	GTPHLS[+80]PR	2	472.721	43.96	65.26	54141.5	10806.8	87767.4	5950.47	6434.14	28231.5	8690.07	9796.08	37934.8	44242.8	13734.8	8956.29	11294.4	7629.31	14723.6	6094.75	41395.8	23036.4	9069.07	5365.6	6653.28	18759.1	13479.2	11829.9
740.6990+++	Pp3c14_14570V3.1.p	GTPSLTPRLTPTGSPKPQPK	GTPS[+80]LTPRLTPTGS[+80]PKPQPK	3	740.699	51.76	119.9	18210.8	42413.7	13015.9	357362	346759	467258	428562	308122	73096.8	86132.9	34332	285114	515044	537040	297092	533973	22478.1	443221	294931	273846	521603	768533	627983	433835
767.3545+++	Pp3c14_14570V3.1.p	GTPSLTPRLTPTGSPKPQPK	GTPSLT[+80]PRLT[+80]PT[+80]GSPKPQPK	3	767.354	51.76	11.99	21695.3	26224.8	17219	24673.3	17620.1	29710.6	22839.2	10543.1	31826.9	14919	67254.7	13510.5	25517.1	22861.4	13161.6	69928.6	31689.4	18642.8	15180.3	27947.9	53543.6	20519.8	30613	23781.2
740.6990+++	Pp3c14_14570V3.1.p	GTPSLTPRLTPTGSPKPQPK	GTPSLT[+80]PRLTPTGS[+80]PKPQPK	3	740.699	51.76	119.9	17826.7	26823.7	32805.9	352547	345736	463731	426457	319405	65994.1	118419	21696.5	286114	517067	537435	283551	527681	33175.8	443454	244677	276377	523789	772499	629452	431103
740.6990+++	Pp3c14_14570V3.1.p	GTPSLTPRLTPTGSPKPQPK	GTPSLTPRLT[+80]PT[+80]GSPKPQPK	3	740.699	51.76	119.9	47902.8	99606.2	25362.7	474512	342180	486472	416904	311954	45180.1	136689	16834.5	287743	539817	546312	278104	512449	38355.3	466076	277141	264036	529907	771868	591329	463954
740.6990+++	Pp3c14_14570V3.1.p	GTPSLTPRLTPTGSPKPQPK	GTPSLTPRLT[+80]PTGS[+80]PKPQPK	3	740.699	51.76	119.87	58875.6	121944	29104.8	365327	357186	491289	431748	319890	37058.8	80498.6	17311.6	282789	519813	563238	329336	536417	43754.1	90462.2	280742	279096	540490	767844	595905	427989
740.6990+++	Pp3c14_14570V3.1.p	GTPSLTPRLTPTGSPKPQPK	GTPSLTPRLTPT[+80]GS[+80]PKPQPK	3	740.699	51.76	8.04	39125.5	93359.7	36486.4	367364	351836	492579	424673	305904	37362.7	85764.5	30166.6	294343	529897	543716	322139	504899	23217	370709	275906	287409	524779	779553	589679	427627
786.3548++	Pp3c8_22460V3.1.p	GTPTLAMSPTSSTPK	GTPTLAM[+16]S[+80]PTSSTPK	2	786.355	77.09	97.25	204228	124117	137275	78057.4	114271	101894	42470.9	24248.3	112102	101241	43146.9	61681.8	39355.5	51166.4	24703.1	86075.4	121327	101290	156843	97400.5	51786.8	34465.5	50135.3	38420.6
786.3548++	Pp3c8_22460V3.1.p	GTPTLAMSPTSSTPK	GTPTLAM[+16]SPTSS[+80]TPK	2	786.355	77.09	97.25	137879	16254.3	48164.7	65248.9	108595	100719	76616.5	7537.52	110800	97734.1	27617.2	31736.5	89922.2	20861.8	29400.4	79902.1	145432	75964.3	114519	121654	57503	61167.1	15741.8	38394.3
786.3548++	Pp3c8_22460V3.1.p	GTPTLAMSPTSSTPK	GTPTLAM[+16]SPTSST[+80]PK	2	786.355	77.09	97.25	204466	126250	21682.2	56067.3	98499.4	104110	84969.8	22563.4	103684	122867	43310.6	46172.4	32648.1	55090.2	37050.2	81333.7	155327	74844	157601	120409	56755.7	68699	36906.2	38650.1
650.7522++	Pp3c16_13830V3.1.p	GTSAGLSASFSR	GTS[+80]AGLSAS[+80]FSR	2	650.752	84.7	119.89	42406.5	16890.9	24561.8	55031	73905.4	35908.2	131324	45143.5	24647.8	50376.8	53574.4	47535.1	30408.4	26495.8	27718.8	298891	37845.5	21973	33900.3	50091.6	36964.8	25025.7	52536.9	27039.5
578.7917++	Pp3c21_20660V3.1.p	GTSYLGPLIR	GTS[+80]YLGPLIR	2	578.792	51.25	70.85	11358.7	66410.9	21492.8	33189.6	55400.3	42641.7	82110.4	35535.5	31400.8	47560.5	11756.6	40681.9	34272.5	28767.3	45066.9	48418.1	21908	39455.8	61142.5	34668	47208.4	28717.1	29607.6	18668.9
610.7690++	Pp3c16_13830V3.1.p	GTSAGLSASFSR	GTSAGLS[+80]ASFSR	2	610.769	84.7	119.81	43766.9	57163.8	92180.4	90141.9	79495.7	58364.3	171697	165122	181798	41717.7	79113.6	80539.4	75879.7	59868.2	68418.5	88870.3	50092.4	62774.5	124304	44187.9	102471	90081.3	160668	138785
610.7690++	Pp3c16_13830V3.1.p	GTSAGLSASFSR	GTSAGLSAS[+80]FSR	2	610.769	84.7	115.03	5.55152e+06	3.6986e+06	5.70648e+06	3.75339e+06	4.58111e+06	3.39799e+06	5.71698e+06	4.70388e+06	4.57514e+06	4.77602e+06	2.93639e+06	3.10026e+06	4.02649e+06	5.00955e+06	5.23571e+06	4.74612e+06	6.06697e+06	3.81236e+06	4.21687e+06	4.23308e+06	3.38836e+06	4.29711e+06	4.78885e+06	4.92682e+06
610.7690++	Pp3c16_13830V3.1.p	GTSAGLSASFSR	GTSAGLSASFS[+80]R	2	610.769	84.7	118.7	32479.8	107473	5.6996e+06	60996.8	55980.5	108823	172458	169033	325665	101318	2.91539e+06	39041.8	3.96521e+06	54169.3	5.27557e+06	113848	359364	174648	4.18043e+06	4.49732e+06	48074.1	107490	4.86554e+06	137655
814.8800++	Pp3c8_8020V3.1.p	GTSSSSQNIGLLQEK	GTSSSS[+80]QNIGLLQEK	2	814.88	110.27	119.87	59358.4	70986.2	17561.3	58369.1	20434.2	31413.1	262296	32956.3	54016	71163.7	163571	84384.5	74074.2	34696	74434.5	57416.2	69448.5	35094.2	76749.4	39273.1	79015.3	30394.8	22454.1	54915.1
816.0585+++	Pp3c21_2980V3.1.p	GTVGEDSQLSPEPQRIPEITGR	GTVGEDSQLS[+80]PEPQRIPEITGR	3	816.059	59.37	113.9	20749.4	17566.9	9002.26	137161	66417.1	57463.9	90504.6	60449.2	26873.3	14836.3	17026	73016.3	121773	111748	46453.2	147157	36314.8	34594.5	97143.4	71278.7	79414.9	99543.9	158291	73185.7
522.7312++++	Pp3c16_18040V3.3.p	GTYAEPELARGAEETGSNR	GTYAEPELARGAEET[+80]GSNR	4	522.731	30.5	64.23	18103	8376.04	10293.8	11078	10692.8	20054.5	9668.85	15686.7	7483.56	12449.6	20390.4	15600.3	9007.77	11183	8936.68	14117.4	10361.8	18613.6	8319.9	9602.26	7827.27	14281.2	24949.4	9538.1
765.3227++	Pp3c1_32770V3.1.p	GTYSVEHGSSVNGR	GTYSVEHGS[+80]SVNGR	2	765.323	45.73	65.36	139621	20548.3	60422.4	49350.4	63605.2	28979	20791.8	23093.5	106245	148956	401995	37342.3	63975.2	76112.4	373128	44335.5	117592	420977	109237	65644.9	164499	19219.2	41842.4	8887.06
759.8692++	Pp3c12_4780V3.1.p	GVASSGNLLPSPSPR	GVASSGNLLPSPS[+80]PR	2	759.869	69.01	108.1	75174.7	59528.6	59322.6	93132.7	78500.1	76261	44600.2	50933	139927	59017.9	84020.8	56392.7	44314.9	88776.6	145940	61999.4	122377	39106.2	69609.9	76519.3	42319.3	55309.9	61893.6	90262.5
929.8984++	Pp3c15_21940V3.2.p	GVDGSNFSTSFSAIFDK	GVDGSNFSTS[+80]FSAIFDK	2	929.898	103.21	119.89	15831.6	21774.1	8452.35	28868.9	25574.3	79869.5	188549	69687.4	16720.1	19135.3	8573.33	28750.3	98579.8	45562.3	63955.9	135606	17825.7	9412.59	11661.1	61944.4	90409.1	118478	116312	51288.8
717.0278+++	Pp3c20_3440V3.1.p	GVDNPIVHDAAPTPVAAIPSK	GVDNPIVHDAAPT[+80]PVAAIPSK	3	717.028	63.69	112.29	47163.4	43498.1	12290.3	42667.1	150601	72575	39341.5	61882.9	82017.6	26743	33301.1	23574	110511	71418.6	63500.4	29668.7	39514.1	24691.3	48438.6	73709.1	27932.2	86833.5	65754.9	60382.2
915.4195++	Pp3c19_4670V3.1.p	GVEIEPYSSLNTSPTR	GVEIEPYS[+80]SLNTSPTR	2	915.419	92.45	114.78	484213	186358	135233	151506	176792	146199	176278	196417	201906	154502	31894	150476	177686	106254	166783	187156	164080	55098.8	106732	180398	253636	153646	150396	230602
662.6491+++	Pp3c19_4670V3.1.p	GVEIEPYSSLNTSPTRR	GVEIEPYSS[+80]LNTSPTRR	3	662.649	56.32	119.87	175866	322032	43934.2	329805	226608	319535	229667	345722	241468	171590	107787	222715	340980	297610	398211	288363	215109	211280	229532	256302	389374	505055	281951	418841
915.4195++	Pp3c19_4670V3.1.p	GVEIEPYSSLNTSPTR	GVEIEPYSSLNT[+80]SPTR	2	915.419	92.45	114.78	197403	206496	32612	148638	176792	139283	164003	196443	210604	122779	35665.9	135347	189311	105147	168804	193443	134378	37668.4	106777	193645	253697	216220	149133	215161
662.6491+++	Pp3c19_4670V3.1.p	GVEIEPYSSLNTSPTRR	GVEIEPYSSLNT[+80]SPTRR	-	-	56.32	-	175044	312358	52420.2	327444	224246	299669	222442	341822	212921	181577	115359	225686	342914	284074	373726	288119	229096	201993	233953	259067	394241	506399	285781	417653
915.4195++	Pp3c19_4670V3.1.p	GVEIEPYSSLNTSPTR	GVEIEPYSSLNTS[+80]PTR	2	915.419	92.45	119.63	173977	240246	117898	160329	190872	114183	168318	196417	156350	147712	877451	141059	180307	96996.1	210092	187299	133621	99291.7	110966	176614	253636	216945	148950	265051
993.4700++	Pp3c19_4670V3.1.p	GVEIEPYSSLNTSPTRR	GVEIEPYSSLNTS[+80]PTRR	2	993.47	56.32	119.87	267456	480385	68739.6	521458	341935	437777	355714	525823	331861	274619	78058.3	348781	511351	435179	568752	476558	297801	282185	303498	384816	589216	715998	402124	638398
915.4195++	Pp3c19_4670V3.1.p	GVEIEPYSSLNTSPTR	GVEIEPYSSLNTSPT[+80]R	2	915.419	92.45	44.85	156878	211203	60440.7	146032	190217	142118	162944	196457	207856	161114	102163	132419	193591	105463	176067	174876	142243	54210.1	111266	262251	234271	212620	155404	227731
662.6491+++	Pp3c19_4670V3.1.p	GVEIEPYSSLNTSPTRR	GVEIEPYSSLNTSPT[+80]RR	3	662.649	56.32	26.52	180960	313428	39521.2	327877	223803	308216	221776	342827	241466	182248	151482	222112	356078	296061	389554	290217	224241	216016	229807	257479	391854	506527	279460	428553
982.4816++	Pp3c2_7230V3.1.p	GVGTPMVGPLSVVSSEPVR	GVGT[+80]PM[+16]VGPLSVVSSEPVR	2	982.482	121.85	118.73	62258.4	82187.4	35890.9	68497.7	219317	182261	115664	97993.1	89941.9	45725.5	52445.9	18552.8	231342	70734.5	200261	55135.2	79811.2	53649.3	54978.8	212050	48118.5	110031	48225.2	132173
982.4816++	Pp3c2_7230V3.1.p	GVGTPMVGPLSVVSSEPVR	GVGTPM[+16]VGPLS[+80]VVSSEPVR	2	982.482	121.85	119.79	35581.8	135466	17312.5	45037.6	56295.1	126033	29054.8	42242.6	82896.9	56385	88513.6	18619.4	67078.3	38349.6	75240.1	48707.2	33260.8	30218.4	44440.3	40650.3	43685.6	30974.1	67333.5	74392.8
823.0354+++	Pp3c5_14060V3.1.p	GVHSGGHLGVHPGSAPSSPSGVAQK	GVHSGGHLGVHPGS[+80]APSS[+80]PSGVAQK	3	823.035	79.91	94.94	37631.5	56145.3	16167.1	18301.5	268775	201988	142209	26747.8	120648	150906	157372	181653	246807	191020	18509.8	107795	35149.9	195298	68533.7	365073	298317	83149.4	19289.9	8373.5
991.3684++	Pp3c3_25460V3.2.p	GVQEVHDEDSDEETNAAG	GVQEVHDEDS[+80]DEETNAAG	2	991.368	112.23	74.73	47983.3	21264.5	42918.8	9033.41	10446.5	408001	585047	28613.4	27369	32194.1	86417	24929.6	22592.2	9534.2	18090.9	21602.3	23581.5	28900	9704.9	46965	49821.1	28028.9	30402.4	24972.1
964.1217+++	Pp3c9_3890V3.1.p	GVSSATSQNQIVIAPESFAFSNVEAEK	GVSS[+80]ATSQNQIVIAPESFAFSNVEAEK	3	964.122	78.74	115.1	15177.2	47899	22296	10403.4	49451.6	69084.7	87019.4	113855	33339.4	30121.9	9356.96	63047.6	131741	55612.9	111339	59219.1	56271.9	26789.1	55044.9	17952.5	94227	30644.6	104862	73133.2
900.8804++	Pp3c20_23460V3.1.p	GVTEESLSDGEDNQLK	GVTEESLS[+80]DGEDNQLK	2	900.88	85.88	119.92	859141	275703	594430	1.20247e+06	1.52681e+06	1.13053e+06	1.09157e+06	1.45097e+06	835608	746213	790736	1.0948e+06	1.36371e+06	1.06774e+06	1.07914e+06	1.16005e+06	872714	131913	1.02849e+06	1.57102e+06	1.20244e+06	1.35134e+06	138843	131940
876.8831++	Pp3c7_3340V3.1.p	GWANSPGIEEVQGNSK	GWANS[+80]PGIEEVQGNSK	2	876.883	62.13	119.9	38830.9	46101.6	15156.3	139161	37891.7	47679.8	67084.1	32152.8	31073.2	24559.4	55789.4	94115	41672.7	48028.4	42456.1	69329.2	40783.8	22475.6	40102.7	37247.1	37478.6	49698.2	52070.5	78529.6
993.9439++	Pp3c13_2450V3.1.p	GYTALPTEATSVNSPGADR	GYTALPTEATSVNS[+80]PGADR	2	993.944	58.74	23.17	25527.5	91816.4	35436.8	30766.3	120737	51946.4	37293	46408.5	61624.5	74089.6	36721.2	37908	55717.2	34804.7	45037.4	39152.8	24981.7	37502.3	52321.3	47978.5	123964	25397.7	38014.3	30386.7
1157.5197++	Pp3c18_7120V3.1.p	HADFPGSNNGTGLFQTICGLK	HADFPGSNNGTGLFQT[+80]IC[+57]GLK	2	1157.52	47.79	80.06	50950.1	42175.8	84926.6	136059	40570.8	17945	26681.9	237323	69122.7	76451.2	212859	177508	24650.7	24092.8	21916.5	171162	140812	76031.3	37068.8	143083	36811.1	12563	364326	184594
873.7230+++	Pp3c26_10570V3.1.p	HADHVLKEEYLEEQPTCSTPR	HADHVLKEEYLEEQPT[+80]C[+57]STPR	3	873.723	95.21	119.9	16054.8	17787.1	146140	87051.1	21859.5	87341.7	843032	65224.9	20639.8	24846.9	18248.5	32031.2	161927	319440	148282	704497	8986.24	25983.5	16499.1	29399.9	61632.5	108150	170009	115120
873.7230+++	Pp3c26_10570V3.1.p	HADHVLKEEYLEEQPTCSTPR	HADHVLKEEYLEEQPTC[+57]S[+80]TPR	3	873.723	95.21	119.9	158048	133857	123247	391642	257794	297881	711094	106784	47263	53486	207276	404695	750047	644198	409252	1.03613e+06	639437	229346	321086	704145	251062	514500	453675	360946
873.7230+++	Pp3c26_10570V3.1.p	HADHVLKEEYLEEQPTCSTPR	HADHVLKEEYLEEQPTC[+57]ST[+80]PR	3	873.723	95.21	119.9	170444	74203.1	63256.4	285183	257794	282151	301923	189064	122228	37772.7	154770	396542	501504	646862	411196	157035	623234	435567	94491.3	713459	285170	528117	447855	360050
784.8512++	Pp3c7_6500V3.1.p	HADVSALQSATSSSK	HADVSALQS[+80]ATSSSK	2	784.851	73.52	83.95	46958.4	103750	148052	41994.6	36283.2	14804	9318.64	20508.7	18964.3	138745	280464	71612.1	26538.7	7929.25	8967.61	17641	70305.6	126770	40103.5	16056.2	97113.5	14132	14498.7	6803.51
784.8512++	Pp3c7_6500V3.1.p	HADVSALQSATSSSK	HADVSALQSAT[+80]SSSK	2	784.851	73.52	84.47	55892.1	25142.1	156979	37550.3	33360	13961.2	8697.36	25261.3	48787.4	132531	278231	72775.7	13006.9	6868.06	7574.31	12541.3	49168.8	119762	48219.6	21298.8	43843.5	13814.9	7122.58	6195.94
784.8512++	Pp3c7_6500V3.1.p	HADVSALQSATSSSK	HADVSALQSATS[+80]SSK	2	784.851	73.52	85.22	59293.2	112450	147144	49591.2	27044	12589.3	10692	19152.8	40219.7	136608	274459	78806.2	26874.1	7187.29	7879.4	11168.7	86823.2	117146	30193.2	11155.6	96792	17734.2	9563.49	6109
920.0775+++	Pp3c11_25340V3.1.p	HAMAASASPPQESVGYQNDYIAQVK	HAM[+16]AAS[+80]ASPPQESVGYQNDYIAQVK	3	920.077	130.65	119.68	121407	365168	43404.8	215834	198715	108284	123648	155827	155095	165109	31779.1	166028	231728	203054	141822	157082	80821	133883	180358	123828	257637	151509	211764	136805
920.0775+++	Pp3c11_25340V3.1.p	HAMAASASPPQESVGYQNDYIAQVK	HAM[+16]AASAS[+80]PPQESVGYQNDYIAQVK	3	920.077	130.65	119.65	121418	365424	39290.8	215855	198376	99988.8	122698	160970	153403	197077	52480.8	168704	231918	209671	145833	153870	71179.9	133558	180358	123823	252540	157589	211908	138722
1085.7637+++	Pp3c22_12150V3.2.p	HASENDQEPDQDVMSTGPVMSSYSQEFK	HASENDQEPDQDVM[+16]STGPVM[+16]SSYS[+80]QEFK	3	1085.76	58.45	24.98	9246.71	22333.5	17164.2	26701.4	63214.2	59503	27308.2	55040.5	27397.9	17645.4	23911.5	25969.4	64986.2	41150.8	56749	49346.4	19027.6	14575.4	43098.6	54745.9	48662.7	30543	63574.9	52491.8
773.6677+++	Pp3c20_16700V3.1.p	HDEEVATDAAAAAASPAAQAESR	HDEEVATDAAAAAAS[+80]PAAQAESR	3	773.668	188.82	118.76	355743	385710	200493	418225	422884	317316	393029	386951	321502	397318	409845	327222	390561	448464	423941	436147	450616	364101	486062	348073	644681	452617	381585	494615
730.3325++	Pp3c2_25440V3.1.p	HDEGTPTPVTIGR	HDEGT[+80]PTPVTIGR	2	730.332	33.88	96.13	42177.3	28731.1	17723.3	28503.7	13627.1	19009.2	50356.7	28702.4	47083	16504.1	32719.5	17839	25640.7	14882.3	16270.1	16619.9	49609.7	37388.6	16309.7	52232.2	16273.7	36126.7	22152.9	22283
854.3867+++	Pp3c19_15630V3.1.p	HDENSLWDNPSHQSPPLSPVPK	HDENSLWDNPS[+80]HQSPPLSPVPK	3	854.387	52.95	43.98	14062.8	42332.5	17424.4	81708.5	39687.9	27328.1	39745.6	52066.5	40258.8	28144.9	16301.6	65961.7	38601.3	50917.4	64843.1	61342.3	17945.1	35563.3	46470.2	37670.5	101521	55185.5	33769.1	56983.4
854.3867+++	Pp3c19_15630V3.1.p	HDENSLWDNPSHQSPPLSPVPK	HDENSLWDNPSHQS[+80]PPLSPVPK	3	854.387	52.95	119.79	25799.3	52097.3	56114.4	87369.1	41202.1	31023	43971.6	52233.3	75604.1	34390.3	51317.5	69499.6	37543.3	50927.9	41096.5	65466	23978	52217.2	48605.2	31937.3	100914	45606.9	40232.6	57377.7
684.7826++	Pp3c15_5820V3.2.p	HDIGGDTSFSPR	HDIGGDTSFS[+80]PR	2	684.783	43.68	101.14	75397.8	19455.9	34081.4	27324.6	53008.4	22357.6	60274.7	42824.7	13698.4	78505.4	28811.8	21351	18380.3	21433.6	22598.3	45614.6	27629.3	33930.2	43250	88725.4	15466.4	54586.5	68822.4	55052.5
777.5927++++	Pp3c20_18810V3.1.p	HDNPSAHVPTPTSGSNPEFEDASLIDHR	HDNPSAHVPTPTSGS[+80]NPEFEDASLIDHR	4	777.593	91.07	114.07	19887	35421.3	12844.8	48309.2	62100.6	20236.2	35791.7	38433.6	35303.5	16612	9959.48	46616.7	35893	28560.3	34428.1	22184.5	19628.5	25791.2	63147.3	33327.7	102093	40600.5	30282.6	25342.1
612.7377++	Pp3c3_10250V3.1.p	HFSDEEQPR	HFS[+80]DEEQPR	2	612.738	55.32	57.62	260762	30246.3	94895.7	6194.87	9554.67	196818	187557	19701.5	153221	51106.5	147341	63595.3	79226.2	279978	86562.3	13582.3	93087.6	61019.1	8284.91	185270	32786.8	74614.3	16412.8	29263.5
905.3412+++	Pp3c13_6860V3.2.p	HGFMGMGGGSSSSSSSDEEREGAAER	HGFM[+16]GM[+16]GGGS[+80]SSSSSSDEEREGAAER	3	905.341	68.53	70.8	12722.1	13014.9	11124.3	193597	10689.1	9722.34	7789.3	11128.8	432801	26371	34561.8	8741.59	51200.5	6250.63	31600.7	7227.96	162916	174552	12332.7	6325.08	166132	21071.1	10554.8	7512.18
905.3412+++	Pp3c13_6860V3.2.p	HGFMGMGGGSSSSSSSDEEREGAAER	HGFM[+16]GM[+16]GGGSSSSSS[+80]SDEEREGAAER	3	905.341	68.53	69.79	29350.6	12838.8	8224.17	44032.8	87223.6	9202.16	7012.56	21328.9	428233	33542	24566.3	11526.4	56240.4	6208.54	28514.6	6231.35	163458	35662.4	13649.2	8365.27	106831	9305.88	14007.1	6970.32
700.9139+++	Pp3c13_6860V3.2.p	HGFMGMGGGSSSSSSSDEER	HGFM[+16]GM[+16]GGGSSSSSSS[+80]DEER	3	700.914	67.02	49.8	8899.01	10329.3	15911.5	9530.8	10174.9	13393.4	6043.88	6337.34	11554.4	8860.48	24726.5	8862.27	11520.5	5359.58	5639.71	6842.05	36986	9164.94	11540.9	6439.69	13727.6	9161.83	5778.72	5717.77
905.3412+++	Pp3c13_6860V3.2.p	HGFMGMGGGSSSSSSSDEEREGAAER	HGFM[+16]GM[+16]GGGSSSSSSS[+80]DEEREGAAER	3	905.341	68.53	70.04	32027.4	10175	12431.8	158027	92764.3	9740.21	6980.57	16540.3	38837.9	12821.6	47235.7	11893.9	56469.5	6761.06	59116.6	95755.1	163367	26800.8	13628.7	6403.7	151711	22380	12169.6	8191.53
700.8091++++	Pp3c18_18460V3.1.p	HGGTAYIHQDGSEHVMHLSTINGDK	HGGTAYIHQDGS[+80]EHVM[+16]HLSTINGDK	4	700.809	69.74	105.29	27723	36958.2	50387.1	57592.3	36703.9	36437.3	44573.2	77639.1	53058.5	21921	20066.5	80910.9	94388.1	21110.9	31148	57091.3	36024.2	63280	154055	30462.6	26391.5	31627	37063.3	44498.4
539.2254++	Pp3c21_7560V3.2.p	HGMDLPSPK	HGM[+16]DLPS[+80]PK	2	539.225	61.08	59.02	54209.9	20528.2	60903.9	38268.5	18003.7	12577.4	30160.9	504681	13988.7	61710.2	75038.7	36525.8	22920.9	7171.51	33137.4	264049	85259.2	33430.6	13239.3	23700.8	17551.3	31042.5	1.2293e+06	6263.67
580.9609+++	Pp3c11_21940V3.1.p	HGQQLLSPAVPLESGK	HGQQLLS[+80]PAVPLESGK	3	580.961	27.83	113.05	12574.8	86741.1	11176.8	64905.2	21740.7	40477.6	14223.2	18542.1	184806	33110.7	19986.4	35777.4	62853	31629.9	50044	14437	21356.3	29220.5	36263.4	28489.6	11392	37298.8	32596.5	42033.7
708.8534++	Pp3c12_13780V3.1.p	HGSGLADQLLLGR	HGS[+80]GLADQLLLGR	2	708.853	94.91	73.56	127505	53614.1	78339.1	52133.2	82040.5	62346.1	40924.1	164344	63773.7	29780.4	46058.5	88963.7	66730.4	47163.7	56289.3	153987	24543.3	63227.6	308341	92555.7	99159.7	60145.3	112091	83946.2
496.7499++	Pp3c24_15540V3.1.p	HGSGKIVSK	HGSGKIVS[+80]K	2	496.75	-	8.14	56267.2	16181.9	12057.6	15258.6	14498.1	17365.2	15719.4	45818.1	25072.2	16858.2	16280.7	8863.83	12592	19767.3	20361.5	13658.6	17441.4	26979.9	14368.7	14776.6	16637.9	16916.6	14467.5	19932.6
1054.7676+++	Pp3c19_7660V3.1.p	HGTESDHDPETDVVSTGPVMSSYSQEFK	HGTESDHDPETDVVSTGPVM[+16]SS[+80]YSQEFK	3	1054.77	51.96	31.19	20462.4	36001.7	7003.41	35819.5	62486.4	49528.2	36911.4	51418.7	20823.2	21426.8	13062.6	32050	75104.4	45520.2	59316.3	46969.3	27720.4	20650.2	42781.5	61803.2	62268	48613.2	74095.1	44538.8
1054.7676+++	Pp3c19_7660V3.1.p	HGTESDHDPETDVVSTGPVMSSYSQEFK	HGTESDHDPETDVVSTGPVM[+16]SSYS[+80]QEFK	3	1054.77	51.96	110.54	20444.2	36056.3	7309.17	36531.2	59661.9	58004	37066.3	51506.7	30631.8	19694.3	13954.2	32140.9	72710.4	48058.3	57505.4	48081.3	26516.1	24982.7	39071.4	64287.7	62419.2	51270.3	74465.8	42978.9
496.2102++++	Pp3c6_1500V3.1.p	HHDAEYINDREYSPR	HHDAEYINDREYS[+80]PR	4	496.21	39.25	94.23	40950.5	39910.6	53698	104145	119669	30167.3	29608.1	11318.8	43419.7	51713.9	43338.5	69993.2	19243.8	19830.4	6861.49	82499.4	22258.9	40679.5	28497.1	24081.5	38904.2	8834.36	5494.63	6970.32
894.0294+++	Pp3c10_9270V3.1.p	HHGYNSGYSEEDAFASELGGPYGR	HHGYNS[+80]GYSEEDAFASELGGPYGR	3	894.029	117.29	66.05	13965.6	46453.7	17171.1	71940.1	20771.1	20266.9	20193.5	24190.8	21671.9	38455.7	28790.9	57759.2	17711.4	10469.1	20242	46714.7	25464.4	33519.4	78509.4	17172.9	120067	18200.6	22465.2	24000.6
894.0294+++	Pp3c10_9270V3.1.p	HHGYNSGYSEEDAFASELGGPYGR	HHGYNSGYS[+80]EEDAFASELGGPYGR	3	894.029	117.29	67.26	18274.6	46495.5	16027.9	71078.9	20991.4	18223	28542.4	24241.8	21225.5	39059.5	34861.4	51825.2	24105.4	8874.68	14155.6	47389	24567.9	28196.3	75607	33593.9	66507.6	18631.7	19279.8	69339.1
550.9749++++	Pp3c19_16860V3.1.p	HHTDDEQSQVEDVETHSK	HHT[+80]DDEQSQVEDVETHSK	4	550.975	64.43	85.11	46032.3	79514.8	204118	69781.9	95638.5	42456.1	25638	15139.9	31489.1	77678.7	48357.1	20087	95029.2	34848.6	34781	74502.6	93511.2	39709.3	41353.9	16750.5	35372.3	19504.2	7531.58	6303.1
584.9403+++	Pp3c9_17500V3.1.p	HHVGSAPSGEPSLLER	HHVGS[+80]APSGEPSLLER	3	584.94	91.56	119.92	344228	142699	52995.2	357163	180418	199212	394879	193764	195391	95451.6	73809.3	262382	214322	408255	356330	218989	344810	105968	114573	242314	295987	512828	394173	285768
579.2768++	Pp3c5_15800V3.1.p	HLGPSPSLNR	HLGPSPS[+80]LNR	2	579.277	55.5	91.27	56807.7	111226	78300.3	37360.2	47638.3	44608.3	30333.8	47495.6	113019	104458	94483.1	110745	22658.3	12481	16569.6	13048.5	103599	83594.9	90651.2	53498.5	56384.9	24849.5	16737.1	6165.61
662.9893+++	Pp3c18_7640V3.1.p	HLNPSSVENVPTLSPTSK	HLNPSSVENVPT[+80]LSPTSK	3	662.989	45.5	23.69	53453.7	44668.4	59388.8	59709.1	49661.5	43302.9	59547.3	51002.6	75067.7	42833.8	79406.1	51664.5	55698	73123.5	68709.5	47300.8	53144	57562.2	58967.2	71991.9	74533.1	67162.2	32539.1	58343.1
993.9802++	Pp3c18_7640V3.1.p	HLNPSSVENVPTLSPTSK	HLNPSSVENVPTLS[+80]PTSK	2	993.98	45.5	119.86	164612	117221	57483.5	116358	150798	80073	114703	91916.2	151326	65029.7	70775.8	94422.1	85924	109951	138169	85684.2	100817	58201.7	89304.9	91631.3	152153	115181	73100.8	93084
599.5878+++	Pp3c1_32210V3.2.p	HLSDSASDYLENTHK	HLS[+80]DSASDYLENTHK	3	599.588	44.25	119.86	18796.9	21451.7	51053.4	81730.6	403111	21952.6	16364.3	13627.4	9418.8	16874.4	28679.4	83011.6	22743.6	66079.3	9908.19	17899.7	11604.3	22436.2	55705.9	24408.3	70333.8	21393.4	23808	23448.6
705.8292++	Pp3c4_10940V3.1.p	HLSLETSSESLK	HLS[+80]LETSSESLK	2	705.829	86.22	119.91	115252	261953	152319	276942	196358	175636	297217	170291	280348	118564	153419	278530	163062	67329.9	274713	203264	232920	146322	260065	128289	209598	249173	296488	144924
630.7846++	Pp3c10_13600V3.1.p	HLSLPVDEDR	HLS[+80]LPVDEDR	2	630.785	60.11	119.83	43911.2	93191.7	24059.8	127983	59079.5	76933.1	48179.7	41959	42647.3	42571.4	22135.3	120798	33710.9	60806.6	49589.9	50927.2	42250.5	19933.5	170857	66502.1	163093	37880.1	81129.7	52482.7
811.3827++	Pp3c10_16930V3.4.p	HLSSLSQVGNSDIGK	HLSS[+80]LSQVGNSDIGK	2	811.383	92.91	119.84	109622	79264	21908.1	61149.1	80958.1	74182.2	58437.8	112615	86731.8	78165.7	23166.2	48527.9	122852	100597	212429	242409	97548	43246.4	93234.8	58286.4	127028	40636.7	91320.5	185417
648.3108++	Pp3c25_13340V3.1.p	HLSSTSLPFAR	HLSST[+80]SLPFAR	2	648.311	49.35	24.92	97847.5	65390.9	84374.4	59362.5	80495.1	70295.8	55370.1	131106	79508.6	63139	33928	67083	85062.5	92884.6	180075	184057	73190.9	43038.1	59737.7	82870	47755.1	43921.8	93434.1	66151.6
648.3108++	Pp3c25_13340V3.1.p	HLSSTSLPFAR	HLSSTS[+80]LPFAR	2	648.311	49.35	108.42	90512.6	70796.5	87594	50311.6	74912.9	43945.2	45103	130959	87351.4	64001.7	34171.8	70561.3	91853.3	123835	174720	183296	77398.8	53381.2	62311.5	71929.4	62544.2	65814	143358	66850.2
938.7214+++	Pp3c19_11400V3.1.p	HMSLPTPTDGPANQNSDDQYVQMR	HM[+16]S[+80]LPTPTDGPANQNSDDQYVQM[+16]R	3	938.721	93.23	119.87	18786.2	136685	14896.1	147537	9533.15	7865.97	25857.4	111061	31500.9	87371.2	14988.6	64486.2	16583.4	22344	13451.2	71400	54193.2	21216.9	77173.8	49616.1	247391	25538.7	50070.8	10642
938.7214+++	Pp3c19_11400V3.1.p	HMSLPTPTDGPANQNSDDQYVQMR	HM[+16]SLPT[+80]PTDGPANQNSDDQYVQM[+16]R	3	938.721	93.23	119.58	19217.4	136685	18795.7	146720	9533.15	10359.7	20854.1	76698.4	30356.8	86765.5	13700	88468.5	16766.5	19837.5	14289.2	19821.9	58271.8	31774.2	48354.9	54967.6	247391	25314.8	71980.6	15096.2
840.8229++	Pp3c14_7570V3.2.p	HNQTGAAEEVESAEE	HNQTGAAEEVES[+80]AEE	2	840.823	118.32	90.76	65334.5	1.99045e+06	1.92214e+06	1.21883e+06	1.09024e+06	3.56326e+06	619140	2.87278e+06	724893	1.06628e+06	2.3531e+06	750637	2.9431e+06	1.1531e+06	1.98068e+06	641512	975258	2.53893e+06	773719	6.26286e+06	612941	3.074e+06	579455	3.10416e+06
811.3451++	Pp3c24_11630V3.1.p	HNSSPNPLQYCPK	HNS[+80]SPNPLQYC[+57]PK	2	811.345	79.37	119.89	51502.7	51291.9	43984.4	215816	114375	46783.3	152019	47576.3	83132.9	61223.1	59585.6	204467	36228.4	101334	38439.3	49315.9	203518	84330.6	122016	76475.7	154999	45285.6	37822.9	32813.9
718.3511+++	Pp3c15_10030V3.1.p	HPNLQNQIDTASSVPNPIK	HPNLQNQIDTASS[+80]VPNPIK	3	718.351	73.65	26.86	40830.5	35844.1	13976.6	26003.2	16154.1	17313.6	7804.45	17885	52511.9	57166.8	20285.9	23190.8	21844.7	19604.2	27799	16774.4	25232.9	42949.2	42164.6	30660.5	29977.6	8309.98	17125	12520.4
848.4395++	Pp3c11_15230V3.1.p	HPSVILIDPPASIEK	HPSVILIDPPAS[+80]IEK	2	848.439	27.96	55.73	27887	19894.8	13935.5	14117.3	12384.4	36208.9	8510.48	13114	17743.7	20371.8	21323.8	16013.2	37394.7	33447.1	32492.1	8559.44	14676.8	11766.8	8730.61	11842.3	14097.6	9670.66	28915.5	12064.4
689.2800+++	Pp3c25_5710V3.1.p	HPVFNGGPPMGSPSNGMDR	HPVFNGGPPM[+16]GS[+80]PSNGM[+16]DR	3	689.28	76.77	103.63	178635	209527	103685	183258	177599	160126	121680	210172	159733	172622	183454	193792	217858	143634	168014	123286	167185	141222	191394	219583	216436	253254	194131	215861
683.9484+++	Pp3c25_5710V3.1.p	HPVFNGGPPMGSPSNGMDR	HPVFNGGPPM[+16]GS[+80]PSNGMDR	3	683.948	76.77	119.54	26388.4	23429.9	18779.7	50184.4	16658.6	9910.96	98090.7	32421.6	12525.4	13443.4	12317.3	32742.6	35783.8	68703.4	45315.8	48315.4	11286.6	27186.8	49454.7	14735.9	10405.4	107746	30648.2	65393.4
690.7843++	Pp3c27_1990V3.1.p	HQETAMDISPR	HQETAM[+16]DIS[+80]PR	2	690.784	57.68	57.26	42654	29082.4	17401.5	17340.4	14196.9	9406.66	7797.72	13052.8	57288.9	33335.3	64364	14113.8	15667.3	6099.79	6362.37	11764.8	45304.5	62821.2	17693.2	8704.35	29677.5	25138.7	7384.5	7231.14
767.6483+++	Pp3c22_13770V3.1.p	HQHSSSLDGSTSLDFEGSDSK	HQHS[+80]SSLDGSTSLDFEGSDSK	3	767.648	85.68	119.91	26816.6	55252.3	113908	136370	186940	79035.6	78516.3	117584	25640.9	46985.4	66209.9	127549	173727	163266	82493.5	63322.3	87930.3	68614.8	114156	95479.6	198390	71886.7	96159.1	138609
608.0118++++	Pp3c22_13770V3.1.p	HQHSSSLDGSTSLDFEGSDSKK	HQHSS[+80]SLDGSTSLDFEGSDSKK	4	608.012	69.43	110.48	809906	27592.9	40173.8	33901.4	69689.7	34689.1	16976	61018.3	29455.4	38308.3	37894.9	11916.7	62665.1	42575.1	46346.4	9620.37	36643.6	32485.1	11084.6	7254.25	68793.1	69241	63727	141798
760.3323+++	Pp3c19_15730V3.3.p	HQHSSSLDGSTSVDIEGLDSK	HQHSS[+80]SLDGSTSVDIEGLDSK	3	760.332	52.73	119.87	35739.7	60295.5	44824.1	20867.8	60702.8	18008.5	33673.7	38468.8	36948.5	38356.8	76080.1	35920.8	32447.8	20123.4	28856.3	26773.7	18409.4	31516.4	53734.5	59116.1	89359.2	33289.3	18252.3	19709.1
767.6483+++	Pp3c22_13770V3.1.p	HQHSSSLDGSTSLDFEGSDSK	HQHSSS[+80]LDGSTSLDFEGSDSK	3	767.648	85.68	119.79	25155.5	60509.3	111560	135920	191209	79670	93613.8	117584	31927	36408.6	65617.8	128020	119644	162778	80744.5	84965.4	87915.5	54489.8	116839	92313.3	200449	50629.9	93734.3	132103
810.3466+++	Pp3c22_13770V3.1.p	HQHSSSLDGSTSLDFEGSDSKK	HQHSSS[+80]LDGSTSLDFEGSDSKK	3	810.347	69.43	110.96	893078	49542	43902.3	62122.4	120195	64171.7	91003.6	173925	38686.8	54045	35080.8	93445.8	97320.6	77366.6	70017	249437	54869.2	48999.2	51365.3	199659	119551	45445.2	105986	269191
760.3323+++	Pp3c19_15730V3.3.p	HQHSSSLDGSTSVDIEGLDSK	HQHSSS[+80]LDGSTSVDIEGLDSK	3	760.332	52.73	119.8	25208.7	45359.7	49458.4	16447.8	56158.6	15924.8	35300.7	38501.2	30742.1	39584.3	69476.7	37757.6	41193.6	30305.6	41890.9	26739.2	22960.9	31552.8	49912.6	53795.9	90602.3	27320.1	23441.3	30403.9
1005.8379+++	Pp3c4_7070V3.1.p	HRFGGLYVLTITTPVNEEAEVIGLVK	HRFGGLYVLT[+80]IT[+80]TPVNEEAEVIGLVK	3	1005.84	32.98	19.52	15493	14704.5	11701.6	14763.4	12343.6	12325.2	7646.75	21038.8	10997.6	9315.18	16768.3	12210.5	17404.7	8409.86	8876.22	11823.1	13053.8	11826.5	16442.8	27147.5	14997	13783.8	6880.8	8515.03
511.9592++++	Pp3c7_4820V3.1.p	HRSSSRGSSATVNFGVR	HRSSS[+80]RGS[+80]S[+80]ATVNFGVR	4	511.959	31.24	62.83	9960.31	7860.79	11035.3	7294.7	8341.62	7724.01	7256.13	12274.3	13645.8	12393.9	17809.7	8927.3	7816.56	8860.65	7004.89	7775.67	13224.9	10916	6432.92	7235.3	7513.22	8758.71	12256.3	8258.25
614.2669+++	Pp3c17_19120V3.2.p	HSNSFSATSPPGLSESR	HS[+80]NSFSATSPPGLSESR	3	614.267	46.37	118.8	27071.6	14112.9	17536.2	9933.86	17517.7	19418.2	69631.5	51671.7	54243.4	17061.3	24921.5	14234.5	14992.6	15338.3	15863.8	55995.2	121177	22490.1	16265.6	8599.22	18357	58730.8	68885.9	90219
500.2085+++	Pp3c18_16140V3.1.p	HSPEYAPYQGGGR	HS[+80]PEYAPYQGGGR	3	500.209	67.04	83.82	464229	356138	469173	41584.4	59987.6	109607	119458	156481	461714	364578	618952	106261	76051.2	11000.6	37594.3	54250.6	324893	304375	50138.5	202396	68282.6	50910.7	120444	50587.2
485.7051++	Pp3c7_23020V3.1.p	HSYSATPK	HS[+80]YSATPK	2	485.705	37.21	40.29	10204.8	7848.73	7802.04	6722.28	6167.04	7075.77	5716.13	7112.13	22558.1	19462.4	14337.3	9824.5	9371.94	7729.29	9334.56	12140.1	8441.93	11471	7035.29	6161.22	9957.38	10159.8	9334.81	11633.8
964.7048++++	Pp3c9_3890V3.1.p	HSAEAVPSSPSALPDQSPALGGVNSFSFGGPPQTPQTR	HSAEAVPSSPSALPDQSPALGGVNS[+80]FSFGGPPQTPQTR	4	964.705	105.78	92.51	42081.6	64394.9	11644.6	68574.1	69647.5	21195.1	37254.8	51199	48055.8	48238.1	22002.9	64393	55647.2	26844.9	33494.5	57899.6	33588.4	35540	47959.4	94077.8	58198.5	28917.1	64134	14052.9
989.9175++	Pp3c16_13830V3.1.p	HSESEEDTEAVPDAGVVK	HSES[+80]EEDTEAVPDAGVVK	2	989.918	111.68	113.38	56800.1	81281.5	85513	249442	457652	237729	451920	257450	22490.2	44807.1	194094	191570	211008	332713	294768	413896	102670	147750	471457	463837	252758	294362	393147	253885
989.9175++	Pp3c16_13830V3.1.p	HSESEEDTEAVPDAGVVK	HSESEEDT[+80]EAVPDAGVVK	2	989.918	111.68	113.61	16249.1	62398.2	44338.1	155255	354714	160094	433382	25635.7	19692.6	48978.5	28432.2	183241	187401	184112	167686	199105	67194.9	33091.1	218684	305395	150278	146018	235280	159362
753.8531++	Pp3c4_24010V3.1.p	HSISAVQFPDTPK	HSISAVQFPDT[+80]PK	2	753.853	38.01	105.72	40914	39801.3	44659.8	60236.5	101900	55952	31726.2	39837.6	96014.1	33369.5	120095	59164.2	100857	125089	125894	43840.9	83572.1	19649.4	42158.6	47645.1	91290.4	47024.6	23798	50617.6
960.4466++	Pp3c2_6340V3.1.p	HSLQESLSPTQEVSAAR	HSLQES[+80]LSPTQEVSAAR	2	960.447	103.62	119.9	129603	112137	29207.5	146175	176882	130556	159413	73568.7	116097	104071	30027.3	93835.2	137672	150310	105630	154825	107941	69037.3	176334	134690	158795	147514	136280	144292
960.4466++	Pp3c2_6340V3.1.p	HSLQESLSPTQEVSAAR	HSLQESLS[+80]PTQEVSAAR	2	960.447	103.62	119.9	107468	120567	48023.2	132356	188348	119851	171128	93089.5	102798	107547	20623.8	103108	137302	170638	123805	157345	101478	69534	176798	139947	167338	169466	129653	138999
775.3414++	Pp3c24_11700V3.1.p	HSNSDGGLGGTALQR	HSNS[+80]DGGLGGTALQR	2	775.341	23.33	93.05	71172.4	142383	1.09611e+06	50467.4	223320	257682	85344.2	169136	338678	1.17304e+06	3.01501e+06	464513	16487.6	35529.1	265227	190686	433957	1.14584e+06	779127	52782.5	51777.7	1.18673e+06	21542.4	39476
614.2669+++	Pp3c17_19120V3.2.p	HSNSFSATSPPGLSESR	HSNS[+80]FSATSPPGLSESR	3	614.267	46.37	119.86	72548	57634.8	75648.8	125606	96659.4	84042.9	76532.9	59456.6	102820	121255	86500.6	122971	87725.7	60389.2	49466.2	61902	101816	40959.2	137715	43864	138589	59120.4	71252.3	89410.3
614.2669+++	Pp3c17_19120V3.2.p	HSNSFSATSPPGLSESR	HSNSFSAT[+80]SPPGLSESR	3	614.267	46.37	119.86	79439.6	55839.1	83911.2	122307	95803.2	107979	70211.8	39479.9	60884.4	119740	80545	121210	87696	72886.7	34297.3	58951.9	115621	33714.6	138118	42423.4	139854	67325.9	70271.1	91338.1
641.7642++	Pp3c15_5020V3.1.p	HSNYDGGLSPR	HSNYDGGLS[+80]PR	2	641.764	66.45	75.97	86094.3	30940.8	112285	17366.1	11962.2	142349	17375.1	19001.8	173488	111019	63051	16767	30521.5	64886.6	35152.1	15316.3	189584	176138	7817.92	12956.2	17790.5	17251.3	28094.5	72026.2
704.9793+++	Pp3c14_7280V3.1.p	HSSLPSLSEDNSYSGPLSR	HSSLPSLSEDNSYS[+80]GPLSR	3	704.979	78.1	119.88	73005	106832	9791.76	58539.9	72305	38735.4	50975.7	70838.4	51352.5	33500.7	34607.1	73750.5	66465	73025.3	48133.3	74090.8	53861.9	47115.6	79521.7	53618.8	114034	113192	63250.5	55088.9
876.8811++	Pp3c7_13740V3.1.p	HSTLDGLSNSSASGSPR	HSTLDGLSNSSASGS[+80]PR	2	876.881	84.42	94.03	149045	102474	114941	41806.7	86734.7	94541.8	78387.2	54832	174320	58956.8	26756.9	50498.6	82454.8	6424.28	41069.8	35212.1	135776	129151	47922.2	12388.8	98594.1	22857.7	6099.07	6352.63
695.9845+++	Pp3c16_2340V3.1.p	HSVYAADATEFPRGSLER	HSVYAADATEFPRGS[+80]LER	3	695.985	32.63	119.91	43044.2	62075.9	31329.6	50528.1	92815.5	87923.4	19470.7	16344.7	66669.7	26394.4	114540	40659.9	67169.3	57803.7	63541.2	30819.2	17278.9	53330.2	100179	38047.5	95286.7	67919.7	33194.9	57688.1
839.8171++	Pp3c14_22720V3.1.p	HSYDESYEEQSPK	HSYDESYEEQS[+80]PK	2	839.817	82.56	73.11	37024.1	32009.1	15596.6	17959.2	18518.6	63992	42453.5	13285.4	45823.4	30795.8	37173.9	16814	17432.5	31871.9	172645	9389.62	46469.4	31089.5	5899.76	46144.8	9753.49	8819.85	26134.1	8897.17
486.1737++	Pp3c14_11320V3.1.p	HTCSGSSR	HTC[+57]S[+80]GSSR	2	486.174	33.68	119.66	39227.2	17268.7	10996.5	11290.2	10235.8	14773.3	10190.2	23316.9	9914.5	9169.6	22967.7	12952.6	143266	31240.5	12832.6	19130.3	13862.8	11443.3	6738.67	9787.91	7652.98	16732.1	37734.2	18570.8
1090.5059+++	Pp3c24_4080V3.1.p	HTGQVPVEDNTSPVIEEPESPMVQTTPVR	HTGQVPVEDNTSPVIEEPES[+80]PM[+16]VQTTPVR	3	1090.51	140.05	119.82	858813	1.12701e+06	245886	1.1879e+06	1.55499e+06	843358	865942	873464	826395	499375	84870.6	1.25973e+06	1.12529e+06	772776	948644	698538	420448	477059	1.12424e+06	1.23657e+06	2.1563e+06	519440	926156	879268
1085.1743+++	Pp3c24_4080V3.1.p	HTGQVPVEDNTSPVIEEPESPMVQTTPVR	HTGQVPVEDNTSPVIEEPES[+80]PMVQTTPVR	3	1085.17	140.05	119.71	13057.7	15203.7	26446.6	145235	48464.8	16848	205581	48854.3	18769.1	19516.3	14664.7	78696.5	20735.9	103447	67092.6	128846	13600.5	19395.9	10648	10371.4	23125.2	37024.1	26918.9	79038.1
730.8665++	Pp3c22_8050V3.1.p	HTLSADAAILNVR	HTLS[+80]ADAAILNVR	2	730.866	42.67	50.82	33041.6	40867.2	23802	52624.1	51005.9	52065.6	56370.8	68944.1	52225	32726.1	37532.7	59649.2	47909.6	29730.3	76118.9	103723	59598	13701.4	26172.8	35854.8	65425.7	56406.3	49943.9	78393.1
736.3143++	Pp3c14_10960V3.1.p	HTSGFTTQEEVR	HTS[+80]GFTTQEEVR	2	736.314	52.03	86.6	61768	43060	24276.6	20334.7	13363.7	19383.4	8766.4	10243.7	42592.9	28125.1	43634.5	29008.9	14612.1	28716.4	6886.79	21275.4	618895	23543.4	27483.3	24987	988380	13955.8	8252.87	9894.96
601.6281+++	Pp3c27_1920V3.1.p	HVDFALSSPLGGGRPGR	HVDFALS[+80]SPLGGGRPGR	3	601.628	31.3	33.95	55477.7	28655.6	14948.6	75689.1	41252.6	48666.5	25782.8	19685.7	19850.4	29618.6	13592	19655.3	60783.9	33159.4	54966.3	12027.4	35855.5	25724.2	46800.3	49048.8	29732.6	17179.8	55500.6	48645.2
601.6281+++	Pp3c27_1920V3.1.p	HVDFALSSPLGGGRPGR	HVDFALSS[+80]PLGGGRPGR	3	601.628	31.3	34.75	55353.2	28532.6	7989.15	72877	41353.5	63290.2	25774.9	47720.8	25702	29595.3	15667.8	20067.5	54602.6	34315.3	59188.4	49497	31327.4	39010	48704	49273.2	29739.2	16785	55523.8	55913.9
707.8707++	Pp3c1_35940V3.1.p	IAFKPTSTITQK	IAFKPT[+80]STITQK	2	707.871	27.5	119.9	89483.2	18799.1	27909.2	51850.2	63327.8	36274.5	18770.8	53843.1	36921.3	30864.1	22250.2	36884.6	54224.1	85052.8	32558.1	82702.9	64202.5	49809.2	45273.1	42567.3	16309.1	61029.3	73521.9	67426.4
516.5908+++	Pp3c20_11020V3.1.p	IAIVSAHSVETGQR	IAIVS[+80]AHSVETGQR	3	516.591	103.63	119.91	63334.9	126448	105118	132518	9024.93	10834.2	14365.8	39314	45884.6	62256.6	116439	118684	10233.5	17767.7	12475.5	15080.9	37614	79317.8	196921	30843.3	120663	13286.4	37326.3	16135.5
774.3825++	Pp3c20_11020V3.1.p	IAIVSAHSVETGQR	IAIVSAHS[+80]VETGQR	2	774.383	103.63	119.79	154251	329085	236946	352551	61966.3	28045.9	46688.5	51298.2	102148	178971	236807	344413	50921.7	19376.1	60404.5	33183.1	247017	187866	464106	43140.4	285724	32685.1	75316.1	36836.5
550.7439++	Pp3c16_6580V3.1.p	IASIDAQMR	IAS[+80]IDAQM[+16]R	2	550.744	71.42	85.8	298903	545520	432517	524168	260494	449172	443006	602373	399513	404126	542310	659078	235974	297185	389896	423608	411696	198866	425027	314548	446023	360078	267940	575571
542.7465++	Pp3c16_6580V3.1.p	IASIDAQMR	IAS[+80]IDAQMR	2	542.746	71.42	119.88	211655	70480.6	321943	485254	120636	235282	768435	409912	210679	87358.6	227700	273225	31289.1	384510	420107	866381	99136.6	211789	14285.1	186104	34356.2	462525	61391.9	418713
1086.4750++	Pp3c11_3750V3.1.p	IATEGPCSTSQPSAFQPSAR	IATEGPC[+57]STS[+80]QPSAFQPSAR	2	1086.47	76.35	119.87	26485.6	41746.6	16374.7	64286.3	66741.3	72083.6	72226	39925.7	35476.7	43836.6	14518.4	67412.9	47676.7	98357.2	37294.8	63456.9	40543.7	32623.5	25901.3	53549.7	52806.2	35382.6	63209.2	74857.8
801.8961++	Pp3c15_13490V3.1.p	ICGAIIETYLLEK	IC[+57]GAIIET[+80]YLLEK	2	801.896	34.92	119.9	46648.7	21705.8	18606.3	187683	23020.6	103999	115844	17277	20534.6	38067.5	29689.4	33933.7	107382	16894.2	104495	14442.3	21385.8	25725.6	11197.1	19541.8	15942.4	38866.7	173745	23739.8
588.2470++	Pp3c20_23570V3.1.p	IDDVISPSSY	IDDVISPSS[+80]Y	-	-	41.61	-	29176	19402.8	52817.2	36241.8	57095.6	61474.5	66644.1	45268.6	22846.7	15609.1	42516.5	47847.7	38829.3	62932.5	55385.2	81483.5	22864.8	31799	46837.6	27887.2	39903	84545.3	87815.8	39668.1
1165.4179++	Pp3c22_17820V3.1.p	IDHERDESEAADDVEMEED	IDHERDES[+80]EAADDVEM[+16]EED	2	1165.42	61.52	114.58	203434	19558.8	108892	111456	262903	217483	96765.1	95153.4	25634.1	274967	36533.1	61938.8	299441	105866	70026.9	110908	90990.4	138389	70893	89858.2	134615	104105	114293	121322
1157.4205++	Pp3c22_17820V3.1.p	IDHERDESEAADDVEMEED	IDHERDES[+80]EAADDVEMEED	2	1157.42	61.52	119.78	7637.3	10228	9940.08	12412.9	9352.12	14478.4	24627.8	11493	9284.7	9282.83	24357.3	13040.3	11281.9	9395.63	11388.7	9241.09	9428.33	9810.3	12763.2	13048	15323.3	10100.7	16295.9	8879.98
684.3138++	Pp3c12_3550V3.2.p	IDIDQGSLSSPR	IDIDQGS[+80]LSSPR	2	684.314	110.02	119.83	87170.8	679314	410306	202096	726702	358114	487833	73341.6	78248.9	343464	1.50901e+06	299418	1.19664e+06	105298	420454	103647	304494	72148.9	61336.4	1.06882e+06	97000	425799	43495.5	41060.2
684.3138++	Pp3c12_3550V3.2.p	IDIDQGSLSSPR	IDIDQGSLS[+80]SPR	2	684.314	110.02	119.84	42719.3	23259.5	52431.6	138907	457745	367704	499181	323213	157572	111711	22215.4	287499	383035	466224	443283	118446	329778	103116	100606	157551	49037.6	309612	484785	526469
770.0178+++	Pp3c12_3550V3.2.p	IDIDQGSLSSPRGPSQNMGPR	IDIDQGSLS[+80]SPRGPSQNM[+16]GPR	3	770.018	37.88	9.51	15289.6	24349.5	15030.8	60715.3	70254.4	113639	66957.2	38933.1	22882.3	19083.2	24754.3	22233.3	110114	79531.1	53393	106511	25332.6	20443.4	55474.7	33803.2	60421.5	121077	92223.2	77135.5
684.3138++	Pp3c12_3550V3.2.p	IDIDQGSLSSPR	IDIDQGSLSS[+80]PR	2	684.314	110.02	119.88	153846	82378	232616	244710	466837	393812	496169	330496	137301	174403	32987.6	289977	382979	427205	449424	289477	328909	127409	110780	648961	260009	438248	521798	542499
770.0178+++	Pp3c12_3550V3.2.p	IDIDQGSLSSPRGPSQNMGPR	IDIDQGSLSS[+80]PRGPSQNM[+16]GPR	3	770.018	37.88	119.9	27296.3	26882.3	22784.3	86607.3	69962	138849	50164.2	62380.6	40253.7	83561.1	19892.4	27081.3	136401	82639.2	76481.6	94061.6	19584.2	25096.3	50562.1	41924.2	96390	111037	93010.9	76218.5
521.2468++	Pp3c13_4250V3.1.p	IDISDSALK	IDISDS[+80]ALK	2	521.247	56.48	119.95	91453.9	272749	245275	261244	347236	397013	312244	501437	176057	179165	65349.6	214724	283147	450473	641153	511580	159046	126593	270112	341677	228056	322275	271236	512562
777.8018++	Pp3c14_4330V3.1.p	IDSQGQMCGSTFK	IDS[+80]QGQM[+16]C[+57]GSTFK	2	777.802	142.03	83.09	887768	1.00412e+06	1.14779e+06	1.41366e+06	674858	511489	739329	965933	1.20764e+06	1.24437e+06	1.44456e+06	1.36975e+06	580842	843910	792299	660114	1.43528e+06	801116	826603	1.28434e+06	712265	1.20661e+06	1.05056e+06	1.09419e+06
769.8044++	Pp3c14_4330V3.1.p	IDSQGQMCGSTFK	IDS[+80]QGQMC[+57]GSTFK	2	769.804	142.03	113.21	149254	100121	177524	255236	85684.9	41344.3	599465	147213	130214	117387	1.05818e+06	188816	42573.6	350175	200637	514821	54805.2	313462	78882.1	79400.6	25867	360975	81825.9	346042
825.3936++	Pp3c20_16460V3.1.p	IDSTLAKATSILEK	IDS[+80]T[+80]LAKATSILEK	2	825.394	39.7	62.26	562732	487765	342486	399729	784564	566679	442488	816368	412148	368212	328547	309542	885232	696786	536008	605512	515607	506885	287839	412543	535553	376645	968091	497576
532.2446++	Pp3c15_18060V3.1.p	IDTSHVPSK	IDTS[+80]HVPSK	2	532.245	24.36	25.23	34567.5	26120.3	39571.4	43967	31285.6	49465.6	26974.3	41340.9	39686.7	25078.8	44508.7	22285	54460.8	56635.5	28980	90065.8	36409.6	24656.4	27906.9	17968.6	30917.3	51760.5	18305.7	23671
605.7894++	Pp3c8_11180V3.1.p	IEISLSESPR	IEISLS[+80]ESPR	2	605.789	77.32	119.83	38191.7	108459	18442	90474.9	57134.9	55091.4	120190	120385	71565.6	54530.2	50958.8	54365.5	84564.1	73221.8	90447	105344	54784.3	64021.5	109628	164981	80608.6	98793.6	60439.9	108196
605.7894++	Pp3c8_11180V3.1.p	IEISLSESPR	IEISLSES[+80]PR	2	605.789	77.32	109.81	44483.6	47494.7	14478.6	42158.3	59319.1	45586.1	112980	111865	42034.4	65980.4	77055.3	78781.9	94810.7	89630.8	92266.3	105245	61813.4	33426.2	101691	100086	80217.3	124945	69596.1	102095
947.9559++	Pp3c23_12970V3.2.p	IEQLVEPSPTTSTPTSK	IEQLVEPSPTTST[+80]PTSK	2	947.956	36.04	103.39	57815.8	20732.3	12851.6	36922.9	50169.8	39108.7	58267.2	21870.2	23513.8	16044.1	13766.2	34749.4	45030.8	46741	48924.9	19768.2	49562.9	39818.6	24689	21427.6	31285.6	17109.3	20408.1	60324.6
861.9449++	Pp3c2_28820V3.1.p	IFLSSPSALASPSPLR	IFLS[+80]SPSALASPSPLR	-	-	108.45	-	34807.4	56581.8	8753.55	32590.7	115691	102163	93937.1	142657	54143.3	39767.7	10123.2	52088.4	105876	77191.2	104963	121568	30747.4	43673.2	48246.2	81084.6	83316.7	110536	113272	95766
796.3226++	Pp3c13_8320V3.1.p	IGAATGTPGSIEMMSG	IGAATGTPGSIEM[+16]M[+16]S[+80]G	2	796.323	65.13	115.68	303021	279041	223552	206095	238583	246060	121471	250906	273698	295017	188678	248720	323115	230089	216044	136919	390894	337876	542119	191276	294110	300625	246597	255321
669.3003+++	Pp3c2_27310V3.1.p	IGDHSQELADVDLSSSPR	IGDHSQELADVDLSSS[+80]PR	3	669.3	60.16	23.78	18379.3	30218.2	23487.1	29554.9	39843.7	36173.2	43766.2	29377.1	12783.4	13049.8	20512.3	24792.4	32790.9	31242.2	34457.6	32086.4	18876.1	22662	55518	49738.3	72662	20103.2	42098.3	26512.8
633.2943++	Pp3c3_15290V3.1.p	IGEGTYGVVYK	IGEGT[+80]YGVVYK	2	633.294	27.11	16.46	50490	39811	92771.4	59258.8	24247	81547.2	28241.5	51256.5	62717.8	68300.7	176161	113254	65055.2	323657	71043.4	340925	86072	39962.8	71379	58402	57167.5	48741.7	90154	85805.3
793.3415++++	Pp3c21_9690V3.1.p	IGSRDLHQMCGDEQEEEGPLKPYEEK	IGS[+80]RDLHQM[+16]C[+57]GDEQEEEGPLKPYEEK	4	793.342	103.87	119.89	151793	356308	29317.1	706009	401044	211050	376480	279657	131263	201613	30030.8	435599	403869	377841	293123	266789	201340	144372	261785	241708	452916	326561	466781	588379
789.3428++++	Pp3c21_9690V3.1.p	IGSRDLHQMCGDEQEEEGPLKPYEEK	IGS[+80]RDLHQMC[+57]GDEQEEEGPLKPYEEK	4	789.343	103.87	119.83	26736.1	37082.8	10757	216469	117267	34395.3	253426	65493.7	27355.5	45290.6	16099.6	72945	33050.6	171359	92342.2	206430	47760	102226	40253.3	29857.3	36663.1	144502	40714.1	78133.3
880.3909+++	Pp3c5_11880V3.1.p	IHSEDEPLPKPMSGTYLDEEGAK	IHSEDEPLPKPM[+16]S[+80]GTYLDEEGAK	3	880.391	76.82	16.46	22402.8	20832.8	18510.5	32495	10120.8	20200.4	19852.9	14986	18821.7	19942.3	66147.2	38346	21527.5	24820.7	27013.1	38110.5	17143.4	22287.6	41970.7	25442.6	178218	25657.9	48493.2	15623.9
899.9404++	Pp3c6_27110V3.1.p	IHSEIVVDEPVTPAGR	IHSEIVVDEPVT[+80]PAGR	2	899.94	83.94	119.92	173670	246664	32591.4	363804	454918	252256	475000	321059	117911	189753	101692	268887	339196	407286	354741	66930.8	258485	115860	347403	339867	387271	346245	360840	348732
849.4109++	Pp3c1_24111V3.1.p	IIADYVGSPTTDPLR	IIADYVGS[+80]PTTDPLR	2	849.411	59.77	63.9	41510.7	32991.4	36363.2	42449.1	74477.4	67746.5	50397.1	81467.7	58005.3	56451.5	58829.9	51082.3	31569	30360	51182.8	69310.6	53627.9	40960.7	33068.2	25909.6	46182.4	20456.6	46301.1	67870.2
618.6434+++	Pp3c1_24111V3.1.p	IIADYVGSPTTDPLRR	IIADYVGS[+80]PTTDPLRR	3	618.643	39.19	46.64	106687	40289.2	92283.1	185925	54306	69050.9	206289	117697	24449.2	26667.6	8608.16	223620	82990.5	195694	74445.8	122003	82125.2	26391.4	38315.4	90573.3	70269.6	135404	163932	60637
712.8685++	Pp3c14_1540V3.1.p	IIPAGTTFLQAGR	IIPAGT[+80]TFLQAGR	2	712.869	83.54	118.27	514990	291677	554122	281009	351088	113927	186061	130475	168728	337298	144569	435754	165546	220419	120907	154040	420383	205452	401456	245416	156969	71630.8	237453	92527
770.3820++	Pp3c14_1540V3.1.p	IIPAGTTFLQAGRD	IIPAGT[+80]TFLQAGRD	2	770.382	92.39	119.81	6.77314e+06	2.57925e+06	4.45115e+06	5.58002e+06	4.48152e+06	2.10703e+06	3.57121e+06	2.05197e+06	1.73156e+06	3.4278e+06	1.30013e+06	6.02316e+06	3.32422e+06	6.53316e+06	1.83238e+06	3.41966e+06	4.20031e+06	2.91059e+06	5.08813e+06	2.80004e+06	2.04091e+06	1.86743e+06	6.16353e+06	1.64188e+06
712.8685++	Pp3c14_1540V3.1.p	IIPAGTTFLQAGR	IIPAGTT[+80]FLQAGR	2	712.869	83.54	118.06	513597	291676	558811	281009	345036	92117.6	188228	131586	178673	336550	137426	433654	166269	220926	120972	154040	434010	188769	400801	246230	155421	56986.6	250214	92172.2
775.3386+++	Pp3c11_14450V3.1.p	IISPERHDAFAMGDATPDER	IIS[+80]PERHDAFAM[+16]GDATPDER	3	775.339	38.58	119.87	36928.5	103253	562469	91342.5	204949	328972	136309	133853	184231	704325	1.88587e+06	411753	268984	95075.4	70448.7	200808	230964	844679	595950	98208.4	139067	149324	52948.9	65016.3
1002.8099+++	Pp3c12_1320V3.1.p	IISSDSAASGTPVRVDSSSSISSLDATTSK	IISSDSAASGTPVRVDS[+80]SSSISSLDATTSK	3	1002.81	147.03	37.65	29507	42912.9	22437.5	45617.1	45184	42988.2	30113.8	71908.8	39406.6	35598.1	16301.6	38338.2	71920.8	50140.3	33684.3	40715.7	20866.1	30556.3	38618.8	63610.4	57460.2	50066.1	42920.3	59801.9
1002.8099+++	Pp3c12_1320V3.1.p	IISSDSAASGTPVRVDSSSSISSLDATTSK	IISSDSAASGTPVRVDSSS[+80]SISSLDATTSK	3	1002.81	147.03	39.25	21435.7	43022.2	22788.8	49217.5	41370.5	43094.4	28083.8	74277.7	39593.3	39530.4	16151.9	38510.6	69143.5	52431.1	33338.4	39750.9	10401.2	29267.1	37490.9	63715.6	51824.6	43296.9	44194.7	59772.6
541.2863++	Pp3c14_26140V3.1.p	IKSQVAEVK	IKS[+80]QVAEVK	2	541.286	63.74	58.95	222188	56475.7	121700	26382	36166	121759	82901.7	36067.5	266154	145537	144416	54184.5	73002.7	42571.6	84346.5	57408.2	147588	231383	14641.8	37142.9	15522.3	39425.3	33128.4	7331.22
970.9302++	Pp3c3_37250V3.1.p	IKTPTGTGGAGTVGEKVK	IKTPT[+80]GT[+80]GGAGT[+80]VGEKVK	2	970.93	20.04	62.02	36445.7	29128.2	31427.7	59996.3	51215.1	78604.8	61039.1	51516	35125.3	57355.5	207095	64357.7	44288	40672	30953.9	72547.1	84846.7	49828.1	40225.9	63698.5	54188.2	83163.9	52171.2	103495
591.7996++	Pp3c4_19860V3.1.p	ILAFEGLSPR	ILAFEGLS[+80]PR	2	591.8	62.63	77.36	18147	43020.6	28828.8	37218.7	66240.5	82658	90284.6	40352	39965.1	42035.8	18610.7	22234.1	58002.8	29691.7	72983.6	32902.6	20585.4	30068.3	87458.3	18500.9	49555.5	81178.3	71134.4	67739.8
872.3973+++	Pp3c21_2050V3.3.p	ILDGVAEGSAGLDGDFHPAHSGSPTK	ILDGVAEGSAGLDGDFHPAHSGS[+80]PTK	3	872.397	72.28	119.12	32766.8	39716.9	11614.9	262442	56872.3	29208.3	132653	48841.3	18074.8	34643.7	13511.9	39226.8	45256	44008.2	54139.6	56320.1	30627.9	33504.9	46175.1	28176.1	56753.2	37227.3	64879.5	61524.6
588.2708++	Pp3c25_13780V3.1.p	ILEASSSFKGG	ILEASSS[+80]FKGG	2	588.271	58.06	110.02	53063.5	49161	29212.1	48237.7	48538.3	47241	75927.3	60306.5	32027.2	63029.4	38121.3	30286.1	47594.3	71553.7	63632.6	53782.5	66278.7	40446.4	51465.7	25679.4	39792.1	73673.3	64244.8	39361.8
621.8081++	Pp3c5_26670V3.1.p	ILESSKDKSR	ILESSKDKS[+80]R	2	621.808	41.99	119.87	106848	84868.2	96467.9	118091	59514.3	66985.1	34539.1	58321.3	115827	61366.9	25694.7	29399.9	52190.5	86673.5	42121.5	51854.2	63628.6	70013.3	70402.4	67157.6	135178	33523.5	43745.4	27929.1
905.9024++	Pp3c21_370V3.1.p	ILSGLGQAADGHMAMAR	ILS[+80]GLGQAADGHM[+16]AM[+16]AR	2	905.902	100.29	119.82	90303.1	506046	23404.9	448136	275475	376752	96520.4	279243	146704	291525	52512.1	401474	357804	242834	236253	114497	84371.3	276621	446935	215119	586221	292456	350896	246315
536.2779++	Pp3c12_3160V3.2.p	ILVPTSSFK	ILVPTSS[+80]FK	2	536.278	46.67	119.68	121860	129831	28890.4	131512	110605	121456	132878	118672	89327.4	61176.4	47221.8	95415.7	138817	137106	203095	137717	117491	68569.6	101309	94922.7	143236	154800	132650	108939
1069.1416+++	Pp3c9_4400V3.1.p	IMNLGDAQGTSGVAAALEGSDDEGVDPHLNR	IM[+16]NLGDAQGTSGVAAALEGS[+80]DDEGVDPHLNR	3	1069.14	27.46	69.61	12330.4	18046	11859.1	24364.5	18883.6	45860.1	59517.6	29111.1	25892.1	23750.6	66025.3	13162.6	46602.4	20342.6	15945.4	11214.4	15416.9	19209.5	120047	24340.1	63985.4	31230.1	55662.8	22641.9
973.9031++	Pp3c6_23000V3.1.p	INGSYEVAGSGSGGGGGGGGGGR	INGS[+80]YEVAGSGSGGGGGGGGGGR	2	973.903	29.76	25.27	15647.9	33388.4	30693	22898.1	32737.5	47424.6	14071.7	22531.9	69837.4	40876.6	63343.6	29941.3	45228.2	74565.4	31738.5	31648.1	39192.7	61105.1	55453.4	58559.2	72650.5	93425.5	33483	53960.7
767.3929++	Pp3c21_10570V3.1.p	INSQASGGLILGAPR	INSQAS[+80]GGLILGAPR	2	767.393	63.36	38.37	51634.8	34902	12018.8	53400.2	34630.2	14269	22285.8	24883.1	33512.6	20172.3	58565.2	291000	34164.2	17129.2	19027.2	23107.5	37692.8	141860	10540.8	17890.9	49664.9	35232.4	13869.1	472868
718.3527++	Pp3c21_880V3.1.p	IPESPPPPHLGSK	IPES[+80]PPPPHLGSK	2	718.353	87.73	103.6	1.57059e+06	215497	905781	850986	556173	784731	511502	276355	780085	696002	146042	675176	737970	388848	263960	394709	1.55559e+06	601009	1.06026e+06	911601	788508	333246	241732	382528
723.3554++	Pp3c21_14960V3.1.p	IPLEEPQLSSPR	IPLEEPQLSS[+80]PR	2	723.355	28.39	26.09	45696.7	73965.2	18414.7	66377.3	79258.3	24786.8	66123.2	41727.3	62081.2	116959	52240.4	88031.3	43707.3	24026.1	55631.3	71552.5	82428.1	55511	108083	86331	86201.5	17925.9	39877	104301
584.6534+++	Pp3c21_7530V3.1.p	IPLSAGQILTALATFR	IPLSAGQILTALAT[+80]FR	3	584.653	34.93	105.61	24060.8	13298.6	13652.6	13764.3	8774.16	19327.8	8611.5	15393.8	21339.2	16574.2	37811.3	9958.49	19151.8	27644.7	15343.6	21670.6	28034.5	13884.9	16674.8	17074.4	14881.9	11177.5	19609.2	20984.9
608.7917++	Pp3c9_2300V3.1.p	IPNFSGVFQK	IPNFS[+80]GVFQK	2	608.792	56.29	119.11	47550.6	44118.6	9394.73	53001.5	147715	101137	127937	104783	44910.1	42553.4	55796.4	39591.1	135628	150042	116415	96543.5	66956	62276.3	83844	101063	44246.3	107308	110435	104023
658.3259++	Pp3c9_2300V3.1.p	IPNFSGVFQKV	IPNFS[+80]GVFQKV	2	658.326	37.66	115.06	15992.5	8451.6	16780.9	19737.3	14803	76723.6	29111.4	103706	19181.6	14284.6	7277.74	13537.1	49147.8	49945.6	56373.6	145917	13509.4	14565.2	8729.85	23539.8	7815.76	67134.2	101177	73874.2
593.3232++	Pp3c23_8670V3.1.p	IPPTRPISPK	IPPTRPIS[+80]PK	2	593.323	28.77	78.72	310269	77740.7	39548.6	19090.5	16034.6	41212.2	37849.2	19669.1	122573	25596.4	51543.9	20979.5	47711.2	53153.8	10831.9	34385.3	59551.2	36266.9	30788.7	35278	14588.4	16477.2	18005.5	25026.7
753.8604++	Pp3c18_14130V3.1.p	IPQNSVANAPMIR	IPQNS[+80]VANAPM[+16]IR	2	753.86	62.82	119.67	86155.1	76386.3	34763.7	68027.4	186104	113190	60508.2	64000.6	203408	39534	23622.4	35784.5	52508.7	104144	28923.7	58095.2	62872.5	46811.1	95821.5	98700	20816.7	91558	172949	62424.3
785.3784++	Pp3c18_15360V3.1.p	IPQNSVTLAPMFR	IPQNS[+80]VTLAPM[+16]FR	2	785.378	29.87	116.43	100793	105316	161499	58415.6	155684	49340.6	77427.5	283083	95058.4	70795.3	82338.6	62267.1	180039	28923.4	188507	126916	53954.3	21871	132017	104810	48144.8	71762.4	184738	148580
825.8672++	Pp3c22_13770V3.1.p	IPSPAHNYSTDVNR	IPS[+80]PAHNYSTDVNR	2	825.867	104.03	104.68	213157	223879	514262	158647	459914	379627	644416	328665	149670	508338	173692	260001	134627	510985	168582	196698	272829	101829	478329	258259	220934	198543	342909	267754
600.2583++	Pp3c26_230V3.1.p	IPSPGGFDSSR	IPS[+80]PGGFDSSR	2	600.258	91.78	119.91	363712	480739	45547.4	159247	680283	862156	516274	261353	473431	462298	123439	223267	440052	346218	604595	351598	555842	248076	499402	1.07953e+06	339966	312962	310339	393281
690.9842+++	Pp3c26_14670V3.1.p	IPSPSALPTTPTQDDADHK	IPS[+80]PSALPTTPTQDDADHK	3	690.984	56.34	119.9	55726.7	120851	17508.8	112672	57134.2	43036.8	94210.4	42837.6	94505	91857.1	78082.7	87652.8	107066	107445	96972	86875.1	95226.7	56152	133929	90884	165190	106408	44510	112652
675.6700+++	Pp3c24_9090V3.1.p	IPSNFAEIPLAPHSPAQR	IPSNFAEIPLAPHS[+80]PAQR	3	675.67	76.74	119.77	47023.7	158126	71945.5	134043	205427	150074	153859	147797	165501	96934.3	33802.6	78459	177292	164348	189485	135543	53760.9	117325	172827	150615	153869	168804	155185	162596
904.4224++	Pp3c2_1120V3.1.p	IPSNGSPGFSIQPGDVR	IPSNGS[+80]PGFSIQPGDVR	2	904.422	41.23	49.55	107256	66534.7	90863.8	37126.5	118398	103138	108450	87521.4	422676	341318	894628	129244	55561	65132.1	112536	32880.1	368373	84152.8	75090.6	141851	74996.8	58824	221788	156150
690.9842+++	Pp3c26_14670V3.1.p	IPSPSALPTTPTQDDADHK	IPSPS[+80]ALPTTPTQDDADHK	3	690.984	56.34	119.65	57931.2	113130	16664.5	113085	62171.8	46173.8	67338.3	28329.8	102231	91077.1	51307.1	89440.9	102693	132652	88023.1	65551.6	100340	44247.2	135676	98332.5	158333	131917	43761.5	64631.2
745.3867++	Pp3c3_36740V3.1.p	IPTPEIPLSSTVR	IPT[+80]PEIPLSSTVR	2	745.387	56.32	118.56	75687.8	83145.6	80173.6	112823	83133.4	139260	105260	266422	62307	51951.2	65102.4	95852.2	130919	124659	139314	244481	59595.6	51264.5	126117	96016.7	142349	147121	167573	105208
760.3794++	Pp3c8_3320V3.1.p	IPTPEISLSNNVR	IPT[+80]PEISLSNNVR	2	760.379	63.07	119.79	140640	75268.2	58736.2	132494	52441.5	91960.8	103108	154815	142504	118260	128054	106742	76556.3	69764.5	165403	114052	97004.9	25696.5	61817.1	113227	80465.6	121587	159383	242012
489.7364++	Pp3c16_7870V3.3.p	IPVTESPR	IPVTES[+80]PR	2	489.736	50.61	71.52	61204.7	8465.26	234096	11843.4	8680.68	11169.7	59952	18662.6	118874	105200	50053.3	9895.02	13303	13068.6	21131.9	11100.4	34929.4	72964.7	6443.57	31052.7	9062.09	21457.7	16694.8	7151.28
687.3085++	Pp3c16_18360V3.1.p	ISDQYLPASGSR	IS[+80]DQYLPASGSR	2	687.308	38.96	119.89	95978.5	79966.5	71886.2	85870.5	102007	88925	225792	70666	82307.9	73129.9	117201	381556	97615.8	104754	121928	157128	71016.1	81533.5	113379	140269	110321	250425	116637	94393.2
651.8137++	Pp3c1_30350V3.1.p	ISLSPGSATHPR	IS[+80]LSPGSATHPR	2	651.814	50.14	107.24	38812.7	24723.3	108600	21480.3	100234	30401.6	15008.4	18714.5	90230.5	121787	88134	101826	76922.3	41824.4	86091.3	18717.2	79465.2	92136	106768	66793.9	60902.4	33233.3	26557.2	69859.7
665.9603+++	Pp3c19_3520V3.1.p	ISSMNVHLVMPSNADER	IS[+80]SM[+16]NVHLVMPSNADER	3	665.96	36.35	27.91	22425.6	13898.3	8575.57	15287.9	30685.4	15771.9	38055.2	15867.4	21724.6	26327.9	16291.2	16102.5	16145.5	18979.7	20497.9	29225.8	11042.8	11325.4	14809.9	16049.6	24466.1	14121.6	17913.8	19954.8
1013.9374++	Pp3c3_6540V3.1.p	ISSTGDLSTMEEGSLFTR	IS[+80]STGDLSTM[+16]EEGSLFTR	2	1013.94	92.07	59.72	21135.1	17045.2	25424.3	16585.7	30753.6	23665	21235.2	15023.1	25837.8	50993.2	52571.3	45990.6	43844.3	19351.6	22414.2	32367.5	20837.8	12860.8	45014.5	54186.2	59188.3	7707.89	37029.1	19911.3
655.1909++	Pp3c24_9860V3.1.p	ISDGSSSSSSR	ISDGSSS[+80]S[+80]S[+80]SR	2	655.191	32.3	119.29	28960.4	13463.4	8112.36	13478.5	15592.4	11524.1	13210.8	18849.8	37133.5	15398.8	13658.2	12060.1	15475.6	15799.6	16344.7	12051.9	24019.9	11683.7	14809.9	14559.7	13758.9	11871.8	14784.8	18280.7
749.3711++	Pp3c27_2160V3.1.p	ISGLNAASAEFLPK	ISGLNAAS[+80]AEFLPK	2	749.371	76.47	119.91	24979.4	30138.6	16084.9	37340.2	129135	31175.9	151813	53645.7	54521.8	45750.7	61226	47903.3	66189.9	70122.4	135182	47239.8	30608.2	30128	61173.6	56126.9	64660.3	43291.8	66555.8	49397.4
618.8105++	Pp3c10_6930V3.1.p	ISLFSPSLHR	ISLFSPS[+80]LHR	2	618.81	41.39	51.71	33594.3	51989.6	32983.9	40554.6	23539.9	58187.6	13980.8	32523.5	102271	53081.6	114575	67332.2	26342.2	11963.6	66161.9	20928.6	48929.9	44758.5	36538.7	33917.8	47959.8	18938.4	18457.8	21563.2
988.1015+++	Pp3c5_17850V3.1.p	ISLPSSKPTSQSTTAPNSPPSSGSMPSR	ISLPSSKPTSQSTT[+80]APNS[+80]PPSSGSM[+16]PSR	3	988.102	86.97	119.83	42256.2	20513.7	72287.8	19350.6	54990	42884	70901	14007.4	232374	24467.7	63639.6	86887.2	49837.8	30721.3	21389.2	104085	38368.9	41237.5	75956.1	22622	266401	48736.6	151388	29675
961.4461+++	Pp3c5_17850V3.1.p	ISLPSSKPTSQSTTAPNSPPSSGSMPSR	ISLPSSKPTSQSTTAPNS[+80]PPSSGSM[+16]PSR	3	961.446	86.97	118.17	127499	193510	119398	214383	118114	188307	114333	185821	139150	168765	123056	141503	212502	220433	149863	100673	162288	154001	190963	149194	293421	173166	185844	139020
956.1145+++	Pp3c5_17850V3.1.p	ISLPSSKPTSQSTTAPNSPPSSGSMPSR	ISLPSSKPTSQSTTAPNS[+80]PPSSGSMPSR	3	956.114	86.97	10.26	49711.1	24679.9	22202.4	59146.6	18591.3	22128.3	84965.9	11049.1	17984.8	23486.4	19007.7	25464	14303.6	56761.8	19285.9	48521.6	12004.5	20009.2	16753.9	19945.3	13877.2	24560.4	13820.7	12849.9
608.5339++++	Pp3c15_9230V3.1.p	ISQGEVAGEASPESHVENKASPK	ISQGEVAGEASPES[+80]HVENKASPK	4	608.534	136.45	96.85	233369	386677	235420	419512	416131	442358	527035	531667	230070	275117	124240	275273	500269	591252	573587	458645	409896	259101	442945	390058	416359	741794	471729	579575
608.5339++++	Pp3c15_9230V3.1.p	ISQGEVAGEASPESHVENKASPK	ISQGEVAGEASPESHVENKAS[+80]PK	4	608.534	136.45	96.84	312277	387150	212330	395920	414191	473605	502938	539909	232576	275762	222232	272875	500457	587586	574395	447939	422279	255048	446337	391509	433863	742234	473012	578624
654.3270++	Pp3c5_20450V3.1.p	ISSASPSVARPR	ISS[+80]ASPSVARPR	2	654.327	74.23	69.56	57480.3	16522.7	99473	18187.2	16187.5	47415.7	7320.11	8840.57	42039.5	79907.3	237709	12190.1	16688.9	7404.79	6113.52	8745.1	24053.2	77192.3	12711.4	39132	15037.2	16526.9	18221	8974
671.2920+++	Pp3c19_3520V3.1.p	ISSMNVHLVMPSNADER	ISS[+80]M[+16]NVHLVM[+16]PSNADER	3	671.292	36.35	118.94	45878.9	24631.7	34131.6	61099	68466.3	73703.8	99195.8	23158.4	21140.6	20839.1	47643.2	51006.3	95685.7	49205.4	62992.9	39176.7	66307	23438.5	66468	52365.7	30988	61093.5	21048.8	74308.9
654.3270++	Pp3c5_20450V3.1.p	ISSASPSVARPR	ISSAS[+80]PSVARPR	2	654.327	74.23	70.69	66725.3	15790.5	93538.1	18350.1	7669.44	30605.1	6517	13566.2	101019	36467.9	208025	13519.9	35444.5	6473.4	7481.51	14291.8	63168	56953.2	11404.8	9260.34	7244.38	32025	16790.5	9851.49
1027.9134++	Pp3c17_17430V3.1.p	ISSNGVSPAVSMNMDDYR	ISSNGVS[+80]PAVSM[+16]NM[+16]DDYR	2	1027.91	84.59	118.95	22683.7	89997.3	34029	98244.5	30348.5	26864.5	16812.7	44739.4	22177.8	42307.2	28226.7	67706	13565.6	11965.3	9535.61	27805.5	15389.8	15560.2	79768.1	29663.2	128685	15665.7	13842.9	20838.4
666.3263++	Pp3c1_19400V3.1.p	ISSVTSSISDKK	ISSVT[+80]SSISDKK	2	666.326	51.06	90.28	20351.6	43629.1	88073.2	15736	38648.4	42516.7	14383.2	7283.58	40535.5	70554.4	844646	29289.4	23281.3	30412.6	6512.81	19007	338707	62429.3	21504.4	13963	37578.1	9546.3	6766.97	5376.07
834.3980++	Pp3c9_20060V3.1.p	ISTSINPETSVQSPK	ISTSINPETSVQS[+80]PK	2	834.398	75.25	119.88	129091	199270	42969	259161	279917	80144.5	137567	128770	176748	237155	188623	178457	83761.1	51938.2	89900.1	107527	112069	157311	69683.7	109913	88607	108408	174915	147775
779.3760++	Pp3c20_18740V3.1.p	ISVVEDVEKTPVY	ISVVEDVEKT[+80]PVY	2	779.376	64.48	119.7	31667.6	68415.6	23788.3	113259	51396.2	98722.1	77318	219410	78731.1	59098.8	52045.4	78198.1	112092	71550.2	113527	122022	52397.7	58998.6	69190.8	87622	53364.4	67117.6	101050	103137
565.2737++	Pp3c7_4010V3.1.p	ITIGQQSFR	ITIGQQS[+80]FR	2	565.274	22.7	119.62	41258.7	29500.4	20920.1	76966.1	27734.7	27747.1	34117.6	57269.4	60729.9	23236.6	91275.5	28437.7	40196.9	83582.9	36309.2	61675.8	71087.6	24461.2	37136.5	34159.4	28535.6	49855.8	39299.7	28724.7
828.8630++	Pp3c18_18460V3.1.p	ITPEDEIAGMDLTR	ITPEDEIAGM[+16]DLT[+80]R	2	828.863	87.93	119.86	71211.9	553731	14234.4	450403	652779	441755	168942	426928	70601.3	69429.3	98463.9	308179	573998	484334	350055	305541	51017.2	95794	492317	197445	452473	275320	713570	364864
820.8655++	Pp3c18_18460V3.1.p	ITPEDEIAGMDLTR	ITPEDEIAGMDLT[+80]R	2	820.866	87.93	78.37	33245.1	21791.8	38074.6	13888.7	40806.7	19032	145737	48387.2	46017	23402	26123.1	39028.5	22740.8	64041.1	34665.7	161593	29059	25498.4	16796.5	28133.5	29562.4	34518.3	52056.4	67086.7
821.3631++	Pp3c21_10030V3.1.p	ITPQDEIAGMDVTR	ITPQDEIAGM[+16]DVT[+80]R	2	821.363	82.04	119.89	623636	1.18271e+06	263899	1.05654e+06	768485	680081	891060	739431	814480	844138	31476.1	703542	861672	1.0732e+06	685083	839848	1.46251e+06	705632	564083	970731	681392	871570	1.55703e+06	1.47026e+06
813.3657++	Pp3c21_10030V3.1.p	ITPQDEIAGMDVTR	ITPQDEIAGMDVT[+80]R	2	813.366	82.04	117.17	59401	210471	91514.1	191768	23825.6	64044.6	333314	121151	397096	62820.9	61118.1	109294	31639.9	356151	145646	291471	101609	69751.1	35852.6	22619.1	56576.4	147553	121085	157563
540.7761++	Pp3c2_25440V3.1.p	ITVSPSLAGR	ITVS[+80]PSLAGR	2	540.776	44.91	119.91	110046	53291.8	56429.3	17241	29837.4	43508.4	21456.3	70869.9	65827.7	29821.7	53995.8	44469.7	43916.2	37995.3	55129.4	45794.3	59470	40375.1	44286.6	67364	17876.8	61391	37191.3	25079.2
559.9125+++	Pp3c24_4280V3.1.p	IVEISDGEGDHDRR	IVEIS[+80]DGEGDHDRR	3	559.912	26.2	79.98	46568.2	43319.6	32301.6	29445.6	26478.7	63304.1	16382.8	60090.6	17108.8	19947.7	30528.8	23653.1	26365.2	48153	15643.1	53640.6	19319.4	27148.9	14987.8	23446	15944.9	27875.6	20142.1	13027.9
591.7814++	Pp3c9_14770V3.1.p	IVPGESPTFR	IVPGES[+80]PTFR	2	591.781	50.16	119.83	213111	27983.6	54067.7	91488.3	23364.1	82237.1	86865.1	141393	48559.9	68392.3	66673.1	61547	95705.8	65688.2	85011.5	81409.9	100797	72610.7	98454.6	77320.6	52197	31332.7	104279	92958.7
685.8500++	Pp3c13_3460V3.1.p	IVSSASSQSILAK	IVSSAS[+80]SQSILAK	2	685.85	66.96	118.95	25381.8	22958.1	31849.8	23124.6	22937.5	19462.9	29477.4	33815.4	31107.1	17544.8	21511.9	31406.6	14587.2	26087.1	31711.8	29029.5	39131.2	13236.6	41907.6	27638.1	8179.95	18245.1	35307.4	25289.5
911.8726++	Pp3c2_21370V3.1.p	IVSSGSSSDEEDFVER	IVSSGSSS[+80]DEEDFVER	2	911.873	59.73	8.09	30905.4	36336.9	22768.3	30338.2	70866.4	27866.2	62794.6	20465.2	27650.8	38017.1	37518.7	21380.7	51559	64763.8	30107.6	51575.1	28327.6	25207	31379	33556	25932	45823.5	94162.4	40739.7
815.3664++	Pp3c22_16420V3.1.p	IVTGAVTEDSESVDK	IVTGAVT[+80]EDSESVDK	2	815.366	110.53	100.12	100649	27683.8	37360.4	32078.3	55286.8	72642.5	138747	188210	27010.8	48640.6	26833.6	99962.8	96709.2	22401.9	36071.6	48317.3	439922	458545	72059.7	96295.1	142280	97566.6	142114	111147
815.3664++	Pp3c22_16420V3.1.p	IVTGAVTEDSESVDK	IVTGAVTEDS[+80]ESVDK	2	815.366	110.53	100.03	69675.3	626466	677704	283358	70407.9	216381	82413.4	180329	325996	576771	272352	382917	93606.1	271706	262080	134903	799136	451676	577271	63905	150599	117942	147512	224829
815.3664++	Pp3c22_16420V3.1.p	IVTGAVTEDSESVDK	IVTGAVTEDSES[+80]VDK	2	815.366	110.53	102.02	49972.3	625403	739853	287119	501001	241711	306094	395934	552879	581442	276981	392028	245297	276321	261354	299922	419508	469398	580647	352244	607068	365926	373129	454932
1195.8703+++	Pp3c22_16420V3.1.p	IVTGAVTEDSESVDKNGSVEGAEGDEQEEVQVAK	IVTGAVTEDSES[+80]VDKNGSVEGAEGDEQEEVQVAK	3	1195.87	125.11	24.9	10906.2	18312	12139.7	27074.4	43566.6	33546.5	83037	14833.1	14010.8	10979.4	11011.3	34979.8	66484.1	50212.2	43372.8	66006.5	12386.3	10159.9	36567.6	23509.5	83957.9	23290.9	50485.8	62981.3
788.3562++	Pp3c2_18500V3.1.p	IYAQSEDLSQVSR	IYAQS[+80]EDLSQVSR	2	788.356	82.63	119.89	114174	68909.2	32500.2	77815.8	62082.1	40134.1	119351	108198	80272.5	43173.4	39113.8	66541.6	58508.8	100252	55257.3	146720	57768.1	74305	83181.6	76081.7	42654.7	124153	76042.4	237443
539.2888++	Pp3c16_5830V3.1.p	KAPSVPASIK	KAPS[+80]VPASIK	2	539.289	58.71	94.12	104470	485341	736177	138259	40898.7	27408.5	10171.1	7459.67	138832	547100	64022.7	143756	20468.5	7357.43	24333.3	53088.9	150105	462613	172220	34058	57624.6	20675.3	6166.56	6010.94
785.3089++	Pp3c6_2530V3.1.p	KASGYGDDAEGEYK	KAS[+80]GYGDDAEGEYK	2	785.309	76.26	75.98	38222.1	12430.5	28144.2	22182	8066.37	21561.4	15359.7	30355.8	95231.6	38910.4	41057.2	19578.5	27217.2	31426.4	33730.7	25592.8	41750.5	55767.4	15983.4	48482.4	7414.56	16830.5	26925.9	14651.4
902.4136+++	Pp3c3_23220V3.1.p	KASNISDTIANDASSLSNSISEGTSR	KAS[+80]NISDTIANDASSLSNSISEGTSR	-	-	172.03	-	95151	207672	107201	163274	125253	113217	127270	172576	191055	245446	61880.8	136309	301980	76180.8	109595	134197	162681	204292	178071	175440	192446	182004	97611.7	113161
488.2492++	Pp3c15_10130V3.1.p	KASTIFTK	KAS[+80]TIFTK	2	488.249	46.47	79.14	238692	130768	167673	8637.5	95494.6	90879.7	40126.6	78464	259045	72168.3	48594	57309.4	14409.9	32573.6	45134.4	78959.8	376580	85558.6	16810.2	34189.7	19143.7	166523	34225.5	33457.9
902.4136+++	Pp3c3_23220V3.1.p	KASNISDTIANDASSLSNSISEGTSR	KASNISDT[+80]IANDASSLSNSISEGTSR	3	902.414	172.03	106.49	90675.1	207024	107206	163576	133430	105216	112640	200644	208739	244601	62640	142239	303820	75644.1	110146	137815	162026	153232	178087	175267	191919	181750	102951	118960
870.4086++	Pp3c4_20470V3.1.p	KATSDEGVLSDPLAEK	KAT[+80]SDEGVLSDPLAEK	2	870.409	72.48	25.46	14437.8	47639.3	18045	27857.7	101216	28270.2	99509	72296.2	64430.6	35179.3	24670.8	60208.7	36077	75200.3	45975.2	90073.1	53993.7	68419.6	55979.7	60235.7	84726.6	70349.9	77491	68104.8
870.4086++	Pp3c4_20470V3.1.p	KATSDEGVLSDPLAEK	KATS[+80]DEGVLSDPLAEK	2	870.409	72.48	119.71	40706	62595.2	16888.1	56515.3	88579.8	38149.7	114676	85543.6	62583.7	38408.9	44836.1	56659.1	41825.1	160338	43929.5	75403.7	49847.3	68087.4	59606.9	68541.4	78185.8	72008	66631.3	73873.2
815.3619+++	Pp3c20_23000V3.1.p	KDDGISGDEIAGPSSDSTPTTSVK	KDDGIS[+80]GDEIAGPSSDSTPTTSVK	3	815.362	41.1	119.87	41251.1	42933	14547	30904.2	228895	84066.7	36907.4	65736.5	43961.2	25892.9	22507.9	92471	106899	77841.9	194926	78371.7	41979.5	39541.8	81652.8	108614	403786	42692.8	53452.6	46185.6
608.2921++	Pp3c4_28250V3.1.p	KDDLFAALSR	KDDLFAALS[+80]R	2	608.292	54.33	117.92	238883	352865	878958	288819	1.02042e+06	451153	356280	517060	1.21136e+06	750710	2.21423e+06	691123	565001	463337	605203	225681	117424	280020	210412	831401	210046	151360	159586	615081
797.8712++++	Pp3c20_20510V3.1.p	KDESEKASPPTDAKPEDAAVAENGAADVPAK	KDES[+80]EKASPPTDAKPEDAAVAENGAADVPAK	4	797.871	62.11	111.42	50260.7	156263	27786	104253	145316	141672	81066.5	98541.7	71148	44790.9	61605.6	51262.6	136313	204419	162755	149993	49769.8	83814.9	146787	83594.6	105136	84915.3	241632	147924
797.8712++++	Pp3c20_20510V3.1.p	KDESEKASPPTDAKPEDAAVAENGAADVPAK	KDESEKAS[+80]PPTDAKPEDAAVAENGAADVPAK	4	797.871	62.11	111.4	28312.1	41157.4	31295.4	52226.8	100600	188607	80778	101728	43107.3	42672	22309.4	46509.4	118978	155072	115681	72020	35933.1	78215	68260.7	98797.5	124810	97423.6	97317.6	154926
1006.9202++	Pp3c19_12420V3.2.p	KDNGLAERMSGATSLMR	KDNGLAERMS[+80]GAT[+80]SLM[+16]R	2	1006.92	20.9	71.59	20681.1	10683	14152.3	11870.5	9618.47	11086.3	17601.2	18034.2	17117.3	17379.4	29149.6	12689.3	6784.43	12535.4	15539	16095.4	9372.92	11500.2	6777.46	13496.1	10467.9	9211.58	26542.1	22534.7
883.1361++++	Pp3c3_15970V3.1.p	KEDTVTADDVSGAKEEQVEEEEQEQAGEIEK	KEDTVTADDVS[+80]GAKEEQVEEEEQEQAGEIEK	4	883.136	49.43	28.86	19786.8	12054.3	9488.28	13318.4	45404.4	18015.5	25799.6	35544.8	22644.7	17241	23082.6	23729.9	34381.7	38212.8	12983	27125.1	10118	18788.4	29791.6	31450.5	33579.3	20537.4	35708.4	24846.7
1123.4220++	Pp3c14_7080V3.1.p	KEEEKEESDDDMGFSLFD	KEEEKEES[+80]DDDM[+16]GFSLFD	2	1123.42	87.27	119.27	42086.2	29736.7	20577.8	29517.1	33119.6	71118.7	367255	74576.1	91040.2	33540.2	107519	24884.1	102051	51955.7	86520.1	56861.2	44661.7	44107.3	846229	93523.7	161588	88885.4	50704.4	91758.7
862.0230+++	Pp3c9_18520V3.1.p	KEEIDQHMIEEDSEPDGYPAR	KEEIDQHM[+16]IEEDS[+80]EPDGYPAR	3	862.023	59.72	115.04	23175.7	16090.3	18845.9	27773.3	135981	49730.7	82066	106747	18811.5	18754.3	16468.8	48937.7	157312	22014.2	48094	105873	34732.4	16657.2	103553	84697.1	204107	38336.1	127296	118981
856.6914+++	Pp3c9_18520V3.1.p	KEEIDQHMIEEDSEPDGYPAR	KEEIDQHMIEEDS[+80]EPDGYPAR	3	856.691	59.72	16.56	20447.3	19488	16144.3	17705.5	41061.2	23990.6	93406.7	15019.4	24474.7	33110.7	38023.7	25070.6	31716.6	27999	15792.1	61370.2	28312.8	10783.4	19088.9	22254.5	13592	17256.5	34827.9	24100.7
738.6326+++	Pp3c14_21510V3.1.p	KEELKEESDDDMGFSLFD	KEELKEES[+80]DDDMGFSLFD	3	738.633	41.7	88.51	7391.33	16617.6	14560.7	26061.1	58678.9	47341.2	46029.6	145417	13987	19103	11018.2	14193	104968	21267	41906.3	53286.5	12850.6	20329.7	30463.2	13578.5	133925	25520	131487	44558
738.6326+++	Pp3c14_21510V3.1.p	KEELKEESDDDMGFSLFD	KEELKEESDDDMGFS[+80]LFD	3	738.633	41.7	118.06	48778.9	26609	16516.2	27732.6	96049.5	59695.6	53914.9	103342	123271	43426.8	44627.1	26200.5	94467.6	33536.5	34037.2	54087.5	40610.1	26031.6	25375	21097	85488.7	39004.5	51087.3	49744.1
1124.8164+++	Pp3c1_32770V3.1.p	KEENGEASTADETGGGALDSSSPSGSGITPGSSPR	KEENGEASTADETGGGALDSSSPSGSGITPGSS[+80]PR	3	1124.82	54.68	119.7	8297.76	22480.6	14282.3	17421.1	29635.6	15021.4	44189.4	33479	11450.8	14219.9	11983	23403.2	17332.9	21500.3	21757.6	27337.3	11379	12652.5	11545.5	13454.4	31956.4	22298.1	45439.8	16176.9
1107.4270++	Pp3c23_18100V3.1.p	KEEPKEESDDDMGFSLFD	KEEPKEES[+80]DDDM[+16]GFSLFD	2	1107.43	82.45	118.52	51736.5	24189.6	18750.1	27213.1	41755.6	47639.1	449767	90278.5	42331.5	30389.6	23625.9	77774.2	43738.9	32475.3	22232.8	82592.9	33967.7	35596.8	1.24686e+06	46607.9	355878	82554.6	55159.1	224706
845.3838+++	Pp3c2_22190V3.1.p	KEESVPEVASASSPAPAPMAEEPK	KEES[+80]VPEVASASSPAPAPM[+16]AEEPK	3	845.384	93.43	119.91	60778.1	58220	23557.8	42454.1	43331.4	52105.3	29869.1	43784.8	54498.1	62035.5	38051.6	69673.5	39595.1	52434.6	46883.4	40921.3	45353.7	43955.8	41757	59316.9	122068	53462.1	47253.1	54872.6
773.3611++++	Pp3c2_22190V3.1.p	KEESVPEVASASSPAPAPMAEEPKAEEVK	KEESVPEVAS[+80]ASSPAPAPM[+16]AEEPKAEEVK	4	773.361	90.18	119.87	88945.7	104053	58215.9	60180.7	97825.7	25592.9	82788.9	99006	55161.8	103228	41517	45717.2	80833.3	36253.5	57840	85790.2	61553.6	29350.1	71737.2	79266.1	369337	79807.3	72307	122805
845.3838+++	Pp3c2_22190V3.1.p	KEESVPEVASASSPAPAPMAEEPK	KEESVPEVASAS[+80]SPAPAPM[+16]AEEPK	3	845.384	93.43	118.4	261896	308748	224873	176434	314113	141207	217105	475889	365633	301270	213511	144400	246299	116199	161407	60435.2	457649	149811	286210	239311	463739	131790	180080	196815
1030.8123+++	Pp3c2_22190V3.1.p	KEESVPEVASASSPAPAPMAEEPKAEEVK	KEESVPEVASAS[+80]SPAPAPM[+16]AEEPKAEEVK	3	1030.81	90.18	119.91	155862	7.11182e+06	100452	258914	1.26265e+07	118349	149715	1.66489e+07	2.01593e+07	2.87448e+07	4.69222e+07	8.4778e+06	187641	218090	158779	1.08359e+07	196419	2.74269e+07	1.17914e+07	179360	477947	162564	220134	217685
845.3838+++	Pp3c2_22190V3.1.p	KEESVPEVASASSPAPAPMAEEPK	KEESVPEVASASS[+80]PAPAPM[+16]AEEPK	3	845.384	93.43	118.08	269284	308654	229179	178164	319151	164816	220051	298099	360966	304340	208812	150378	249876	117660	212563	171219	491697	176185	274896	245792	452704	131790	158445	258639
1030.8123+++	Pp3c2_22190V3.1.p	KEESVPEVASASSPAPAPMAEEPKAEEVK	KEESVPEVASASS[+80]PAPAPM[+16]AEEPKAEEVK	3	1030.81	90.18	119.91	139719	7.14264e+06	99933.9	258768	1.26257e+07	117749	159056	1.66489e+07	2.01575e+07	2.8744e+07	4.6901e+07	8.47772e+06	187555	218571	158699	189143	184891	2.74266e+07	1.18527e+07	183066	190386	162564	162200	216258
840.0521+++	Pp3c2_22190V3.1.p	KEESVPEVASASSPAPAPMAEEPK	KEESVPEVASASS[+80]PAPAPMAEEPK	3	840.052	93.43	16.5	47565.8	11113	15094.6	43316	35740.1	29345.3	61186.1	59175.8	29302.6	22526.7	44578.3	39914	13424.8	46867.3	33040.4	56634.4	13896.1	36663.2	14192.3	25957.9	31800.2	24618.4	37758.4	36596.9
876.3955+++	Pp3c20_13300V3.1.p	KESISVLGDENDTDGDKGPSENLK	KES[+80]ISVLGDENDTDGDKGPSENLK	3	876.396	49.3	119.71	22270.7	15272	18282.3	53359.5	50914.6	51855.1	48500.7	19145.4	12803.8	28597.8	46654.1	38471.4	64437.1	51222.6	43597.7	19889.6	11758.3	21653.9	47491.7	42551.2	76700.3	29255.9	24935.3	42574.5
725.3020++	Pp3c15_12990V3.1.p	KESWSSMEEIK	KES[+80]WSSM[+16]EEIK	2	725.302	69.69	102.31	62794.4	137107	176445	187079	174100	121237	72016.7	161584	104219	95209	112649	222905	111913	543958	1.2244e+06	145886	178443	188493	202237	97806.8	214680	157336	368373	157627
717.3046++	Pp3c15_12990V3.1.p	KESWSSMEEIK	KES[+80]WSSMEEIK	2	717.305	69.69	119.88	20989.3	47338.7	28908.6	101330	44685.5	22809.3	124055	66266.6	58110.5	78909.8	30344.2	48375.1	31729	59221	40028	103852	32625.4	31373.6	27297.7	19911.2	32646.2	65843	24134.4	79135.1
657.6212+++	Pp3c27_5350V3.2.p	KFESIREESDYSGSTR	KFESIREESDYSGS[+80]TR	3	657.621	65.58	100.2	118276	41365.5	62163.4	158090	80881.7	211581	42840.2	63843.1	84749	35957.5	1.56071e+06	62737.3	64821.4	65114.6	55217.9	67977.1	91288.5	72093.6	67209.5	35486.3	44475.7	37664.6	31012.9	52118.8
720.3305++++	Pp3c18_14600V3.1.p	KFSGGSGSSILDEVEHQQTHQELER	KFS[+80]GGSGSSILDEVEHQQTHQELER	4	720.331	89.22	60.51	18423.4	39638.1	26311.9	82675.4	27196.9	16640.6	10329.4	41985	31776	38545.5	63064.9	72508.5	19211.2	10998.8	12346.1	34638.6	34542.7	25177.9	75956.9	24470.8	125209	21678.4	20333.5	16601.5
705.2794++	Pp3c8_21590V3.1.p	KFSSSGKTLSK	KFS[+80]SS[+80]GKT[+80]LSK	2	705.279	21.04	119.89	28899.7	11017.4	13554.4	26185.4	16815.9	12775.9	25787.3	15974	16467.2	29970.9	18631.6	15632.4	40730.7	22419.4	15998.8	16854	16476	12967.1	36579.7	38060.7	28514.2	13056.3	30255.4	21768.4
720.3305++++	Pp3c18_14600V3.1.p	KFSGGSGSSILDEVEHQQTHQELER	KFSGGS[+80]GSSILDEVEHQQTHQELER	4	720.331	89.22	62.33	28292.4	41485.3	20785.4	88814.1	26465.3	21668.7	8453.79	43403	43492.7	37368.3	32287.6	72501.5	32944.2	17494.1	27561.4	23486.1	37803.7	44880.9	72535.8	32992.5	139981	11408.6	20440.3	12169.6
561.2734+++	Pp3c3_35640V3.2.p	KFVPSLPNDRGSER	KFVPSLPNDRGS[+80]ER	3	561.273	33.94	119.45	12793.5	15373.3	89490.2	17679.8	16742.4	104828	25585.8	50803.3	32185.1	100822	180539	24068.4	90299.8	187315	111435	48796.1	34560	62939.2	12198.1	11768.4	32139	12454.2	20631.7	29658.8
459.9482++++	Pp3c19_9430V3.1.p	KGAAATAAMQGEGSVGVR	KGAAAT[+80]AAM[+16]QGEGS[+80]VGVR	4	459.948	37.6	41.21	9984.6	10238.5	6455.78	10633.5	17982.2	7006.28	8895.48	18063	9763.41	11008.2	12338.2	14793.2	12883.3	20393.5	8512.08	7722.63	31541.7	33207.7	5427.44	7982.62	6227.42	22902.3	35688.2	14407.8
1025.4655++	Pp3c2_27130V3.1.p	KGLSGITIVDEDDNNSHR	KGLSGIT[+80]IVDEDDNNSHR	2	1025.47	42.37	10.36	15313.9	31814.6	26159.1	24985.5	22426.3	12849.4	17742.7	24467	27874.9	22172.7	40210.9	45066	34980.7	21665.2	9627	15995.9	21396.9	24538.4	22728.2	18421.3	34625.9	12352.6	6475.83	10842.2
926.4742+++	Pp3c4_1880V3.1.p	KGPSSLSQGSAAAAAAAVTIPISSGIQEK	KGPS[+80]SLSQGSAAAAAAAVTIPISSGIQEK	3	926.474	46.57	93.77	42008.7	36540.2	20623.4	47338	52488.3	29654.1	39236	47580	51948.3	40621.3	14720.4	50609	23288.9	33613.7	43078.9	39758.2	31823.7	31271.6	37802.7	37847.6	65288.4	46695	33948.5	28470.9
577.7945++	Pp3c12_12950V3.1.p	KGSGVEASIVK	KGS[+80]GVEASIVK	2	577.794	72.26	85.59	50904.5	175771	360188	38970.3	24245.5	9146.57	10370.9	10386.4	80713.8	200326	198510	60540.9	11258	6013.84	22989.2	35913	77084.8	124300	46057.2	8887.16	37619.2	11024.1	6555.42	6682.2
686.3132++	Pp3c11_12080V3.1.p	KGSISEYGPPEK	KGS[+80]ISEYGPPEK	2	686.313	109.13	90.85	405804	226393	309882	68991.5	53328.9	134884	144536	65192.5	228174	586368	136733	231619	95984.7	90790.3	85699.1	72707.6	198054	272225	81112.8	112769	33942.7	85303.9	39853.8	16988.7
995.7967+++	Pp3c14_14570V3.1.p	KGSPLPSSYTLDSQHIQIPTSQPTSR	KGS[+80]PLPSSYTLDSQHIQIPTSQPTS[+80]R	3	995.797	92.45	65.86	25359	61451.4	31982.2	105015	94592.4	48626.8	250925	176670	47779.1	47788.7	26750	21477.1	117832	31428.2	39063.5	220587	55147.5	41521.5	85044.2	93770.9	281769	23799.8	160316	40744.7
969.1412+++	Pp3c14_14570V3.1.p	KGSPLPSSYTLDSQHIQIPTSQPTSR	KGS[+80]PLPSSYTLDSQHIQIPTSQPTSR	3	969.141	92.45	118.7	127587	97423	65483.5	156901	120505	106048	160687	228459	102867	131571	101194	131121	192999	174318	149790	148572	84985.8	102569	96903.8	134254	179521	185448	221272	163609
936.9022++	Pp3c9_25280V3.2.p	KGSSNSGTAEDAEAEAIR	KGS[+80]SNSGTAEDAEAEAIR	2	936.902	71.13	99.31	23496	54900.2	52789.8	30219.6	56920.5	44139.7	71975.7	79498.2	58915.2	62285.3	26795.2	65171.9	39604.6	45151.8	11227	73720.8	64942.6	22158	28326.8	27769.8	23031.5	23308.5	27577.7	32434.8
969.1412+++	Pp3c14_14570V3.1.p	KGSPLPSSYTLDSQHIQIPTSQPTSR	KGSPLPSSYTLDSQHIQIPT[+80]SQPTSR	3	969.141	92.45	59.75	224851	189569	111708	186593	219293	180592	174853	161339	192476	159230	207402	204880	204560	177803	182811	196104	101067	188700	140737	161050	271441	176175	226565	207992
969.1412+++	Pp3c14_14570V3.1.p	KGSPLPSSYTLDSQHIQIPTSQPTSR	KGSPLPSSYTLDSQHIQIPTS[+80]QPTSR	3	969.141	92.45	61.29	218981	153915	127181	194746	215972	152946	175097	161339	160738	172268	160928	188746	205410	179522	186983	196092	82529.1	183086	140871	184712	284902	170982	196766	220543
969.1412+++	Pp3c14_14570V3.1.p	KGSPLPSSYTLDSQHIQIPTSQPTSR	KGSPLPSSYTLDSQHIQIPTSQPT[+80]SR	3	969.141	92.45	61.91	217508	151391	108071	187782	219417	179586	169631	154139	191693	155506	222998	231577	204654	178182	184117	194152	99385.3	178512	136019	155953	271441	195320	201987	264134
969.1412+++	Pp3c14_14570V3.1.p	KGSPLPSSYTLDSQHIQIPTSQPTSR	KGSPLPSSYTLDSQHIQIPTSQPTS[+80]R	-	-	92.45	-	300082	185590	152431	239222	264116	207571	205468	230180	203188	199420	299027	245029	283592	244558	247939	257816	92353.7	260198	217317	246014	333975	235271	269332	277082
624.9372+++	Pp3c9_25280V3.2.p	KGSSNSGTAEDAEAEAIR	KGSSNSGT[+80]AEDAEAEAIR	3	624.937	71.13	99.23	17808.4	51447.8	28685	12064.9	47458.8	44172.5	63432.2	139407	56577.6	72872.9	54667.9	80069.3	21788.2	31543.9	30312.8	75516.4	29487.6	65271.5	43722.3	104470	25112.3	21359.2	11925.8	27563.1
532.7499++	Pp3c1_14800V3.1.p	KGTQFFTR	KGT[+80]QFFTR	2	532.75	39.31	100.12	36418.3	43157.3	160285	19867.3	28464.1	105732	6224.04	13021.3	239913	60563.5	25022.5	16890.8	21408.7	33834.7	20149.2	15168.4	60392.3	44901.3	11417	16890.7	15261.7	13471.9	11350.6	25566.5
694.3172+++	Pp3c10_13600V3.1.p	KHEEAATCSESLVSSPLR	KHEEAATC[+57]SESLVSS[+80]PLR	3	694.317	40.83	114.7	79271	22519.2	35649	23171.1	27248	21207.1	122349	36032.3	28348.5	35439.9	29901.9	36976.3	35957.2	139542	153116	23584.3	102816	21439.8	34332.3	125779	102460	121516	44354.8	43941.3
695.2796++++	Pp3c16_21410V3.1.p	KHISMSHPSPQWACEGSVKSER	KHIS[+80]MSHPS[+80]PQWAC[+57]EGS[+80]VKSER	4	695.28	36.21	64.64	11149.1	8899.32	8199.07	11832.6	8545.65	12416.6	10535.4	16468.9	12129.8	11685.7	12846.7	8512	9454.36	10600.7	8474.12	12447.8	10296.5	16132.7	11142.4	8919.36	10485.2	20659.7	20664	8427.08
603.5827+++	Pp3c14_7570V3.2.p	KHNQTGAAEEVESAEE	KHNQTGAAEEVES[+80]AEE	3	603.583	106.14	78.34	174378	1.09077e+06	652602	330925	1.00656e+06	8.73768e+06	539440	2.89005e+06	217274	184246	1.51798e+06	281119	1.36856e+06	450446	1.97814e+06	221742	580565	1.43833e+06	128263	2.31898e+06	385924	1.17896e+06	92150.6	1.94714e+06
812.7075+++	Pp3c13_2300V3.1.p	KHPDADSLYVEQIDVGESTPR	KHPDADSLYVEQIDVGES[+80]TPR	3	812.707	102.92	40.56	36553.5	37726.7	14213.9	77409.2	77330.1	46234.4	64838.6	92621.4	30100.4	28428.9	39382	71333.2	104095	59057.9	70923.9	17934.1	19397	30211.1	109543	52519.2	97228.6	89396.3	72424.9	70107.4
812.7075+++	Pp3c13_2300V3.1.p	KHPDADSLYVEQIDVGESTPR	KHPDADSLYVEQIDVGEST[+80]PR	3	812.707	102.92	119.88	23725.3	42760.2	17844.2	87770	89839.6	45321.1	72375.9	92418.5	35777.2	27609.3	60163.8	69950.9	104651	71194.1	73758.3	90437.8	17973.4	18775.3	102262	65616.5	100547	93514.6	71249.2	70765.5
546.7327++	Pp3c3_3530V3.1.p	KHSSSHSSR	KHSSS[+80]HSSR	2	546.733	20.71	111.99	8587.76	7786.84	10184.2	6773.73	8457.36	17260	23883	12175.1	13961.5	7846.83	7660.85	7987.01	9705.44	13014.2	21494.7	12167.3	7723.99	11392.4	10073	12014.7	11396.9	20053.5	19963.8	10803.8
717.3190++	Pp3c10_23170V3.1.p	KIDTYNSLDER	KIDTYNS[+80]LDER	2	717.319	87.57	97.94	855266	1.01426e+06	1.54406e+06	503736	219165	191710	91757.9	79707.7	471164	1.47906e+06	260946	801862	23044.6	50850.7	22182.2	74905	696777	1.45412e+06	793961	140028	301896	115831	101519	36088.4
657.3707++	Pp3c23_8670V3.1.p	KIPPTRPISPK	KIPPTRPIS[+80]PK	2	657.371	48.06	77.4	123610	27565.6	172924	183889	13669.4	16578	40889.4	25596.7	145567	146297	34875.3	106347	13680.6	8518.61	100761	36934.2	29147.7	35199.1	86960.1	31888.1	45090.6	56324.4	37257.8	8573.67
593.2792++	Pp3c14_14750V3.1.p	KKESELDTR	KKES[+80]ELDTR	2	593.279	44.13	96.01	278953	87451.7	245380	71218.3	89582.9	60120.4	63020.8	8096.37	244648	169033	18272.9	62604.9	49697.9	10893.6	27884.7	41065.2	151155	90910.8	29393.9	29099.6	26497.6	17118.6	254307	22734.9
841.0106+++	Pp3c2_28182V3.1.p	KKGSDEDNDDEEELATMEELK	KKGS[+80]DEDNDDEEELATM[+16]EELK	3	841.011	118.79	119.91	30575.9	22120.5	15792.9	37746.8	138704	81066.7	145839	66769.9	20152.6	28556.5	29017.3	26228.7	303833	54069.4	77052.4	51900	28721.6	41113.6	70893.8	91859.6	647782	93816.2	210876	166504
835.6789+++	Pp3c2_28182V3.1.p	KKGSDEDNDDEEELATMEELK	KKGS[+80]DEDNDDEEELATMEELK	3	835.679	118.79	55.02	27466.4	26695.9	16383.9	18555.2	14354.2	32137.8	167265	24385.4	25023	13509.9	38636.7	18521.5	20995.6	22824.6	19301.4	102444	17046.1	10991.7	20051.7	25311.9	12871.8	16159	23225.8	23208
742.0008+++	Pp3c17_7170V3.1.p	KLDSLSDKGSDSGHSSAEAPR	KLDSLSDKGSDSGHS[+80]SAEAPR	3	742.001	28.93	26.4	20787.4	25959.6	12673.7	26957.2	14384.6	12869.2	7452.56	9037.98	17351.6	24996.1	25318.5	18519.1	21918.5	20123.4	28185.6	12414	31810.1	12924.9	13894.9	22892.9	17247.1	7957.64	10113.5	17331.4
641.3136++	Pp3c2_25690V3.1.p	KLDSQSLPASR	KLDSQS[+80]LPASR	2	641.314	81.51	76.29	168986	124443	129787	24486	12402.2	48189	31217.7	31812.7	179691	90706.9	79639.5	44620.9	18839.4	10579.6	29366.6	21349.7	143030	105549	26684.7	15283.3	11161.8	57978.4	22865.1	16689.5
654.8442++	Pp3c12_14110V3.1.p	KLEDSPVTIVK	KLEDS[+80]PVTIVK	2	654.844	52	115.86	43396.5	133881	29549.8	57758.8	84783.4	78814.2	81128.2	68592.8	29316.2	42896.7	37069.5	49689.9	57097.2	48452.9	59514.5	53865.4	89362.4	59706.6	67085.6	63763.9	30049.1	69607.9	74006.5	78679.2
654.8442++	Pp3c12_14110V3.1.p	KLEDSPVTIVK	KLEDSPVT[+80]IVK	2	654.844	52	115.34	59719.8	66379.6	26168.2	56715.4	80622	78201.7	80735.9	71614.1	35503.8	23110.8	29891.4	52245.2	61258.3	44250.2	55368.4	15528.5	84008.1	46834.4	67033.1	63846.3	47307.9	65925.9	34471.3	33660.1
533.2944++	Pp3c11_22340V3.1.p	KLGAALLGSR	KLGAALLGS[+80]R	2	533.294	43.55	119.91	55955.9	46367.7	36735.2	65370.4	81145.8	63779.6	47561.2	62436.2	74079.7	126344	31455.2	85581	96217.5	51059.4	31599.3	53143.3	30526.9	32051	30101.9	99025.8	69903.8	63513.3	39069	73279.8
570.8085++	Pp3c26_1330V3.1.p	KLMLDLISK	KLMLDLIS[+80]K	2	570.809	33.54	75.39	2.28536e+06	464658	956347	549351	865431	438795	486394	41413.2	398021	797507	11161	404141	611413	1.09374e+06	271964	567779	175358	906027	659954	36735.6	264138	275812	1.31258e+06	212151
550.8150++	Pp3c14_9050V3.1.p	KLPLPLSPR	KLPLPLS[+80]PR	2	550.815	47.7	119.42	114468	167932	12087.2	192540	187744	136097	116065	155904	155075	74905.5	20815.3	147757	133108	196163	162716	238714	189988	80895.5	190272	170041	196896	199957	142460	60379.2
775.7110+++	Pp3c8_3970V3.2.p	KLRTPTPESTVLHVGCLTR	KLRT[+80]PT[+80]PESTVLHVGC[+57]LTR	3	775.711	68.01	119.75	18622.3	18617.5	18679.3	261894	42247.5	26898.3	143823	191477	33465	21842	35084.3	61536.1	16994.6	27848.2	142413	192197	17136	32536.1	14152.7	25818.6	14280.9	209191	81243.6	132426
631.9250+++	Pp3c7_7590V3.1.p	KLSDSEKPMEDMDTR	KLS[+80]DSEKPM[+16]EDM[+16]DTR	3	631.925	44.44	51.17	22322.4	12647.5	12879	12615.2	11790.8	8742.53	5447.86	6860.97	20942	11497	18419.2	20666.9	16329.5	5831.42	6751.82	7115.9	133260	17911.5	12789	8289.5	13579.6	22971.7	8329.44	6708.48
764.3505++	Pp3c4_7510V3.1.p	KLSEVAIDSEDNK	KLS[+80]EVAIDSEDNK	2	764.351	112.76	104.3	508667	258393	738863	456451	374421	413781	404268	358983	371929	577267	521953	718127	265127	391235	287112	460714	449203	490069	675202	465888	250466	275015	390231	361532
640.8216++	Pp3c1_30970V3.1.p	KLSNPTLGTNR	KLS[+80]NPTLGTNR	2	640.822	73.76	81.23	76819	123178	114861	40954.8	20748.8	40118.3	35634	21573.6	84168.4	118927	88137.5	24228.3	35678.3	29989.9	8066.39	21480.3	58325.9	99811.8	39856.3	29670.8	18985.1	14765.2	27428.6	7690.11
631.9250+++	Pp3c7_7590V3.1.p	KLSDSEKPMEDMDTR	KLSDS[+80]EKPM[+16]EDM[+16]DTR	3	631.925	44.44	23.32	1.23746e+07	104544	164796	199934	7062.55	10114.5	7323.48	7796.09	300722	4.05799e+06	11300.4	598736	17121.1	7173.26	6380.65	9007.02	70098.7	783901	55256.4	9950.82	6781.53	6060.15	11178.3	6710.51
621.2618+++	Pp3c7_7590V3.1.p	KLSDSEKPMEDMDTR	KLSDS[+80]EKPMEDMDTR	3	621.262	44.44	104.64	27897.6	27379.9	11838.5	18848.2	9638.5	17042.6	39365.1	14166.8	14411.4	10436.7	28804.8	15192	11514.8	16960.8	49961.1	31884.1	16852.8	13838.3	10516.4	15783.4	9233.91	23386.3	11274	14246
609.7794++	Pp3c14_12690V3.2.p	KLSGSESFQR	KLSGSES[+80]FQR	2	609.779	75.01	67.06	92539.5	107823	73711.6	8502.44	91517.1	65894.1	48501.8	13352.1	688290	83656.3	28021.2	15457.7	74167.1	193263	69574.1	14163.2	47708.3	50643.9	12036.8	86880.3	29879.8	29464.2	16173	26904
905.3568++	Pp3c2_3190V3.2.p	KNDSDDELEYTTDGK	KNDS[+80]DDELEYTTDGK	2	905.357	83.02	98.54	38941.8	37590.8	30430.6	24937	37037.7	41463.4	121967	39809.8	45382.1	41963.9	17545	22011.5	50406.1	15096.3	20406.5	63389.9	24065.5	41731.3	12460.5	88671.4	36908.9	46450.4	17350.6	9139.79
964.9467++	Pp3c8_17090V3.1.p	KNSAPNLGSYVSDAGGGVR	KNS[+80]APNLGSYVSDAGGGVR	-	-	87.69	-	92276.9	67243.7	42923.4	101319	132463	56622.1	71523.4	73326.8	101985	67405.7	97941.5	71468.7	92938.1	72674.5	62455.8	94100.7	55237.4	112731	93634.9	68664.5	141363	79546.1	77372.2	80655.6
772.8812++++	Pp3c9_5280V3.1.p	KPAMTIEKLMEYGQMLVQEQQNVKR	KPAMTIEKLM[+16]EY[+80]GQMLVQEQQNVKR	4	772.881	27.55	16.56	36618.8	16927.1	12824.3	33153.9	16057.6	35120.9	33313.9	13932.3	24853.2	18628.5	81732.6	18465	27168.3	25841.5	27149.4	26646.4	13786.5	33219.3	31768.4	18839.9	23469.7	20676.3	23184.5	21654.2
542.2528++	Pp3c2_28440V3.2.p	KPGFQSPSR	KPGFQS[+80]PSR	2	542.253	55.65	49.41	186280	21930.8	20607.5	20629.1	7988.47	25208.7	9049.25	11622.8	91979	41536.1	50565.2	12212.1	26062.4	6599.69	20171.7	24730.8	51481.5	21192.1	12092.3	9441.25	22710.1	32047.8	16587	9287.39
918.9239++	Pp3c3_15340V3.3.p	KPLTVPDTVNGHSVGR	KPLT[+80]VPDTVNGHS[+80]VGR	2	918.924	36.83	13.27	15775.4	13000.4	32949.7	9670.87	26775.4	22969.1	14280.5	16721.9	47887.7	32485.2	21362.1	20079.2	27629.2	20898.7	8745.47	24567	29364.4	35886.7	60851.9	17610.5	19431.5	19400.6	8546.03	10939.3
587.2829++	Pp3c24_5790V3.1.p	KPLTSSVSMK	KPLTS[+80]SVSM[+16]K	2	587.283	68.24	47.45	229951	20905.2	31414	14479.7	95620	83745.1	11470.9	16685.8	94540.6	60741.5	107460	19317.6	52996.5	6159.42	8181.68	7184.86	102980	65434.6	41839.1	7441.79	26545.3	316648	9731.73	10043.6
587.2829++	Pp3c24_5790V3.1.p	KPLTSSVSMK	KPLTSSVS[+80]M[+16]K	2	587.283	68.24	49.08	135075	19464.7	135274	19134.8	10601.5	16628.7	18551.4	18379.9	126762	83030.9	29901.9	70636.6	23621.5	6187.49	12895.8	8478.54	133917	81619.5	165396	13000.7	58702.4	300893	6986.58	6833.84
804.9231++++	Pp3c21_21410V3.1.p	KPPPVTPPTQAIAADSFVSPLPGIHSISSPK	KPPPVTPPTQAIAADSFVSPLPGIHS[+80]ISSPK	-	-	100.25	-	85717.8	218304	12605.2	378593	339809	208537	248000	417239	174595	93050.5	11774	247626	312464	178345	308788	384035	93176.3	99269.9	168072	319321	295754	267078	362723	335088
804.9231++++	Pp3c21_21410V3.1.p	KPPPVTPPTQAIAADSFVSPLPGIHSISSPK	KPPPVTPPTQAIAADSFVSPLPGIHSIS[+80]SPK	4	804.923	100.25	103.98	50001.1	115938	11585.3	208280	171485	78805.3	129486	206805	73188.5	61746.1	11345.6	130135	151928	96611.9	128596	224968	54515.8	53200.6	102084	173702	158314	166495	189966	189063
1072.8950+++	Pp3c21_21410V3.1.p	KPPPVTPPTQAIAADSFVSPLPGIHSISSPK	KPPPVTPPTQAIAADSFVSPLPGIHSISS[+80]PK	3	1072.89	100.25	98.63	86507.3	217130	23414.1	380201	326612	219561	255282	420068	171538	147577	10962.5	251697	373973	174576	308030	405698	93063	109773	168131	319614	299598	266292	358630	337064
490.7625++	Pp3c2_23830V3.1.p	KPSLSLGAK	KPS[+80]LSLGAK	2	490.762	64.84	91.68	16656	159438	254443	6501.45	11628.3	37212.6	6728.02	5996.29	70042.8	138869	218400	31410.6	27896.6	52059.2	11467.4	7789.6	20227	54501.5	37088.6	11891.6	10532.9	6777.28	5401.95	5227.46
1138.4388++	Pp3c17_2560V3.3.p	KPSISGNGGEVGCGSTSEKGK	KPSISGNGGEVGC[+57]GS[+80]T[+80]S[+80]EKGK	2	1138.44	27.52	6.46	14992	25044.8	15361.6	21110.8	28513.8	17444.7	13569.4	20023.1	16896.7	13492	23075.6	25946.7	16392.7	20728.5	18142.9	13586.3	18937.7	29896.4	14098.7	30016.5	34019.1	42235.8	17536	11418.4
1161.4121++	Pp3c21_16190V3.1.p	KPSSSEEMEENVSGEESVK	KPSS[+80]SEEMEENVS[+80]GEES[+80]VK	2	1161.41	30.37	76.54	16314.4	19652.8	14419.2	9357.14	12949.7	11158.8	18901.6	35235.3	11255.6	16259.7	29734.7	12237.1	15210.1	20556.6	11027.3	30217.8	14843.1	23795.4	13222.6	18066.1	9364.63	16724.8	41047.6	20124.6
769.3737+++	Pp3c24_11300V3.1.p	KPSTGELFSSAQVLYQAASGGK	KPSTGELFSSAQVLYQAAS[+80]GGK	3	769.374	127.3	74.6	47731.2	482770	565116	479326	93146.4	14790.1	33445.2	53123	68265.5	326135	36195.3	472571	30902.9	28341.1	59416.1	450860	31747.3	539099	637194	39589.4	695501	42154.9	47940.2	41410.9
538.7786++	Pp3c14_10390V3.1.p	KPTIPTSPR	KPTIPTS[+80]PR	2	538.779	37.61	73.3	33808.4	154226	143849	15660.2	15574.6	13771.6	75953.1	41527.2	54723.9	39789.2	43049.4	10989.7	17627.1	8665.95	8909.96	9147.6	39323.3	55757.2	6629.15	10178.1	6634.37	36966.1	10197.1	7901.39
1148.1200++	Pp3c8_16870V3.1.p	KPVVIIVIGMAGSGKTTLMQR	KPVVIIVIGMAGS[+80]GKTTLM[+16]QR	2	1148.12	25.5	16.64	19818.7	18103	17924.1	18507.4	15314.2	11525.1	9408.44	25808.1	14951.2	25556.9	42199.6	26195.1	14692.6	23470.1	12783.4	9859.09	13213.8	10802.4	10880	10684.9	9899	7591.82	18518.2	13720.3
742.3753+++	Pp3c17_12580V3.2.p	KPYGRGGIVSIGGGNDYIPPK	KPY[+80]GRGGIVSIGGGNDYIPPK	3	742.375	27.84	26.8	35056.4	14620.1	9661.7	7987.18	13632.3	21011.5	6152.2	16013.8	31467	13407.5	17109.6	10420	25028.3	11090	15331	6972.01	26901.5	10862.1	13410.4	30491	20382.7	8300.66	27505.2	21327.7
706.7895++++	Pp3c16_590V3.1.p	KQEEESVCEGEHESAAAGNVDSEPR	KQEEES[+80]VC[+57]EGEHESAAAGNVDSEPR	4	706.79	159.49	92.89	85934.9	539055	131336	192080	521829	127222	385730	176384	84068.3	94932.2	128708	412401	117108	200700	224779	389375	146204	137956	57145.6	319016	66795.4	259984	82752.7	278673
647.2967+++	Pp3c9_17960V3.1.p	KREEVGGSEGEDEGLLR	KREEVGGS[+80]EGEDEGLLR	3	647.297	91.47	112.68	42962.2	34302.4	40484.1	38372.9	150532	103607	60214.6	72918.1	16207.4	51137	22985.1	57574.3	153014	34920.5	45263.8	52705	28950.7	39811.3	92022.5	48304.3	68680.5	53573	56004.3	70199.4
621.3294++	Pp3c24_8230V3.1.p	KRQAALTAFR	KRQAALT[+80]AFR	2	621.329	29.93	119.87	43914.2	36377.8	28041.5	88744.1	28473	61379.2	42208.2	49288	64469.7	29471.3	60658.3	17036.6	41560.6	68850.7	44640.9	47135.7	34069.9	50311.8	19133	22361.5	52752.8	28052.8	35865.5	51874.2
877.4132++	Pp3c7_12470V3.1.p	KSGPMDQADPVKSSVK	KS[+80]GPMDQADPVKSSVK	2	877.413	35.15	8.05	27724.5	21032.2	11884.2	16389.9	18959.3	24901.9	14240	37839.5	20135.6	13928.7	18530.6	25902	43611.5	52176.8	17857.5	22127.5	20358.8	39920.5	24774.9	76053.3	57323.7	42236.8	32589.5	40389.9
618.3000+++	Pp3c4_5690V3.1.p	KSSGAGADRPLWFPGAR	KS[+80]SGAGADRPLWFPGAR	3	618.3	81.1	48.62	90379	40839	105570	229732	155916	68557.5	205923	81574.2	26007.6	22767.5	77793.6	298071	105556	180453	94468	86021.7	89928.9	31159.4	160836	107542	127567	120193	113441	95528.5
952.0924+++	Pp3c6_10501V3.1.p	KSEADNEVNETTEVESPKGEEISPR	KSEADNEVNETTEVES[+80]PKGEEISPR	3	952.092	212.74	113.16	60318	421433	337106	697738	775041	651997	828120	710185	139046	332627	305916	600844	754682	1.07075e+06	833318	927637	379438	372226	571339	607460	1.22153e+06	661728	746047	785496
720.9849+++	Pp3c2_22190V3.1.p	KSFFTKSHSFSGSIPESK	KSFFTKS[+80]HS[+80]FSGSIPESK	3	720.985	32.32	94.9	26318.6	16570.2	32294.8	29733.6	24974	28854.9	8467.82	6157.55	20894.5	27163.6	28348.6	22117.3	26838.6	21028.4	6131.79	9567.33	38132.5	26279.2	34390.1	32560.5	16698.7	6995.94	5932.85	5614.65
669.3449++	Pp3c7_3170V3.1.p	KSPSISPSVSLR	KSPS[+80]ISPSVSLR	2	669.345	82.53	119.92	159577	104695	230176	167385	438243	119294	83999.5	147364	126038	142762	157225	159082	144267	120158	132382	215149	211541	93017.3	253815	116914	77376.9	122671	132832	208894
669.3449++	Pp3c7_3170V3.1.p	KSPSISPSVSLR	KSPSIS[+80]PSVSLR	2	669.345	82.53	119.92	159893	126940	233811	165473	131710	119291	102858	147364	110551	150970	156358	161461	144270	120004	132354	105036	228199	92975.1	147830	117006	77307.8	115813	107999	137151
895.0868+++	Pp3c21_4350V3.1.p	KSPTSQGVLVGASEAAISDEEGDTVR	KSPTSQGVLVGASEAAIS[+80]DEEGDTVR	3	895.087	146.15	118.04	138695	67205.9	38576.6	311512	298543	73694.8	175217	234230	75974.2	48453.7	59167.7	118071	199044	67863.2	151810	196751	47835.1	79865.5	341197	70075.8	505199	226608	234195	226596
618.3000+++	Pp3c4_5690V3.1.p	KSSGAGADRPLWFPGAR	KSS[+80]GAGADRPLWFPGAR	3	618.3	81.1	119.83	96254.8	42752.1	120559	231164	158610	61363.3	206382	82695.6	25213.1	28601.4	78619	292497	117703	168461	99353.7	113746	123644	23812.9	160878	104010	122713	148209	113175	96765.9
823.6971+++	Pp3c20_9560V3.1.p	KTNSIELDLCDYTPGLINSR	KTNS[+80]IELDLC[+57]DYTPGLINS[+80]R	3	823.697	22.2	96.94	50133.2	18555.6	25289.7	31518.8	32149.2	16111.4	67542	27213.1	12067	15321.6	27975.9	29605.2	27107	21409.1	18582.9	56418.9	18335.5	11313.7	14990.1	25772.2	23145.8	54376.2	11109.8	20512.8
877.4093+++	Pp3c20_17480V3.3.p	KTSFSHSSSPSTWLQQETSISPK	KTSFS[+80]HSSSPSTWLQQETSISPK	3	877.409	53.63	67.81	27493.7	19135.9	14067.8	78749.1	45848.1	29118	35096.4	87754	38051.9	29000.4	55298.3	65624	28438.1	51247.1	36057.6	138198	32259.6	20456.5	55881.6	34001.2	21449.8	22763.4	51496.3	25801.1
877.4093+++	Pp3c20_17480V3.3.p	KTSFSHSSSPSTWLQQETSISPK	KTSFSHS[+80]SSPSTWLQQETSISPK	3	877.409	53.63	67.81	25747.7	21710.6	15594.4	79949.7	37455.4	29338.4	38152.8	74996.9	31976.3	30844.3	39239.2	58251.3	27240.2	47958.3	33608.4	107964	23281	23983.3	40968.3	33899.8	25194.5	35946.4	50794.1	27931.1
618.2831++++	Pp3c2_7850V3.1.p	KTSGSGSQHDRETFQGQIAAER	KTSGS[+80]GSQHDRETFQGQIAAER	4	618.283	61.58	99.96	17887.4	48501.8	18083.8	48192	11763.4	15187.2	22683.1	99741.9	21987.7	14442.7	28369.5	29801.9	17326.2	17559	13321.9	69809.9	13823.4	16590.2	32919.9	20246.5	10297.7	23823.6	34671.8	42669.6
727.8480++	Pp3c2_32420V3.1.p	KTVSQALDEEVR	KTVS[+80]QALDEEVR	2	727.848	84.27	119.91	99549.6	75574.4	17666.2	161548	39604.8	40859.8	56607.1	57474.3	39895.5	46133.5	74140.2	45815.1	43089.2	44995.7	97959	60036	35769.3	34542.1	33234	79767.1	52719.9	62050.1	51777.3	63085.5
865.3884+++	Pp3c19_15000V3.1.p	KVDLESDGEDEVTAHDKPSSVEK	KVDLES[+80]DGEDEVTAHDKPSSVEK	3	865.388	163.47	119.88	121882	637992	63190.3	1.55245e+06	1.70832e+06	1.62947e+06	1.9567e+06	1.48466e+06	91588.5	110717	94117.4	1.45531e+06	1.56153e+06	904926	1.54955e+06	1.4882e+06	216657	136389	1.66637e+06	994505	2.84364e+06	1.6726e+06	1.33655e+06	1.76536e+06
487.2288++	Pp3c11_1080V3.3.p	KVSFAEGR	KVS[+80]FAEGR	2	487.229	61.04	71.56	277923	88032	56824.1	16342.7	12125.4	7667.42	21048.3	42809.8	16244.8	106494	150991	10769.5	15043.4	8153.77	13972.8	8276.3	24687.4	28471.7	6993.46	6530.62	7714.64	9827.15	169761	82965.5
979.9332++	Pp3c21_1450V3.1.p	KVSASEVVSDDGGDGELSK	KVSASEVVS[+80]DDGGDGELSK	2	979.933	56.42	108.2	144365	19826.4	16306.3	42989.4	54541.9	43830	45598.6	210714	18193.6	19796.7	17928.1	19632.6	57126.9	54286.9	29033.4	39522.8	11248.4	23960	37555.6	33623.3	65162.6	53878.7	60051	69230.9
693.3437+++	Pp3c10_13670V3.1.p	KVSEVVAPQSIPEEVSSGR	KVSEVVAPQSIPEEVS[+80]SGR	3	693.344	51.18	25.73	24467.7	17046.8	27603.4	88266.7	92706.4	49696	72537.5	123440	24084.2	16931.9	59885.2	101185	70050.1	78568.1	68982.2	118008	36333.3	21869.5	87578.4	69367.3	109772	64805.6	86980.7	102041
783.3917+++	Pp3c10_13670V3.1.p	KVSEVVAPQSIPEEVSSGRGGR	KVSEVVAPQSIPEEVS[+80]SGRGGR	3	783.392	23.05	9.5	24871.6	22564.2	13061.6	66832.6	32854	49941.2	13314.6	22700.6	23361	22923.9	38037.7	25069	63604.3	49428.2	41500	34954.9	20911.7	19388.6	22238.4	42635.5	57161	84522.5	26279.2	73392
693.3437+++	Pp3c10_13670V3.1.p	KVSEVVAPQSIPEEVSSGR	KVSEVVAPQSIPEEVSS[+80]GR	3	693.344	51.18	119.75	25157.1	37558.7	25613.7	138075	88350.6	47292.6	74071.3	115211	25189.3	22037.9	38497.4	100992	66919.2	53437.9	77773.7	117659	36692.9	34188.1	87733.6	80891.4	115678	70152	88963.2	97210.7
613.8345++	Pp3c6_5860V3.2.p	KVTSTVRVTR	KVT[+80]STVRVTR	2	613.834	42.44	68.73	21358.2	11972.3	13472.3	13338.4	13133	11184.6	7033.33	11682.1	46971	34807.3	18913.7	16377.6	7670.89	5680.57	13276.9	6900.4	19351.4	37315.8	24106.4	8294.23	13360.1	7975.25	9183.71	6447.66
456.7493++	Pp3c10_1820V3.1.p	KVTASAKK	KVTAS[+80]AKK	2	456.749	31.01	119.89	61532.7	17368.4	20027.9	11213.1	23874.5	9697.52	19397.7	10044.5	9856.78	14352.8	18579.4	27049.2	7739.89	6954	45300.3	7227.96	20201.2	11409.8	35521.8	19485.9	11321.3	37305	90742.3	21075.9
1037.8787++	Pp3c25_5720V3.1.p	KYAEEHGYGDEAEAAMK	KY[+80]AEEHGY[+80]GDEAEAAM[+16]K	2	1037.88	39.12	87.37	27164.3	9009.45	18558.4	19525	9786.89	13558.2	79644.3	184842	21208.5	29976.3	36150	15542.3	11071.1	15155.9	17245.9	13675.8	11744.7	38878.9	11478.6	17345.3	16807.3	29042.5	18628	18882.2
417.5065+++	Pp3c13_14960V3.1.p	KYGGSGNESGSK	KYGGSGNESGS[+80]K	3	417.506	34.84	27.13	8454.15	5778.9	8792.34	6307.79	6476.43	7102.57	8786.6	12075	12039.9	15353.9	9642.55	5789.85	6971.3	11183	9210.84	9066.04	7682.12	6149.4	5326.29	7521.35	6627.79	6016.62	7855.96	8069.21
1179.9785++	Pp3c11_18730V3.1.p	LAAPLTSGFDDEDESDDGEAPK	LAAPLTSGFDDEDES[+80]DDGEAPK	2	1179.98	154.94	50.43	16525.5	14798.5	19562.4	14049.5	19461.6	21879.1	73058.9	15407.7	11773.4	13326.6	22925.9	34317.6	15005.1	23271.9	20569.6	33329	13562.3	12072.7	180672	29437.7	30946.1	10466.6	24458.8	19996.3
696.3681+++	Pp3c5_6540V3.1.p	LAARPGSPESLQQLVEIAK	LAARPGS[+80]PESLQQLVEIAK	-	-	124.55	-	81794.5	68145.5	12609.8	112316	118830	92326.1	106467	133352	38435.6	25080.6	19732.2	67222.5	122350	97397.8	112208	152353	42975.8	44526.9	67775.4	91035.5	89332.9	173965	128829	113239
691.3034++	Pp3c1_14000V3.1.p	LAEDPESLAGGSR	LAEDPESLAGGS[+80]R	2	691.303	88.65	119.83	99475.2	257901	99406.9	113458	144478	131451	77838.3	259147	160038	114653	231722	149135	122307	129465	118752	251625	193083	140131	289065	114497	80669.4	108488	94697.3	268057
982.4396++	Pp3c24_11300V3.1.p	LAGAASDLLDGLSMYGGEK	LAGAAS[+80]DLLDGLSM[+16]YGGEK	2	982.44	119.4	7.41	23084.6	30915.9	21136.8	53205.9	57163.9	51049	45983.1	21967.5	35247.5	50860.2	23932.4	61136.4	54639.1	28700.6	38011.8	35714.8	28619.4	30334.9	265948	37686.6	42377.6	61140.2	29595.5	27620.7
783.3758+++	Pp3c24_4280V3.1.p	LAGPNDGVEVATTASEPAKTSPR	LAGPNDGVEVATTASEPAKT[+80]SPR	3	783.376	70.67	119.64	74489.9	17643.3	19051.3	52391.9	64544.5	69496.6	66036.8	63760.6	46811.4	32260.6	25447.4	48969.8	77504.1	62176.6	74954.7	84401.7	86809.6	32418.1	60426.8	80697.3	97786.8	51534.6	55517.8	73800.4
783.3758+++	Pp3c24_4280V3.1.p	LAGPNDGVEVATTASEPAKTSPR	LAGPNDGVEVATTASEPAKTS[+80]PR	3	783.376	70.67	119.87	61402.1	187063	26387.2	56349.6	69274.3	81014.1	65945.9	66683.7	67223.2	17381.2	30685.5	51169.3	90330.5	62278.3	66857.8	74892.5	87647	31115.7	60308.1	79791.8	98136.2	54452.9	53734.7	72408.3
535.5097++++	Pp3c9_15160V3.1.p	LAHSASANSFEFLRPHFK	LAHS[+80]ASANSFEFLRPHFK	4	535.51	35.71	62.96	22579	16349.9	9899.01	59023.7	6937.9	32702.7	57350.1	38060.1	12695.1	8161.35	10589.9	33565.4	38613.7	14133.3	42377.3	58586.5	7097.18	12017.3	26007.8	7726.88	5892	48206	8692.1	56985.5
834.4218++	Pp3c1_29600V3.1.p	LALTPTSSGASLGLSGR	LALTPTSSGAS[+80]LGLSGR	2	834.422	78.85	58.58	64460	32040.4	16837.9	16008.3	67498.1	68030.4	93503.3	59167.5	53657.8	29794.8	26004.7	15684.1	55813	56181.2	68045.9	61334.4	43892	13274.5	17811.9	60675.2	32111	77967.8	79074.7	65004.2
834.4218++	Pp3c1_29600V3.1.p	LALTPTSSGASLGLSGR	LALTPTSSGASLGLS[+80]GR	2	834.422	78.85	119.25	51935.4	19397.2	8600.67	14055.9	58987.5	54001.4	134429	79515.9	31872.7	129364	382035	20423.2	61890.8	49947.4	61419.6	55007.9	57391.3	17040.3	21102.1	56401.6	34163	90855.4	97104	54471.3
770.3744++	Pp3c12_22990V3.1.p	LANASALNAASISEK	LANASALNAAS[+80]ISEK	2	770.374	36.19	119.92	475384	486429	30264	485036	288588	365748	64825.7	358165	306253	143699	24573.2	29700	126403	149544	412293	240831	299528	89430.8	82056.7	37944.2	262705	23779	383778	114196
663.3029++	Pp3c2_12110V3.2.p	LANLSEDEVQK	LANLS[+80]EDEVQK	2	663.303	73.7	114.78	74998.5	28272.9	35916	64540	30582.2	77674.6	90089.9	87315.6	31480.6	48890.5	28017.7	50149.9	74059.8	75581	78548.4	72006.7	83059.8	28072.5	109096	105656	38351.7	135273	83344	62932.8
723.6852+++	Pp3c23_22360V3.1.p	LAPMPDPNGATPQHVSTIVK	LAPM[+16]PDPNGATPQHVS[+80]TIVK	3	723.685	42.87	107.04	11480.1	73304.5	30426	47563.8	75835.1	71685.6	67152.5	96205.3	36369.6	23680.5	49116.4	35217.2	70838.8	54702.6	84792.2	89439.2	53083.6	61958.7	35588.7	72810.2	54751.3	53252.8	118738	86984
723.6852+++	Pp3c23_22360V3.1.p	LAPMPDPNGATPQHVSTIVK	LAPM[+16]PDPNGATPQHVST[+80]IVK	3	723.685	42.87	119.86	17746.2	78293.8	57412.8	42986.5	93018	71807.7	65809	96392.5	28888.4	76314.6	60275.2	46172.4	23326.3	30382.8	78802.8	73413.8	89798.4	54516	24819	72354.6	48873.2	70687.7	118928	82311.5
1188.0531++	Pp3c11_24230V3.1.p	LAPPVFGSSANLEALAMDFNSK	LAPPVFGS[+80]SANLEALAM[+16]DFNSK	2	1188.05	89.52	42.12	16964.3	47356.4	13134.6	291632	150973	155164	181141	415208	19225.7	9570.39	89283.3	218314	290399	9111.48	429801	461560	24899.2	26537.1	91029.2	151993	156868	268645	409861	249900
1180.0556++	Pp3c11_24230V3.1.p	LAPPVFGSSANLEALAMDFNSK	LAPPVFGS[+80]SANLEALAMDFNSK	2	1180.06	89.52	50.02	12864.8	8486.96	7893.31	37247.3	10473.2	9397.72	27607.9	13950.8	18482.2	13004.9	25308.1	7574.84	10486.5	6368.15	25903.8	35545	10699.2	9329.56	10592.5	14814.5	10051.9	12149.5	15324.8	13770.9
792.3711+++	Pp3c11_24230V3.1.p	LAPPVFGSSANLEALAMDFNSK	LAPPVFGSS[+80]ANLEALAM[+16]DFNSK	3	792.371	89.52	42.33	10523.6	29571.9	8988.57	165194	116937	91937.9	104050	228532	23159	8046.33	24221.5	98525	180816	19170.9	183651	283895	21598.9	14748.8	72536.6	76953.1	86504	198349	321674	148262
787.0395+++	Pp3c11_24230V3.1.p	LAPPVFGSSANLEALAMDFNSK	LAPPVFGSS[+80]ANLEALAMDFNSK	3	787.04	89.52	50.31	58669.1	9920.98	12087.2	16394.9	32561	8110.17	28464.3	16489.3	34220.5	6459.36	19589.4	8819.95	10294.8	13396.6	30484.4	61783.3	13361.6	17072.4	17825.5	10112.8	8802.3	14563.1	39154.7	29550.6
941.4331++	Pp3c10_21630V3.1.p	LASDVDSNEGQGVAAAVAK	LAS[+80]DVDSNEGQGVAAAVAK	2	941.433	59.19	19.29	31713.1	18408.5	16833.4	22815.9	21632.4	20003.9	27643.3	22799.7	26729	17571.7	24952.9	16970.7	17953.9	29742.5	23894.6	24532.5	14719.9	12171.7	29749	14583.4	70588.6	17910.4	18867.8	25270.3
814.3774++	Pp3c19_17420V3.1.p	LASFSNPNGTVDAVR	LAS[+80]FSNPNGTVDAVR	2	814.377	35.3	118.4	56560.2	52587.6	10864.2	130992	70519.2	65433.5	51273.7	71812.5	63505.5	37357.6	68400.6	42770.1	24363.2	53643.1	48545.3	63017.3	68771.2	26006.8	60905.2	53294.9	15861	49678.6	47484.8	65084.1
956.9870++	Pp3c22_6760V3.1.p	LASILEPSSPTAFSALTK	LASILEPS[+80]SPTAFSALTK	-	-	91.33	-	270604	811654	203790	30948.5	340820	451674	253286	609108	332596	160584	30177	275723	509284	385068	502377	523834	171635	167642	218494	369065	488191	417371	495617	375005
956.9870++	Pp3c22_6760V3.1.p	LASILEPSSPTAFSALTK	LASILEPSS[+80]PTAFSALTK	-	-	91.33	-	269322	811904	203968	438077	340868	463946	346379	559414	315009	162363	37055.5	262403	511792	403505	512280	526339	162950	167370	218291	366198	488039	418293	506582	459440
956.9870++	Pp3c22_6760V3.1.p	LASILEPSSPTAFSALTK	LASILEPSSPT[+80]AFSALTK	2	956.987	91.33	110.97	270525	825469	203721	436888	354808	449344	345532	549780	332696	161250	22319.9	275589	509250	383263	516123	524157	170794	167883	205309	372831	488034	414675	500818	460663
767.3809+++	Pp3c8_11720V3.1.p	LATSVATPVNGSPLHEVNGTQK	LATSVATPVNGS[+80]PLHEVNGTQK	3	767.381	40.12	119.81	17154.1	23701.6	12208.2	34291.6	54485.5	27790.7	49428.4	27288.1	17816.7	33295.8	52125.5	18868.6	37067.9	92605.7	13577.7	46411	20318.1	25665.9	16259.5	34978.7	19751.3	55405.2	67785.8	37711.9
876.4036++	Pp3c14_6070V3.1.p	LAVEVLDSDPGQSWR	LAVEVLDSDPGQS[+80]WR	2	876.404	103.11	117.39	43815.5	28785.8	20397.5	237855	95692.7	247055	302026	45579	79138.5	54966.9	48991	95563	172422	170015	527283	901371	57743.5	128729	198639	372761	275179	181421	202814	177007
605.7679++	Pp3c2_7700V3.2.p	LCSVGGTSPPR	LC[+57]SVGGT[+80]SPPR	2	605.768	57.66	89.44	49481.9	50037.1	82946	19061.9	40932.1	53701.6	55981.9	36320.5	264754	119655	102870	17170.6	35411.9	42820.7	14245.6	61813.8	40471	50716.8	17611.8	28119.3	8118.3	36334	15541.4	20453.2
605.7679++	Pp3c2_7700V3.2.p	LCSVGGTSPPR	LC[+57]SVGGTS[+80]PPR	2	605.768	57.66	89.52	42228.9	49922.2	88260.3	19407.8	25015.6	53325.3	56237.8	36534.6	290705	110185	97655.9	17556.9	28736.1	48545.9	12658.2	64502.6	32508.4	60561.7	17550.2	35708.9	7948.12	35642.7	17326.5	12032.1
1002.9383++	Pp3c25_5560V3.1.p	LCTNSGATTPTLGASSSSGR	LC[+57]TNSGATTPTLGASS[+80]SSGR	2	1002.94	111.13	110.15	74019.2	49291.2	56705.4	45248.4	80220.6	45962.4	61609.3	51299.1	81357.2	48493.3	42614	64382	45129.5	45895.5	40735.2	48003	56599.4	86182.1	38319.2	62399	41159.2	36872.8	52341.5	60874.5
1002.9383++	Pp3c25_5560V3.1.p	LCTNSGATTPTLGASSSSGR	LC[+57]TNSGATTPTLGASSS[+80]SGR	2	1002.94	111.13	110.11	74691.8	54067.5	56954.1	41932.5	80699.1	46107.3	65755.6	49983.1	81606.8	43412.5	42318	71319.8	47386.4	72986.7	34803.5	53944.3	47285.9	91349.3	23861.4	107797	28755.1	42502.1	49375.7	64920.3
1002.9383++	Pp3c25_5560V3.1.p	LCTNSGATTPTLGASSSSGR	LC[+57]TNSGATTPTLGASSSS[+80]GR	2	1002.94	111.13	109.88	72236.7	34879.5	20418.1	22297.8	29965.7	20988.7	69644.9	62899.6	18609.5	20091.4	15890.7	69613.2	32687.4	50657.8	14843.1	56310.2	17927.9	70226	27909.2	62785.5	38030.3	82592.9	60773.3	23803.4
605.7768++	Pp3c5_13290V3.1.p	LDAGNDLLGSR	LDAGNDLLGS[+80]R	2	605.777	80.11	106.53	67171.7	35235.6	15138	43893.4	94261.5	94819.8	89123.5	23705.2	59628.2	64535.5	97224.1	59863.9	49923.1	123493	57161	52169.9	40349.1	40265.8	45147.6	112935	96962.2	95418.3	74821.4	86643.3
778.3396+++	Pp3c1_21760V3.1.p	LDDGHQQVTGGSITSDHEAGTK	LDDGHQQVTGGSITS[+80]DHEAGTK	3	778.34	32.41	86.36	41787.1	49834.6	21967.4	56924.1	34144.2	49544.1	35625.6	16416.1	36227	30396.8	74126.2	18928.1	15259	11463.7	15381.6	16998.5	18659.4	51238.3	35979.7	19199.9	29555	34689.3	5458.36	21013.3
698.8052++	Pp3c22_17930V3.1.p	LDEGQYSTYIK	LDEGQYS[+80]TYIK	2	698.805	71.36	119.58	51729	60313.1	16970.3	35848.8	56794.4	35508.1	29267.5	58975.6	66321.7	39755.1	32963.3	41036.1	61381	90825.3	70825.4	72374.7	54900	58673.7	57020.9	74335.2	35411.8	41681.3	66281.8	54902.9
[truncated: 2,375 more rows]
