# Supplementary material for: SnRK2 protein kinases represent an ancient system in plants for adaptation to a terrestrial environment
Source: Commun Biol. 2019 Jan 21;2:30. doi: 10.1038/s42003-019-0281-1 (PMC6340887; doi:10.1038/s42003-019-0281-1)
Supplement: Supplementary file 7 — Supplementary Data 5 [file 42003_2019_281_MOESM7_ESM.xlsx]

## Sheet: ABA response
Supplementary Data 5 List of SnRK2-independet ABA-upregulated phosphopeptides of P. patens. (1/3)
Quantitative data of phosphopeptides was derived from P. patens WT and srk2abcd treated with ABA. This list shows PpSnRK2-independent ABA-upregulated phosphopeptides at greater than 3-fold change at least one of the time points analyzed in response to ABA in P. patens WT..
Acc No.	Ortholog	Description	Peptide(seq+mod)
Pp3c12_3550V3.2.p	AT1G18160.1	Protein kinase superfamily protein chr1:6249126-6253835 FORWARD LENGTH=992	IDIDQGS[+80]LSSPR
Pp3c16_2580V3.1.p	-	-	S[+80]FRFPPLFPTK
Pp3c16_14220V3.1.p	-	-	SIIQAAIAS[+80]ASP
Pp3c14_4330V3.1.p	AT3G22850.1	Aluminium induced protein with YGL and LRDR motifs chr3:8089067-8090275 FORWARD LENGTH=248	APEELVAPDSGS[+80]PDC[+57]R
Pp3c13_7410V3.1.p	AT5G53150.1	DNAJ heat shock N-terminal domain-containing protein chr5:21554935-21557202 FORWARD LENGTH=726	ASDTPPLLQKPAS[+80]PVIPTDDAPLEK
Pp3c11_24710V3.1.p	AT5G51300.3	splicing factor-related chr5:20849881-20852295 REVERSE LENGTH=804	NFLAELGGGGPDGSVS[+80]PAGTGGGGGEVGSAR
Pp3c14_14570V3.1.p	AT1G56080.1	unknown protein; FUNCTIONS IN: molecular_function unknown; INVOLVED IN: biological_process unknown; LOCATED IN: pl	GTPSLTPRLT[+80]PT[+80]GSPKPQPK
Pp3c19_4390V3.1.p	AT1G63220.1	Calcium-dependent lipid-binding (CaLB domain) family protein chr1:23449017-23450244 FORWARD LENGTH=147	GSQPPSGQDDLYLS[+80]PPR
Pp3c21_11910V3.2.p	AT3G43300.2	ATMIN7 HOPM interactor 7 chr3:15234235-15245034 REVERSE LENGTH=1727	RLS[+80]FDSVAEER
Pp3c5_17850V3.1.p	AT1G56080.1	unknown protein; FUNCTIONS IN: molecular_function unknown; INVOLVED IN: biological_process unknown; LOCATED IN: pl	LSYES[+80]DSSVITEER
Pp3c24_960V3.1.p	AT2G44160.1	MTHFR2 methylenetetrahydrofolate reductase 2 chr2:18262301-18265185 FORWARD LENGTH=594	TTS[+80]WDDFPR
Pp3c7_6670V3.1.p	AT3G55270.1	MKP1, ATMKP1 mitogen-activated protein kinase phosphatase 1 chr3:20496775-20499408 FORWARD LENGTH=784	TSS[+80]DVSSFGSDLPQR
Pp3c4_17130V3.1.p	AT5G22940.1	F8H FRA8 homolog chr5:7677197-7678892 FORWARD LENGTH=469	EIPSYSSFTSFS[+80]K
Pp3c23_22360V3.1.p	AT1G06840.1	Leucine-rich repeat protein kinase family protein chr1:2097854-2103208 REVERSE LENGTH=953	VS[+80]DSWKEDPDTFSIELGHR
Pp3c9_25200V3.1.p	AT1G04920.1	ATSPS3F, SPS3F sucrose phosphate synthase 3F chr1:1391674-1395756 REVERSE LENGTH=1062	VES[+80]SLALASSNVGEITTPEK
Pp3c26_230V3.1.p	AT1G21630.1	Calcium-binding EF hand family protein chr1:7581457-7587796 FORWARD LENGTH=1218	SAFGAFDS[+80]PK
Pp3c20_13300V3.1.p	AT4G17330.1	ATG2484-1, G2484-1 G2484-1 protein chr4:9689263-9697172 REVERSE LENGTH=2037	KES[+80]ISVLGDENDTDGDKGPSENLK
Pp3c10_24030V3.1.p	AT2G44160.1	MTHFR2 methylenetetrahydrofolate reductase 2 chr2:18262301-18265185 FORWARD LENGTH=594	TTS[+80]WDEFPR
Pp3c11_19567V3.1.p	AT2G16640.1	ATTOC132, TOC132 multimeric translocon complex in the outer envelope membrane 132 chr2:7211489-7215109 REVERSE LE	ARNS[+80]EGEEEFSEVPIR
Pp3c23_8610V3.1.p	AT2G45140.1	PVA12 plant VAP homolog 12 chr2:18611029-18612971 FORWARD LENGTH=239	VLYVSPPQPPSPITETNEEEGNS[+80]PK
Pp3c15_25630V3.1.p	AT1G66680.1	AR401 S-adenosyl-L-methionine-dependent methyltransferases superfamily protein chr1:24866352-24868888 REVERSE LEN	NADVVDAFNASS[+80]FR
Pp3c2_27990V3.1.p	AT1G20760.1	Calcium-binding EF hand family protein chr1:7209515-7214773 FORWARD LENGTH=1019	FDS[+80]FGPGDAVAPPR
Pp3c1_19980V3.1.p	AT4G35780.1	ACT-like protein tyrosine kinase family protein chr4:16946729-16950405 REVERSE LENGTH=570	AVHVFNPESSDPSS[+80]SNQQNEDEVSSRSPSK
Pp3c1_21540V3.1.p	AT3G22850.1	Aluminium induced protein with YGL and LRDR motifs chr3:8089067-8090275 FORWARD LENGTH=248	APAELVAPDGGS[+80]PDSR
Pp3c5_1890V3.1.p	AT2G27210.1	BSL3 BRI1 suppressor 1 (BSU1)-like 3 chr2:11630188-11636182 FORWARD LENGTH=1006	QLS[+80]IDQFENEGR
Pp3c1_14120V3.1.p	AT1G20760.1	Calcium-binding EF hand family protein chr1:7209515-7214773 FORWARD LENGTH=1019	SSASFGQEGS[+80]FDLGSPR
Pp3c1_14120V3.1.p	AT1G20760.1	Calcium-binding EF hand family protein chr1:7209515-7214773 FORWARD LENGTH=1019	SSASFGQEGSFDLGS[+80]PR
Pp3c11_14370V3.1.p	AT1G02000.1	GAE2 UDP-D-glucuronate 4-epimerase 2 chr1:346052-347356 FORWARD LENGTH=434	RNS[+80]IDFLPEDPVQPVK
Pp3c10_8450V3.1.p	AT3G15730.1	PLDALPHA1, PLD phospholipase D alpha 1 chr3:5330835-5333474 FORWARD LENGTH=810	GIAS[+80]PVHHGGGFSSFFK
Pp3c11_24230V3.1.p	AT4G38470.1	ACT-like protein tyrosine kinase family protein chr4:17999432-18003551 FORWARD LENGTH=575	LAPPVFGS[+80]SANLEALAM[+16]DFNSK
Pp3c16_13830V3.1.p	-	-	HSES[+80]EEDTEAVPDAGVVK
Pp3c12_22790V3.1.p	AT1G16610.1	SR45, RNPS1 arginine/serine-rich 45 chr1:5675925-5678686 REVERSE LENGTH=414	SSQALVNPIT[+80]VSN
Pp3s152_10V3.1.p	AT3G13570.1	SCL30A, At-SCL30A SC35-like splicing factor 30A chr3:4429564-4431602 REVERSE LENGTH=262	DAARDEFT[+80]ASPTADVRR
Pp3c5_12340V3.1.p	AT2G23140.1	RING/U-box superfamily protein with ARM repeat domain chr2:9845696-9849105 REVERSE LENGTH=829	SLSVGGDEGEPSQSDQS[+80]PPR
Pp3c15_5820V3.2.p	AT2G18160.1	ATBZIP2, GBF5, bZIP2 basic leucine-zipper 2 chr2:7898288-7898803 REVERSE LENGTH=171	DYYEGERHDIGGDTS[+80]FSPR
Pp3c16_13830V3.1.p	-	-	SQGLGYFGGSNPFEAAT[+80]M[+16]GSTHEQDEEALK
Pp3c16_13830V3.1.p	-	-	SQGLGYFGGSNPFEAATM[+16]GS[+80]THEQDEEALK
Pp3c16_13830V3.1.p	-	-	SQGLGYFGGSNPFEAATM[+16]GST[+80]HEQDEEALK
Pp3c14_7570V3.2.p	AT3G06700.3	Ribosomal L29e protein family chr3:2117519-2117800 REVERSE LENGTH=61	HNQTGAAEEVES[+80]AEE
Pp3c3_33400V3.1.p	AT2G28800.1	ALB3 63 kDa inner membrane family protein chr2:12356669-12359158 REVERSE LENGTH=462	SAASAGETSDEAQVES[+80]DGEKEDSDNSK
Pp3c11_19567V3.1.p	AT2G16640.1	ATTOC132, TOC132 multimeric translocon complex in the outer envelope membrane 132 chr2:7211489-7215109 REVERSE LE	FGAS[+80]SAASVEPSSPVSSYADALK
Pp3c20_4100V3.1.p	AT5G04870.1	CPK1, ATCPK1 calcium dependent protein kinase 1 chr5:1417015-1419877 REVERSE LENGTH=610	NS[+80]LSLSDALM[+16]NPQ
Pp3c15_25630V3.1.p	AT1G66680.1	AR401 S-adenosyl-L-methionine-dependent methyltransferases superfamily protein chr1:24866352-24868888 REVERSE LEN	NADVVDAFNAS[+80]SFR
Pp3c2_27990V3.1.p	AT1G20760.1	Calcium-binding EF hand family protein chr1:7209515-7214773 FORWARD LENGTH=1019	LSS[+80]LFGGNLSPK
Pp3c20_4100V3.1.p	AT5G04870.1	CPK1, ATCPK1 calcium dependent protein kinase 1 chr5:1417015-1419877 REVERSE LENGTH=610	NSLSLS[+80]DALM[+16]NPQ
Pp3c2_36840V3.1.p	AT5G39040.1	ALS1, ATTAP2, TAP2 transporter associated with antigen processing protein 2 chr5:15625660-15629621 FORWARD LENGTH	QLQGPGTSSAT[+80]DLNELA
Pp3c24_960V3.1.p	AT2G44160.1	MTHFR2 methylenetetrahydrofolate reductase 2 chr2:18262301-18265185 FORWARD LENGTH=594	T[+80]TSWDDFPR
Pp3c5_21520V3.1.p	AT4G38810.2	Calcium-binding EF-hand family protein chr4:18115607-18118860 REVERSE LENGTH=375	SSGVVPPERENS[+80]LNSGM[+16]PF
Pp3c2_36840V3.1.p	AT5G39040.1	ALS1, ATTAP2, TAP2 transporter associated with antigen processing protein 2 chr5:15625660-15629621 FORWARD LENGTH	RQLQGPGTS[+80]SATDLNELA
Pp3c6_13600V3.1.p	AT2G19810.1	CCCH-type zinc finger family protein chr2:8550419-8551498 FORWARD LENGTH=359	LNSFS[+80]PAAM[+16]HDAEAPVDGASGGVYQR
Pp3c19_19440V3.1.p	AT4G34660.1	SH3 domain-containing protein chr4:16545595-16548294 REVERSE LENGTH=368	NLFGSGGS[+80]GNSTLRDEAEQQR
Pp3c18_13870V3.1.p	-	-	EQVS[+80]EPHAPDQNLEEDEQGIEPTTPDK
Pp3c17_14770V3.1.p	AT1G26760.1	ATXR1, SDG35 SET domain protein 35 chr1:9248304-9249941 REVERSE LENGTH=545	SDS[+80]LLAVHEDEDSR
Pp3c26_5140V3.1.p	AT1G68830.1	STN7 STT7 homolog STN7 chr1:25872654-25875473 REVERSE LENGTH=562	AART[+80]IAAT[+80]VDEIQK
Pp3c3_35640V3.2.p	AT3G26400.1	EIF4B1 eukaryotic translation initiation factor 4B1 chr3:9666616-9669081 FORWARD LENGTH=532	KFVPSLPNDRGS[+80]ER
Pp3c24_19890V3.1.p	AT1G19835.2	Plant protein of unknown function (DUF869) chr1:6856212-6859513 REVERSE LENGTH=982	S[+80]GSQLDLSAATDGM[+16]QENGHDGR
Pp3c6_900V3.1.p	-	-	SGS[+80]EAVSSLAPKPAVEGK
Pp3c6_7260V3.1.p	-	-	ENPEVLAGAESVQDEGS[+80]DKVPAGK
Pp3c25_670V3.1.p	-	-	AHGTAVGLPSDADM[+16]GNS[+80]EVGHNAMGAGK
Pp3c25_670V3.1.p	-	-	AHGTAVGLPSDADMGNS[+80]EVGHNAM[+16]GAGK
Pp3c4_14410V3.1.p	AT4G38890.1	FMN-linked oxidoreductases superfamily protein chr4:18135909-18139100 REVERSE LENGTH=691	EAVTNS[+80]PEEGTANAVEASKPFTAK
Pp3c2_3490V3.1.p	AT2G30630.1	P-loop containing nucleoside triphosphate hydrolases superfamily protein chr2:13046883-13049106 REVERSE LENGTH=5	SMS[+80]QLSQDEINSFSK
Pp3c2_12110V3.2.p	AT5G47680.1	TRM10, AtTRM FUNCTIONS IN: molecular_function unknown; INVOLVED IN: biological_process unknown; LOCATED IN: cellula	EAS[+80]NGTGLYGYDEK
Pp3c20_2120V3.1.p	AT5G17530.2	phosphoglucosamine mutase family protein chr5:5778168-5781863 FORWARD LENGTH=581	DDLFC[+57]PVQGAIM[+16]ITAS[+80]HLPYNR
Pp3c5_1710V3.1.p	AT3G13840.1	GRAS family transcription factor chr3:4555305-4556837 REVERSE LENGTH=510	LSEELDYQS[+80]SPPDLSPR
Pp3c14_4960V3.2.p	AT3G48710.1	DEK domain-containing chromatin associated protein chr3:18041024-18043995 FORWARD LENGTH=462	DSS[+80]TVIEQDSEERPAEEEGNQVDK
Pp3c1_19980V3.1.p	AT4G35780.1	ACT-like protein tyrosine kinase family protein chr4:16946729-16950405 REVERSE LENGTH=570	LNIHAPAFGST[+80]VNLESLALDYHK
Pp3c22_13770V3.1.p	AT1G06070.1	Basic-leucine zipper (bZIP) transcription factor family protein chr1:1835201-1837116 REVERSE LENGTH=423	HQHS[+80]SSLDGSTSLDFEGSDSK
Pp3c4_14410V3.1.p	AT4G38890.1	FMN-linked oxidoreductases superfamily protein chr4:18135909-18139100 REVERSE LENGTH=691	EAVT[+80]NSPEEGTANAVEASKPFTAK
Pp3c2_10380V3.1.p	AT3G45780.2	PHOT1, NPH1, JK224, RPT1 phototropin 1 chr3:16818557-16823960 FORWARD LENGTH=996	SS[+80]SDTM[+16]TNTLPDLK
Pp3c20_17480V3.3.p	AT4G27860.1	vacuolar iron transporter (VIT) family protein chr4:13873808-13876240 FORWARD LENGTH=611	TSFSHSSSPSTWLQQETSIS[+80]PK
Pp3c3_8000V3.2.p	AT1G77310.1	BEST Arabidopsis thaliana protein match is: wound-responsive family protein (TAIR:AT1G21610.1); Has 493 Blast hits	SLS[+80]PGPIEPSPGR
Pp3c5_7180V3.1.p	AT2G05100.1	LHCB2.1, LHCB2 photosystem II light harvesting complex gene 2.1 chr2:1823449-1824331 REVERSE LENGTH=265	S[+80]AGSDSIWYGADRPK
Pp3c5_6540V3.1.p	AT1G02080.2	transcription regulators chr1:373694-386682 FORWARD LENGTH=2377	TSSTTLSQHPQS[+80]QYSSVEETPDGAR
Pp3c14_14570V3.1.p	AT1G56080.1	unknown protein; FUNCTIONS IN: molecular_function unknown; INVOLVED IN: biological_process unknown; LOCATED IN: pl	GTPS[+80]LTPRLTPTGS[+80]PKPQPK
Pp3c14_14570V3.1.p	AT1G56080.1	unknown protein; FUNCTIONS IN: molecular_function unknown; INVOLVED IN: biological_process unknown; LOCATED IN: pl	GTPSLT[+80]PRLTPTGS[+80]PKPQPK
Pp3c1_21540V3.1.p	AT3G22850.1	Aluminium induced protein with YGL and LRDR motifs chr3:8089067-8090275 FORWARD LENGTH=248	VDS[+80]EGQM[+16]C[+57]GSIFK
Pp3c1_8310V3.1.p	AT1G05150.1	Calcium-binding tetratricopeptide family protein chr1:1484280-1486706 REVERSE LENGTH=808	FNFFGS[+80]SK
Pp3c22_17160V3.1.p	AT2G41740.1	VLN2, ATVLN2 villin 2 chr2:17410962-17416878 REVERSE LENGTH=976	AAQTIITQNS[+80]ASAPVSPK
Pp3c22_17160V3.1.p	AT2G41740.1	VLN2, ATVLN2 villin 2 chr2:17410962-17416878 REVERSE LENGTH=976	AAQTIITQNSAS[+80]APVSPK
Pp3c26_10570V3.1.p	AT3G45850.2	P-loop containing nucleoside triphosphate hydrolases superfamily protein chr3:16855814-16860950 REVERSE LENGTH=1	HADHVLKEEYLEEQPT[+80]C[+57]STPR
Pp3c26_230V3.1.p	AT1G21630.1	Calcium-binding EF hand family protein chr1:7581457-7587796 FORWARD LENGTH=1218	NSSSFFGNSSFDATPSFFGGS[+80]PGGSK
Pp3c4_19370V3.1.p	AT3G23620.1	Ribosomal RNA processing Brix domain protein chr3:8480147-8481873 FORWARD LENGTH=314	SESGGGDVTMGEAENEFAGS[+80]PNKK
Pp3c7_22170V3.1.p	AT5G02500.1	HSC70-1, HSP70-1, AT-HSC70-1, HSC70 heat shock cognate protein 70-1 chr5:554055-556334 REVERSE LENGTH=651	MYQGGAGGEGAPPSYGGSDSPPS[+80]GAGPK
Pp3c7_3340V3.1.p	AT3G06400.2	chromatin-remodeling protein 11 chr3:1941066-1946700 FORWARD LENGTH=1056	GWANS[+80]PGIEEVQGNSK
Pp3c15_18470V3.1.p	AT2G07360.1	SH3 domain-containing protein chr2:3047623-3057099 REVERSE LENGTH=1196	FPGGLFTGGQAS[+80]R
Pp3c2_10380V3.1.p	AT3G45780.2	PHOT1, NPH1, JK224, RPT1 phototropin 1 chr3:16818557-16823960 FORWARD LENGTH=996	S[+80]SSDTM[+16]TNTLPDLK
Pp3c2_10380V3.1.p	AT3G45780.2	PHOT1, NPH1, JK224, RPT1 phototropin 1 chr3:16818557-16823960 FORWARD LENGTH=996	SSS[+80]DTM[+16]TNTLPDLK
Pp3c2_32100V3.1.p	AT5G63880.1	VPS20.1 SNF7 family protein chr5:25563890-25565258 FORWARD LENGTH=219	EYSQDHEANDEEIEGLDLPDVPTS[+80]PVRK
Pp3c3_290V3.3.p	AT5G40200.1	DegP9 DegP protease 9 chr5:16070402-16073101 FORWARD LENGTH=592	GHAPLFEDGTVGS[+80]EDVK
Pp3c23_10270V3.4.p	AT5G47690.1	binding chr5:19317899-19327014 FORWARD LENGTH=1605	RFDNGETVS[+80]DAELEM[+16]EEK
Pp3c1_38240V3.1.p	AT5G28850.2	Calcium-binding EF-hand family protein chr5:10877360-10881278 REVERSE LENGTH=536	AGAGPLNVGSSLLPTHLSVAVGNTPPLS[+80]PR
Pp3c21_9690V3.1.p	AT4G26620.1	Sucrase/ferredoxin-like family protein chr4:13427599-13429877 REVERSE LENGTH=443	IGS[+80]RDLHQM[+16]C[+57]GDEQEEEGPLKPYEEK
Pp3c7_22170V3.1.p	AT5G02500.1	HSC70-1, HSP70-1, AT-HSC70-1, HSC70 heat shock cognate protein 70-1 chr5:554055-556334 REVERSE LENGTH=651	MYQGGAGGEGAPPSYGGSDS[+80]PPSGAGPK
Pp3c2_13590V3.1.p	AT1G34220.2	Regulator of Vps4 activity in the MVB pathway protein chr1:12463102-12465911 REVERSE LENGTH=619	DSSPLFDEEGS[+80]VGR
Pp3c23_10270V3.4.p	AT5G47690.1	binding chr5:19317899-19327014 FORWARD LENGTH=1605	RFDNGET[+80]VSDAELEM[+16]EEK
Pp3c3_35640V3.2.p	AT3G26400.1	EIF4B1 eukaryotic translation initiation factor 4B1 chr3:9666616-9669081 FORWARD LENGTH=532	VGSRPGT[+80]PGGVS[+80]SRPQT[+80]PDVPR
Pp3c1_25000V3.1.p	AT3G49910.1	Translation protein SH3-like family protein chr3:18504311-18504751 FORWARD LENGTH=146	GKFTDADVS[+80]PPLQEVD
Pp3c6_14240V3.1.p	AT1G73180.1	Eukaryotic translation initiation factor eIF2A family protein chr1:27518335-27521432 FORWARD LENGTH=513	LYQAEWRPASSDVYPDRPPS[+80]PGAR
Pp3c16_24260V3.1.p	-	-	TSS[+80]VLTAGLGILAEK
Pp3c13_2300V3.1.p	AT4G13780.1	methionine--tRNA ligase, putative / methionyl-tRNA synthetase, putative / MetRS, putative chr4:7993366-7998433 R	KHPDADSLYVEQIDVGEST[+80]PR
Pp3c19_15000V3.1.p	AT2G04030.1	CR88, EMB1956, HSP90.5, Hsp88.1, AtHsp90.5 Chaperone protein htpG family protein chr2:1281983-1285909 FORWARD LEN	KVDLES[+80]DGEDEVTAHDKPSSVEK
Pp3c3_35640V3.2.p	AT3G26400.1	EIF4B1 eukaryotic translation initiation factor 4B1 chr3:9666616-9669081 FORWARD LENGTH=532	VGS[+80]RPGT[+80]PGGVSSRPQT[+80]PDVPR
Pp3c20_18330V3.1.p	AT2G45140.1	PVA12 plant VAP homolog 12 chr2:18611029-18612971 FORWARD LENGTH=239	VVYVPPPQPPSPITESNEEEGNS[+80]PK
Pp3c20_2120V3.1.p	AT5G17530.2	phosphoglucosamine mutase family protein chr5:5778168-5781863 FORWARD LENGTH=581	DDLFC[+57]PVQGAIM[+16]IT[+80]ASHLPYNR
Pp3c14_14570V3.1.p	AT1G56080.1	unknown protein; FUNCTIONS IN: molecular_function unknown; INVOLVED IN: biological_process unknown; LOCATED IN: pl	GTPSLTPRLT[+80]PTGS[+80]PKPQPK
Pp3c13_22260V3.1.p	AT2G43650.1	EMB2777 Sas10/U3 ribonucleoprotein (Utp) family protein chr2:18099430-18103147 FORWARD LENGTH=654	AS[+80]SIEPEEDEFYK
Pp3c2_34810V3.1.p	AT5G07120.1	SNX2b sorting nexin 2B chr5:2207065-2209355 REVERSE LENGTH=572	SNS[+80]FRDTM[+16]IEPPSYADAIFSPYLADDSNGSAR
Pp3c14_5500V3.1.p	AT1G15340.1	MBD10 methyl-CPG-binding domain 10 chr1:5275895-5277474 REVERSE LENGTH=384	VVS[+80]EGIDVEKPVEAATEASTK
Pp3c6_7260V3.1.p	-	-	ENPEVLAGAES[+80]VQDEGSDKVPAGK
Pp3c18_18460V3.1.p	-	-	ITPEDEIAGM[+16]DLT[+80]R
Pp3c1_16600V3.1.p	AT1G68370.1	ARG1 Chaperone DnaJ-domain superfamily protein chr1:25632046-25634527 REVERSE LENGTH=410	GSGEDSLLS[+80]ADESESPTSGLNAEK
Pp3c1_16600V3.1.p	AT1G68370.1	ARG1 Chaperone DnaJ-domain superfamily protein chr1:25632046-25634527 REVERSE LENGTH=410	GSGEDSLLSADESES[+80]PTSGLNAEK
Pp3c17_14770V3.1.p	AT1G26760.1	ATXR1, SDG35 SET domain protein 35 chr1:9248304-9249941 REVERSE LENGTH=545	S[+80]DSLLAVHEDEDSR
Pp3c2_34810V3.1.p	AT5G07120.1	SNX2b sorting nexin 2B chr5:2207065-2209355 REVERSE LENGTH=572	S[+80]NSFRDTM[+16]IEPPSYADAIFSPYLADDSNGSAR
Pp3c11_19567V3.1.p	AT2G16640.1	ATTOC132, TOC132 multimeric translocon complex in the outer envelope membrane 132 chr2:7211489-7215109 REVERSE LE	M[+16]DVENREC[+57]S[+80]ADLAEELRK
Pp3c11_1080V3.3.p	AT2G35110.2	GRL, NAP1, NAPP transcription activators chr2:14795970-14803525 REVERSE LENGTH=1396	ANRFS[+80]GPLDYSR
Pp3c24_960V3.1.p	AT2G44160.1	MTHFR2 methylenetetrahydrofolate reductase 2 chr2:18262301-18265185 FORWARD LENGTH=594	TT[+80]SWDDFPR
Pp3c2_8360V3.1.p	AT1G26760.1	ATXR1, SDG35 SET domain protein 35 chr1:9248304-9249941 REVERSE LENGTH=545	S[+80]DSLLAVQEVEDSK
Pp3c2_10380V3.1.p	AT3G45780.2	PHOT1, NPH1, JK224, RPT1 phototropin 1 chr3:16818557-16823960 FORWARD LENGTH=996	SDSRLS[+80]NLPENGQPAYPR
Pp3c2_21110V3.5.p	AT5G64130.1	cAMP-regulated phosphoprotein 19-related protein chr5:25664547-25665339 REVERSE LENGTH=115	AFFDS[+80]ADWALGK
Pp3c20_17480V3.3.p	AT4G27860.1	vacuolar iron transporter (VIT) family protein chr4:13873808-13876240 FORWARD LENGTH=611	S[+80]SESEFGDEAVESEPVR
Pp3c20_17480V3.3.p	AT4G27860.1	vacuolar iron transporter (VIT) family protein chr4:13873808-13876240 FORWARD LENGTH=611	SS[+80]ESEFGDEAVESEPVR
Pp3c21_370V3.1.p	AT2G26590.3	RPN13 regulatory particle non-ATPase 13 chr2:11311182-11314717 REVERSE LENGTH=300	ILS[+80]GLGQAADGHM[+16]AM[+16]AR
Pp3c11_2240V3.1.p	AT3G14180.1	sequence-specific DNA binding transcription factors chr3:4707290-4708621 REVERSE LENGTH=443	M[+16]YYLESAGGDGDQT[+80]SETIPK
Pp3c14_14050V3.1.p	AT1G03530.1	ATNAF1, NAF1 nuclear assembly factor 1 chr1:880638-883338 REVERSE LENGTH=801	SNSLGS[+80]PVFSR
Pp3c10_19890V3.1.p	AT3G07300.2	NagB/RpiA/CoA transferase-like superfamily protein chr3:2324967-2327380 REVERSE LENGTH=407	APS[+80]LHNLLESIPDPVK
Pp3c7_26760V3.1.p	AT5G02500.1	HSC70-1, HSP70-1, AT-HSC70-1, HSC70 heat shock cognate protein 70-1 chr5:554055-556334 REVERSE LENGTH=651	M[+16]YQGGAGGGEGAAPSYGGTDS[+80]PPSGAGPKIEEVD
Pp3c20_17480V3.3.p	AT4G27860.1	vacuolar iron transporter (VIT) family protein chr4:13873808-13876240 FORWARD LENGTH=611	VLDELS[+80]ENEISM[+16]M[+16]R
Pp3c12_350V3.1.p	AT1G20330.1	SMT2, CVP1, FRL1 sterol methyltransferase 2 chr1:7038968-7040053 REVERSE LENGTH=361	YAS[+80]FFEKPK
Pp3c12_4000V3.1.p	AT5G07350.2	Tudor1, AtTudor1, TSN1 TUDOR-SN protein 1 chr5:2320021-2324892 REVERSE LENGTH=1007	LNM[+16]WSYGDVES[+80]DEEDTPR
Pp3c22_13770V3.1.p	AT1G06070.1	Basic-leucine zipper (bZIP) transcription factor family protein chr1:1835201-1837116 REVERSE LENGTH=423	HQHSSS[+80]LDGSTSLDFEGSDSK
Pp3c2_34810V3.1.p	AT5G07120.1	SNX2b sorting nexin 2B chr5:2207065-2209355 REVERSE LENGTH=572	SNSFRDTM[+16]IEPPS[+80]YADAIFSPYLADDSNGSAR
Pp3c14_11250V3.1.p	AT2G34585.1	unknown protein; FUNCTIONS IN: molecular_function unknown; INVOLVED IN: biological_process unknown; LOCATED IN: pl	SLDLDYDPDNEIANTPYQEAPSAPETNQEPGS[+80]PKK
Pp3c2_14560V3.3.p	AT1G04080.1	PRP39 Tetratricopeptide repeat (TPR)-like superfamily protein chr1:1051803-1056550 FORWARD LENGTH=768	AAAAPKDS[+80]PPGDQEITTVPETDGVTEPAKPAEVTLEPSGTEDLEK
Pp3c10_13670V3.1.p	AT4G17960.1	unknown protein; BEST Arabidopsis thaliana protein match is: unknown protein (TAIR:AT5G46620.1); Has 46 Blast hits	KVSEVVAPQSIPEEVSS[+80]GR
Pp3c24_5010V3.1.p	AT2G45140.1	PVA12 plant VAP homolog 12 chr2:18611029-18612971 FORWARD LENGTH=239	VLYVSPPQPPSPITESNEEEGNS[+80]PK
Pp3c9_25200V3.1.p	AT1G04920.1	ATSPS3F, SPS3F sucrose phosphate synthase 3F chr1:1391674-1395756 REVERSE LENGTH=1062	VESS[+80]LALASSNVGEITTPEK
Pp3c7_13740V3.1.p	AT3G49800.1	BSD domain-containing protein chr3:18471957-18473676 REVERSE LENGTH=428	EDVASSTPFS[+80]P
Pp3c7_8450V3.2.p	AT5G21160.1	LA RNA-binding protein chr5:7199191-7203879 REVERSE LENGTH=826	S[+80]VHDEEEEEADINDRDLQR
Pp3c20_22420V3.1.p	AT5G35630.3	GS2, GLN2, ATGSL1 glutamine synthetase 2 chr5:13831220-13833239 FORWARD LENGTH=430	WS[+80]FDGSSTGQAEGR
Pp3c24_4080V3.1.p	AT5G60980.1	Nuclear transport factor 2 (NTF2) family protein with RNA binding (RRM-RBD-RNP motifs) domain chr5:24543988-2454	HTGQVPVEDNTSPVIEEPES[+80]PMVQTTPVR
Pp3c18_13870V3.1.p	-	-	EQVSEPHAPDQNLEEDEQGIEPTT[+80]PDK
Pp3c26_8740V3.1.p	AT4G30190.1	AHA2, PMA2, HA2 H(+)-ATPase 2 chr4:14770820-14775920 REVERSE LENGTH=948	NLDVEM[+16]IQQSYT[+80]V
Pp3c7_22170V3.1.p	AT5G02500.1	HSC70-1, HSP70-1, AT-HSC70-1, HSC70 heat shock cognate protein 70-1 chr5:554055-556334 REVERSE LENGTH=651	M[+16]YQGGAGGEGAPPSYGGSDSPPS[+80]GAGPK
Pp3c2_27270V3.1.p	-	-	NVASESHEPVVVTGEGS[+80]NGM[+16]AVAAR
Pp3c2_32100V3.1.p	AT5G63880.1	VPS20.1 SNF7 family protein chr5:25563890-25565258 FORWARD LENGTH=219	EYSQDHEANDEEIEGLDLPDVPT[+80]SPVRK
Pp3c20_4100V3.1.p	AT5G04870.1	CPK1, ATCPK1 calcium dependent protein kinase 1 chr5:1417015-1419877 REVERSE LENGTH=610	NSLS[+80]LSDALM[+16]NPQ
Pp3c20_23000V3.1.p	AT5G47690.3	binding chr5:19317899-19327014 FORWARD LENGTH=1607	RVDNGETIS[+80]DTEGEFEHSAPTPK
Pp3c2_28380V3.1.p	AT5G27120.1	NOP56-like pre RNA processing ribonucleoprotein chr5:9541287-9543684 FORWARD LENGTH=533	VYNTSADVTM[+16]DAAPTVEAIPSTDAS[+80]PEKK
Pp3c21_11910V3.2.p	AT3G43300.2	ATMIN7 HOPM interactor 7 chr3:15234235-15245034 REVERSE LENGTH=1727	RLSFDS[+80]VAEER
Pp3c20_23000V3.1.p	AT5G47690.3	binding chr5:19317899-19327014 FORWARD LENGTH=1607	RVDNGET[+80]ISDTEGEFEHSAPTPK
Pp3c15_18470V3.1.p	AT2G07360.1	SH3 domain-containing protein chr2:3047623-3057099 REVERSE LENGTH=1196	GGGTDAPEDDAEEEEEARPS[+80]ISYDDM[+16]WAK
Pp3c2_28380V3.1.p	AT5G27120.1	NOP56-like pre RNA processing ribonucleoprotein chr5:9541287-9543684 FORWARD LENGTH=533	VYNTSADVTM[+16]DAAPTVEAIPSTDAS[+80]PEK
Pp3c7_22170V3.1.p	AT5G02500.1	HSC70-1, HSP70-1, AT-HSC70-1, HSC70 heat shock cognate protein 70-1 chr5:554055-556334 REVERSE LENGTH=651	M[+16]YQGGAGGEGAPPSYGGSDS[+80]PPSGAGPKIEEVD
Pp3c5_1890V3.1.p	AT2G27210.1	BSL3 BRI1 suppressor 1 (BSU1)-like 3 chr2:11630188-11636182 FORWARD LENGTH=1006	QLS[+80]IDQFENEGRR
Pp3c7_14180V3.1.p	AT3G60860.1	SEC7-like guanine nucleotide exchange family protein chr3:22484804-22491510 FORWARD LENGTH=1793	SM[+16]KYDGAFDT[+80]ATGADSSSSNDVLESTDK
Pp3c7_10150V3.1.p	AT2G40060.1	Clathrin light chain protein chr2:16726564-16728001 FORWARD LENGTH=258	GASHGYDHPAPIYENEESAPGM[+16]PGM[+16]YGFGMPGSES[+80]PSGFPK
Pp3c20_1250V3.1.p	AT3G29360.2	UDP-glucose 6-dehydrogenase family protein chr3:11267375-11268817 REVERSE LENGTH=480	FDWDHPQHLQPQS[+80]PTAFK
Pp3c20_1250V3.1.p	AT3G29360.2	UDP-glucose 6-dehydrogenase family protein chr3:11267375-11268817 REVERSE LENGTH=480	FDWDHPQHLQPQSPT[+80]AFK
Pp3c4_26000V3.1.p	AT1G80920.1	J8 Chaperone DnaJ-domain superfamily protein chr1:30403863-30404549 REVERSE LENGTH=163	SAFQQGEYVVT[+80]SSPR
Pp3c11_24230V3.1.p	AT4G38470.1	ACT-like protein tyrosine kinase family protein chr4:17999432-18003551 FORWARD LENGTH=575	AVQVLPVESQDEPPS[+80]PSDHSTLSK
Pp3c19_4670V3.1.p	-	-	TTNAATTDVPYSPFLPGS[+80]PGASDSSLIPTR
Pp3c26_8740V3.1.p	AT4G30190.1	AHA2, PMA2, HA2 H(+)-ATPase 2 chr4:14770820-14775920 REVERSE LENGTH=948	NLDVEM[+16]IQQS[+80]YTV
Pp3c11_3540V3.2.p	-	-	ASISGEAGGEPHLHQNPDGTTSTEGISPS[+80]SSK
Pp3c23_8610V3.1.p	AT2G45140.1	PVA12 plant VAP homolog 12 chr2:18611029-18612971 FORWARD LENGTH=239	VLYVSPPQPPSPITET[+80]NEEEGNSPK
Pp3c1_36370V3.1.p	AT5G24710.1	Transducin/WD40 repeat-like superfamily protein chr5:8459148-8467920 REVERSE LENGTH=1377	SSSS[+80]ASALM[+16]DLSPSPPTSAVPPR
Pp3c9_5060V3.1.p	AT5G51820.1	PGM, ATPGMP, PGM1, STF1 phosphoglucomutase chr5:21063531-21067933 REVERSE LENGTH=623	GADGGFIM[+16]S[+80]ASHNPAGPEEDWGIK
Pp3c5_17340V3.2.p	AT5G18610.2	Protein kinase superfamily protein chr5:6192736-6195371 FORWARD LENGTH=513	DDNNSS[+80]RDGQSAAANPVAQISK
Pp3c3_10170V3.1.p	AT1G31480.1	SGR2 shoot gravitropism 2 (SGR2) chr1:11266225-11271527 FORWARD LENGTH=933	DSSGGPPPLPASPSKS[+80]PPK
Pp3c2_21670V3.1.p	AT2G41830.1	Uncharacterized protein chr2:17450431-17456453 REVERSE LENGTH=1025	SQS[+80]PESKPTWLASPNVEDLK
Pp3c20_17480V3.3.p	AT4G27860.1	vacuolar iron transporter (VIT) family protein chr4:13873808-13876240 FORWARD LENGTH=611	SSES[+80]EFGDEAVESEPVR
Pp3c17_24080V3.1.p	AT3G57780.1	BEST Arabidopsis thaliana protein match is: nucleolar protein gar2-related (TAIR:AT2G42320.2); Has 3163 Blast hits	LSTPGVALTHQLS[+80]FGSR
Pp3c2_23840V3.1.p	AT3G19640.1	MGT4, MRS2-3 magnesium transporter 4 chr3:6820969-6823104 FORWARD LENGTH=484	FSSFPQYDDDGS[+80]PGR
Pp3c16_17060V3.2.p	-	-	YGLDTTEFTSNPS[+80]ESM[+16]R
Pp3c16_17060V3.2.p	-	-	YGLDTTEFTSNPSES[+80]M[+16]R
Pp3c16_8270V3.1.p	-	-	TIVSLC[+57]NEDSNARS[+80]PSDTVTIPER
Pp3c1_21160V3.1.p	AT5G16880.2	Target of Myb protein 1 chr5:5549658-5551274 FORWARD LENGTH=407	FPGRDEESLAPIFTPPQS[+80]VTRPSPPGNGGIAGSFHSR
Pp3c15_5790V3.1.p	-	-	REM[+16]QNPVGEEIDQSS[+80]EE
Pp3c20_17480V3.3.p	AT4G27860.1	vacuolar iron transporter (VIT) family protein chr4:13873808-13876240 FORWARD LENGTH=611	NLS[+80]VELLSPM[+16]DVQK
Pp3c1_21540V3.1.p	AT3G22850.1	Aluminium induced protein with YGL and LRDR motifs chr3:8089067-8090275 FORWARD LENGTH=248	VDS[+80]EGQMC[+57]GSIFK
Pp3c12_12810V3.1.p	AT4G34860.2	Plant neutral invertase family protein chr4:16609955-16612019 REVERSE LENGTH=571	S[+80]SEC[+57]LEALLSPSIR
Pp3c2_34810V3.1.p	AT5G07120.1	SNX2b sorting nexin 2B chr5:2207065-2209355 REVERSE LENGTH=572	SNSFRDT[+80]M[+16]IEPPSYADAIFSPYLADDSNGSAR
Pp3c12_7920V3.1.p	AT1G80530.1	Major facilitator superfamily protein chr1:30278224-30280247 REVERSE LENGTH=561	SPHPSTS[+80]DLQAQESVE
Pp3c12_22790V3.1.p	AT1G16610.1	SR45, RNPS1 arginine/serine-rich 45 chr1:5675925-5678686 REVERSE LENGTH=414	SSQALVNPITVS[+80]N
Pp3c9_5060V3.1.p	AT5G51820.1	PGM, ATPGMP, PGM1, STF1 phosphoglucomutase chr5:21063531-21067933 REVERSE LENGTH=623	GADGGFIM[+16]SAS[+80]HNPAGPEEDWGIK
Pp3c16_13830V3.1.p	-	-	GTSAGLSASFS[+80]R
Pp3c10_21020V3.1.p	-	-	ELVKPFAESVNLTHQPS[+80]GK
Pp3c19_16860V3.1.p	-	-	SLEAVM[+16]NS[+80]PPQPPTQGVAALPSPEELFNEVGK
Pp3c21_7560V3.2.p	-	-	VSVEDFEELKS[+80]PEAEEK
Pp3c11_3540V3.2.p	-	-	ASISGEAGGEPHLHQNPDGTTSTEGISPSSS[+80]K
Pp3c4_18780V3.1.p	AT2G37050.3	Leucine-rich repeat protein kinase family protein chr2:15569290-15573477 FORWARD LENGTH=934	SNNIGTSSTPAPY[+80]M[+16]EGNSDDVSLNFEHYR
Pp3c4_18780V3.1.p	AT2G37050.3	Leucine-rich repeat protein kinase family protein chr2:15569290-15573477 FORWARD LENGTH=934	SNNIGTSSTPAPYM[+16]EGNSDDVS[+80]LNFEHYR
Pp3c13_19410V3.1.p	AT2G45730.1	eukaryotic initiation factor 3 gamma subunit family protein chr2:18836519-18839123 REVERSE LENGTH=446	AVSTS[+80]PIVDLEDTPR
Pp3c9_5060V3.1.p	AT5G51820.1	PGM, ATPGMP, PGM1, STF1 phosphoglucomutase chr5:21063531-21067933 REVERSE LENGTH=623	RGADGGFIM[+16]SAS[+80]HNPAGPEEDWGIK
Pp3c17_24130V3.1.p	AT1G12360.1	KEU Sec1/munc18-like (SM) proteins superfamily chr1:4201172-4206144 FORWARD LENGTH=666	ASSEEGYS[+80]SDSVLR
Pp3c24_960V3.1.p	AT2G44160.1	MTHFR2 methylenetetrahydrofolate reductase 2 chr2:18262301-18265185 FORWARD LENGTH=594	WGDTANPAYGS[+80]FSDHQFTR
Pp3c12_14690V3.1.p	AT1G26300.1	BSD domain-containing protein chr1:9096023-9099746 REVERSE LENGTH=316	LVNSAALDS[+80]DGEEAAR
Pp3c7_14180V3.1.p	AT3G60860.1	SEC7-like guanine nucleotide exchange family protein chr3:22484804-22491510 FORWARD LENGTH=1793	SM[+16]KY[+80]DGAFDTATGADSSSSNDVLESTDK
Pp3c1_25000V3.1.p	AT3G49910.1	Translation protein SH3-like family protein chr3:18504311-18504751 FORWARD LENGTH=146	FTDADVS[+80]PPLQEVD
Pp3c9_5060V3.1.p	AT5G51820.1	PGM, ATPGMP, PGM1, STF1 phosphoglucomutase chr5:21063531-21067933 REVERSE LENGTH=623	RGADGGFIM[+16]S[+80]ASHNPAGPEEDWGIK
Pp3c14_6070V3.1.p	AT3G47730.1	ATATH1, ATH1, ABCA2 ATP-binding cassette A2 chr3:17594342-17598828 REVERSE LENGTH=983	LAVEVLDSDPGQS[+80]WR
Pp3c15_12700V3.1.p	AT2G16485.1	nucleic acid binding;zinc ion binding;DNA binding chr2:7137269-7145222 REVERSE LENGTH=1773	VNEAS[+80]PTPPTHDLVEAAEELEVPQESPAK
Pp3c7_15250V3.1.p	AT4G17770.1	ATTPS5, TPS5 trehalose phosphatase/synthase 5 chr4:9877055-9880084 FORWARD LENGTH=862	S[+80]YSNLLDLNEDSM[+16]TPADSPVSFR
Pp3c8_11900V3.1.p	AT5G61500.1	ATATG3, ATG3 autophagy 3 (APG3) chr5:24734216-24736711 REVERSE LENGTH=313	TEDEIVPSM[+16]DTQES[+80]SVK
Pp3c11_12270V3.1.p	AT3G60860.1	SEC7-like guanine nucleotide exchange family protein chr3:22484804-22491510 FORWARD LENGTH=1793	SM[+16]QS[+80]TKYDGAFDTAAGADSSSSNDILESTDK
Pp3c1_11190V3.1.p	-	-	S[+80]YSNM[+16]HNVPNQLFTSFP
Pp3c1_11190V3.1.p	-	-	SYS[+80]NM[+16]HNVPNQLFTSFP
Pp3c2_28160V3.1.p	AT1G12430.1	PAK, ARK3 armadillo repeat kinesin 3 chr1:4234122-4238552 REVERSE LENGTH=919	SSVGSES[+80]LPVGASNPDHM[+16]R
Pp3c17_22030V3.1.p	AT4G30560.1	ATCNGC9, CNGC9 cyclic nucleotide gated channel 9 chr4:14926974-14929681 REVERSE LENGTH=733	FRPLESQVS[+80]M[+16]GSDPK
Pp3c11_12270V3.1.p	AT3G60860.1	SEC7-like guanine nucleotide exchange family protein chr3:22484804-22491510 FORWARD LENGTH=1793	SM[+16]QSTKY[+80]DGAFDTAAGADSSSSNDILESTDK
Pp3c3_36740V3.1.p	AT2G29200.1	APUM1, PUM1 pumilio 1 chr2:12549483-12553185 REVERSE LENGTH=968	TVS[+80]SDWAER
Pp3c19_16860V3.1.p	-	-	S[+80]LEAVM[+16]NSPPQPPTQGVAALPSPEELFNEVGK
Pp3c10_24030V3.1.p	AT2G44160.1	MTHFR2 methylenetetrahydrofolate reductase 2 chr2:18262301-18265185 FORWARD LENGTH=594	TT[+80]SWDEFPR
Pp3c19_16860V3.1.p	-	-	SLEAVMNS[+80]PPQPPTQGVAALPSPEELFNEVGK
Pp3c19_16860V3.1.p	-	-	SLEAVMNSPPQPPT[+80]QGVAALPSPEELFNEVGK
Pp3c2_28160V3.1.p	AT1G12430.1	PAK, ARK3 armadillo repeat kinesin 3 chr1:4234122-4238552 REVERSE LENGTH=919	SSVGS[+80]ESLPVGASNPDHM[+16]R
Pp3c16_10870V3.2.p	-	-	S[+80]GELDSYVVLDHR
Pp3c15_5790V3.1.p	-	-	REM[+16]QNPVGEEIDQS[+80]SEE
Pp3c1_11190V3.1.p	-	-	SY[+80]SNM[+16]HNVPNQLFTSFP
Pp3c6_15190V3.1.p	AT4G02260.2	RSH1, AT-RSH1 RELA/SPOT homolog 1 chr4:985451-991178 FORWARD LENGTH=883	T[+80]LSHMPPHK
Pp3c20_16710V3.1.p	AT1G05910.1	cell division cycle protein 48-related / CDC48-related chr1:1790796-1796503 FORWARD LENGTH=1210	SEAIPEEEEES[+80]PEPAETR
Pp3c22_16420V3.1.p	-	-	NGS[+80]VEGAEGDEQEEVQVAK
Pp3c20_13300V3.1.p	AT4G17330.1	ATG2484-1, G2484-1 G2484-1 protein chr4:9689263-9697172 REVERSE LENGTH=2037	SAC[+57]PEIC[+57]EGHS[+80]DLGDPSSSK
Pp3c5_1250V3.1.p	-	-	SLS[+80]LPVM[+16]GSLADTGSIESAPAHEDLPPLDEPLPDK
Pp3c3_5990V3.1.p	AT3G50530.1	CRK CDPK-related kinase chr3:18753833-18756487 FORWARD LENGTH=601	TES[+80]GIFR
Pp3c15_9880V3.2.p	AT1G15750.4	WSIP1, TPL Transducin family protein / WD-40 repeat family protein chr1:5415086-5420359 REVERSE LENGTH=1131	RPRTPPSTT[+80]PTVDYQSADSEHLM[+16]K
Pp3c6_10501V3.1.p	AT1G36730.1	Translation initiation factor IF2/IF5 chr1:13898706-13900025 REVERSE LENGTH=439	KSEADNEVNETTEVES[+80]PKGEEISPR
Pp3c8_2730V3.5.p	AT3G45190.1	SIT4 phosphatase-associated family protein chr3:16541994-16548161 REVERSE LENGTH=789	VEPNLLNEANNM[+16]SNGS[+80]PTYQFLDDTEISTK
Pp3c16_13830V3.1.p	-	-	HSESEEDT[+80]EAVPDAGVVK
Pp3c13_3880V3.1.p	AT3G03773.1	HSP20-like chaperones superfamily protein chr3:951885-953490 FORWARD LENGTH=150	VAEDVKS[+80]EDGAQESTGADAAKI
Pp3c25_5560V3.1.p	-	-	LC[+57]TNSGATTPTLGASSSS[+80]GR
Pp3c3_35640V3.2.p	AT3G26400.1	EIF4B1 eukaryotic translation initiation factor 4B1 chr3:9666616-9669081 FORWARD LENGTH=532	VGSRPGT[+80]PGGVSS[+80]RPQT[+80]PDVPR
Pp3c14_6590V3.1.p	AT3G19240.1	Vacuolar import/degradation, Vid27-related protein chr3:6664383-6666423 FORWARD LENGTH=648	RDSS[+80]DFSTPDATISLR
Pp3c3_35640V3.2.p	AT3G26400.1	EIF4B1 eukaryotic translation initiation factor 4B1 chr3:9666616-9669081 FORWARD LENGTH=532	VGSRPGT[+80]PGGVS[+80]SRPQTPDVPR
Pp3c7_140V3.1.p	AT3G27310.1	PUX1 plant UBX domain-containing protein 1 chr3:10087360-10089077 REVERSE LENGTH=251	LQEAPSDNGLQTLQNPNDVS[+80]PTPEAPAK
Pp3c23_10270V3.4.p	AT5G47690.1	binding chr5:19317899-19327014 FORWARD LENGTH=1605	TAELNVLETVVS[+80]ESK
Pp3c5_24610V3.1.p	AT3G43120.1	SAUR-like auxin-responsive protein family chr3:15094644-15095312 FORWARD LENGTH=160	S[+80]ISSSNLQYR
Pp3c1_14800V3.1.p	AT3G46780.1	PTAC16 plastid transcriptionally active 16 chr3:17228766-17231021 FORWARD LENGTH=510	GGT[+80]QFFSGIGGWGK
Pp3c7_22170V3.1.p	AT5G02500.1	HSC70-1, HSP70-1, AT-HSC70-1, HSC70 heat shock cognate protein 70-1 chr5:554055-556334 REVERSE LENGTH=651	M[+16]YQGGAGGEGAPPSYGGS[+80]DSPPSGAGPKIEEVD
Pp3c7_26760V3.1.p	AT5G02500.1	HSC70-1, HSP70-1, AT-HSC70-1, HSC70 heat shock cognate protein 70-1 chr5:554055-556334 REVERSE LENGTH=651	M[+16]YQGGAGGGEGAAPSYGGT[+80]DSPPSGAGPKIEEVD
Pp3c19_16860V3.1.p	-	-	LHIDVEEISSTGEDRS[+80]NTGDEEK
Pp3c7_6670V3.1.p	AT3G55270.1	MKP1, ATMKP1 mitogen-activated protein kinase phosphatase 1 chr3:20496775-20499408 FORWARD LENGTH=784	TS[+80]SDVSSFGSDLPQR
Pp3c5_12340V3.1.p	AT2G23140.1	RING/U-box superfamily protein with ARM repeat domain chr2:9845696-9849105 REVERSE LENGTH=829	SLSVGGDEGEPS[+80]QSDQSPPR
Pp3c5_12340V3.1.p	AT2G23140.1	RING/U-box superfamily protein with ARM repeat domain chr2:9845696-9849105 REVERSE LENGTH=829	SLSVGGDEGEPSQS[+80]DQSPPR
Pp3c14_4960V3.2.p	AT3G48710.1	DEK domain-containing chromatin associated protein chr3:18041024-18043995 FORWARD LENGTH=462	LTEAEEES[+80]EKDAEETAEDE
Pp3c25_990V3.1.p	-	-	TVQFVDWC[+57]PT[+80]GFK
Pp3c2_2730V3.1.p	-	-	GAES[+80]ESDSILM[+16]ADPEK
Pp3c6_13600V3.1.p	AT2G19810.1	CCCH-type zinc finger family protein chr2:8550419-8551498 FORWARD LENGTH=359	LNS[+80]FSPAAM[+16]HDAEAPVDGASGGVYQR
Pp3c3_35640V3.2.p	AT3G26400.1	EIF4B1 eukaryotic translation initiation factor 4B1 chr3:9666616-9669081 FORWARD LENGTH=532	VGSRPGT[+80]PGGVSS[+80]RPQTPDVPR
Pp3c25_670V3.1.p	-	-	AHGTAVGLPS[+80]DADM[+16]GNSEVGHNAM[+16]GAGK
Pp3c18_18400V3.1.p	-	-	GILAM[+16]DES[+80]NATC[+57]GK
Pp3c22_16800V3.2.p	AT3G27650.1	LBD25 LOB domain-containing protein 25 chr3:10238731-10240346 FORWARD LENGTH=159	SGGGSGGGGGGGASASNTGGQIPS[+80]P
Pp3c3_35640V3.2.p	AT3G26400.1	EIF4B1 eukaryotic translation initiation factor 4B1 chr3:9666616-9669081 FORWARD LENGTH=532	VGSRPGTPGGVS[+80]SRPQTPDVPR
Pp3c23_10270V3.4.p	AT5G47690.1	binding chr5:19317899-19327014 FORWARD LENGTH=1605	EM[+16]S[+80]EELPVEGK
Pp3c14_20390V3.1.p	AT5G37530.2	NAD(P)-binding Rossmann-fold superfamily protein chr5:14906505-14909020 FORWARD LENGTH=456	NANGVIETTYDTLSS[+80]LPK
Pp3c16_13830V3.1.p	-	-	SQGLGYFGGS[+80]NPFEAATM[+16]GSTHEQDEEALK
Pp3c1_19210V3.1.p	AT5G08050.1	Protein of unknown function (DUF1118) chr5:2578418-2578964 FORWARD LENGTH=158	GGVNPVKPGTNQPGT[+80]LQGGGTRYVGGKK
Pp3c1_24111V3.1.p	AT3G18770.1	Autophagy-related protein 13 chr3:6460026-6462510 REVERSE LENGTH=625	LSQPGSLGGNTGPGSSFGTGVVGS[+80]PPSIGFR
Pp3c2_10380V3.1.p	AT3G45780.2	PHOT1, NPH1, JK224, RPT1 phototropin 1 chr3:16818557-16823960 FORWARD LENGTH=996	NPVAPSTPPDTLNTGPKS[+80]PPSLPPDLQLVDSATESK
Pp3c8_22080V3.1.p	AT2G40116.1	Phosphoinositide-specific phospholipase C family protein chr2:16751782-16754311 FORWARD LENGTH=613	VGNLRVDS[+80]EGESADPAPASSPDGKK
Pp3c14_14050V3.1.p	AT1G03530.1	ATNAF1, NAF1 nuclear assembly factor 1 chr1:880638-883338 REVERSE LENGTH=801	S[+80]DSANM[+16]LEVDDATK
Pp3c16_13830V3.1.p	-	-	SQGLGY[+80]FGGSNPFEAATM[+16]GSTHEQDEEALK
Pp3c1_34380V3.2.p	AT3G06680.1	Ribosomal L29e protein family chr3:2114402-2114877 REVERSE LENGTH=83	S[+80]GAASEVEETEE
Pp3c21_21410V3.1.p	AT5G58140.1	PHOT2, NPL1 phototropin 2 chr5:23524771-23529993 FORWARD LENGTH=915	KPPPVTPPTQAIAADSFVSPLPGIHSIS[+80]SPK
Pp3c4_22490V3.1.p	AT3G25760.1	AOC1, ERD12 allene oxide cyclase 1 chr3:9403972-9405105 FORWARD LENGTH=254	GAS[+80]PGHVQELFVYEINER
Pp3c26_230V3.1.p	AT1G21630.1	Calcium-binding EF hand family protein chr1:7581457-7587796 FORWARD LENGTH=1218	GFGGLSS[+80]PGWSFDR
Pp3c16_13830V3.1.p	-	-	S[+80]QGLGYFGGSNPFEAATM[+16]GSTHEQDEEALK
Pp3c21_21410V3.1.p	AT5G58140.1	PHOT2, NPL1 phototropin 2 chr5:23524771-23529993 FORWARD LENGTH=915	KPPPVTPPTQAIAADSFVSPLPGIHS[+80]ISSPK
Pp3c3_33330V3.1.p	AT5G08540.1	unknown protein; FUNCTIONS IN: molecular_function unknown; INVOLVED IN: biological_process unknown; LOCATED IN: ch	M[+16]VGSAGSES[+80]DDEEVASPEAEK
Pp3c25_10350V3.1.p	-	-	AYGAFILTAS[+80]HNPGGPDEDFGIK
Pp3c21_21410V3.1.p	AT5G58140.1	PHOT2, NPL1 phototropin 2 chr5:23524771-23529993 FORWARD LENGTH=915	KPPPVTPPTQAIAADSFVSPLPGIHSISS[+80]PK
Pp3c1_24111V3.1.p	AT3G18770.1	Autophagy-related protein 13 chr3:6460026-6462510 REVERSE LENGTH=625	LSQPGSLGGNTGPGSSFGTGVVGSPPS[+80]IGFR
Pp3c26_7930V3.1.p	AT4G00680.1	ADF8 actin depolymerizing factor 8 chr4:279780-280608 REVERSE LENGTH=140	ELS[+80]GIHYELQATDPTEM[+16]DLEVIK
Pp3c20_22420V3.1.p	AT5G35630.3	GS2, GLN2, ATGSL1 glutamine synthetase 2 chr5:13831220-13833239 FORWARD LENGTH=430	AGSLDFPKWS[+80]FDGSSTGQAEGR
Pp3c26_4960V3.1.p	AT5G51340.1	Tetratricopeptide repeat (TPR)-like superfamily protein chr5:20863594-20867171 FORWARD LENGTH=726	QT[+80]LKKGLELS[+80]T[+80]NAGIGDSGR
Pp3c22_13770V3.1.p	AT1G06070.1	Basic-leucine zipper (bZIP) transcription factor family protein chr1:1835201-1837116 REVERSE LENGTH=423	RAQS[+80]EIAFR
Pp3c23_5970V3.1.p	AT3G19870.1	unknown protein; Has 84 Blast hits to 64 proteins in 35 species: Archae - 0; Bacteria - 0; Metazoa - 31; Fungi - 0	TPGTES[+80]PTSVITEADPNFSIEK
Pp3c6_13600V3.1.p	AT2G19810.1	CCCH-type zinc finger family protein chr2:8550419-8551498 FORWARD LENGTH=359	SHS[+80]FGGGGSAGLHAFNNFFSSPPSSPVSR
Pp3c6_2600V3.1.p	-	-	VVS[+80]PPRLGLEAEEVPEVETLR
Pp3c23_5970V3.1.p	AT3G19870.1	unknown protein; Has 84 Blast hits to 64 proteins in 35 species: Archae - 0; Bacteria - 0; Metazoa - 31; Fungi - 0	TPGT[+80]ESPTSVITEADPNFSIEK
Pp3c20_3440V3.1.p	AT1G11480.1	eukaryotic translation initiation factor-related chr1:3864368-3866750 REVERSE LENGTH=578	TRPASPPS[+80]NWR
Pp3c2_5790V3.1.p	AT3G01090.3	AKIN10, KIN10 SNF1 kinase homolog 10 chr3:31437-33977 REVERSE LENGTH=512	GIPDS[+80]PM[+16]AGTTPR
Pp3c8_24280V3.1.p	AT1G52500.2	FPG-1, ATFPG-1, ATMMH-1, MMH-1 MUTM homolog-1 chr1:19560043-19562855 FORWARD LENGTH=390	AKAES[+80]EAEDGSGDAETAATTPTPK
Pp3c22_4480V3.1.p	AT4G15520.1	tRNA/rRNA methyltransferase (SpoU) family protein chr4:8862829-8864366 FORWARD LENGTH=222	S[+80]LGQLFGYSR
Pp3c9_11080V3.1.p	AT1G53310.3	ATPPC1, PEPC1, ATPEPC1, PPC1 phosphoenolpyruvate carboxylase 1 chr1:19884261-19888070 REVERSE LENGTH=967	M[+16]AS[+80]IDAQMR
Pp3c7_10150V3.1.p	AT2G40060.1	Clathrin light chain protein chr2:16726564-16728001 FORWARD LENGTH=258	GASHGYDHPAPIYENEESAPGMPGMYGFGM[+16]PGSES[+80]PSGFPK
Pp3c7_5770V3.1.p	AT5G20610.1	unknown protein; BEST Arabidopsis thaliana protein match is: unknown protein (TAIR:AT5G26160.1); Has 918 Blast hit	EAS[+80]PSGAEVDLFQAEQLDK
Pp3c1_21160V3.1.p	AT5G16880.2	Target of Myb protein 1 chr5:5549658-5551274 FORWARD LENGTH=407	FPGRDEESLAPIFTPPQSVTRPSPPGNGGIAGS[+80]FHSR
Pp3c14_17140V3.1.p	AT4G38070.1	basic helix-loop-helix (bHLH) DNA-binding superfamily protein chr4:17876535-17882569 FORWARD LENGTH=1513	AST[+80]ANLEADKS[+80]ATEVK
Pp3c11_24710V3.1.p	AT5G51300.3	splicing factor-related chr5:20849881-20852295 REVERSE LENGTH=804	NFLAELGGGGPDGS[+80]VSPAGTGGGGGEVGSAR
Pp3c1_14120V3.1.p	AT1G20760.1	Calcium-binding EF hand family protein chr1:7209515-7214773 FORWARD LENGTH=1019	YANVTESQEFGSDLFNSSTAASSPT[+80]SSSEVGR
Pp3c16_680V3.1.p	-	-	GALESVAS[+80]WPGALSSAGDYHDDSR
Pp3c22_8910V3.1.p	AT1G64790.1	ILA ILITYHIA chr1:24065232-24081908 REVERSE LENGTH=2610	VVIDGGS[+80]DDEGASTEAHGR
Pp3c6_27420V3.1.p	AT4G31360.1	selenium binding chr4:15221945-15223310 FORWARD LENGTH=186	EAEVEES[+80]GDEGQKEEVAAPK
Pp3c14_4960V3.2.p	AT3G48710.1	DEK domain-containing chromatin associated protein chr3:18041024-18043995 FORWARD LENGTH=462	DINPEEVAGTVLEGS[+80]SEKPGSGAAAQAPVSQDDR
Pp3c14_7570V3.2.p	AT3G06700.3	Ribosomal L29e protein family chr3:2117519-2117800 REVERSE LENGTH=61	KHNQTGAAEEVES[+80]AEE
Pp3c7_10150V3.1.p	AT2G40060.1	Clathrin light chain protein chr2:16726564-16728001 FORWARD LENGTH=258	GASHGYDHPAPIYENEESAPGM[+16]PGM[+16]YGFGMPGS[+80]ESPSGFPK
Pp3c14_5750V3.3.p	AT3G04610.1	FLK RNA-binding KH domain-containing protein chr3:1250762-1254272 REVERSE LENGTH=577	ETEPQTEDEAPRAPS[+80]PIDVKPDSLLDGNSLAR
Pp3c2_3490V3.1.p	AT2G30630.1	P-loop containing nucleoside triphosphate hydrolases superfamily protein chr2:13046883-13049106 REVERSE LENGTH=5	S[+80]MSQLSQDEINSFSK
Pp3c21_5710V3.1.p	AT1G32150.1	bZIP68, AtbZIP68 basic region/leucine zipper transcription factor 68 chr1:11566022-11568317 FORWARD LENGTH=389	ASGSPST[+80]SAPPAEM[+16]WLTDER
Pp3c23_18930V3.1.p	AT5G04870.1	CPK1, ATCPK1 calcium dependent protein kinase 1 chr5:1417015-1419877 REVERSE LENGTH=610	NSLS[+80]LSDALMHTN
Pp3c4_17130V3.1.p	AT5G22940.1	F8H FRA8 homolog chr5:7677197-7678892 FORWARD LENGTH=469	EIPSYSSFTS[+80]FSK
Pp3c2_12740V3.1.p	AT4G34660.1	SH3 domain-containing protein chr4:16545595-16548294 REVERSE LENGTH=368	SFS[+80]SHGSGDQLIIDEAELQR
Pp3c2_12740V3.1.p	AT4G34660.1	SH3 domain-containing protein chr4:16545595-16548294 REVERSE LENGTH=368	S[+80]FSSHGSGDQLIIDEAELQR
Pp3c21_5710V3.1.p	AT1G32150.1	bZIP68, AtbZIP68 basic region/leucine zipper transcription factor 68 chr1:11566022-11568317 FORWARD LENGTH=389	ASGS[+80]PSTSAPPAEM[+16]WLTDER
Pp3c17_19730V3.1.p	-	-	DSS[+80]GGAAEGVKAIIK
Pp3c21_5710V3.1.p	AT1G32150.1	bZIP68, AtbZIP68 basic region/leucine zipper transcription factor 68 chr1:11566022-11568317 FORWARD LENGTH=389	ASGSPS[+80]TSAPPAEM[+16]WLTDER
Pp3c22_9200V3.1.p	-	-	VLEAVLS[+80]SPPVPNAVTPSNPEK
Pp3c1_14120V3.1.p	AT1G20760.1	Calcium-binding EF hand family protein chr1:7209515-7214773 FORWARD LENGTH=1019	ASGEDRPSNFFNRLDS[+80]FSSVHADGAK
Pp3c2_21670V3.1.p	AT2G41830.1	Uncharacterized protein chr2:17450431-17456453 REVERSE LENGTH=1025	SQSPES[+80]KPTWLASPNVEDLK
Pp3c3_37890V3.1.p	AT5G12180.1	CPK17 calcium-dependent protein kinase 17 chr5:3937136-3939323 FORWARD LENGTH=528	S[+80]VSGVLGKPLSDIR
Pp3c23_22360V3.1.p	AT1G06840.1	Leucine-rich repeat protein kinase family protein chr1:2097854-2103208 REVERSE LENGTH=953	VSDS[+80]WKEDPDTFSIELGHR
Pp3c4_5690V3.1.p	AT3G08940.2	LHCB4.2 light harvesting complex photosystem II chr3:2717717-2718665 FORWARD LENGTH=287	S[+80]SGAGADRPLWFPGAR
Pp3c15_3340V3.1.p	AT5G51820.1	PGM, ATPGMP, PGM1, STF1 phosphoglucomutase chr5:21063531-21067933 REVERSE LENGTH=623	ADGGFIM[+16]SAS[+80]HNPAGPDEDWGIK
Pp3c17_24080V3.1.p	AT3G57780.1	BEST Arabidopsis thaliana protein match is: nucleolar protein gar2-related (TAIR:AT2G42320.2); Has 3163 Blast hits	RLS[+80]TPGVALTHQLSFGS[+80]R
Pp3c2_23590V3.3.p	AT4G26640.2	WRKY20, AtWRKY20 WRKY family transcription factor family protein chr4:13437298-13440693 REVERSE LENGTH=557	SFSHLLAGAINS[+80]PTPDSVDR
Pp3c3_17280V3.1.p	AT1G69550.1	disease resistance protein (TIR-NBS-LRR class) chr1:26148836-26153374 REVERSE LENGTH=1400	GGS[+80]GSPNNDDGEDPEYVNADITADELR
Pp3c2_23830V3.1.p	AT4G17890.1	AGD8 ARF-GAP domain 8 chr4:9937121-9939146 FORWARD LENGTH=413	S[+80]ISSAQFFGDQYK
Pp3c25_8670V3.1.p	-	-	QTS[+80]IELPVEAYK
Pp3c2_36840V3.1.p	AT5G39040.1	ALS1, ATTAP2, TAP2 transporter associated with antigen processing protein 2 chr5:15625660-15629621 FORWARD LENGTH	QLQGPGTSS[+80]ATDLNELA
Pp3c2_36840V3.1.p	AT5G39040.1	ALS1, ATTAP2, TAP2 transporter associated with antigen processing protein 2 chr5:15625660-15629621 FORWARD LENGTH	QLQGPGTS[+80]SATDLNELA
Pp3c14_22720V3.1.p	AT4G13350.2	NIG NSP (nuclear shuttle protein)-interacting GTPase chr4:7770170-7773321 REVERSE LENGTH=602	ALQS[+80]QSFGAVGDDRVTPALDYK
Pp3c1_36370V3.1.p	AT5G24710.1	Transducin/WD40 repeat-like superfamily protein chr5:8459148-8467920 REVERSE LENGTH=1377	S[+80]SSSASALM[+16]DLSPSPPTSAVPPR
Pp3c14_14940V3.1.p	AT3G26935.1	DHHC-type zinc finger family protein chr3:9933001-9935218 REVERSE LENGTH=443	NTHPPEPEEEFEPNTS[+80]PGEWGGQTPR
Pp3c1_36370V3.1.p	AT5G24710.1	Transducin/WD40 repeat-like superfamily protein chr5:8459148-8467920 REVERSE LENGTH=1377	SSS[+80]SASALM[+16]DLSPSPPTSAVPPR
Pp3c1_36370V3.1.p	AT5G24710.1	Transducin/WD40 repeat-like superfamily protein chr5:8459148-8467920 REVERSE LENGTH=1377	SS[+80]SSASALM[+16]DLSPSPPTSAVPPR
Pp3c14_14940V3.1.p	AT3G26935.1	DHHC-type zinc finger family protein chr3:9933001-9935218 REVERSE LENGTH=443	NTHPPEPEEEFEPNT[+80]SPGEWGGQTPR
Pp3c22_22990V3.1.p	-	-	GAS[+80]IEELVPR
Pp3c11_12270V3.1.p	AT3G60860.1	SEC7-like guanine nucleotide exchange family protein chr3:22484804-22491510 FORWARD LENGTH=1793	SM[+16]QST[+80]KYDGAFDTAAGADSSSSNDILESTDK
Pp3c3_36480V3.1.p	AT3G60240.4	EIF4G, CUM2 eukaryotic translation initiation factor 4G chr3:22261842-22268295 FORWARD LENGTH=1727	RGS[+80]GIQLGPDEDRWIR
Pp3c10_24030V3.1.p	AT2G44160.1	MTHFR2 methylenetetrahydrofolate reductase 2 chr2:18262301-18265185 FORWARD LENGTH=594	T[+80]TSWDEFPR
Pp3c15_21940V3.2.p	AT5G61960.2	AML1, ML1 MEI2-like protein 1 chr5:24879001-24883483 REVERSE LENGTH=915	GDM[+16]AGLSSS[+80]PHVDGSLENLEPM[+16]R
Pp3c4_6120V3.1.p	AT5G49570.1	AtPNG1, PNG1 peptide-N-glycanase 1 chr5:20112071-20116125 REVERSE LENGTH=721	LLVVHDGQSHTVDYES[+80]DEGEDILK
Pp3c7_13140V3.1.p	AT2G18340.2	late embryogenesis abundant domain-containing protein / LEA domain-containing protein chr2:7969480-7971025 FORWA	EQAGKAS[+80]EDAQEK
Pp3c24_16470V3.1.p	AT3G46510.1	PUB13, ATPUB13 plant U-box 13 chr3:17124106-17126539 REVERSE LENGTH=660	TAWSDVEGTPTLSPSARFVTPLVS[+80]LLMS[+80]S[+80]R
Pp3c15_21940V3.2.p	AT5G61960.2	AML1, ML1 MEI2-like protein 1 chr5:24879001-24883483 REVERSE LENGTH=915	GDM[+16]AGLSS[+80]SPHVDGSLENLEPM[+16]R
Pp3c16_8270V3.1.p	-	-	TIVSLC[+57]NEDSNARSPS[+80]DTVTIPER
Pp3c1_16600V3.1.p	AT1G68370.1	ARG1 Chaperone DnaJ-domain superfamily protein chr1:25632046-25634527 REVERSE LENGTH=410	GSGEDSLLSADESESPTS[+80]GLNAEK
Pp3c11_24230V3.1.p	AT4G38470.1	ACT-like protein tyrosine kinase family protein chr4:17999432-18003551 FORWARD LENGTH=575	LAPPVFGSS[+80]ANLEALAM[+16]DFNSK
Pp3c1_16600V3.1.p	AT1G68370.1	ARG1 Chaperone DnaJ-domain superfamily protein chr1:25632046-25634527 REVERSE LENGTH=410	GSGEDSLLSADES[+80]ESPTSGLNAEK
Pp3c7_14180V3.1.p	AT3G60860.1	SEC7-like guanine nucleotide exchange family protein chr3:22484804-22491510 FORWARD LENGTH=1793	S[+80]M[+16]KYDGAFDTATGADSSSSNDVLESTDK
Pp3c2_28380V3.1.p	AT5G27120.1	NOP56-like pre RNA processing ribonucleoprotein chr5:9541287-9543684 FORWARD LENGTH=533	VYNTSADVTM[+16]DAAPTVEAIPS[+80]TDASPEKK
Pp3c7_26720V3.1.p	AT4G00100.1	ATRPS13A, RPS13, PFL2, RPS13A ribosomal protein S13A chr4:37172-38123 FORWARD LENGTH=151	S[+80]PPSWLK
Pp3c11_24230V3.1.p	AT4G38470.1	ACT-like protein tyrosine kinase family protein chr4:17999432-18003551 FORWARD LENGTH=575	AVQVLPVESQDEPPSPSDHST[+80]LSK
Pp3c12_6510V3.1.p	AT1G77180.2	SKIP chromatin protein family chr1:28999791-29001632 REVERSE LENGTH=613	AS[+80]GSPPVPVMHS[+80]PPRPVTVK
Pp3c5_12340V3.1.p	AT2G23140.1	RING/U-box superfamily protein with ARM repeat domain chr2:9845696-9849105 REVERSE LENGTH=829	GGSGGS[+80]GGNFFNDEPGSPAR
Pp3c14_21020V3.3.p	AT5G61060.1	HDA05, HDA5, ATHDA5 histone deacetylase 5 chr5:24567137-24570917 REVERSE LENGTH=660	S[+80]PSGTMEGIVNTK
Pp3c6_8290V3.1.p	-	-	SSDVLESDATPEETSS[+80]PPSVPEDESAPK
Pp3c18_13870V3.1.p	-	-	EQVSEPHAPDQNLEEDEQGIEPT[+80]TPDK
Pp3c9_2250V3.1.p	AT5G49830.1	EXO84B exocyst complex component 84B chr5:20250803-20254766 REVERSE LENGTH=752	LVPGGM[+16]QTVLS[+80]RDDLR
Pp3c10_13670V3.1.p	AT4G17960.1	unknown protein; BEST Arabidopsis thaliana protein match is: unknown protein (TAIR:AT5G46620.1); Has 46 Blast hits	KVSEVVAPQSIPEEVS[+80]SGR
Pp3c16_8270V3.1.p	-	-	TDS[+80]LTDDTDAASSSTLASEAPER
Pp3c5_7180V3.1.p	AT2G05100.1	LHCB2.1, LHCB2 photosystem II light harvesting complex gene 2.1 chr2:1823449-1824331 REVERSE LENGTH=265	SAGS[+80]DSIWYGADRPK
Pp3c6_13600V3.1.p	AT2G19810.1	CCCH-type zinc finger family protein chr2:8550419-8551498 FORWARD LENGTH=359	RLNS[+80]FSPAAM[+16]HDAEAPVDGASGGVYQR
Pp3c4_26000V3.1.p	AT1G80920.1	J8 Chaperone DnaJ-domain superfamily protein chr1:30403863-30404549 REVERSE LENGTH=163	SAFQQGEYVVTS[+80]SPR
Pp3c16_12470V3.1.p	-	-	RDDTM[+16]DVDS[+80]GDEEVGPVSIDK
Pp3c10_9270V3.1.p	-	-	DAEDRLEELGYDS[+80]DGKK
Pp3c16_14180V3.1.p	-	-	NPS[+80]WC[+57]S[+80]GNLS[+80]R
Pp3c14_14570V3.1.p	AT1G56080.1	unknown protein; FUNCTIONS IN: molecular_function unknown; INVOLVED IN: biological_process unknown; LOCATED IN: pl	GTPSLTPRLTPT[+80]GS[+80]PKPQPK

## Sheet: Overlap
Supplementary Data 5 List of SnRK2-dependent ABA-upregulated phosphopeptides of P. patens. (2/3)
Quantitative data of phosphopeptides was derived from P. patens WT and srk2abcd treated with ABA. This list shows PpSnRK2-dependent ABA-upregulated phophopeptides.
Acc No.	Ortholog	Description	Peptide(seq+mod)
Pp3c5_3970V3.1.p	AT5G56510.1	APUM12, PUM12 pumilio 12 chr5:22881721-22883842 FORWARD LENGTH=596	AT[+80]SAPPHLEELQR
Pp3c14_20220V3.1.p	AT5G57870.2	eIFiso4G1 MIF4G domain-containing protein / MA3 domain-containing protein chr5:23439755-23443433 FORWARD LENGTH=7	DVPQS[+80]PAFGGAEPDNR
Pp3c20_6700V3.1.p	-	-	AGS[+80]GNGVSESAEWESR
Pp3c3_36976V3.3.p	AT2G29200.1	APUM1, PUM1 pumilio 1 chr2:12549483-12553185 REVERSE LENGTH=968	TPS[+80]PVYHLS[+80]R
Pp3c15_15060V3.1.p	AT3G46540.1	ENTH/VHS family protein chr3:17134204-17135411 REVERSE LENGTH=307	SIFGS[+80]GSYQSSGSGSGASR
Pp3c21_4350V3.1.p	-	-	SLQPTQS[+80]TTEPEIQSDESEK
Pp3c7_3420V3.1.p	AT2G16640.1	ATTOC132, TOC132 multimeric translocon complex in the outer envelope membrane 132 chr2:7211489-7215109 REVERSE LE	ADPS[+80]VVNEELSK
Pp3c2_22190V3.1.p	-	-	KEESVPEVASAS[+80]SPAPAPM[+16]AEEPKAEEVK
Pp3c2_22190V3.1.p	-	-	KEESVPEVASASS[+80]PAPAPM[+16]AEEPKAEEVK
Pp3c24_3720V3.1.p	AT5G50780.1	Histidine kinase-, DNA gyrase B-, and HSP90-like ATPase family protein chr5:20650269-20654948 FORWARD LENGTH=819	LRLEIEPAS[+80]AIS[+80]RSGSLNNGTC[+57]M[+16]VK
Pp3c7_26760V3.1.p	AT5G02500.1	HSC70-1, HSP70-1, AT-HSC70-1, HSC70 heat shock cognate protein 70-1 chr5:554055-556334 REVERSE LENGTH=651	M[+16]YQGGAGGGEGAAPSYGGTDSPPS[+80]GAGPK
Pp3c15_11580V3.1.p	AT2G15020.1	unknown protein; BEST Arabidopsis thaliana protein match is: unknown protein (TAIR:AT5G64190.1); Has 72 Blast hits	RRSSYS[+80]ESPLEEAPQASVAR
Pp3c3_36976V3.3.p	AT2G29200.1	APUM1, PUM1 pumilio 1 chr2:12549483-12553185 REVERSE LENGTH=968	T[+80]PSPVYHLS[+80]R
Pp3c5_16910V3.1.p	-	-	ESS[+80]VTDNSGVTGAAPFDGEK
Pp3c15_3450V3.1.p	AT3G13300.2	VCS Transducin/WD40 repeat-like superfamily protein chr3:4304085-4309949 FORWARD LENGTH=1309	GS[+80]GSTDGFIGM[+16]DSNVDM[+16]EK
Pp3c3_36740V3.1.p	AT2G29200.1	APUM1, PUM1 pumilio 1 chr2:12549483-12553185 REVERSE LENGTH=968	T[+80]PSPVYHLS[+80]R
Pp3c11_19567V3.1.p	AT2G16640.1	ATTOC132, TOC132 multimeric translocon complex in the outer envelope membrane 132 chr2:7211489-7215109 REVERSE LE	RAAS[+80]NDLVAELEK
Pp3c1_19210V3.1.p	AT5G08050.1	Protein of unknown function (DUF1118) chr5:2578418-2578964 FORWARD LENGTH=158	GGVNPVKPGTNQPGT[+80]LQGGGT[+80]RYVGGK
Pp3c1_19210V3.1.p	AT5G08050.1	Protein of unknown function (DUF1118) chr5:2578418-2578964 FORWARD LENGTH=158	GGVNPVKPGTNQPGT[+80]LQGGGTRY[+80]VGGK
Pp3c11_19567V3.1.p	AT2G16640.1	ATTOC132, TOC132 multimeric translocon complex in the outer envelope membrane 132 chr2:7211489-7215109 REVERSE LE	EC[+57]S[+80]ADLAEELRK
Pp3c11_14450V3.1.p	AT5G64270.1	splicing factor, putative chr5:25706909-25710718 FORWARD LENGTH=1269	IIS[+80]PERHDAFAM[+16]GDATPDER
Pp3c1_8310V3.1.p	AT1G05150.1	Calcium-binding tetratricopeptide family protein chr1:1484280-1486706 REVERSE LENGTH=808	SINAFAANAEQSAT[+80]GRR
Pp3c2_10380V3.1.p	AT3G45780.2	PHOT1, NPH1, JK224, RPT1 phototropin 1 chr3:16818557-16823960 FORWARD LENGTH=996	SSSDT[+80]M[+16]TNTLPDLK
Pp3c1_32210V3.2.p	-	-	HLS[+80]DSASDYLENTHK
Pp3c4_26000V3.1.p	AT1G80920.1	J8 Chaperone DnaJ-domain superfamily protein chr1:30403863-30404549 REVERSE LENGTH=163	AGVAM[+16]AFS[+80]AGAATSK
Pp3c7_3420V3.1.p	AT2G16640.1	ATTOC132, TOC132 multimeric translocon complex in the outer envelope membrane 132 chr2:7211489-7215109 REVERSE LE	RAAS[+80]NDLM[+16]AELEK
Pp3c11_19567V3.1.p	AT2G16640.1	ATTOC132, TOC132 multimeric translocon complex in the outer envelope membrane 132 chr2:7211489-7215109 REVERSE LE	AAS[+80]NDLVAELEK
Pp3c15_3450V3.1.p	AT3G13300.2	VCS Transducin/WD40 repeat-like superfamily protein chr3:4304085-4309949 FORWARD LENGTH=1309	GSGST[+80]DGFIGM[+16]DSNVDM[+16]EK
Pp3c10_10840V3.1.p	AT1G79660.1	unknown protein; BEST Arabidopsis thaliana protein match is: unknown protein (TAIR:AT1G16170.1); Has 30201 Blast h	SLS[+80]SPDSSWR
Pp3c21_15220V3.1.p	AT1G06330.1	Heavy metal transport/detoxification superfamily protein chr1:1931671-1932266 REVERSE LENGTH=159	SSS[+80]SIPTFGHYDESPFLDLPR
Pp3c15_11580V3.1.p	AT2G15020.1	unknown protein; BEST Arabidopsis thaliana protein match is: unknown protein (TAIR:AT5G64190.1); Has 72 Blast hits	RSSYS[+80]ESPLEEAPQASVAR
Pp3c12_14250V3.1.p	AT1G50010.1	TUA2 tubulin alpha-2 chain chr1:18517737-18519729 FORWARD LENGTH=450	TIQFVDWC[+57]PT[+80]GFK
Pp3c9_4880V3.1.p	AT3G13300.2	VCS Transducin/WD40 repeat-like superfamily protein chr3:4304085-4309949 FORWARD LENGTH=1309	GS[+80]GSSDGFVGEDSSVVM[+16]EK
Pp3c25_3310V3.3.p	-	-	SSS[+80]VADGSTLLK
Pp3c15_3450V3.1.p	AT3G13300.2	VCS Transducin/WD40 repeat-like superfamily protein chr3:4304085-4309949 FORWARD LENGTH=1309	GSGS[+80]TDGFIGM[+16]DSNVDM[+16]EK
Pp3c20_1120V3.1.p	AT1G78700.1	BEH4 BES1/BZR1 homolog 4 chr1:29599854-29601539 FORWARD LENGTH=325	SIS[+80]M[+16]PVS[+80]PVSSR
Pp3c5_17150V3.1.p	AT4G33950.1	OST1, SNRK2-6, SRK2E, SNRK2.6, P44, ATOST1 Protein kinase superfamily protein chr4:16272364-16274657 FORWARD LENG	S[+80]TVGTPAYIAPEVLQK
Pp3c15_3450V3.1.p	AT3G13300.2	VCS Transducin/WD40 repeat-like superfamily protein chr3:4304085-4309949 FORWARD LENGTH=1309	AQS[+80]NSSSTSAEEVLDR
Pp3c20_7060V3.1.p	AT1G21380.1	Target of Myb protein 1 chr1:7485806-7488032 REVERSE LENGTH=506	YGS[+80]GTGPGDNFGSQYLNSR
Pp3c22_17930V3.1.p	AT2G03440.1	NRP1, ATNRP1 nodulin-related protein 1 chr2:1039409-1039972 REVERSE LENGTH=187	DAGFGGLM[+16]ST[+80]ASDM[+16]FK
Pp3c22_17930V3.1.p	AT2G03440.1	NRP1, ATNRP1 nodulin-related protein 1 chr2:1039409-1039972 REVERSE LENGTH=187	DAGFGGLM[+16]STAS[+80]DM[+16]FK
Pp3c6_11070V3.1.p	AT1G28520.2	VOZ1 vascular plant one zinc finger protein chr1:10029713-10031479 FORWARD LENGTH=486	SPGPGPLVSALS[+80]GSSSR
Pp3c2_7790V3.1.p	AT3G03380.1	DegP7 DegP protease 7 chr3:799720-808319 FORWARD LENGTH=1097	AS[+80]PPS[+80]ETGM[+16]LVVESVVPGGPAHK
Pp3c9_4880V3.1.p	AT3G13300.2	VCS Transducin/WD40 repeat-like superfamily protein chr3:4304085-4309949 FORWARD LENGTH=1309	GSGS[+80]SDGFVGEDSSVVM[+16]EK
Pp3c23_19400V3.1.p	-	-	MNY[+80]GIAGYNT[+80]SRRQR
Pp3c10_16080V3.1.p	AT3G19900.1	unknown protein; FUNCTIONS IN: molecular_function unknown; INVOLVED IN: biological_process unknown; LOCATED IN: ch	MAS[+80]SLSVPSK
Pp3c22_9200V3.1.p	-	-	S[+80]PPNEDAQSVAVLEENPTGHSETVPPK
Pp3c17_13350V3.2.p	-	-	SNLKPVSS[+80]LPAPSR
Pp3c6_4500V3.2.p	AT3G04880.1	DRT102 DNA-damage-repair/toleration protein (DRT102) chr3:1346431-1347363 REVERSE LENGTH=310	EGLASIHAPINSQLST[+80]ELSTVEFDEQAPEEK
Pp3c17_17430V3.1.p	AT1G27150.1	Tetratricopeptide repeat (TPR)-like superfamily protein chr1:9429177-9432068 FORWARD LENGTH=468	ISSNGVS[+80]PAVSM[+16]NM[+16]DDYR
Pp3c5_6540V3.1.p	AT1G02080.2	transcription regulators chr1:373694-386682 FORWARD LENGTH=2377	TSSTTLS[+80]QHPQSQYSSVEETPDGAR
Pp3c11_19567V3.1.p	AT2G16640.1	ATTOC132, TOC132 multimeric translocon complex in the outer envelope membrane 132 chr2:7211489-7215109 REVERSE LE	S[+80]LSEEVFTNEEAEPAVGTENASTDSKPDEVK
Pp3c11_19567V3.1.p	AT2G16640.1	ATTOC132, TOC132 multimeric translocon complex in the outer envelope membrane 132 chr2:7211489-7215109 REVERSE LE	SLS[+80]EEVFTNEEAEPAVGTENASTDSKPDEVK
Pp3c6_4500V3.2.p	AT3G04880.1	DRT102 DNA-damage-repair/toleration protein (DRT102) chr3:1346431-1347363 REVERSE LENGTH=310	EGLASIHAPINSQLS[+80]TELSTVEFDEQAPEEK
Pp3c25_10350V3.1.p	-	-	AYGAFILT[+80]ASHNPGGPDEDFGIK
Pp3c5_11880V3.1.p	AT1G20450.1	LTI29, LTI45, ERD10 Dehydrin family protein chr1:7088235-7089107 REVERSE LENGTH=260	RVEEPGYGYDQQTSEPTSLES[+80]GTQHSPKK
Pp3c2_34320V3.1.p	AT5G41190.1	CONTAINS InterPro DOMAIN/s: Nin one binding (NOB1) Zn-ribbon like (InterPro:IPR014881), D-site 20S pre-rRNA nuclea	LKPTIS[+80]IEGK
Pp3c23_7770V3.1.p	-	-	DHS[+80]SKFEGYGAGSRPGYSQEEVR
Pp3c3_36976V3.3.p	AT2G29200.1	APUM1, PUM1 pumilio 1 chr2:12549483-12553185 REVERSE LENGTH=968	TSS[+80]GNM[+16]GAASGATYAGWQGQK
Pp3c15_3450V3.1.p	AT3G13300.2	VCS Transducin/WD40 repeat-like superfamily protein chr3:4304085-4309949 FORWARD LENGTH=1309	AQSNSSSTS[+80]AEEVLDR
Pp3c27_6350V3.1.p	AT5G63190.2	MA3 domain-containing protein chr5:25346145-25348563 FORWARD LENGTH=702	LVSVGS[+80]AEVK
Pp3c17_14770V3.1.p	AT1G26760.1	ATXR1, SDG35 SET domain protein 35 chr1:9248304-9249941 REVERSE LENGTH=545	VDM[+16]SGKEEELLSSGS[+80]QSSK
Pp3c25_11320V3.1.p	-	-	RPLS[+80]PPHLR
Pp3c11_22340V3.1.p	AT3G02260.1	BIG, DOC1, TIR3, UMB1, ASA1, LPR1, CRM1 auxin transport protein (BIG) chr3:431152-448489 REVERSE LENGTH=5098	LGAALLGS[+80]R
Pp3c20_9190V3.1.p	-	-	RPS[+80]ESIEQNQQAQPM[+16]DASANLK
Pp3c8_16140V3.1.p	-	-	SGELGS[+80]GDLTSR
Pp3c8_6500V3.1.p	AT1G74910.2	ADP-glucose pyrophosphorylase family protein chr1:28135770-28138456 REVERSE LENGTH=415	RM[+16]S[+80]SFEALHTATNSR
Pp3c13_16790V3.2.p	AT3G15380.1	Plasma-membrane choline transporter family protein chr3:5193319-5196435 FORWARD LENGTH=700	SGDTSDS[+80]DSGSSRNT
Pp3c11_24960V3.1.p	AT5G21160.1	LA RNA-binding protein chr5:7199191-7203879 REVERSE LENGTH=826	VAVNESGRPS[+80]SFGETSGR
Pp3c23_14000V3.1.p	AT5G51720.1	2 iron, 2 sulfur cluster binding chr5:21009645-21010227 FORWARD LENGTH=108	DRLS[+80]IGSLFK
Pp3c3_36480V3.1.p	AT3G60240.4	EIF4G, CUM2 eukaryotic translation initiation factor 4G chr3:22261842-22268295 FORWARD LENGTH=1727	RGS[+80]GIQLGPDEDR
Pp3c10_16930V3.4.p	AT1G73460.1	Protein kinase superfamily protein chr1:27620122-27624899 FORWARD LENGTH=1169	FGGM[+16]GGS[+80]GEVAESGSVR
Pp3c2_37310V3.1.p	AT5G67330.1	ATNRAMP4, NRAMP4 natural resistance associated macrophage protein 4 chr5:26861822-26863580 FORWARD LENGTH=512	NSNGIGNNT[+80]SGAFR
Pp3c2_37310V3.1.p	AT5G67330.1	ATNRAMP4, NRAMP4 natural resistance associated macrophage protein 4 chr5:26861822-26863580 FORWARD LENGTH=512	NSNGIGNNTS[+80]GAFR
Pp3c11_23720V3.1.p	AT1G17500.1	ATPase E1-E2 type family protein / haloacid dehalogenase-like hydrolase family protein chr1:6018757-6023201 FORW	QQS[+80]M[+16]SVGGPGFSR
Pp3c18_19180V3.1.p	-	-	AGANS[+80]PESVVSSQR
Pp3c7_26560V3.1.p	AT4G17520.1	Hyaluronan / mRNA binding family chr4:9771496-9773313 FORWARD LENGTH=360	VNS[+80]IPAEAKPSAVDK
Pp3c12_14250V3.1.p	AT1G50010.1	TUA2 tubulin alpha-2 chain chr1:18517737-18519729 FORWARD LENGTH=450	RTIQFVDWC[+57]PT[+80]GFK
Pp3c11_23720V3.1.p	AT1G17500.1	ATPase E1-E2 type family protein / haloacid dehalogenase-like hydrolase family protein chr1:6018757-6023201 FORW	QQSM[+16]S[+80]VGGPGFSR
Pp3c9_17500V3.1.p	AT5G61960.2	AML1, ML1 MEI2-like protein 1 chr5:24879001-24883483 REVERSE LENGTH=915	T[+80]M[+16]SGGYANNPPPGM[+16]GPPR
Pp3c9_17500V3.1.p	AT5G61960.2	AML1, ML1 MEI2-like protein 1 chr5:24879001-24883483 REVERSE LENGTH=915	TM[+16]S[+80]GGYANNPPPGM[+16]GPPR
Pp3c23_7770V3.1.p	-	-	EGEGS[+80]GGFGDLIGGFM[+16]GGSDKPK
Pp3c21_5430V3.1.p	AT5G51070.1	ERD1, CLPD, SAG15 Clp ATPase chr5:20764479-20768481 FORWARD LENGTH=945	S[+80]PSEIWQEIR
Pp3c16_5830V3.1.p	-	-	KAPS[+80]VPASIK
Pp3c16_12890V3.2.p	-	-	ANQNPFVPLEALPSS[+80]K
Pp3c16_12890V3.2.p	-	-	ANQNPFVPLEALPS[+80]SK
Pp3c24_11700V3.1.p	AT5G38895.1	RING/U-box superfamily protein chr5:15572084-15573315 FORWARD LENGTH=221	HSNS[+80]DGGLGGTALQR
Pp3c2_23830V3.1.p	AT4G17890.1	AGD8 ARF-GAP domain 8 chr4:9937121-9939146 FORWARD LENGTH=413	KPS[+80]LSLGAK
Pp3c1_19400V3.1.p	AT3G06720.2	AT-IMP, ATKAP ALPHA, AIMP ALPHA importin alpha isoform 1 chr3:2120559-2123555 FORWARD LENGTH=532	ISSVT[+80]SSISDKK
Pp3c21_9700V3.1.p	-	-	YTLFTDVS[+80]NLK
Pp3c25_990V3.1.p	-	-	RTVQFVDWC[+57]PT[+80]GFK
Pp3c3_34200V3.1.p	AT2G46560.1	transducin family protein / WD-40 repeat family protein chr2:19115570-19125856 REVERSE LENGTH=2513	RPQS[+80]PLSSSSK
Pp3c24_11300V3.1.p	-	-	KPSTGELFSSAQVLYQAAS[+80]GGK
Pp3c7_6500V3.1.p	AT3G62860.1	alpha/beta-Hydrolases superfamily protein chr3:23239577-23242143 REVERSE LENGTH=348	HADVSALQS[+80]ATSSSK
Pp3c8_20740V3.1.p	-	-	S[+80]SPIEETPR
Pp3c2_30970V3.1.p	AT4G17520.1	Hyaluronan / mRNA binding family chr4:9771496-9773313 FORWARD LENGTH=360	ANS[+80]IPVEEK
Pp3c17_11550V3.1.p	AT5G61450.1	P-loop containing nucleoside triphosphate hydrolases superfamily protein chr5:24710240-24712882 REVERSE LENGTH=4	SSLVSQGS[+80]GSQPAR
Pp3c24_4890V3.1.p	AT5G05010.2	clathrin adaptor complexes medium subunit family protein chr5:1477137-1479872 FORWARD LENGTH=527	TNS[+80]SGFGPGVDADVFK
Pp3c5_1690V3.1.p	AT5G63190.2	MA3 domain-containing protein chr5:25346145-25348563 FORWARD LENGTH=702	LVSVGSM[+16]ES[+80]K
Pp3c5_21160V3.1.p	AT4G33950.1	OST1, SNRK2-6, SRK2E, SNRK2.6, P44, ATOST1 Protein kinase superfamily protein chr4:16272364-16274657 FORWARD LENG	ST[+80]VGTPAYIAPEVLSK
Pp3c5_21160V3.1.p	AT4G33950.1	OST1, SNRK2-6, SRK2E, SNRK2.6, P44, ATOST1 Protein kinase superfamily protein chr4:16272364-16274657 FORWARD LENG	S[+80]TVGTPAYIAPEVLSK
Pp3c8_20740V3.1.p	-	-	S[+80]SPIEETPRR
Pp3c9_9170V3.2.p	AT3G07660.1	Kinase-related protein of unknown function (DUF1296) chr3:2445275-2450372 REVERSE LENGTH=841	GRPGS[+80]GGYIR
Pp3c7_3420V3.1.p	AT2G16640.1	ATTOC132, TOC132 multimeric translocon complex in the outer envelope membrane 132 chr2:7211489-7215109 REVERSE LE	GC[+57]S[+80]LDLAEELQK
Pp3c5_21160V3.1.p	AT4G33950.1	OST1, SNRK2-6, SRK2E, SNRK2.6, P44, ATOST1 Protein kinase superfamily protein chr4:16272364-16274657 FORWARD LENG	SSLLHS[+80]QPK
Pp3c6_8290V3.1.p	-	-	VGS[+80]WDLSEAVAK
Pp3c14_23400V3.1.p	AT2G37340.1	RSZ33, ATRSZ33, RS2Z33, AT-RS2Z33 arginine/serine-rich zinc knuckle-containing protein 33 chr2:15670372-15672331	S[+80]RDLEDLFAK
Pp3c22_17930V3.1.p	AT2G03440.1	NRP1, ATNRP1 nodulin-related protein 1 chr2:1039409-1039972 REVERSE LENGTH=187	DAGFGGLM[+16]S[+80]TASDM[+16]FK
Pp3c11_18660V3.1.p	AT5G02770.1	unknown protein; Has 469 Blast hits to 336 proteins in 126 species: Archae - 0; Bacteria - 54; Metazoa - 249; Fung	S[+80]PQSVVAAKPK
Pp3c9_25220V3.1.p	AT2G17410.1	ARID/BRIGHT DNA-binding domain-containing protein chr2:7559869-7563474 FORWARD LENGTH=786	MTEVADGNPVTM[+16]SAT[+80]K
Pp3c1_8170V3.1.p	AT3G04260.1	PTAC3 plastid transcriptionally active 3 chr3:1123231-1127515 REVERSE LENGTH=910	VDGFVTDYSDS[+80]DLER
Pp3c20_14740V3.2.p	AT5G52580.1	RabGAP/TBC domain-containing protein chr5:21338052-21342848 FORWARD LENGTH=673	EAS[+80]REIINVLEK
Pp3c6_9110V3.1.p	AT3G13570.1	SCL30A, At-SCL30A SC35-like splicing factor 30A chr3:4429564-4431602 REVERSE LENGTH=262	RFS[+80]PSPR
Pp3c6_17110V3.1.p	-	-	FEGRGAGAVHT[+80]FAK
Pp3c14_23400V3.1.p	AT2G37340.1	RSZ33, ATRSZ33, RS2Z33, AT-RS2Z33 arginine/serine-rich zinc knuckle-containing protein 33 chr2:15670372-15672331	TRS[+80]RDLEDLFAK
Pp3c9_10940V3.2.p	AT3G53030.1	SRPK4 ser/arg-rich protein kinase 4 chr3:19662412-19664362 FORWARD LENGTH=529	S[+80]LPLTEDLSK
Pp3c20_7230V3.2.p	AT1G49720.1	ABF1 abscisic acid responsive element-binding factor 1 chr1:18400826-18402354 FORWARD LENGTH=392	NFGS[+80]M[+16]NM[+16]DEFLK
Pp3c4_2860V3.1.p	AT5G47490.1	RGPR-related chr5:19264675-19270487 FORWARD LENGTH=1361	LGS[+80]SFLQR
Pp3c4_26000V3.1.p	AT1G80920.1	J8 Chaperone DnaJ-domain superfamily protein chr1:30403863-30404549 REVERSE LENGTH=163	DPYSTLGLS[+80]PGATK
Pp3c1_20430V3.1.p	AT4G17890.1	AGD8 ARF-GAP domain 8 chr4:9937121-9939146 FORWARD LENGTH=413	LTYQAS[+80]QDISALK
Pp3c6_11070V3.1.p	AT1G28520.2	VOZ1 vascular plant one zinc finger protein chr1:10029713-10031479 FORWARD LENGTH=486	SPGPGPLVSALSGSS[+80]SR
Pp3c4_5270V3.1.p	AT2G22300.2	CAMTA3, SR1 signal responsive 1 chr2:9471599-9476472 FORWARD LENGTH=1032	GFKS[+80]GDYDVDGKEDDEEFLK
Pp3c23_19630V3.1.p	AT4G32760.2	ENTH/VHS/GAT family protein chr4:15799376-15803832 FORWARD LENGTH=676	YGS[+80]GTGPGDNFGSQYLHQR
Pp3c1_20330V3.1.p	AT1G79340.1	AtMC4, MC4 metacaspase 4 chr1:29842849-29844368 FORWARD LENGTH=418	YQSEYSVGS[+80]GNYGGYPDAGVR
Pp3c22_210V3.1.p	AT3G57150.1	NAP57, AtNAP57, CBF5, AtCBF5 homologue of NAP57 chr3:21154255-21155952 REVERSE LENGTH=565	AAEEEGAKAAADGGEGAEM[+16]AT[+80]PAK
Pp3c12_14690V3.1.p	AT1G26300.1	BSD domain-containing protein chr1:9096023-9099746 REVERSE LENGTH=316	SAASEGS[+80]SDGELVEIPDQESDAVHK
Pp3c8_16060V3.1.p	AT4G37300.1	MEE59 maternal effect embryo arrest 59 chr4:17554805-17555498 FORWARD LENGTH=173	RPLKPSRS[+80]DAADM[+16]LAQVESNHTVVSDPPEQK
Pp3c8_14980V3.1.p	AT4G28080.1	Tetratricopeptide repeat (TPR)-like superfamily protein chr4:13948993-13957840 REVERSE LENGTH=1819	RDS[+80]SALADAAPGSASIGDGNANEADETVQSDGVDANRPVNR
Pp3c3_4330V3.1.p	AT1G53210.1	sodium/calcium exchanger family protein / calcium-binding EF hand family protein chr1:19844790-19847533 FORWARD	NGAVAIDS[+80]QSSDHHGWDFEAQNAK
Pp3c3_4330V3.1.p	AT1G53210.1	sodium/calcium exchanger family protein / calcium-binding EF hand family protein chr1:19844790-19847533 FORWARD	NGAVAIDSQSS[+80]DHHGWDFEAQNAK
Pp3c11_19567V3.1.p	AT2G16640.1	ATTOC132, TOC132 multimeric translocon complex in the outer envelope membrane 132 chr2:7211489-7215109 REVERSE LE	EC[+57]S[+80]ADLAEELR
Pp3c8_5360V3.1.p	AT5G08450.3	FUNCTIONS IN: molecular_function unknown; INVOLVED IN: biological_process unknown; LOCATED IN: cellular_component	DGGGS[+80]GSIEGTVVEGNSIK
Pp3c7_8540V3.1.p	AT5G14790.1	ARM repeat superfamily protein chr5:4784058-4785508 FORWARD LENGTH=346	SDS[+80]SDGEAM[+16]ATVSK
Pp3c16_8270V3.1.p	-	-	T[+80]DSLTDDTDAASSSTLASEAPER
Pp3c11_15790V3.1.p	AT1G12900.1	GAPA-2 glyceraldehyde 3-phosphate dehydrogenase A subunit 2 chr1:4392634-4394283 REVERSE LENGTH=399	AAALNIVPTST[+80]GAAK
Pp3c7_7590V3.1.p	AT5G64200.2	ATSC35, SC35, At-SC35 ortholog of human splicing factor SC35 chr5:25681849-25683553 REVERSE LENGTH=303	KLSDS[+80]EKPM[+16]EDM[+16]DTR
Pp3c9_6690V3.1.p	AT5G56000.1	Hsp81.4, AtHsp90.4 HEAT SHOCK PROTEIN 81.4 chr5:22677602-22680067 REVERSE LENGTH=699	EVS[+80]DDEEDEEK
Pp3c18_16700V3.1.p	-	-	SVDSS[+80]LLVTHQQPR

## Sheet: SnRK2 dependent
Supplementary Data 5 List of SnRK2-dependent ABA-nonregulated phosphopeptides of P. patens. (3/3)
Quantitative data of phosphopeptides was derived from P. patens WT and srk2abcd treated with ABA. This list shows PpSnRK2-dependent ABA-nonregulated phosphopeptidesat greater than 3-fold change at least one of the time points analyzed between WT and QKO.
Acc No.	Ortholog	Description	Peptide(seq+mod)
Pp3c18_14130V3.1.p	-	-	IPQNS[+80]VANAPM[+16]IR
Pp3c2_6440V3.1.p	AT1G11360.4	Adenine nucleotide alpha hydrolases-like superfamily protein chr1:3822171-3822899 REVERSE LENGTH=242	DVEIITHPS[+80]SPR
Pp3c3_24130V3.1.p	AT5G55540.1	TRN1, LOP1 tornado 1 chr5:22496322-22500543 REVERSE LENGTH=1380	RRS[+80]PDSTGTHSSPLSPLTPPPSR
Pp3c11_11980V3.1.p	AT2G36900.1	MEMB11, ATMEMB11 membrin 11 chr2:15491615-15492587 REVERSE LENGTH=225	LELAAQQPSSS[+80]SSPSYR
Pp3c14_9480V3.1.p	AT5G40780.2	lysine histidine transporter 1 chr5:16323823-16327082 FORWARD LENGTH=445	M[+16]DS[+80]SLDTHNIELQK
Pp3c15_21940V3.2.p	AT5G61960.2	AML1, ML1 MEI2-like protein 1 chr5:24879001-24883483 REVERSE LENGTH=915	RHSY[+80]M[+16]GGESLVESGALM[+16]R
Pp3c15_25770V3.1.p	AT4G35985.1	Senescence/dehydration-associated protein-related chr4:17032268-17033862 REVERSE LENGTH=448	S[+80]FAPPSQSASDLAR
Pp3c3_37250V3.1.p	AT3G60240.2	EIF4G, CUM2 eukaryotic translation initiation factor 4G chr3:22261842-22268295 FORWARD LENGTH=1723	SIS[+80]LSAAPSTYQPHR
Pp3c20_17480V3.3.p	AT4G27860.1	vacuolar iron transporter (VIT) family protein chr4:13873808-13876240 FORWARD LENGTH=611	SQSM[+16]GAVS[+80]NQVYSSESSTPTLK
Pp3c3_34200V3.1.p	AT2G46560.1	transducin family protein / WD-40 repeat family protein chr2:19115570-19125856 REVERSE LENGTH=2513	SST[+80]VSLGGPAAGGPVK
Pp3c20_11020V3.1.p	AT1G61740.1	Sulfite exporter TauE/SafE family protein chr1:22798365-22801020 REVERSE LENGTH=458	IAIVS[+80]AHSVETGQR
Pp3c17_23790V3.2.p	AT1G08510.1	FATB fatty acyl-ACP thioesterases B chr1:2691546-2693409 REVERSE LENGTH=412	TKLT[+80]S[+80]TAER
Pp3c4_24010V3.1.p	AT5G10470.2	KAC1 kinesin like protein for actin based chloroplast movement 1 chr5:3290121-3297248 REVERSE LENGTH=1274	RHS[+80]ISAVQFPDTPK
Pp3c7_22170V3.1.p	AT5G02500.1	HSC70-1, HSP70-1, AT-HSC70-1, HSC70 heat shock cognate protein 70-1 chr5:554055-556334 REVERSE LENGTH=651	MYQGGAGGEGAPPSYGGS[+80]DSPPSGAGPK
Pp3c2_25440V3.1.p	AT1G67580.2	Protein kinase superfamily protein chr1:25327727-25330965 REVERSE LENGTH=752	ITVS[+80]PSLAGR
Pp3c2_26110V3.1.p	AT3G52950.2	CBS / octicosapeptide/Phox/Bemp1 (PB1) domains-containing protein chr3:19634866-19636536 FORWARD LENGTH=556	S[+80]GTIPGPLSGQK
Pp3c3_11010V3.1.p	AT5G14640.1	ATSK13, SK13 shaggy-like kinase 13 chr5:4719350-4721772 REVERSE LENGTH=410	GEPNISY[+80]IC[+57]SR
Pp3c5_11880V3.1.p	AT1G20450.1	LTI29, LTI45, ERD10 Dehydrin family protein chr1:7088235-7089107 REVERSE LENGTH=260	VEEPGYGYDQQTSEPTSLESGTQHS[+80]PKK
Pp3c2_27990V3.1.p	AT1G20760.1	Calcium-binding EF hand family protein chr1:7209515-7214773 FORWARD LENGTH=1019	FDS[+80]FNSVQGDGAR
Pp3c3_7180V3.1.p	AT2G07560.1	AHA6, HA6 H(+)-ATPase 6 chr2:3170394-3173952 REVERSE LENGTH=949	DDVGISSGS[+80]GTRGELGDM[+16]AEQAK
Pp3c25_6190V3.1.p	-	-	LVSSGFS[+80]GVSDGSR
Pp3c24_11630V3.1.p	AT1G02170.1	LOL3, ATMCPB1, MCP1B, ATMC1, MC1 metacaspase 1 chr1:411883-413426 FORWARD LENGTH=367	HNS[+80]SPNPLQYC[+57]PK
Pp3c15_14540V3.1.p	AT5G53750.1	CBS domain-containing protein chr5:21817416-21818723 FORWARD LENGTH=408	SLGSHLS[+80]LSPK
Pp3c2_6440V3.1.p	AT1G11360.4	Adenine nucleotide alpha hydrolases-like superfamily protein chr1:3822171-3822899 REVERSE LENGTH=242	DVEIIT[+80]HPSSPR
Pp3c2_27990V3.1.p	AT1G20760.1	Calcium-binding EF hand family protein chr1:7209515-7214773 FORWARD LENGTH=1019	SSGS[+80]FDLGSPR
Pp3c21_4350V3.1.p	-	-	S[+80]GIKEPLIPK
Pp3c20_7230V3.2.p	AT1G49720.1	ABF1 abscisic acid responsive element-binding factor 1 chr1:18400826-18402354 FORWARD LENGTH=392	QGS[+80]ITLPR
Pp3c5_21160V3.1.p	AT4G33950.1	OST1, SNRK2-6, SRK2E, SNRK2.6, P44, ATOST1 Protein kinase superfamily protein chr4:16272364-16274657 FORWARD LENG	DIGS[+80]GNFGVAR
Pp3c5_3970V3.1.p	AT5G56510.1	APUM12, PUM12 pumilio 12 chr5:22881721-22883842 FORWARD LENGTH=596	ATS[+80]APPHLEELQR
Pp3c10_13600V3.1.p	AT4G39420.2	unknown protein; INVOLVED IN: biological_process unknown; LOCATED IN: cellular_component unknown; EXPRESSED IN: le	SRS[+80]IQIGEISSSQGGSVAR
Pp3c4_30010V3.1.p	-	-	TLAPLHS[+80]LDSSGVNQK
Pp3s152_10V3.1.p	AT3G13570.1	SCL30A, At-SCL30A SC35-like splicing factor 30A chr3:4429564-4431602 REVERSE LENGTH=262	DEFTASPT[+80]ADVR
Pp3c19_3520V3.1.p	AT1G54385.2	ARM repeat superfamily protein chr1:20301289-20303048 REVERSE LENGTH=560	VGS[+80]PDSWSPR
Pp3c12_6510V3.1.p	AT1G77180.2	SKIP chromatin protein family chr1:28999791-29001632 REVERSE LENGTH=613	ASGS[+80]PPVPVMHS[+80]PPRPVTVK
Pp3c4_28250V3.1.p	-	-	TVS[+80]FGNLQAK
Pp3c7_13340V3.1.p	AT5G60770.1	ATNRT2.4, NRT2.4 nitrate transporter 2.4 chr5:24444396-24447026 FORWARD LENGTH=527	RGLNS[+80]PDLTIHPVTDSK
Pp3c2_26690V3.1.p	AT1G05150.1	Calcium-binding tetratricopeptide family protein chr1:1484280-1486706 REVERSE LENGTH=808	S[+80]PPSIVNESSGQVSR
Pp3c19_11400V3.1.p	AT2G42280.1	basic helix-loop-helix (bHLH) DNA-binding superfamily protein chr2:17611428-17613163 REVERSE LENGTH=359	HM[+16]S[+80]LPTPTDGPANQNSDDQYVQM[+16]R
Pp3c3_37250V3.1.p	AT3G60240.2	EIF4G, CUM2 eukaryotic translation initiation factor 4G chr3:22261842-22268295 FORWARD LENGTH=1723	S[+80]ISLSAAPSTYQPHR
Pp3c25_12650V3.1.p	-	-	RLS[+80]LLR
Pp3c7_16600V3.1.p	AT1G67750.1	Pectate lyase family protein chr1:25401660-25403165 FORWARD LENGTH=408	RIS[+80]ILR
Pp3c5_6540V3.1.p	AT1G02080.2	transcription regulators chr1:373694-386682 FORWARD LENGTH=2377	TAIS[+80]GFGHALNIETLVAAAGK
Pp3c1_30350V3.1.p	AT4G23440.1	Disease resistance protein (TIR-NBS class) chr4:12237765-12240659 FORWARD LENGTH=964	SFS[+80]VQQIDK
Pp3c21_4350V3.1.p	-	-	RLTPSVS[+80]LPPK
Pp3c16_13830V3.1.p	-	-	LPT[+80]FNR
Pp3c2_28820V3.1.p	AT2G38440.1	ITB1, SCAR2, DIS3, WAVE4, ATSCAR2 SCAR homolog 2 chr2:16095550-16100851 FORWARD LENGTH=1399	SSNNIVNS[+80]PPTAYLR
Pp3c5_6540V3.1.p	AT1G02080.2	transcription regulators chr1:373694-386682 FORWARD LENGTH=2377	TSSESPFQSIS[+80]R
Pp3c15_21940V3.2.p	AT5G61960.2	AML1, ML1 MEI2-like protein 1 chr5:24879001-24883483 REVERSE LENGTH=915	RHS[+80]YM[+16]GGESLVESGALM[+16]R
Pp3c23_17930V3.1.p	AT4G12770.1	Chaperone DnaJ-domain superfamily protein chr4:7506736-7511408 REVERSE LENGTH=891	FSS[+80]GENLNNFSGTSDTR
Pp3c15_11580V3.1.p	AT2G15020.1	unknown protein; BEST Arabidopsis thaliana protein match is: unknown protein (TAIR:AT5G64190.1); Has 72 Blast hits	RSS[+80]YSESPLEEAPQASVAR
Pp3c20_11020V3.1.p	AT1G61740.1	Sulfite exporter TauE/SafE family protein chr1:22798365-22801020 REVERSE LENGTH=458	IAIVSAHS[+80]VETGQR
Pp3c6_12510V3.1.p	AT2G05100.1	LHCB2.1, LHCB2 photosystem II light harvesting complex gene 2.1 chr2:1823449-1824331 REVERSE LENGTH=265	SSGS[+80]DSIWYGADRPK
Pp3c7_5770V3.1.p	AT5G20610.1	unknown protein; BEST Arabidopsis thaliana protein match is: unknown protein (TAIR:AT5G26160.1); Has 918 Blast hit	GLQGWHS[+80]QGFEK
Pp3c18_16700V3.1.p	-	-	S[+80]VDSSLLVTHQQPR
Pp3c18_16700V3.1.p	-	-	SVDS[+80]SLLVTHQQPR
Pp3c9_20380V3.2.p	AT5G62810.1	PEX14, ATPEX14, PED2 peroxin 14 chr5:25220323-25223571 FORWARD LENGTH=507	DVVNNSELTPT[+80]SSFGR
Pp3c1_6350V3.1.p	AT5G15880.1	unknown protein; Has 1807 Blast hits to 1807 proteins in 277 species: Archae - 0; Bacteria - 0; Metazoa - 736; Fun	SSSGLSSQTAT[+80]LALEIASQR
Pp3c8_16060V3.1.p	AT4G37300.1	MEE59 maternal effect embryo arrest 59 chr4:17554805-17555498 FORWARD LENGTH=173	S[+80]DAADM[+16]LAQVESNHTVVSDPPEQK
Pp3c3_36740V3.1.p	AT2G29200.1	APUM1, PUM1 pumilio 1 chr2:12549483-12553185 REVERSE LENGTH=968	TAS[+80]ASNADFEAAFK
Pp3c3_7180V3.1.p	AT2G07560.1	AHA6, HA6 H(+)-ATPase 6 chr2:3170394-3173952 REVERSE LENGTH=949	DDVGISS[+80]GSGTRGELGDM[+16]AEQAK
Pp3c19_11400V3.1.p	AT2G42280.1	basic helix-loop-helix (bHLH) DNA-binding superfamily protein chr2:17611428-17613163 REVERSE LENGTH=359	HM[+16]SLPT[+80]PTDGPANQNSDDQYVQM[+16]R
Pp3c22_8690V3.3.p	-	-	YAS[+80]FYLK
Pp3c4_21240V3.1.p	-	-	AYDAYLADPSLSPS[+80]LK
Pp3c15_12700V3.1.p	AT2G16485.1	nucleic acid binding;zinc ion binding;DNA binding chr2:7137269-7145222 REVERSE LENGTH=1773	TGTT[+80]PVFGQPR
Pp3c15_14510V3.1.p	AT1G08190.1	ATVPS41, ZIP2, VPS41, ATVAM2, VAM2 vacuolar protein sorting 41 chr1:2567652-2573142 FORWARD LENGTH=980	SGS[+80]NM[+16]NDSAYGLEYNSSPDPAPM[+16]R
Pp3c24_16310V3.2.p	AT3G17850.1	Protein kinase superfamily protein chr3:6109854-6116245 REVERSE LENGTH=1296	SFSLAAGGS[+80]PDTAK
Pp3c16_23230V3.1.p	-	-	AITS[+80]GVGPSPR
Pp3c1_31160V3.1.p	AT2G26890.1	GRV2, KAM2 DNAJ heat shock N-terminal domain-containing protein chr2:11462327-11473841 REVERSE LENGTH=2554	SVSSVAPAVSVS[+80]T[+80]QS[+80]SSER
Pp3c14_20740V3.1.p	AT1G35460.1	basic helix-loop-helix (bHLH) DNA-binding superfamily protein chr1:13040092-13041907 FORWARD LENGTH=259	S[+80]LNNNLLR
Pp3c5_6540V3.1.p	AT1G02080.2	transcription regulators chr1:373694-386682 FORWARD LENGTH=2377	TSS[+80]TTLSQHPQSQYSSVEETPDGAR
Pp3c4_13570V3.2.p	-	-	SIQS[+80]LAEK
Pp3c7_3420V3.1.p	AT2G16640.1	ATTOC132, TOC132 multimeric translocon complex in the outer envelope membrane 132 chr2:7211489-7215109 REVERSE LE	SLS[+80]NDVLK
Pp3c17_19120V3.2.p	AT1G59560.1	ZCF61, DAL2 E3 Ubiquitin ligase family protein chr1:21881741-21883632 FORWARD LENGTH=338	HS[+80]NSFSATSPPGLSESR
Pp3c1_17760V3.1.p	AT3G27700.2	zinc finger (CCCH-type) family protein / RNA recognition motif (RRM)-containing protein chr3:10257681-10261330 R	DS[+80]INS[+80]DSGASTSFTGQPPTSGSEAAGGHAALVK
Pp3c5_11880V3.1.p	AT1G20450.1	LTI29, LTI45, ERD10 Dehydrin family protein chr1:7088235-7089107 REVERSE LENGTH=260	RVEEPGYGYDQQTSEPTSLESGT[+80]QHSPKK
Pp3c20_16510V3.1.p	AT5G47010.1	UPF1, LBA1, ATUPF1 RNA helicase, putative chr5:19072009-19078856 FORWARD LENGTH=1254	AETAGEDLVGGLGS[+80]PISVGDGR
Pp3c20_6440V3.1.p	AT4G01840.1	KCO5, ATTPK5, ATKCO5, TPK5 Ca2+ activated outward rectifying K+ channel 5 chr4:793403-794933 FORWARD LENGTH=408	S[+80]LPSGLDDEGK
Pp3c8_22480V3.1.p	AT5G16130.1	Ribosomal protein S7e family protein chr5:5268984-5269912 FORWARD LENGTH=190	EVTFEYPIQETSS[+80]A
Pp3c3_36740V3.1.p	AT2G29200.1	APUM1, PUM1 pumilio 1 chr2:12549483-12553185 REVERSE LENGTH=968	S[+80]LVDLIQEDFPR
Pp3c3_10570V3.3.p	AT4G32600.1	RING/U-box superfamily protein chr4:15724010-15725737 FORWARD LENGTH=453	SLS[+80]ANSFR
Pp3c5_1690V3.1.p	AT5G63190.2	MA3 domain-containing protein chr5:25346145-25348563 FORWARD LENGTH=702	LVSVGS[+80]MESK
Pp3c14_1540V3.1.p	AT5G23060.1	CaS calcium sensing receptor chr5:7736760-7738412 REVERSE LENGTH=387	IIPAGTT[+80]FLQAGR
Pp3c27_3670V3.1.p	AT3G47890.1	Ubiquitin carboxyl-terminal hydrolase-related protein chr3:17667172-17673530 REVERSE LENGTH=1568	T[+80]LLRQKIPK
Pp3c15_20190V3.1.p	AT5G49555.1	FAD/NAD(P)-binding oxidoreductase family protein chr5:20107411-20110602 REVERSE LENGTH=556	VLGS[+80]LLK
Pp3c2_21410V3.3.p	AT3G27700.2	zinc finger (CCCH-type) family protein / RNA recognition motif (RRM)-containing protein chr3:10257681-10261330 R	TNS[+80]LEVAQVGVR
Pp3c16_2340V3.1.p	-	-	STS[+80]VPEPFYGESR
Pp3c5_11880V3.1.p	AT1G20450.1	LTI29, LTI45, ERD10 Dehydrin family protein chr1:7088235-7089107 REVERSE LENGTH=260	RVEEPGYGYDQQTSEPTSLESGTQHS[+80]PKK
Pp3c20_11540V3.2.p	AT3G13330.1	PA200 proteasome activating protein 200 chr3:4319804-4330061 REVERSE LENGTH=1816	EQVTSTVSS[+80]LQGSPGGK
Pp3c7_21340V3.2.p	AT3G09560.3	Lipin family protein chr3:2934953-2938673 REVERSE LENGTH=904	S[+80]LNM[+16]GFEFTADEPVR
Pp3c20_11540V3.2.p	AT3G13330.1	PA200 proteasome activating protein 200 chr3:4319804-4330061 REVERSE LENGTH=1816	EQVTSTVSSLQGS[+80]PGGK
Pp3c5_20240V3.1.p	AT5G08550.1	ILP1 GC-rich sequence DNA-binding factor-like protein chr5:2765981-2770282 REVERSE LENGTH=908	EKTAS[+80]VLK
Pp3c20_3440V3.1.p	AT1G11480.1	eukaryotic translation initiation factor-related chr1:3864368-3866750 REVERSE LENGTH=578	GAYLDSGS[+80]GAYSDTGR
Pp3c1_19210V3.1.p	AT5G08050.1	Protein of unknown function (DUF1118) chr5:2578418-2578964 FORWARD LENGTH=158	GGVNPVKPGTNQPGTLQGGGT[+80]RYVGGK
Pp3c1_19210V3.1.p	AT5G08050.1	Protein of unknown function (DUF1118) chr5:2578418-2578964 FORWARD LENGTH=158	GGVNPVKPGTNQPGT[+80]LQGGGTRYVGGK
Pp3c9_25200V3.1.p	AT1G04920.1	ATSPS3F, SPS3F sucrose phosphate synthase 3F chr1:1391674-1395756 REVERSE LENGTH=1062	LSVDGNM[+16]S[+80]ISNPADLER
Pp3c6_20180V3.1.p	AT5G56510.1	APUM12, PUM12 pumilio 12 chr5:22881721-22883842 FORWARD LENGTH=596	QGS[+80]PGLNSYTAAR
Pp3c3_36976V3.3.p	AT2G29200.1	APUM1, PUM1 pumilio 1 chr2:12549483-12553185 REVERSE LENGTH=968	SASAST[+80]ADFEAAFQGLSM[+16]SDIQGSTAAR
Pp3c19_16000V3.4.p	AT2G41740.1	VLN2, ATVLN2 villin 2 chr2:17410962-17416878 REVERSE LENGTH=976	VAQTLVNQNPS[+80]SAPASPR
Pp3c3_35640V3.2.p	AT3G26400.1	EIF4B1 eukaryotic translation initiation factor 4B1 chr3:9666616-9669081 FORWARD LENGTH=532	VGS[+80]RPGTPGGVSSRPQT[+80]PDVPR
Pp3c22_21290V3.1.p	AT3G48860.2	unknown protein; INVOLVED IN: biological_process unknown; LOCATED IN: plasma membrane; EXPRESSED IN: 22 plant stru	STSPT[+80]PEPLVDR
Pp3c7_4630V3.1.p	AT3G61670.1	Protein of unknown function (DUF3133) chr3:22819052-22821870 FORWARD LENGTH=790	FGPVVSSGS[+80]PR
Pp3c5_11880V3.1.p	AT1G20450.1	LTI29, LTI45, ERD10 Dehydrin family protein chr1:7088235-7089107 REVERSE LENGTH=260	VEEPGYGYDQQTSEPTSLES[+80]GTQHSPKK
Pp3c6_23000V3.1.p	AT5G51020.1	CRL crumpled leaf chr5:20745560-20747165 REVERSE LENGTH=269	SS[+80]SGSFDASSVGFR
Pp3c9_25080V3.1.p	AT5G35730.1	EXS (ERD1/XPR1/SYG1) family protein chr5:13893941-13896821 FORWARD LENGTH=457	VTS[+80]IPLK
Pp3c12_19020V3.1.p	AT3G08600.1	Protein of unknown function (DUF1191) chr3:2612646-2613596 FORWARD LENGTH=316	GETLQSTVVGS[+80]SR
Pp3c3_35640V3.2.p	AT3G26400.1	EIF4B1 eukaryotic translation initiation factor 4B1 chr3:9666616-9669081 FORWARD LENGTH=532	VGSRPGTPGGVS[+80]S[+80]RPQTPDVPR
Pp3c7_3360V3.1.p	AT4G39260.3	CCR1, ATGRP8, GR-RBP8, GRP8 cold, circadian rhythm, and RNA binding 1 chr4:18274166-18274958 REVERSE LENGTH=92	EGGGGGGYGGRGGGGS[+80]GYGGRGGGGGSGNWR
Pp3c3_35640V3.2.p	AT3G26400.1	EIF4B1 eukaryotic translation initiation factor 4B1 chr3:9666616-9669081 FORWARD LENGTH=532	VGSRPGTPGGVS[+80]SRPQT[+80]PDVPR
Pp3c14_19260V3.1.p	AT3G53180.1	glutamate-ammonia ligases;catalytics;glutamate-ammonia ligases chr3:19707068-19711188 FORWARD LENGTH=852	GGFSAS[+80]TDSLSK
Pp3c14_19260V3.1.p	AT3G53180.1	glutamate-ammonia ligases;catalytics;glutamate-ammonia ligases chr3:19707068-19711188 FORWARD LENGTH=852	GGFSAST[+80]DSLSK
Pp3c14_12410V3.1.p	AT3G14270.1	FAB1B phosphatidylinositol-4-phosphate 5-kinase family protein chr3:4754624-4761185 FORWARD LENGTH=1791	SAS[+80]VEVLAPSK
Pp3c21_18410V3.2.p	AT4G19040.3	EDR2 ENHANCED DISEASE RESISTANCE 2 chr4:10431799-10437171 REVERSE LENGTH=720	SPS[+80]SVGFAESTGGGQASK
Pp3c1_17080V3.1.p	-	-	S[+80]HSFSGAIPETK
Pp3c14_20740V3.1.p	AT1G35460.1	basic helix-loop-helix (bHLH) DNA-binding superfamily protein chr1:13040092-13041907 FORWARD LENGTH=259	NRS[+80]LNNNLLR
Pp3c1_17080V3.1.p	-	-	SHS[+80]FSGAIPETK
Pp3c6_260V3.1.p	AT3G50790.1	esterase/lipase/thioesterase family protein chr3:18880074-18881940 REVERSE LENGTH=408	SLPGFT[+80]FR
Pp3c19_10380V3.1.p	AT3G48860.2	unknown protein; INVOLVED IN: biological_process unknown; LOCATED IN: plasma membrane; EXPRESSED IN: 22 plant stru	S[+80]NSSSSGSSFNSLR
Pp3c10_21630V3.1.p	AT2G43160.1	ENTH/VHS family protein chr2:17948884-17953267 FORWARD LENGTH=895	SAS[+80]APQELQHLEQPPKPQQPAR
Pp3c1_30350V3.1.p	AT4G23440.1	Disease resistance protein (TIR-NBS class) chr4:12237765-12240659 FORWARD LENGTH=964	IS[+80]LSPGSATHPR
Pp3c8_24280V3.1.p	AT1G52500.2	FPG-1, ATFPG-1, ATMMH-1, MMH-1 MUTM homolog-1 chr1:19560043-19562855 FORWARD LENGTH=390	DLS[+80]SPITPK
Pp3c9_20349V3.1.p	AT1G11060.1	WAPL (Wings apart-like protein regulation of heterochromatin) protein chr1:3684568-3689537 FORWARD LENGTH=930	S[+80]APPETLVSR
Pp3c14_19260V3.1.p	AT3G53180.1	glutamate-ammonia ligases;catalytics;glutamate-ammonia ligases chr3:19707068-19711188 FORWARD LENGTH=852	DSQSLLAS[+80]PR
Pp3c14_20740V3.1.p	AT1G35460.1	basic helix-loop-helix (bHLH) DNA-binding superfamily protein chr1:13040092-13041907 FORWARD LENGTH=259	QSS[+80]SPADLLAAINER
Pp3c3_11010V3.1.p	AT5G14640.1	ATSK13, SK13 shaggy-like kinase 13 chr5:4719350-4721772 REVERSE LENGTH=410	GEPNIS[+80]YIC[+57]SR
Pp3c3_8960V3.1.p	AT3G19340.1	Protein of unknown function (DUF3754) chr3:6701387-6704071 REVERSE LENGTH=487	NEQLVHVHSLS[+80]R
Pp3c17_24080V3.1.p	AT3G57780.1	BEST Arabidopsis thaliana protein match is: nucleolar protein gar2-related (TAIR:AT2G42320.2); Has 3163 Blast hits	TSMKGS[+80]C[+57]ADLNGDLSK
Pp3c21_16620V3.1.p	AT4G31590.1	ATCSLC05, CSLC05, ATCSLC5, CSLC5 Cellulose-synthase-like C5 chr4:15309889-15312336 REVERSE LENGTH=692	AM[+16]S[+80]ESNIDALK
Pp3c9_10340V3.1.p	-	-	S[+80]GPDSLGPVSR
Pp3c7_5770V3.1.p	AT5G20610.1	unknown protein; BEST Arabidopsis thaliana protein match is: unknown protein (TAIR:AT5G26160.1); Has 918 Blast hit	SFNS[+80]LPNSGHATPSR
Pp3c14_3780V3.1.p	AT5G40280.1	ERA1, ATFTB, WIG Prenyltransferase family protein chr5:16101391-16104783 FORWARD LENGTH=482	VTLEGSSEVS[+80]PTSR
Pp3c7_14100V3.1.p	AT4G32620.2	Enhancer of polycomb-like transcription factor protein chr4:15731968-15737222 FORWARD LENGTH=1540	S[+80]PSINVGLGR
Pp3c6_8290V3.1.p	-	-	DESAS[+80]VEEENAHAVVK
Pp3c2_37310V3.1.p	AT5G67330.1	ATNRAMP4, NRAMP4 natural resistance associated macrophage protein 4 chr5:26861822-26863580 FORWARD LENGTH=512	NS[+80]NGIGNNTSGAFR
Pp3c8_2690V3.1.p	AT2G22300.2	CAMTA3, SR1 signal responsive 1 chr2:9471599-9476472 FORWARD LENGTH=1032	S[+80]PESEPFPK
Pp3c3_37250V3.1.p	AT3G60240.2	EIF4G, CUM2 eukaryotic translation initiation factor 4G chr3:22261842-22268295 FORWARD LENGTH=1723	T[+80]QSGAHSSNAVYTPLK
Pp3c17_11390V3.1.p	AT1G62330.1	O-fucosyltransferase family protein chr1:23046965-23050053 FORWARD LENGTH=652	T[+80]SPTLLQR
Pp3c20_17480V3.3.p	AT4G27860.1	vacuolar iron transporter (VIT) family protein chr4:13873808-13876240 FORWARD LENGTH=611	ETIQPSPS[+80]LK
Pp3c13_14500V3.1.p	AT5G04550.1	Protein of unknown function (DUF668) chr5:1303757-1305556 REVERSE LENGTH=599	SLS[+80]PQGSSTPIDDR
Pp3c17_11390V3.1.p	AT1G62330.1	O-fucosyltransferase family protein chr1:23046965-23050053 FORWARD LENGTH=652	TS[+80]PTLLQR
Pp3c13_14500V3.1.p	AT5G04550.1	Protein of unknown function (DUF668) chr5:1303757-1305556 REVERSE LENGTH=599	S[+80]LSPQGSSTPIDDR
Pp3c8_24280V3.1.p	AT1G52500.2	FPG-1, ATFPG-1, ATMMH-1, MMH-1 MUTM homolog-1 chr1:19560043-19562855 FORWARD LENGTH=390	DLSS[+80]PITPK
Pp3c19_17580V3.1.p	AT1G67690.1	Zincin-like metalloproteases family protein chr1:25369086-25373730 FORWARD LENGTH=710	SHS[+80]NISDGIQVR
Pp3c3_36480V3.1.p	AT3G60240.4	EIF4G, CUM2 eukaryotic translation initiation factor 4G chr3:22261842-22268295 FORWARD LENGTH=1727	SNS[+80]LSSSSSTFQPHR
Pp3c12_17390V3.1.p	AT2G41880.1	GK-1, AGK1 guanylate kinase 1 chr2:17475088-17477076 FORWARD LENGTH=387	LSNSLSTNYS[+80]R
Pp3c11_26740V3.1.p	AT4G31580.2	SRZ-22, SRZ22, RSZP22, RSZ22, At-RSZ22 serine/arginine-rich 22 chr4:15306983-15308064 FORWARD LENGTH=200	RGS[+80]PVVNGS[+80]PIAAR
Pp3c6_3870V3.2.p	AT1G06330.1	Heavy metal transport/detoxification superfamily protein chr1:1931671-1932266 REVERSE LENGTH=159	SYS[+80]VYPGR
Pp3c3_37250V3.1.p	AT3G60240.2	EIF4G, CUM2 eukaryotic translation initiation factor 4G chr3:22261842-22268295 FORWARD LENGTH=1723	TQS[+80]GAHSSNAVYTPLK
Pp3c22_16420V3.1.p	-	-	IVTGAVTEDS[+80]ESVDK
Pp3c2_9250V3.1.p	AT5G66200.1	ARO2 armadillo repeat only 2 chr5:26453648-26455603 REVERSE LENGTH=651	SAAPPSIAENPS[+80]SSSAR
Pp3c3_36480V3.1.p	AT3G60240.4	EIF4G, CUM2 eukaryotic translation initiation factor 4G chr3:22261842-22268295 FORWARD LENGTH=1727	S[+80]NSLSSSSSTFQPHR
Pp3c3_31040V3.1.p	AT4G25680.1	PPPDE putative thiol peptidase family protein chr4:13088425-13089952 FORWARD LENGTH=252	RLS[+80]FNM[+16]GSPSR
Pp3c26_12400V3.1.p	AT2G47850.3	Zinc finger C-x8-C-x5-C-x3-H type family protein chr2:19595953-19598119 FORWARD LENGTH=468	QGS[+80]GEAGGYAEDGIGHHVTSR
Pp3c21_9940V3.1.p	AT3G53180.1	glutamate-ammonia ligases;catalytics;glutamate-ammonia ligases chr3:19707068-19711188 FORWARD LENGTH=852	TLST[+80]ESLM[+16]R
Pp3c26_12400V3.1.p	AT2G47850.3	Zinc finger C-x8-C-x5-C-x3-H type family protein chr2:19595953-19598119 FORWARD LENGTH=468	QGSGEAGGY[+80]AEDGIGHHVTSR
Pp3c6_4910V3.1.p	AT1G50030.1	TOR target of rapamycin chr1:18522626-18539619 REVERSE LENGTH=2481	LLEGS[+80]SQNLAK
Pp3c21_550V3.1.p	AT4G21190.1	emb1417 Pentatricopeptide repeat (PPR) superfamily protein chr4:11292493-11293763 REVERSE LENGTH=307	Y[+80]MFTVVIAM[+16]FER
Pp3c11_19567V3.1.p	AT2G16640.1	ATTOC132, TOC132 multimeric translocon complex in the outer envelope membrane 132 chr2:7211489-7215109 REVERSE LE	QEYEGS[+80]LPR
Pp3c14_19810V3.1.p	AT5G57580.1	Calmodulin-binding protein chr5:23314994-23317683 REVERSE LENGTH=647	RQES[+80]FGLR
Pp3c8_15830V3.1.p	AT2G43320.2	S-adenosyl-L-methionine-dependent methyltransferases superfamily protein chr2:17996874-17999158 REVERSE LENGTH=3	VNS[+80]VSSGLVR
Pp3c2_9250V3.1.p	AT5G66200.1	ARO2 armadillo repeat only 2 chr5:26453648-26455603 REVERSE LENGTH=651	SAAPPSIAENPSSSS[+80]AR
Pp3c3_21970V3.1.p	AT5G40640.1	unknown protein; LOCATED IN: plasma membrane; EXPRESSED IN: 19 plant structures; EXPRESSED DURING: 7 growth stages	S[+80]RSFNFR
Pp3c12_16113V3.3.p	AT2G36360.2	Galactose oxidase/kelch repeat superfamily protein chr2:15243461-15247523 REVERSE LENGTH=496	SPGPNT[+80]LKSPPPSTDSK
Pp3c14_19260V3.1.p	AT3G53180.1	glutamate-ammonia ligases;catalytics;glutamate-ammonia ligases chr3:19707068-19711188 FORWARD LENGTH=852	GGFSASTDS[+80]LSK
Pp3c8_11900V3.1.p	AT5G61500.1	ATATG3, ATG3 autophagy 3 (APG3) chr5:24734216-24736711 REVERSE LENGTH=313	TEDEIVPSM[+16]DT[+80]QESSVKR
Pp3c27_6350V3.1.p	AT5G63190.2	MA3 domain-containing protein chr5:25346145-25348563 FORWARD LENGTH=702	TVS[+80]HGQHAM[+16]PELAGSPEK
Pp3c9_3890V3.1.p	AT4G30340.1	ATDGK7, DGK7 diacylglycerol kinase 7 chr4:14838465-14840941 REVERSE LENGTH=492	SSDASNVATVS[+80]GGIGK
Pp3c16_10390V3.1.p	-	-	DKLEM[+16]EEEVM[+16]KS[+80]PTPSAGDEVK
Pp3c5_20450V3.1.p	AT4G10630.1	Glutaredoxin family protein chr4:6566625-6567629 REVERSE LENGTH=334	SVTFS[+80]TIHTLSELDSEDPSK
Pp3c6_16090V3.1.p	AT1G05370.1	Sec14p-like phosphatidylinositol transfer family protein chr1:1569418-1572280 REVERSE LENGTH=417	LSEGPELAGS[+80]TR
Pp3c8_14270V3.1.p	AT1G34470.1	Protein of unknown function (DUF803) chr1:12604574-12606758 FORWARD LENGTH=368	QDS[+80]LSNNFHPSSR
Pp3c1_29300V3.1.p	AT1G55020.1	LOX1, ATLOX1 lipoxygenase 1 chr1:20525798-20530143 FORWARD LENGTH=859	T[+80]PGPGTAM[+16]PQAPAGPTPK
Pp3c2_20530V3.6.p	AT1G21660.1	Chaperone DnaJ-domain superfamily protein chr1:7605924-7608835 FORWARD LENGTH=523	RPSPTNPVYSST[+80]GSSPAPHPTTR
Pp3c12_9200V3.1.p	AT1G42550.1	PMI1 plastid movement impaired1 chr1:15977131-15979734 FORWARD LENGTH=843	AT[+80]QLLQSKAR
Pp3c13_19830V3.1.p	AT5G20610.1	unknown protein; BEST Arabidopsis thaliana protein match is: unknown protein (TAIR:AT5G26160.1); Has 918 Blast hit	AT[+80]QILQSKAR
Pp3c8_22460V3.1.p	AT5G18230.1	transcription regulator NOT2/NOT3/NOT5 family protein chr5:6021610-6027031 REVERSE LENGTH=843	GTPTLAM[+16]S[+80]PTSSTPK
Pp3c16_9600V3.1.p	-	-	S[+80]GNTYEQAM[+16]MEAK
Pp3c21_1300V3.1.p	AT5G44090.1	Calcium-binding EF-hand family protein chr5:17743264-17747909 REVERSE LENGTH=538	NYPLS[+80]PR
Pp3c17_17000V3.1.p	AT2G24260.1	LRL1 LJRHL1-like 1 chr2:10319646-10322177 REVERSE LENGTH=350	SVS[+80]LGSSASEESGPQQGK
Pp3c11_26740V3.1.p	AT4G31580.2	SRZ-22, SRZ22, RSZP22, RSZ22, At-RSZ22 serine/arginine-rich 22 chr4:15306983-15308064 FORWARD LENGTH=200	RGS[+80]PVVNGSPIAAR
Pp3c19_7670V3.7.p	AT5G05360.1	unknown protein; INVOLVED IN: biological_process unknown; LOCATED IN: chloroplast; BEST Arabidopsis thaliana prote	SVES[+80]YM[+16]EEPEAR
Pp3c11_3540V3.2.p	-	-	TEEELAHLRS[+80]R
Pp3c21_4170V3.1.p	AT4G35785.1	RNA-binding (RRM/RBD/RNP motifs) family protein chr4:16953211-16955127 REVERSE LENGTH=238	SVS[+80]PQYGSYR
Pp3c2_9250V3.1.p	AT5G66200.1	ARO2 armadillo repeat only 2 chr5:26453648-26455603 REVERSE LENGTH=651	SAAPPSIAENPSS[+80]SSAR
Pp3c1_24111V3.1.p	AT3G18770.1	Autophagy-related protein 13 chr3:6460026-6462510 REVERSE LENGTH=625	AIS[+80]FNSR
Pp3c6_4910V3.1.p	AT1G50030.1	TOR target of rapamycin chr1:18522626-18539619 REVERSE LENGTH=2481	LLEGSS[+80]QNLAK
Pp3c5_10920V3.1.p	AT1G24620.1	EF hand calcium-binding protein family chr1:8723893-8724453 REVERSE LENGTH=186	S[+80]M[+16]DPTYVTEQSPK
Pp3c1_14800V3.1.p	AT3G46780.1	PTAC16 plastid transcriptionally active 16 chr3:17228766-17231021 FORWARD LENGTH=510	KGT[+80]QFFTR
Pp3c19_19400V3.1.p	AT3G27650.1	LBD25 LOB domain-containing protein 25 chr3:10238731-10240346 FORWARD LENGTH=159	SGSGTGGGVSGSNAGGQIAS[+80]P
Pp3c2_17390V3.1.p	AT3G16270.1	ENTH/VHS family protein chr3:5513701-5516540 FORWARD LENGTH=690	QM[+16]SGLASSGS[+80]SGNYGNSSSSSYR
Pp3c9_20060V3.1.p	AT3G46540.1	ENTH/VHS family protein chr3:17134204-17135411 REVERSE LENGTH=307	M[+16]GDLALAT[+80]SSGK
Pp3c12_6420V3.1.p	AT5G63310.1	NDPK2, NDPK1A, NDPK IA IA, NDPK IA, ATNDPK2 nucleoside diphosphate kinase 2 chr5:25372122-25373838 REVERSE LENGTH	ELAEEHY[+80]GELK
Pp3c27_6350V3.1.p	AT5G63190.2	MA3 domain-containing protein chr5:25346145-25348563 FORWARD LENGTH=702	TVS[+80]HGQHAMPELAGS[+80]PEKHEK
Pp3c5_14060V3.1.p	AT2G19810.1	CCCH-type zinc finger family protein chr2:8550419-8551498 FORWARD LENGTH=359	GVHSGGHLGVHPGS[+80]APSS[+80]PSGVAQK
Pp3c14_14750V3.1.p	AT3G15355.1	UBC25, PFU1 ubiquitin-conjugating enzyme 25 chr3:5183858-5186669 FORWARD LENGTH=609	KKES[+80]ELDTR
Pp3c1_19210V3.1.p	AT5G08050.1	Protein of unknown function (DUF1118) chr5:2578418-2578964 FORWARD LENGTH=158	GGVNPVKPGTNQPGT[+80]LQGGGTR
Pp3c1_19210V3.1.p	AT5G08050.1	Protein of unknown function (DUF1118) chr5:2578418-2578964 FORWARD LENGTH=158	GGVNPVKPGTNQPGTLQGGGT[+80]R
Pp3c18_14790V3.1.p	-	-	SQGPPS[+80]PIVK
Pp3c10_23170V3.1.p	AT4G34860.2	Plant neutral invertase family protein chr4:16609955-16612019 REVERSE LENGTH=571	KIDTYNS[+80]LDER
Pp3c2_10380V3.1.p	AT3G45780.2	PHOT1, NPH1, JK224, RPT1 phototropin 1 chr3:16818557-16823960 FORWARD LENGTH=996	S[+80]PDPEM[+16]DPQLR
Pp3c22_17930V3.1.p	AT2G03440.1	NRP1, ATNRP1 nodulin-related protein 1 chr2:1039409-1039972 REVERSE LENGTH=187	DAGFGGLMSTAS[+80]DM[+16]FK
Pp3c2_22190V3.1.p	-	-	SHSFS[+80]GSIPESK
Pp3c17_17040V3.1.p	AT3G25070.1	RIN4 RPM1 interacting protein 4 chr3:9132458-9133747 FORWARD LENGTH=211	GAAS[+80]PAWER
Pp3c7_13740V3.1.p	AT3G49800.1	BSD domain-containing protein chr3:18471957-18473676 REVERSE LENGTH=428	HSTLDGLSNSSASGS[+80]PR
Pp3c17_8300V3.1.p	AT3G58760.1	Integrin-linked protein kinase family chr3:21728756-21731740 FORWARD LENGTH=471	SLS[+80]C[+57]VNPSPGR
Pp3c15_2570V3.1.p	AT5G39570.1	FUNCTIONS IN: molecular_function unknown; INVOLVED IN: biological_process unknown; LOCATED IN: cytosol, nucleus; E	SRPS[+80]YGEEESEEGGYR
Pp3c16_12370V3.1.p	-	-	RQGS[+80]YDEALVK
Pp3c14_20740V3.1.p	AT1G35460.1	basic helix-loop-helix (bHLH) DNA-binding superfamily protein chr1:13040092-13041907 FORWARD LENGTH=259	QSS[+80]SPADLLAAINEREDEM[+16]NPK
Pp3c2_25440V3.1.p	AT1G67580.2	Protein kinase superfamily protein chr1:25327727-25330965 REVERSE LENGTH=752	HDEGT[+80]PTPVTIGR
Pp3c10_9270V3.1.p	-	-	LEELGYDS[+80]DGKK
Pp3c8_22460V3.1.p	AT5G18230.1	transcription regulator NOT2/NOT3/NOT5 family protein chr5:6021610-6027031 REVERSE LENGTH=843	GTPTLAM[+16]SPTSS[+80]TPK
Pp3c6_1500V3.1.p	-	-	HHDAEYINDREYS[+80]PR
Pp3c2_16340V3.1.p	AT5G17020.2	XPO1A exportin 1A chr5:5594904-5602467 FORWARD LENGTH=1060	ES[+80]EDSPLFATIISK
Pp3c1_19210V3.1.p	AT5G08050.1	Protein of unknown function (DUF1118) chr5:2578418-2578964 FORWARD LENGTH=158	GGVNPVKPGT[+80]NQPGTLQGGGTR
Pp3c11_24230V3.1.p	AT4G38470.1	ACT-like protein tyrosine kinase family protein chr4:17999432-18003551 FORWARD LENGTH=575	TPAATESPS[+80]SPSLQNGGQNGTPSSSR
Pp3c6_4910V3.1.p	AT1G50030.1	TOR target of rapamycin chr1:18522626-18539619 REVERSE LENGTH=2481	TSNIPS[+80]PPQR
Pp3c11_22390V3.1.p	AT1G30440.1	Phototropic-responsive NPH3 family protein chr1:10759475-10762199 FORWARD LENGTH=665	DRDGS[+80]IGNGARAPLVR
Pp3s152_10V3.1.p	AT3G13570.1	SCL30A, At-SCL30A SC35-like splicing factor 30A chr3:4429564-4431602 REVERSE LENGTH=262	SRPSGGFSDQAPRS[+80]PVSS
Pp3c2_22190V3.1.p	-	-	SHS[+80]FSGSIPESK
Pp3c9_6350V3.1.p	AT5G28770.1	BZO2H3, AtbZIP63 bZIP transcription factor family protein chr5:10796648-10798147 REVERSE LENGTH=307	VAS[+80]LEHLQK
Pp3c27_6350V3.1.p	AT5G63190.2	MA3 domain-containing protein chr5:25346145-25348563 FORWARD LENGTH=702	LVSVGS[+80]AEVKR
Pp3c14_2620V3.1.p	AT1G64385.1	unknown protein; FUNCTIONS IN: molecular_function unknown; INVOLVED IN: biological_process unknown; LOCATED IN: en	SSSTSLTLS[+80]SK
Pp3c15_19890V3.11.p	AT3G28760.1	FUNCTIONS IN: molecular_function unknown; INVOLVED IN: biological_process unknown; LOCATED IN: chloroplast; EXPRES	LPHSSS[+80]LPVSK
Pp3c5_25070V3.1.p	AT1G06330.1	Heavy metal transport/detoxification superfamily protein chr1:1931671-1932266 REVERSE LENGTH=159	RMPS[+80]FNR
Pp3c19_19400V3.1.p	AT3G27650.1	LBD25 LOB domain-containing protein 25 chr3:10238731-10240346 FORWARD LENGTH=159	S[+80]GSGTGGGVSGSNAGGQIASP
Pp3c3_37250V3.1.p	AT3G60240.2	EIF4G, CUM2 eukaryotic translation initiation factor 4G chr3:22261842-22268295 FORWARD LENGTH=1723	S[+80]AERPILDRPTGADR
Pp3c19_10090V3.1.p	AT5G38640.1	NagB/RpiA/CoA transferase-like superfamily protein chr5:15468020-15470674 REVERSE LENGTH=642	ADPVAVPSPS[+80]HR
Pp3c7_24490V3.1.p	AT1G69310.2	WRKY57, ATWRKY57 WRKY DNA-binding protein 57 chr1:26056118-26057909 REVERSE LENGTH=287	TSS[+80]LNPNM[+16]ESSLK
Pp3c1_11980V3.1.p	AT5G28646.2	WVD2 TPX2 (targeting protein for Xklp2) protein family chr5:10675192-10676151 FORWARD LENGTH=202	VLQSNPS[+80]FK
Pp3c3_26860V3.1.p	AT4G36420.1	Ribosomal protein L12 family protein chr4:17203718-17204257 REVERSE LENGTH=179	EVRTFT[+80]ALGLK
Pp3c23_21520V3.1.p	AT1G52500.2	FPG-1, ATFPG-1, ATMMH-1, MMH-1 MUTM homolog-1 chr1:19560043-19562855 FORWARD LENGTH=390	LGLSDEGS[+80]ASPK
Pp3c19_6440V3.1.p	-	-	SVSNM[+16]NGSVNIS[+80]PK
Pp3c1_11980V3.1.p	AT5G28646.2	WVD2 TPX2 (targeting protein for Xklp2) protein family chr5:10675192-10676151 FORWARD LENGTH=202	S[+80]PNFTAPR
Pp3c15_2570V3.1.p	AT5G39570.1	FUNCTIONS IN: molecular_function unknown; INVOLVED IN: biological_process unknown; LOCATED IN: cytosol, nucleus; E	SRPSY[+80]GEEESEEGGYR
Pp3c4_10880V3.1.p	AT2G03150.1	emb1579 ATP/GTP-binding protein family chr2:952313-959004 FORWARD LENGTH=1340	ANEYGGATS[+80]PTGYSQK
Pp3c4_10880V3.1.p	AT2G03150.1	emb1579 ATP/GTP-binding protein family chr2:952313-959004 FORWARD LENGTH=1340	ANEYGGATSPT[+80]GYSQK
Pp3c15_8103V3.1.p	AT1G30240.2	unknown protein; Has 169 Blast hits to 168 proteins in 75 species: Archae - 0; Bacteria - 0; Metazoa - 49; Fungi -	AVSTSLVS[+80]PSK
Pp3c18_1410V3.3.p	-	-	GLPQDGHGIAS[+80]PR
Pp3c21_5430V3.1.p	AT5G51070.1	ERD1, CLPD, SAG15 Clp ATPase chr5:20764479-20768481 FORWARD LENGTH=945	SPS[+80]EIWQEIR
Pp3c15_8103V3.1.p	AT1G30240.2	unknown protein; Has 169 Blast hits to 168 proteins in 75 species: Archae - 0; Bacteria - 0; Metazoa - 49; Fungi -	AVSTSLVSPS[+80]K
Pp3c19_10090V3.1.p	AT5G38640.1	NagB/RpiA/CoA transferase-like superfamily protein chr5:15468020-15470674 REVERSE LENGTH=642	ADPVAVPS[+80]PSHR
Pp3c19_6040V3.1.p	AT3G10070.1	TAF12, TAFII58 TBP-associated factor 12 chr3:3104195-3106798 REVERSE LENGTH=539	AGVSGPATS[+80]PTPSPGM[+16]PR
Pp3c17_10760V3.1.p	AT3G62700.1	ATMRP10, MRP10, ABCC14 multidrug resistance-associated protein 10 chr3:23190428-23195727 REVERSE LENGTH=1539	TGSAGPESPT[+80]TLEK
Pp3c2_22190V3.1.p	-	-	KSFFTKS[+80]HS[+80]FSGSIPESK
Pp3c19_15630V3.1.p	AT4G01290.2	unknown protein; FUNCTIONS IN: molecular_function unknown; INVOLVED IN: biological_process unknown; LOCATED IN: ce	NDSLSS[+80]EGSLER
Pp3c19_15630V3.1.p	AT4G01290.2	unknown protein; FUNCTIONS IN: molecular_function unknown; INVOLVED IN: biological_process unknown; LOCATED IN: ce	NDSLSSEGS[+80]LER
Pp3c5_10130V3.1.p	AT5G51020.1	CRL crumpled leaf chr5:20745560-20747165 REVERSE LENGTH=269	SVAGASDPGGS[+80]FR
Pp3c21_18150V3.1.p	AT5G07720.1	Galactosyl transferase GMA12/MNN10 family protein chr5:2455757-2457130 FORWARD LENGTH=457	GT[+80]MQAGSTLPDSTMDSDVELVR
Pp3c20_16690V3.1.p	AT2G43320.2	S-adenosyl-L-methionine-dependent methyltransferases superfamily protein chr2:17996874-17999158 REVERSE LENGTH=3	VNS[+80]VSPDGIASNK
Pp3c17_19240V3.1.p	AT1G20200.1	EMB2719, HAP15 PAM domain (PCI/PINT associated module) protein chr1:7001409-7004154 REVERSE LENGTH=488	DM[+16]DVDTPPATGQS[+80]PVSQK
Pp3c19_4390V3.1.p	AT1G63220.1	Calcium-dependent lipid-binding (CaLB domain) family protein chr1:23449017-23450244 FORWARD LENGTH=147	DSVDAYNDT[+80]PSPQR
Pp3c25_8110V3.1.p	-	-	GDVS[+80]PGAEEIR
Pp3c12_20560V3.1.p	AT4G02120.1	CTP synthase family protein chr4:940873-944097 FORWARD LENGTH=556	STS[+80]ETIHPTPDYK
Pp3c17_19240V3.1.p	AT1G20200.1	EMB2719, HAP15 PAM domain (PCI/PINT associated module) protein chr1:7001409-7004154 REVERSE LENGTH=488	DM[+16]DVDTPPATGQSPVS[+80]QK
Pp3c17_10760V3.1.p	AT3G62700.1	ATMRP10, MRP10, ABCC14 multidrug resistance-associated protein 10 chr3:23190428-23195727 REVERSE LENGTH=1539	SNS[+80]TIDLR
Pp3c24_690V3.1.p	-	-	QSPVNTSSSTLNSSGS[+80]VSK
Pp3c24_690V3.1.p	-	-	QSPVNTSSSTLNSS[+80]GSVSK
Pp3c19_4670V3.1.p	-	-	LTQVTPPSTQSHPAS[+80]PSR
Pp3c12_20560V3.1.p	AT4G02120.1	CTP synthase family protein chr4:940873-944097 FORWARD LENGTH=556	S[+80]TSETIHPTPDYK
Pp3c5_15800V3.1.p	AT4G19900.1	alpha 1,4-glycosyltransferase family protein chr4:10789144-10791433 REVERSE LENGTH=644	HLGPSPS[+80]LNR
Pp3c19_4670V3.1.p	-	-	LTQVTPPSTQSHPASPS[+80]R
Pp3c3_10620V3.1.p	AT4G35450.4	AKR2, AFT, AKR2A ankyrin repeat-containing protein 2 chr4:16840072-16841759 FORWARD LENGTH=304	TVS[+80]SELGSR
Pp3c26_3620V3.1.p	AT3G50820.1	PSBO2, PSBO-2, OEC33 photosystem II subunit O-2 chr3:18891008-18892311 REVERSE LENGTH=331	AES[+80]PFKGGSEGYQQTK
Pp3c11_12150V3.1.p	AT1G67580.2	Protein kinase superfamily protein chr1:25327727-25330965 REVERSE LENGTH=752	LM[+16]KS[+80]PDPLEEQR
Pp3c11_12080V3.1.p	AT1G06680.1	PSBP-1, OEE2, PSII-P, OE23 photosystem II subunit P-1 chr1:2047940-2049186 FORWARD LENGTH=263	KGS[+80]ISEYGPPEK
Pp3c12_12730V3.4.p	AT2G03150.1	emb1579 ATP/GTP-binding protein family chr2:952313-959004 FORWARD LENGTH=1340	ASEYGGATSPT[+80]GYNQK
Pp3c5_20450V3.1.p	AT4G10630.1	Glutaredoxin family protein chr4:6566625-6567629 REVERSE LENGTH=334	M[+16]TPSS[+80]PAPLPK
Pp3c3_9650V3.1.p	AT3G02850.1	SKOR STELAR K+ outward rectifier chr3:619701-623473 REVERSE LENGTH=828	TSS[+80]AEDEISTR
Pp3c23_680V3.1.p	AT1G13210.1	ACA.l autoinhibited Ca2+/ATPase II chr1:4509252-4513774 REVERSE LENGTH=1203	NLS[+80]NSSATLAR
Pp3c17_22200V3.1.p	AT2G02010.1	GAD4 glutamate decarboxylase 4 chr2:474375-476495 REVERSE LENGTH=493	EQHLEM[+16]PT[+80]TPDAVK
Pp3c4_15310V3.1.p	AT5G20610.1	unknown protein; BEST Arabidopsis thaliana protein match is: unknown protein (TAIR:AT5G26160.1); Has 918 Blast hit	DDVSSVAATSQSGEDS[+80]PR
Pp3c6_14410V3.1.p	-	-	SDVGATIAS[+80]DSPR
Pp3c14_25535V3.1.p	-	-	DVTSFIKS[+80]C[+57]EAYQLKKPQP
Pp3c17_10760V3.1.p	AT3G62700.1	ATMRP10, MRP10, ABCC14 multidrug resistance-associated protein 10 chr3:23190428-23195727 REVERSE LENGTH=1539	TGSAGPES[+80]PTTLEK
Pp3c27_5350V3.2.p	AT1G71450.1	Integrase-type DNA-binding superfamily protein chr1:26927088-26927639 FORWARD LENGTH=183	RVLS[+80]GDSGFSK
Pp3c16_360V3.1.p	-	-	GDIS[+80]PGAEDVR
Pp3c15_5120V3.1.p	AT2G17890.1	CPK16 calcium-dependent protein kinase 16 chr2:7769885-7772627 REVERSE LENGTH=571	DLVENTQGS[+80]PPEK
Pp3c12_12730V3.4.p	AT2G03150.1	emb1579 ATP/GTP-binding protein family chr2:952313-959004 FORWARD LENGTH=1340	ASEYGGATS[+80]PTGYNQK
Pp3c23_15570V3.1.p	AT2G47390.1	Prolyl oligopeptidase family protein chr2:19442278-19446253 REVERSE LENGTH=961	STEDVYGDPGS[+80]PK
Pp3c26_14760V3.1.p	AT4G29260.1	HAD superfamily, subfamily IIIB acid phosphatase chr4:14422310-14423409 REVERSE LENGTH=255	M[+16]NS[+80]RESLLGSR
Pp3c21_11350V3.1.p	AT5G06660.1	Protein of unknown function DUF106, transmembrane chr5:2046863-2047453 FORWARD LENGTH=196	SLRS[+80]TIDR
Pp3c1_14310V3.1.p	AT3G52950.2	CBS / octicosapeptide/Phox/Bemp1 (PB1) domains-containing protein chr3:19634866-19636536 FORWARD LENGTH=556	SGS[+80]TPGPFNGQK
Pp3c22_3810V3.1.p	AT4G39820.1	Tetratricopeptide repeat (TPR)-like superfamily protein chr4:18476698-18477924 REVERSE LENGTH=408	SVPIS[+80]PSSASR
Pp3c23_8670V3.1.p	AT2G35880.1	TPX2 (targeting protein for Xklp2) protein family chr2:15063204-15065259 REVERSE LENGTH=432	ASLYEAEHDGS[+80]KSPVAR
Pp3c2_22070V3.1.p	AT1G03840.1	MGP C2H2 and C2HC zinc fingers superfamily protein chr1:967596-970058 REVERSE LENGTH=506	WSGNPGSS[+80]PVSR
Pp3c13_8320V3.1.p	-	-	S[+80]VEPKPSSVTPPSSR
Pp3c1_25070V3.1.p	AT1G59870.1	PEN3, PDR8, ATPDR8, ABCG36, ATABCG36 ABC-2 and Plant PDR ABC-type transporter family protein chr1:22034661-220398	LGGSM[+16]DFAS[+80]SR
Pp3c23_9360V3.1.p	AT3G07220.1	SMAD/FHA domain-containing protein chr3:2297968-2299407 FORWARD LENGTH=320	SVAAVSS[+80]PPNPR
Pp3c6_14410V3.1.p	-	-	SDVGATIASDS[+80]PR
Pp3c12_9200V3.1.p	AT1G42550.1	PMI1 plastid movement impaired1 chr1:15977131-15979734 FORWARD LENGTH=843	GIVPQS[+80]PR
Pp3c11_19567V3.1.p	AT2G16640.1	ATTOC132, TOC132 multimeric translocon complex in the outer envelope membrane 132 chr2:7211489-7215109 REVERSE LE	AVSS[+80]LVAEPENFDVGVK
Pp3c14_17403V3.1.p	AT3G05420.2	ACBP4 acyl-CoA binding protein 4 chr3:1561880-1567047 FORWARD LENGTH=669	VDFNQSET[+80]PR
Pp3c17_21370V3.1.p	AT5G28850.2	Calcium-binding EF-hand family protein chr5:10877360-10881278 REVERSE LENGTH=536	EGC[+57]TPPLS[+80]PR
Pp3c19_17580V3.1.p	AT1G67690.1	Zincin-like metalloproteases family protein chr1:25369086-25373730 FORWARD LENGTH=710	RSHS[+80]NISDGIQVR
Pp3c6_16450V3.1.p	-	-	TTS[+80]LTEEEVK
Pp3c1_14310V3.1.p	AT3G52950.2	CBS / octicosapeptide/Phox/Bemp1 (PB1) domains-containing protein chr3:19634866-19636536 FORWARD LENGTH=556	S[+80]GSTPGPFNGQK
Pp3c6_29110V3.1.p	-	-	LEALSNS[+80]M[+16]PR
Pp3c1_25070V3.1.p	AT1G59870.1	PEN3, PDR8, ATPDR8, ABCG36, ATABCG36 ABC-2 and Plant PDR ABC-type transporter family protein chr1:22034661-220398	LGGSM[+16]DFASS[+80]R
Pp3c11_12150V3.1.p	AT1G67580.2	Protein kinase superfamily protein chr1:25327727-25330965 REVERSE LENGTH=752	S[+80]PDPLEEQR
Pp3c11_17960V3.1.p	AT3G62860.1	alpha/beta-Hydrolases superfamily protein chr3:23239577-23242143 REVERSE LENGTH=348	SSLGSDS[+80]PLR
Pp3c2_7700V3.2.p	AT3G04910.1	WNK1, ZIK4, ATWNK1 with no lysine (K) kinase 1 chr3:1355084-1358057 FORWARD LENGTH=700	LC[+57]SVGGTS[+80]PPR
Pp3c9_17670V3.1.p	AT1G79230.1	ST1, ATMST1, MST1, ATRDH1, STR1 mercaptopyruvate sulfurtransferase 1 chr1:29800824-29803679 FORWARD LENGTH=379	SS[+80]AAAASEFGAK
Pp3c2_7700V3.2.p	AT3G04910.1	WNK1, ZIK4, ATWNK1 with no lysine (K) kinase 1 chr3:1355084-1358057 FORWARD LENGTH=700	LC[+57]SVGGT[+80]SPPR
Pp3c3_30241V3.2.p	AT2G29210.1	splicing factor PWI domain-containing protein chr2:12558156-12562168 FORWARD LENGTH=878	VVETFQSPS[+80]K
Pp3c7_2840V3.1.p	AT5G58040.1	ATFIP1[V], FIPS5, ATFIPS5, FIP1[V] homolog of yeast FIP1 [V] chr5:23488865-23494000 FORWARD LENGTH=1196	LRT[+80]PPGLAHPNR
Pp3c14_21020V3.3.p	AT5G61060.1	HDA05, HDA5, ATHDA5 histone deacetylase 5 chr5:24567137-24570917 REVERSE LENGTH=660	S[+80]PSGTM[+16]EGIVNTK
Pp3c5_15750V3.1.p	AT3G05030.1	NHX2, ATNHX2 sodium hydrogen exchanger 2 chr3:1393456-1396784 REVERSE LENGTH=546	SNYSDSASLS[+80]PK
Pp3c18_7090V3.1.p	-	-	SSS[+80]LGTDLIALR
Pp3c1_32960V3.1.p	AT3G53180.1	glutamate-ammonia ligases;catalytics;glutamate-ammonia ligases chr3:19707068-19711188 FORWARD LENGTH=852	TPS[+80]FQPR
Pp3c24_17170V3.1.p	AT2G37220.1	RNA-binding (RRM/RBD/RNP motifs) family protein chr2:15634980-15636331 REVERSE LENGTH=289	VS[+80]FPQPR
Pp3c9_17670V3.1.p	AT1G79230.1	ST1, ATMST1, MST1, ATRDH1, STR1 mercaptopyruvate sulfurtransferase 1 chr1:29800824-29803679 FORWARD LENGTH=379	S[+80]SAAAASEFGAK
Pp3c1_32960V3.1.p	AT3G53180.1	glutamate-ammonia ligases;catalytics;glutamate-ammonia ligases chr3:19707068-19711188 FORWARD LENGTH=852	T[+80]PSFQPR
Pp3c3_7180V3.1.p	AT2G07560.1	AHA6, HA6 H(+)-ATPase 6 chr2:3170394-3173952 REVERSE LENGTH=949	T[+80]LHGLHPPESK
Pp3c18_12930V3.1.p	-	-	SFSNDQNGQPLT[+80]NR
Pp3c8_10390V3.1.p	AT4G13730.1	Ypt/Rab-GAP domain of gyp1p superfamily protein chr4:7970299-7974055 FORWARD LENGTH=449	SNS[+80]ATLM[+16]EPVGK
Pp3c12_13780V3.1.p	AT5G42950.1	GYF domain-containing protein chr5:17224436-17231044 FORWARD LENGTH=1714	QLS[+80]GVSPSPQSSR
Pp3c23_10370V3.1.p	AT3G47950.1	AHA4, HA4 H(+)-ATPase 4 chr3:17693015-17697801 FORWARD LENGTH=960	TLHGLHPAESGS[+80]PQPGSTPNR
Pp3c3_10140V3.1.p	AT2G20900.2	DGK5, ATDGK5 diacylglycerol kinase 5 chr2:8989794-8992798 REVERSE LENGTH=491	FGAAST[+80]FRR
Pp3c1_6150V3.1.p	AT2G35110.2	GRL, NAP1, NAPP transcription activators chr2:14795970-14803525 REVERSE LENGTH=1396	RPEVEPS[+80]GELGNDGKPR
Pp3c5_23710V3.1.p	AT3G61680.1	alpha/beta-Hydrolases superfamily protein chr3:22824630-22826926 FORWARD LENGTH=649	M[+16]EYSDLKFFS[+80]K
Pp3c22_21290V3.1.p	AT3G48860.2	unknown protein; INVOLVED IN: biological_process unknown; LOCATED IN: plasma membrane; EXPRESSED IN: 22 plant stru	NGS[+80]PLLGR
Pp3c2_23590V3.3.p	AT4G26640.2	WRKY20, AtWRKY20 WRKY family transcription factor family protein chr4:13437298-13440693 REVERSE LENGTH=557	GSS[+80]PGTAGGSFAER
Pp3c2_28440V3.2.p	AT4G13350.2	NIG NSP (nuclear shuttle protein)-interacting GTPase chr4:7770170-7773321 REVERSE LENGTH=602	ARKS[+80]DVGGYLNEK
Pp3c5_16120V3.1.p	AT1G53300.1	TTL1 tetratricopetide-repeat thioredoxin-like 1 chr1:19879726-19882375 FORWARD LENGTH=699	VSSSPVVDSPS[+80]PR
Pp3c6_25280V3.1.p	AT3G56690.1	CIP111 Cam interacting protein 111 chr3:20993869-20998531 REVERSE LENGTH=1022	RLESSPS[+80]FSNQEDSK
Pp3c11_18720V3.1.p	-	-	SNSQPAS[+80]HGASGDEGDSLASTNSTPR
Pp3c14_140V3.1.p	AT2G46225.1	ABIL1 ABI-1-like 1 chr2:18982113-18984074 FORWARD LENGTH=298	SST[+80]M[+16]IPTHAVENGANDSK
Pp3c8_14270V3.1.p	AT1G34470.1	Protein of unknown function (DUF803) chr1:12604574-12606758 FORWARD LENGTH=368	RQDS[+80]LSNNFHPSSR
Pp3c22_9010V3.1.p	AT1G59940.1	ARR3 response regulator 3 chr1:22065894-22066895 REVERSE LENGTH=231	M[+16]VEPTDTSEVNS[+80]PER
Pp3c23_10370V3.1.p	AT3G47950.1	AHA4, HA4 H(+)-ATPase 4 chr3:17693015-17697801 FORWARD LENGTH=960	TLHGLHPAES[+80]GSPQPGSTPNR
Pp3c7_24190V3.1.p	AT5G14720.1	Protein kinase superfamily protein chr5:4748212-4752642 REVERSE LENGTH=674	S[+80]ASTGDFM[+16]SAER
Pp3c11_18720V3.1.p	-	-	SNSQPASHGAS[+80]GDEGDSLASTNSTPR
Pp3c3_36480V3.1.p	AT3G60240.4	EIF4G, CUM2 eukaryotic translation initiation factor 4G chr3:22261842-22268295 FORWARD LENGTH=1727	TNS[+80]APPNLDEQR
Pp3c3_30241V3.2.p	AT2G29210.1	splicing factor PWI domain-containing protein chr2:12558156-12562168 FORWARD LENGTH=878	VVETFQS[+80]PSK
Pp3c9_17670V3.1.p	AT1G79230.1	ST1, ATMST1, MST1, ATRDH1, STR1 mercaptopyruvate sulfurtransferase 1 chr1:29800824-29803679 FORWARD LENGTH=379	VRSS[+80]AAAASEFGAK
Pp3c21_4170V3.1.p	AT4G35785.1	RNA-binding (RRM/RBD/RNP motifs) family protein chr4:16953211-16955127 REVERSE LENGTH=238	NMRHS[+80]PEYAPYQGGGR
Pp3c13_11410V3.2.p	AT5G06460.1	ATUBA2, UBA 2 ubiquitin activating enzyme 2 chr5:1970239-1974382 FORWARD LENGTH=1077	AES[+80]PSGSVVVGR
Pp3c13_4310V3.1.p	AT4G22320.1	unknown protein; BEST Arabidopsis thaliana protein match is: unknown protein (TAIR:AT5G55210.1); Has 8953 Blast hi	LEQEAVAATS[+80]PAQEK
Pp3c9_17670V3.1.p	AT1G79230.1	ST1, ATMST1, MST1, ATRDH1, STR1 mercaptopyruvate sulfurtransferase 1 chr1:29800824-29803679 FORWARD LENGTH=379	VRS[+80]SAAAASEFGAK
Pp3c22_1270V3.1.p	AT3G53180.1	glutamate-ammonia ligases;catalytics;glutamate-ammonia ligases chr3:19707068-19711188 FORWARD LENGTH=852	SHS[+80]TESLLR
Pp3c1_21760V3.1.p	AT3G12250.2	TGA6, BZIP45 TGACG motif-binding factor 6 chr3:3906351-3908583 FORWARD LENGTH=330	LDDGHQQVTGGSITS[+80]DHEAGTK
Pp3c19_15730V3.3.p	AT1G06070.1	Basic-leucine zipper (bZIP) transcription factor family protein chr1:1835201-1837116 REVERSE LENGTH=423	RAQS[+80]EIALR
Pp3c23_19630V3.1.p	AT4G32760.2	ENTH/VHS/GAT family protein chr4:15799376-15803832 FORWARD LENGTH=676	VQS[+80]PNAPQEPGVTSRPR
Pp3c20_15490V3.1.p	-	-	VIDHQNGTS[+80]PKL
Pp3c4_6340V3.1.p	AT2G15020.1	unknown protein; BEST Arabidopsis thaliana protein match is: unknown protein (TAIR:AT5G64190.1); Has 72 Blast hits	GHS[+80]LGSNEELDGR
Pp3c14_10960V3.1.p	AT5G38840.1	SMAD/FHA domain-containing protein chr5:15551329-15554846 FORWARD LENGTH=735	HTS[+80]GFTTQEEVR
Pp3c24_4990V3.1.p	AT5G12240.2	unknown protein; FUNCTIONS IN: molecular_function unknown; INVOLVED IN: biological_process unknown; LOCATED IN: ce	S[+80]YC[+57]ADDAVGTSR
Pp3c2_20530V3.6.p	AT1G21660.1	Chaperone DnaJ-domain superfamily protein chr1:7605924-7608835 FORWARD LENGTH=523	EGS[+80]PGPGTLDDRPSR
Pp3c3_36480V3.1.p	AT3G60240.4	EIF4G, CUM2 eukaryotic translation initiation factor 4G chr3:22261842-22268295 FORWARD LENGTH=1727	T[+80]NSAPPNLDEQR
Pp3c8_15370V3.1.p	AT2G32850.2	Protein kinase superfamily protein chr2:13935448-13937977 REVERSE LENGTH=670	YLNTS[+80]PPK
Pp3c2_25690V3.1.p	AT1G59710.1	Protein of unknown function (DUF569) chr1:21938623-21939673 FORWARD LENGTH=300	LDSQS[+80]LPASR
Pp3c12_9200V3.1.p	AT1G42550.1	PMI1 plastid movement impaired1 chr1:15977131-15979734 FORWARD LENGTH=843	LLKGDGS[+80]YAVTPSES[+80]GDDLPR
Pp3c25_6190V3.1.p	-	-	SES[+80]GLIR
Pp3c9_22880V3.1.p	AT1G01510.1	AN NAD(P)-binding Rossmann-fold superfamily protein chr1:187235-189836 FORWARD LENGTH=636	FGS[+80]PGVANPK
Pp3c12_12950V3.1.p	AT5G42950.1	GYF domain-containing protein chr5:17224436-17231044 FORWARD LENGTH=1714	KGS[+80]GVEASIVK
Pp3c7_6500V3.1.p	AT3G62860.1	alpha/beta-Hydrolases superfamily protein chr3:23239577-23242143 REVERSE LENGTH=348	HADVSALQSATS[+80]SSK
Pp3c19_16860V3.1.p	-	-	HHT[+80]DDEQSQVEDVETHSK
Pp3c11_14260V3.1.p	AT5G27120.1	NOP56-like pre RNA processing ribonucleoprotein chr5:9541287-9543684 FORWARD LENGTH=533	EAAAEAEPEPTTDAT[+80]SPK
Pp3c17_14200V3.1.p	AT3G15220.1	Protein kinase superfamily protein chr3:5126899-5131752 REVERSE LENGTH=690	RNS[+80]FGIQR
Pp3c24_19890V3.1.p	AT1G19835.2	Plant protein of unknown function (DUF869) chr1:6856212-6859513 REVERSE LENGTH=982	TRSGS[+80]ISGSIG
Pp3c11_14260V3.1.p	AT5G27120.1	NOP56-like pre RNA processing ribonucleoprotein chr5:9541287-9543684 FORWARD LENGTH=533	EAAAEAEPEPTTDATS[+80]PK
Pp3c8_24670V3.1.p	AT1G09960.1	SUT4, ATSUT4, SUC4, ATSUC4 sucrose transporter 4 chr1:3244258-3246718 FORWARD LENGTH=510	THS[+80]SPIP
Pp3c7_6500V3.1.p	AT3G62860.1	alpha/beta-Hydrolases superfamily protein chr3:23239577-23242143 REVERSE LENGTH=348	HADVSALQSAT[+80]SSSK
Pp3c3_31080V3.1.p	AT2G46920.2	POL Protein phosphatase 2C family protein chr2:19278106-19280921 REVERSE LENGTH=856	AAAFESTSS[+80]FSALPLQR
Pp3c4_2860V3.1.p	AT5G47490.1	RGPR-related chr5:19264675-19270487 FORWARD LENGTH=1361	SQS[+80]EPDFGR
Pp3c4_8110V3.1.p	AT1G67325.1	Ran BP2/NZF zinc finger-like superfamily protein chr1:25209825-25212412 REVERSE LENGTH=287	APPVANSS[+80]PPPTDQ
Pp3c3_18750V3.1.p	AT1G67090.1	RBCS1A ribulose bisphosphate carboxylase small chain 1A chr1:25048465-25049249 REVERSE LENGTH=180	LPMFGC[+57]TDSS[+80]QVLR
Pp3c17_14090V3.1.p	AT1G61290.1	SYP124, ATSYP124 syntaxin of plants 124 chr1:22605188-22606216 FORWARD LENGTH=303	ASS[+80]FIDR
Pp3c8_24670V3.1.p	AT1G09960.1	SUT4, ATSUT4, SUC4, ATSUC4 sucrose transporter 4 chr1:3244258-3246718 FORWARD LENGTH=510	THSS[+80]PIP
Pp3c7_8450V3.2.p	AT5G21160.1	LA RNA-binding protein chr5:7199191-7203879 REVERSE LENGTH=826	GAAGESSRPS[+80]SFGETTGR
Pp3c18_16140V3.1.p	-	-	HS[+80]PEYAPYQGGGR
Pp3c25_12850V3.1.p	-	-	SHS[+80]GSTSNM[+16]SLLTR
Pp3c19_15630V3.1.p	AT4G01290.2	unknown protein; FUNCTIONS IN: molecular_function unknown; INVOLVED IN: biological_process unknown; LOCATED IN: ce	SSS[+80]SIADIK
Pp3c15_12700V3.1.p	AT2G16485.1	nucleic acid binding;zinc ion binding;DNA binding chr2:7137269-7145222 REVERSE LENGTH=1773	ELVGGGS[+80]PTPR
Pp3c11_24960V3.1.p	AT5G21160.1	LA RNA-binding protein chr5:7199191-7203879 REVERSE LENGTH=826	GEVS[+80]PVAPAEAK
Pp3c21_2140V3.1.p	AT4G21160.4	ZAC Calcium-dependent ARF-type GTPase activating protein family chr4:11284694-11286532 FORWARD LENGTH=337	SSS[+80]SLALSR
Pp3c11_14260V3.1.p	AT5G27120.1	NOP56-like pre RNA processing ribonucleoprotein chr5:9541287-9543684 FORWARD LENGTH=533	EAAAEAEPEPT[+80]TDATSPK
Pp3c12_25430V3.1.p	AT3G08940.2	LHCB4.2 light harvesting complex photosystem II chr3:2717717-2718665 FORWARD LENGTH=287	NEAGDVIGT[+80]R
Pp3c3_36480V3.1.p	AT3G60240.4	EIF4G, CUM2 eukaryotic translation initiation factor 4G chr3:22261842-22268295 FORWARD LENGTH=1727	TQS[+80]GAHGSSAVYTPVK
Pp3c4_24010V3.1.p	AT5G10470.2	KAC1 kinesin like protein for actin based chloroplast movement 1 chr5:3290121-3297248 REVERSE LENGTH=1274	VPQS[+80]PSLAGR
Pp3c7_5880V3.1.p	AT3G09920.3	PIP5K9 phosphatidyl inositol monophosphate 5 kinase chr3:3040426-3043676 REVERSE LENGTH=815	GGDFSNS[+80]IQR
Pp3c15_12700V3.1.p	AT2G16485.1	nucleic acid binding;zinc ion binding;DNA binding chr2:7137269-7145222 REVERSE LENGTH=1773	ELVGGGSPT[+80]PR
Pp3c9_11080V3.1.p	AT1G53310.3	ATPPC1, PEPC1, ATPEPC1, PPC1 phosphoenolpyruvate carboxylase 1 chr1:19884261-19888070 REVERSE LENGTH=967	MAS[+80]IDAQM[+16]R
Pp3c21_7720V3.2.p	-	-	TSSS[+80]FTAPGGR
Pp3c16_5830V3.1.p	-	-	GSM[+16]GS[+80]SPPNLAR
Pp3c22_3770V3.1.p	AT4G21160.4	ZAC Calcium-dependent ARF-type GTPase activating protein family chr4:11284694-11286532 FORWARD LENGTH=337	SSSSSS[+80]ARKEESLGM[+16]LK
Pp3c14_11830V3.1.p	AT3G16340.1	ATPDR1, PDR1 pleiotropic drug resistance 1 chr3:5539897-5546263 FORWARD LENGTH=1416	LPT[+80]YDR
Pp3c4_27860V3.1.p	AT4G29260.1	HAD superfamily, subfamily IIIB acid phosphatase chr4:14422310-14423409 REVERSE LENGTH=255	SPGNSVLGS[+80]R
Pp3c2_21670V3.1.p	AT2G41830.1	Uncharacterized protein chr2:17450431-17456453 REVERSE LENGTH=1025	LYSES[+80]VNAR
Pp3c4_8110V3.1.p	AT1G67325.1	Ran BP2/NZF zinc finger-like superfamily protein chr1:25209825-25212412 REVERSE LENGTH=287	APPVANS[+80]SPPPTDQ
Pp3c19_16860V3.1.p	-	-	S[+80]SPPM[+16]QAVVESDDK
Pp3c1_30970V3.1.p	AT4G10840.1	Tetratricopeptide repeat (TPR)-like superfamily protein chr4:6656614-6659033 FORWARD LENGTH=609	KLS[+80]NPTLGTNR
Pp3c1_23960V3.1.p	AT1G61290.1	SYP124, ATSYP124 syntaxin of plants 124 chr1:22605188-22606216 FORWARD LENGTH=303	AAS[+80]FVER
Pp3c11_26740V3.1.p	AT4G31580.2	SRZ-22, SRZ22, RSZP22, RSZ22, At-RSZ22 serine/arginine-rich 22 chr4:15306983-15308064 FORWARD LENGTH=200	S[+80]PSYGYGAR
Pp3c3_33400V3.1.p	AT2G28800.1	ALB3 63 kDa inner membrane family protein chr2:12356669-12359158 REVERSE LENGTH=462	SAASAGETSDEAQVES[+80]DGEK
Pp3c12_23510V3.1.p	AT4G02030.1	Vps51/Vps67 family (components of vesicular transport) protein chr4:892262-897175 FORWARD LENGTH=780	ALDTFGS[+80]RK
Pp3c15_4920V3.1.p	AT1G53310.3	ATPPC1, PEPC1, ATPEPC1, PPC1 phosphoenolpyruvate carboxylase 1 chr1:19884261-19888070 REVERSE LENGTH=967	DQSDIPTT[+80]PK
Pp3c21_13710V3.1.p	AT4G32330.3	TPX2 (targeting protein for Xklp2) protein family chr4:15609801-15611867 FORWARD LENGTH=437	ARS[+80]PNFTAPR
Pp3c1_32960V3.1.p	AT3G53180.1	glutamate-ammonia ligases;catalytics;glutamate-ammonia ligases chr3:19707068-19711188 FORWARD LENGTH=852	DGQNAQSLPGS[+80]PR
Pp3c18_7120V3.1.p	-	-	HADFPGSNNGTGLFQT[+80]IC[+57]GLK
Pp3c14_12690V3.2.p	AT1G15200.1	protein-protein interaction regulator family protein chr1:5228477-5231017 REVERSE LENGTH=423	LSGSES[+80]FQR
Pp3c20_3440V3.1.p	AT1G11480.1	eukaryotic translation initiation factor-related chr1:3864368-3866750 REVERSE LENGTH=578	S[+80]PPLVDGNR
Pp3c11_26740V3.1.p	AT4G31580.2	SRZ-22, SRZ22, RSZP22, RSZ22, At-RSZ22 serine/arginine-rich 22 chr4:15306983-15308064 FORWARD LENGTH=200	SPS[+80]YGYGAR
Pp3c6_1500V3.1.p	-	-	SQVS[+80]FSR
Pp3c21_7720V3.2.p	-	-	TSS[+80]SFTAPGGR
Pp3c25_130V3.1.p	-	-	VRGM[+16]LSSSSS[+80]HEANK
Pp3c15_10130V3.1.p	AT4G30340.1	ATDGK7, DGK7 diacylglycerol kinase 7 chr4:14838465-14840941 REVERSE LENGTH=492	KAS[+80]TIFTK
Pp3c10_8680V3.1.p	AT4G08950.1	EXO Phosphate-responsive 1 family protein chr4:5740378-5741322 FORWARD LENGTH=314	SASGT[+80]LYQR
Pp3c7_5100V3.5.p	AT4G31580.2	SRZ-22, SRZ22, RSZP22, RSZ22, At-RSZ22 serine/arginine-rich 22 chr4:15306983-15308064 FORWARD LENGTH=200	RGS[+80]PVANGS[+80]PIAAR
Pp3c23_8670V3.1.p	AT2G35880.1	TPX2 (targeting protein for Xklp2) protein family chr2:15063204-15065259 REVERSE LENGTH=432	IPPTRPIS[+80]PK
Pp3c1_31160V3.1.p	AT2G26890.1	GRV2, KAM2 DNAJ heat shock N-terminal domain-containing protein chr2:11462327-11473841 REVERSE LENGTH=2554	SVS[+80]SVAPAALVPIR
Pp3c19_9760V3.1.p	AT4G17720.1	RNA-binding (RRM/RBD/RNP motifs) family protein chr4:9862660-9864498 REVERSE LENGTH=313	VST[+80]FGASEQK
Pp3c17_18740V3.1.p	AT5G57870.2	eIFiso4G1 MIF4G domain-containing protein / MA3 domain-containing protein chr5:23439755-23443433 FORWARD LENGTH=7	ALPQGSGGFS[+80]FIGK
Pp3c2_4410V3.1.p	AT2G20050.2	protein serine/threonine phosphatases;protein kinases;catalytics;cAMP-dependent protein kinase regulators;ATP bind	AKS[+80]GPVPPVT[+80]PVS[+80]R
Pp3c2_22190V3.1.p	-	-	QGT[+80]AATST[+80]PPTIAEVSK
Pp3c19_6510V3.1.p	AT5G60460.1	Preprotein translocase Sec, Sec61-beta subunit protein chr5:24317590-24317919 REVERSE LENGTH=109	T[+80]SS[+80]AGAPPK
Pp3c22_210V3.1.p	AT3G57150.1	NAP57, AtNAP57, CBF5, AtCBF5 homologue of NAP57 chr3:21154255-21155952 REVERSE LENGTH=565	EASS[+80]PVTQTPDTAPK
Pp3c11_26740V3.1.p	AT4G31580.2	SRZ-22, SRZ22, RSZP22, RSZ22, At-RSZ22 serine/arginine-rich 22 chr4:15306983-15308064 FORWARD LENGTH=200	RGS[+80]PVGNGYAAS[+80]PR
Pp3c3_32250V3.1.p	-	-	T[+80]T[+80]GSAGS[+80]R
Pp3c10_19380V3.1.p	AT5G48800.1	Phototropic-responsive NPH3 family protein chr5:19786881-19789003 FORWARD LENGTH=614	S[+80]M[+16]SIEM[+16]PTNAGR
Pp3c16_9600V3.1.p	-	-	GQGTSLM[+16]T[+80]DYILK
Pp3c23_8670V3.1.p	AT2G35880.1	TPX2 (targeting protein for Xklp2) protein family chr2:15063204-15065259 REVERSE LENGTH=432	KIPPTRPIS[+80]PK
Pp3c13_11410V3.2.p	AT5G06460.1	ATUBA2, UBA 2 ubiquitin activating enzyme 2 chr5:1970239-1974382 FORWARD LENGTH=1077	NRAES[+80]PSGSVVVGR
Pp3c14_26270V3.1.p	AT2G01060.1	myb-like HTH transcriptional regulator family protein chr2:73456-74902 REVERSE LENGTH=286	YIPES[+80]LS[+80]DGGKS[+80]DK
Pp3c2_25690V3.1.p	AT1G59710.1	Protein of unknown function (DUF569) chr1:21938623-21939673 FORWARD LENGTH=300	KLDSQS[+80]LPASR
Pp3c23_3680V3.1.p	AT1G51590.1	MNS1, MANIB alpha-mannosidase 1 chr1:19128315-19132132 REVERSE LENGTH=560	M[+16]TNS[+80]KLAGENY[+80]NFNNR
Pp3c19_7970V3.1.p	AT3G47790.1	ATATH7, ATH7 ABC2 homolog 7 chr3:17629584-17633711 FORWARD LENGTH=901	S[+80]LTHIDEGDK
Pp3c4_32090V3.1.p	-	-	SGDVVHNADGTVT[+80]SPR
Pp3c18_6160V3.1.p	-	-	GS[+80]LKARAGR
Pp3c15_5020V3.1.p	AT2G25430.1	epsin N-terminal homology (ENTH) domain-containing protein / clathrin assembly protein-related chr2:10822716-108	HSNYDGGLS[+80]PR
Pp3c14_12270V3.1.p	AT5G03760.1	ATCSLA09, CSLA09, ATCSLA9, CSLA9, RAT4 Nucleotide-diphospho-sugar transferases superfamily protein chr5:985910-99	M[+16]AS[+80]NVLAR
Pp3c6_2530V3.1.p	-	-	KAS[+80]GYGDDAEGEYK
Pp3c5_22540V3.1.p	AT4G15530.2	PPDK pyruvate orthophosphate dikinase chr4:8864828-8869183 REVERSE LENGTH=875	GGMT[+80]SHAAVVAR
Pp3c4_32090V3.1.p	-	-	SGDVVHNADGTVTS[+80]PR
Pp3c15_2570V3.1.p	AT5G39570.1	FUNCTIONS IN: molecular_function unknown; INVOLVED IN: biological_process unknown; LOCATED IN: cytosol, nucleus; E	SRPSYGEEES[+80]EEGGYRK
Pp3c22_17930V3.1.p	AT2G03440.1	NRP1, ATNRP1 nodulin-related protein 1 chr2:1039409-1039972 REVERSE LENGTH=187	AQNAPTENAAPATS[+80]PGGR
Pp3c22_9200V3.1.p	-	-	TVDEDEHS[+80]EISSEEK
Pp3c12_18380V3.1.p	AT1G30360.1	ERD4 Early-responsive to dehydration stress protein (ERD4) chr1:10715892-10718799 FORWARD LENGTH=724	TNS[+80]GIATPAER
Pp3c1_25070V3.1.p	AT1G59870.1	PEN3, PDR8, ATPDR8, ABCG36, ATABCG36 ABC-2 and Plant PDR ABC-type transporter family protein chr1:22034661-220398	LGGSM[+16]DFASS[+80]RK
Pp3c21_21410V3.1.p	AT5G58140.1	PHOT2, NPL1 phototropin 2 chr5:23524771-23529993 FORWARD LENGTH=915	RFS[+80]EEYQK
Pp3c11_17960V3.1.p	AT3G62860.1	alpha/beta-Hydrolases superfamily protein chr3:23239577-23242143 REVERSE LENGTH=348	RSSLGSDS[+80]PLR
Pp3c5_1690V3.1.p	AT5G63190.2	MA3 domain-containing protein chr5:25346145-25348563 FORWARD LENGTH=702	LVSVGS[+80]M[+16]ESK
Pp3c15_1650V3.1.p	AT3G56680.1	Single-stranded nucleic acid binding R3H protein chr3:20991537-20993446 FORWARD LENGTH=353	LVSSNS[+80]LGSNGNGGSR
Pp3c11_17960V3.1.p	AT3G62860.1	alpha/beta-Hydrolases superfamily protein chr3:23239577-23242143 REVERSE LENGTH=348	RSSLGS[+80]DSPLR
Pp3c15_22110V3.1.p	AT4G39680.2	SAP domain-containing protein chr4:18414604-18416938 REVERSE LENGTH=633	VAEEATVVENS[+80]K
Pp3c18_6880V3.7.p	-	-	TSS[+80]M[+16]SSAGLVNNSR
Pp3c3_26590V3.1.p	AT5G02500.1	HSC70-1, HSP70-1, AT-HSC70-1, HSC70 heat shock cognate protein 70-1 chr5:554055-556334 REVERSE LENGTH=651	RFS[+80]DASVQSDM[+16]K
Pp3c14_10390V3.1.p	AT3G45780.2	PHOT1, NPH1, JK224, RPT1 phototropin 1 chr3:16818557-16823960 FORWARD LENGTH=996	KPTIPTS[+80]PR
Pp3c11_16930V3.1.p	AT3G63130.2	RANGAP1 RAN GTPase activating protein 1 chr3:23325108-23326715 FORWARD LENGTH=535	DSGEPVT[+80]PTAAR
Pp3c24_4890V3.1.p	AT5G05010.2	clathrin adaptor complexes medium subunit family protein chr5:1477137-1479872 FORWARD LENGTH=527	TNSS[+80]GFGPGVDADVFK
Pp3c11_26740V3.1.p	AT4G31580.2	SRZ-22, SRZ22, RSZP22, RSZ22, At-RSZ22 serine/arginine-rich 22 chr4:15306983-15308064 FORWARD LENGTH=200	LRS[+80]VS[+80]PVAR
Pp3c5_21160V3.1.p	AT4G33950.1	OST1, SNRK2-6, SRK2E, SNRK2.6, P44, ATOST1 Protein kinase superfamily protein chr4:16272364-16274657 FORWARD LENG	SSLLHS[+80]QPKS[+80]TVGTPAYIAPEVLSK
Pp3c24_4890V3.1.p	AT5G05010.2	clathrin adaptor complexes medium subunit family protein chr5:1477137-1479872 FORWARD LENGTH=527	T[+80]NSSGFGPGVDADVFK
Pp3c4_21240V3.1.p	-	-	AYDAYLADPS[+80]LSPSLK
Pp3c2_9580V3.1.p	AT5G16820.2	HSF3, HSFA1B, ATHSFA1B heat shock factor 3 chr5:5530446-5532497 FORWARD LENGTH=481	LEGALS[+80]M[+16]NK
Pp3c23_8650V3.1.p	AT4G32330.3	TPX2 (targeting protein for Xklp2) protein family chr4:15609801-15611867 FORWARD LENGTH=437	RQS[+80]LDSGLAK
Pp3c1_25070V3.1.p	AT1G59870.1	PEN3, PDR8, ATPDR8, ABCG36, ATABCG36 ABC-2 and Plant PDR ABC-type transporter family protein chr1:22034661-220398	LGGSM[+16]DFAS[+80]SRK
Pp3c9_8350V3.6.p	AT5G60580.3	RING/U-box superfamily protein chr5:24354298-24356706 FORWARD LENGTH=487	SVS[+80]M[+16]PLNK
Pp3c22_17930V3.1.p	AT2G03440.1	NRP1, ATNRP1 nodulin-related protein 1 chr2:1039409-1039972 REVERSE LENGTH=187	AQNAPTENAAPAT[+80]SPGGR
Pp3c23_14820V3.1.p	AT2G01180.2	ATPAP1, PAP1, LPP1, ATLPP1 phosphatidic acid phosphatase 1 chr2:107182-108090 REVERSE LENGTH=302	TIS[+80]NAVQR
Pp3c11_1080V3.3.p	AT2G35110.2	GRL, NAP1, NAPP transcription activators chr2:14795970-14803525 REVERSE LENGTH=1396	KVS[+80]FAEGR
Pp3c12_8780V3.1.p	AT4G16360.3	5'-AMP-activated protein kinase beta-2 subunit protein chr4:9245571-9246833 FORWARD LENGTH=261	LGHAPS[+80]TESM[+16]SQSPSESPGSAAR
Pp3c9_20320V3.1.p	AT1G48090.1	calcium-dependent lipid-binding family protein chr1:17732582-17758194 REVERSE LENGTH=4146	RLPS[+80]VNSR
Pp3c16_7870V3.3.p	-	-	IPVTES[+80]PR
Pp3c14_22720V3.1.p	AT4G13350.2	NIG NSP (nuclear shuttle protein)-interacting GTPase chr4:7770170-7773321 REVERSE LENGTH=602	SHS[+80]FDDQVGDK
Pp3c15_25780V3.1.p	AT5G10360.1	EMB3010, RPS6B Ribosomal protein S6e chr5:3258734-3260142 REVERSE LENGTH=249	AS[+80]LAKPEA
Pp3c11_14260V3.1.p	AT5G27120.1	NOP56-like pre RNA processing ribonucleoprotein chr5:9541287-9543684 FORWARD LENGTH=533	EAAAEAEPEPTTDATS[+80]PKK
Pp3c14_17403V3.1.p	AT3G05420.2	ACBP4 acyl-CoA binding protein 4 chr3:1561880-1567047 FORWARD LENGTH=669	VPES[+80]PLSSHR
Pp3c18_16140V3.1.p	-	-	GRS[+80]PRYS[+80]PYR
Pp3c15_10620V3.1.p	AT3G07660.1	Kinase-related protein of unknown function (DUF1296) chr3:2445275-2450372 REVERSE LENGTH=841	AAS[+80]PAAASTPASSSQDTSPEK
Pp3c9_11080V3.1.p	AT1G53310.3	ATPPC1, PEPC1, ATPEPC1, PPC1 phosphoenolpyruvate carboxylase 1 chr1:19884261-19888070 REVERSE LENGTH=967	M[+16]AS[+80]IDAQM[+16]R
Pp3c13_6860V3.2.p	-	-	HGFM[+16]GM[+16]GGGS[+80]SSSSSSDEEREGAAER
Pp3c5_20450V3.1.p	AT4G10630.1	Glutaredoxin family protein chr4:6566625-6567629 REVERSE LENGTH=334	ISSAS[+80]PSVARPR
Pp3c18_10540V3.1.p	-	-	M[+16]ENPNYSLLEIES[+80]PTK
Pp3c14_13150V3.1.p	AT5G53620.3	unknown protein; INVOLVED IN: biological_process unknown; EXPRESSED IN: 23 plant structures; EXPRESSED DURING: 13	NQLQQKPS[+80]LSK
Pp3c12_18938V3.2.p	AT4G37080.1	Protein of unknown function, DUF547 chr4:17474205-17476716 FORWARD LENGTH=597	TTS[+80]QDFGSSM[+16]R
Pp3c22_5280V3.1.p	AT5G13200.1	GRAM domain family protein chr5:4207081-4208079 FORWARD LENGTH=272	RQPS[+80]GAYDPSTAAK
Pp3c13_6860V3.2.p	-	-	HGFM[+16]GM[+16]GGGSSSSSS[+80]SDEEREGAAER
Pp3c12_12730V3.4.p	AT2G03150.1	emb1579 ATP/GTP-binding protein family chr2:952313-959004 FORWARD LENGTH=1340	VESDAVDPQAATLVS[+80]AESVVK
Pp3c11_24570V3.1.p	AT5G41100.2	FUNCTIONS IN: molecular_function unknown; INVOLVED IN: biological_process unknown; LOCATED IN: plasma membrane; EX	SVS[+80]GC[+57]GVSAAPK
Pp3c19_16860V3.1.p	-	-	EHETETEEKAS[+80]L
Pp3c5_20450V3.1.p	AT4G10630.1	Glutaredoxin family protein chr4:6566625-6567629 REVERSE LENGTH=334	ISS[+80]ASPSVARPR
Pp3c11_14260V3.1.p	AT5G27120.1	NOP56-like pre RNA processing ribonucleoprotein chr5:9541287-9543684 FORWARD LENGTH=533	EAAAEAEPEPTTDAT[+80]SPKK
Pp3s152_10V3.1.p	AT3G13570.1	SCL30A, At-SCL30A SC35-like splicing factor 30A chr3:4429564-4431602 REVERSE LENGTH=262	ERS[+80]PALPR
Pp3c13_7410V3.1.p	AT5G53150.1	DNAJ heat shock N-terminal domain-containing protein chr5:21554935-21557202 FORWARD LENGTH=726	QS[+80]STLALRPHLEALGYTQPTVGEER
Pp3c13_7410V3.1.p	AT5G53150.1	DNAJ heat shock N-terminal domain-containing protein chr5:21554935-21557202 FORWARD LENGTH=726	QSS[+80]TLALRPHLEALGYTQPTVGEER
Pp3c15_5210V3.1.p	AT2G22400.1	S-adenosyl-L-methionine-dependent methyltransferases superfamily protein chr2:9504823-9508788 REVERSE LENGTH=808	EAEEPM[+16]TVNS[+80]PKEDEQQK
Pp3c20_16550V3.1.p	AT5G05010.2	clathrin adaptor complexes medium subunit family protein chr5:1477137-1479872 FORWARD LENGTH=527	GNYVSSM[+16]PS[+80]M[+16]GSR
Pp3c15_22110V3.1.p	AT4G39680.2	SAP domain-containing protein chr4:18414604-18416938 REVERSE LENGTH=633	TRS[+80]EGHVDDDIQER
Pp3c6_5860V3.2.p	AT4G31670.1	UBP18 ubiquitin-specific protease 18 chr4:15336007-15339506 REVERSE LENGTH=631	KVT[+80]STVRVTR
Pp3c20_16550V3.1.p	AT5G05010.2	clathrin adaptor complexes medium subunit family protein chr5:1477137-1479872 FORWARD LENGTH=527	GNYVSSM[+16]PSM[+16]GS[+80]R
Pp3c12_12950V3.1.p	AT5G42950.1	GYF domain-containing protein chr5:17224436-17231044 FORWARD LENGTH=1714	MGS[+80]SGSALQR
Pp3c19_15730V3.3.p	AT1G06070.1	Basic-leucine zipper (bZIP) transcription factor family protein chr1:1835201-1837116 REVERSE LENGTH=423	DVNQM[+16]PDS[+80]PPR
Pp3c27_5280V3.1.p	AT3G07950.1	rhomboid protein-related chr3:2531982-2534277 FORWARD LENGTH=304	LGTNAM[+16]AEGLPAEGLESKGS[+80]QAIV
Pp3c12_12730V3.4.p	AT2G03150.1	emb1579 ATP/GTP-binding protein family chr2:952313-959004 FORWARD LENGTH=1340	VESDAVDPQAATLVSAES[+80]VVK
Pp3c27_6350V3.1.p	AT5G63190.2	MA3 domain-containing protein chr5:25346145-25348563 FORWARD LENGTH=702	T[+80]VSHGQHAM[+16]PELAGS[+80]PEKHEK
Pp3c8_24670V3.1.p	AT1G09960.1	SUT4, ATSUT4, SUC4, ATSUC4 sucrose transporter 4 chr1:3244258-3246718 FORWARD LENGTH=510	RTHS[+80]SPIP
Pp3c27_6350V3.1.p	AT5G63190.2	MA3 domain-containing protein chr5:25346145-25348563 FORWARD LENGTH=702	TVS[+80]HGQHAM[+16]PELAGS[+80]PEKHEK
Pp3c2_33000V3.2.p	AT3G19720.1	ARC5, DRP5B P-loop containing nucleoside triphosphate hydrolases superfamily protein chr3:6850591-6855389 REVERSE	GES[+80]LSSSQSPQAR
Pp3c15_12250V3.1.p	-	-	C[+57]MSS[+80]VLAKK
Pp3c25_6190V3.1.p	-	-	RSES[+80]GLIR
Pp3c5_17850V3.1.p	AT1G56080.1	unknown protein; FUNCTIONS IN: molecular_function unknown; INVOLVED IN: biological_process unknown; LOCATED IN: pl	GTPHLS[+80]PR
Pp3c6_17060V3.1.p	-	-	ATAAHHGGASLS[+80]PPR
Pp3c12_12950V3.1.p	AT5G42950.1	GYF domain-containing protein chr5:17224436-17231044 FORWARD LENGTH=1714	QSS[+80]GLADQLVLGR
Pp3c6_17060V3.1.p	-	-	ATAAHHGGAS[+80]LSPPR
Pp3c8_24670V3.1.p	AT1G09960.1	SUT4, ATSUT4, SUC4, ATSUC4 sucrose transporter 4 chr1:3244258-3246718 FORWARD LENGTH=510	RTHSS[+80]PIP
Pp3c17_20140V3.1.p	AT4G01400.2	FUNCTIONS IN: molecular_function unknown; INVOLVED IN: biological_process unknown; LOCATED IN: cellular_component	EAGATSGQLS[+80]PR
Pp3c5_3340V3.1.p	AT1G15520.1	PDR12, ATPDR12, ABCG40, ATABCG40 pleiotropic drug resistance 12 chr1:5331993-5338175 REVERSE LENGTH=1423	SST[+80]REEDENELR
Pp3c21_7720V3.2.p	-	-	SSTSASRPS[+80]FSK
Pp3c5_4560V3.1.p	-	-	TPQPPKLEDM[+16]VEPNQNSFTALESGTST[+80]K
Pp3c8_3320V3.1.p	AT3G10360.1	APUM4, PUM4 pumilio 4 chr3:3211276-3215144 REVERSE LENGTH=1003	M[+16]GS[+80]VPGLSGGNLSFSGSDAR
Pp3c13_14480V3.1.p	AT1G36160.2	ACC1 acetyl-CoA carboxylase 1 chr1:13534196-13543773 FORWARD LENGTH=2254	SSAASHHNIIAGS[+80]PR
Pp3c5_4560V3.1.p	-	-	TPQPPKLEDM[+16]VEPNQNSFTALESGTS[+80]TK
Pp3c5_28210V3.1.p	AT3G13920.1	EIF4A1, RH4, TIF4A1 eukaryotic translation initiation factor 4A1 chr3:4592635-4594128 REVERSE LENGTH=412	VHAC[+57]VGGT[+80]SVR
Pp3c12_21450V3.1.p	AT2G25110.1	SDF2, ATSDL, AtSDF2 stromal cell-derived factor 2-like protein precursor chr2:10684428-10685838 FORWARD LENGTH=21	RATELAPS[+80]SPR
Pp3c17_8300V3.1.p	AT3G58760.1	Integrin-linked protein kinase family chr3:21728756-21731740 FORWARD LENGTH=471	YDS[+80]ASENGSENVGSNR
Pp3c1_24111V3.1.p	AT3G18770.1	Autophagy-related protein 13 chr3:6460026-6462510 REVERSE LENGTH=625	QQS[+80]APPAFTDLPVSR
Pp3c5_3340V3.1.p	AT1G15520.1	PDR12, ATPDR12, ABCG40, ATABCG40 pleiotropic drug resistance 12 chr1:5331993-5338175 REVERSE LENGTH=1423	S[+80]STREEDENELR
Pp3c15_4760V3.1.p	AT1G35460.1	basic helix-loop-helix (bHLH) DNA-binding superfamily protein chr1:13040092-13041907 FORWARD LENGTH=259	STS[+80]M[+16]PGGGLR
Pp3c5_1690V3.1.p	AT5G63190.2	MA3 domain-containing protein chr5:25346145-25348563 FORWARD LENGTH=702	LVSVGS[+80]M[+16]ESKK
Pp3c18_14600V3.1.p	-	-	KFS[+80]GGSGSSILDEVEHQQTHQELER
Pp3c11_21120V3.1.p	AT5G10360.1	EMB3010, RPS6B Ribosomal protein S6e chr5:3258734-3260142 REVERSE LENGTH=249	AS[+80]IAKPESSA
Pp3c3_10250V3.1.p	AT2G39050.1	hydroxyproline-rich glycoprotein family protein chr2:16303427-16305336 FORWARD LENGTH=317	HFS[+80]DEEQPR
Pp3c21_7560V3.2.p	-	-	HGM[+16]DLPS[+80]PK
Pp3c3_7180V3.1.p	AT2G07560.1	AHA6, HA6 H(+)-ATPase 6 chr2:3170394-3173952 REVERSE LENGTH=949	GHVES[+80]VVR
Pp3c21_7720V3.2.p	-	-	SSTSASRPSFS[+80]K
Pp3c6_17060V3.1.p	-	-	SM[+16]SVS[+80]PPR
Pp3c1_2920V3.1.p	AT1G63440.1	HMA5 heavy metal atpase 5 chr1:23527655-23531109 FORWARD LENGTH=995	YPS[+80]M[+16]PR
Pp3c3_35640V3.2.p	AT3G26400.1	EIF4B1 eukaryotic translation initiation factor 4B1 chr3:9666616-9669081 FORWARD LENGTH=532	GGGGGLEGEQQS[+80]SPAQKPKPR
Pp3c12_21450V3.1.p	AT2G25110.1	SDF2, ATSDL, AtSDF2 stromal cell-derived factor 2-like protein precursor chr2:10684428-10685838 FORWARD LENGTH=21	RATELAPSS[+80]PR
Pp3c1_25070V3.1.p	AT1G59870.1	PEN3, PDR8, ATPDR8, ABCG36, ATABCG36 ABC-2 and Plant PDR ABC-type transporter family protein chr1:22034661-220398	ATASHRDES[+80]M[+16]DDEEALK
Pp3c1_25070V3.1.p	AT1G59870.1	PEN3, PDR8, ATPDR8, ABCG36, ATABCG36 ABC-2 and Plant PDR ABC-type transporter family protein chr1:22034661-220398	ATAS[+80]HRDESM[+16]DDEEALK
Pp3c3_35640V3.2.p	AT3G26400.1	EIF4B1 eukaryotic translation initiation factor 4B1 chr3:9666616-9669081 FORWARD LENGTH=532	GGGGGLEGEQQSS[+80]PAQKPKPR
Pp3c22_21290V3.1.p	AT3G48860.2	unknown protein; INVOLVED IN: biological_process unknown; LOCATED IN: plasma membrane; EXPRESSED IN: 22 plant stru	DQS[+80]PHLAPR
Pp3s152_10V3.1.p	AT3G13570.1	SCL30A, At-SCL30A SC35-like splicing factor 30A chr3:4429564-4431602 REVERSE LENGTH=262	GRS[+80]PLGHS[+80]PPRR
Pp3c14_26140V3.1.p	AT1G04760.1	ATVAMP726, VAMP726 vesicle-associated membrane protein 726 chr1:1334760-1336070 FORWARD LENGTH=220	IKS[+80]QVAEVK
Pp3c5_14810V3.1.p	AT1G59900.1	AT-E1 ALPHA, E1 ALPHA pyruvate dehydrogenase complex E1 alpha subunit chr1:22051368-22053660 FORWARD LENGTH=389	YHGHS[+80]M[+16]SDPGSTYR
Pp3c5_25070V3.1.p	AT1G06330.1	Heavy metal transport/detoxification superfamily protein chr1:1931671-1932266 REVERSE LENGTH=159	RM[+16]PS[+80]FNR
Pp3c6_15550V3.1.p	-	-	S[+80]PQGVEAAK
Pp3c23_10780V3.1.p	AT3G02520.1	GRF7, GF14 NU general regulatory factor 7 chr3:526800-527915 REVERSE LENGTH=265	S[+80]NDEHVAAIK
Pp3c4_30710V3.1.p	AT2G46800.2	ZAT, ATMTP1, MTP1, ZAT1, ATCDF1 zinc transporter of Arabidopsis thaliana chr2:19238128-19239324 FORWARD LENGTH=39	SHS[+80]VSLC[+57]R
Pp3c23_18930V3.1.p	AT5G04870.1	CPK1, ATCPK1 calcium dependent protein kinase 1 chr5:1417015-1419877 REVERSE LENGTH=610	NSLSLS[+80]DALM[+16]HTN
Pp3c23_18930V3.1.p	AT5G04870.1	CPK1, ATCPK1 calcium dependent protein kinase 1 chr5:1417015-1419877 REVERSE LENGTH=610	NS[+80]LSLSDALM[+16]HTN
Pp3c27_1990V3.1.p	AT1G04950.3	TAFII59, TAF6, ATTAF6 TATA BOX ASSOCIATED FACTOR II 59 chr1:1403606-1407184 REVERSE LENGTH=549	HQETAM[+16]DIS[+80]PR
Pp3c4_3190V3.1.p	-	-	S[+80]LPKGDLLYTVEK
Pp3c2_27270V3.1.p	-	-	SHS[+80]GGLLAK
Pp3c5_14810V3.1.p	AT1G59900.1	AT-E1 ALPHA, E1 ALPHA pyruvate dehydrogenase complex E1 alpha subunit chr1:22051368-22053660 FORWARD LENGTH=389	YHGHSM[+16]S[+80]DPGSTYR
Pp3c23_15410V3.1.p	AT1G21080.1	DNAJ heat shock N-terminal domain-containing protein chr1:7378822-7382275 REVERSE LENGTH=391	LVAQTGDQSGS[+80]PR
Pp3c8_13190V3.1.p	AT5G15860.1	ATPCME, PCME prenylcysteine methylesterase chr5:5178676-5181263 REVERSE LENGTH=427	TFS[+80]GPSQFGGGGPLR
Pp3c24_12620V3.1.p	-	-	SSS[+80]AAEQLSK
Pp3c1_6272V3.1.p	AT4G03560.1	ATTPC1, TPC1, ATCCH1, FOU2 two-pore channel 1 chr4:1580253-1585691 FORWARD LENGTH=733	RGES[+80]SSSGGFESTGLNNVIVGR
Pp3c1_6272V3.1.p	AT4G03560.1	ATTPC1, TPC1, ATCCH1, FOU2 two-pore channel 1 chr4:1580253-1585691 FORWARD LENGTH=733	RGESS[+80]SSGGFESTGLNNVIVGR
Pp3c7_5770V3.1.p	AT5G20610.1	unknown protein; BEST Arabidopsis thaliana protein match is: unknown protein (TAIR:AT5G26160.1); Has 918 Blast hit	DSQNLSATSS[+80]AR
Pp3c10_17660V3.1.p	-	-	T[+80]LLQAQPT[+80]FPFGAGKLLKT[+80]K
Pp3c1_6272V3.1.p	AT4G03560.1	ATTPC1, TPC1, ATCCH1, FOU2 two-pore channel 1 chr4:1580253-1585691 FORWARD LENGTH=733	RGESSS[+80]SGGFESTGLNNVIVGR
Pp3c22_2520V3.1.p	AT2G31810.1	ACT domain-containing small subunit of acetolactate synthase protein chr2:13524271-13528246 FORWARD LENGTH=491	QLS[+80]KLVSVK
Pp3c5_15610V3.1.p	AT3G13570.1	SCL30A, At-SCL30A SC35-like splicing factor 30A chr3:4429564-4431602 REVERSE LENGTH=262	GRS[+80]PYYSDR
Pp3c17_15590V3.1.p	AT1G11360.4	Adenine nucleotide alpha hydrolases-like superfamily protein chr1:3822171-3822899 REVERSE LENGTH=242	TPS[+80]PHASPSPSPK
Pp3c14_5240V3.3.p	AT2G37550.2	ASP1, AGD7 ARF-GAP domain 7 chr2:15755544-15757456 REVERSE LENGTH=456	RGS[+80]DGSISGSGGHGPVR
Pp3c2_1120V3.1.p	AT1G64300.2	Protein kinase family protein chr1:23863543-23865776 FORWARD LENGTH=717	IPSNGS[+80]PGFSIQPGDVR
Pp3c20_11410V3.1.p	AT3G15820.1	ROD1 phosphatidic acid phosphatase-related / PAP2-related chr3:5351217-5353573 FORWARD LENGTH=301	SM[+16]S[+80]LNSRPQPK
Pp3c4_24010V3.1.p	AT5G10470.2	KAC1 kinesin like protein for actin based chloroplast movement 1 chr5:3290121-3297248 REVERSE LENGTH=1274	SM[+16]TTIS[+80]SPR
Pp3c2_28440V3.2.p	AT4G13350.2	NIG NSP (nuclear shuttle protein)-interacting GTPase chr4:7770170-7773321 REVERSE LENGTH=602	KPGFQS[+80]PSR
Pp3c3_11500V3.1.p	-	-	S[+80]GWS[+80]LAHGAGR
Pp3c1_19980V3.1.p	AT4G35780.1	ACT-like protein tyrosine kinase family protein chr4:16946729-16950405 REVERSE LENGTH=570	VGAAS[+80]PTPQRPGK
Pp3c7_3420V3.1.p	AT2G16640.1	ATTOC132, TOC132 multimeric translocon complex in the outer envelope membrane 132 chr2:7211489-7215109 REVERSE LE	RAAS[+80]NDLMAELEK
Pp3c22_17160V3.1.p	AT2G41740.1	VLN2, ATVLN2 villin 2 chr2:17410962-17416878 REVERSE LENGTH=976	LTPSAS[+80]AGTK
Pp3c12_12950V3.1.p	AT5G42950.1	GYF domain-containing protein chr5:17224436-17231044 FORWARD LENGTH=1714	QNHS[+80]SSPSFEQLIR
Pp3c4_24010V3.1.p	AT5G10470.2	KAC1 kinesin like protein for actin based chloroplast movement 1 chr5:3290121-3297248 REVERSE LENGTH=1274	SM[+16]TTISS[+80]PR
Pp3c13_15990V3.1.p	AT4G10710.1	SPT16 global transcription factor C chr4:6602226-6605450 REVERSE LENGTH=1074	C[+57]S[+80]KT[+80]YT[+80]DIAYSFK
Pp3c24_5790V3.1.p	AT2G43130.1	ARA4, ATRAB11F, ATRABA5C, ARA-4, RABA5C P-loop containing nucleoside triphosphate hydrolases superfamily protein	KPLTSSVS[+80]M[+16]K
Pp3c24_5790V3.1.p	AT2G43130.1	ARA4, ATRAB11F, ATRABA5C, ARA-4, RABA5C P-loop containing nucleoside triphosphate hydrolases superfamily protein	KPLTS[+80]SVSM[+16]K
Pp3c22_17160V3.1.p	AT2G41740.1	VLN2, ATVLN2 villin 2 chr2:17410962-17416878 REVERSE LENGTH=976	RLTPSAS[+80]AGTK
Pp3c5_1690V3.1.p	AT5G63190.2	MA3 domain-containing protein chr5:25346145-25348563 FORWARD LENGTH=702	TVS[+80]HGNQENPDPAEK
Pp3c12_1420V3.1.p	AT4G26750.1	hydroxyproline-rich glycoprotein family protein chr4:13475848-13478382 REVERSE LENGTH=421	T[+80]GSAPVGPDSSTGYSLNGNYNSDFKPSAGAVAEAHK
Pp3c12_1420V3.1.p	AT4G26750.1	hydroxyproline-rich glycoprotein family protein chr4:13475848-13478382 REVERSE LENGTH=421	TGS[+80]APVGPDSSTGYSLNGNYNSDFKPSAGAVAEAHK
Pp3c15_3450V3.1.p	AT3G13300.2	VCS Transducin/WD40 repeat-like superfamily protein chr3:4304085-4309949 FORWARD LENGTH=1309	AQS[+80]NSSSTSAEEVLDRVQEK
Pp3c8_17590V3.1.p	AT4G03430.1	STA1, EMB2770 pre-mRNA splicing factor-related chr4:1517411-1520500 REVERSE LENGTH=1029	LSDSVSGLT[+80]VVDPK
Pp3c18_22500V3.1.p	-	-	TNS[+80]M[+16]LSSETK
Pp3c20_17480V3.3.p	AT4G27860.1	vacuolar iron transporter (VIT) family protein chr4:13873808-13876240 FORWARD LENGTH=611	EVM[+16]S[+80]PSASGSEGR
Pp3c14_13750V3.1.p	AT5G03760.1	ATCSLA09, CSLA09, ATCSLA9, CSLA9, RAT4 Nucleotide-diphospho-sugar transferases superfamily protein chr5:985910-99	M[+16]AS[+80]NM[+16]LAR
Pp3c20_4100V3.1.p	AT5G04870.1	CPK1, ATCPK1 calcium dependent protein kinase 1 chr5:1417015-1419877 REVERSE LENGTH=610	VGS[+80]NLVESEIR
Pp3c5_22540V3.1.p	AT4G15530.2	PPDK pyruvate orthophosphate dikinase chr4:8864828-8869183 REVERSE LENGTH=875	GGM[+16]T[+80]SHAAVVAR
Pp3c5_22540V3.1.p	AT4G15530.2	PPDK pyruvate orthophosphate dikinase chr4:8864828-8869183 REVERSE LENGTH=875	GGM[+16]TS[+80]HAAVVAR
Pp3c11_22570V3.2.p	AT3G48050.2	BAH domain ;TFIIS helical bundle-like domain chr3:17734270-17739412 REVERSE LENGTH=1613	S[+80]M[+16]KPEEIITNLDK
Pp3c11_18720V3.1.p	-	-	VAERPSAS[+80]PR
Pp3c10_13360V3.1.p	-	-	S[+80]KMSAADAGGSISLR
Pp3c9_4440V3.1.p	-	-	LDS[+80]SAQLPPISQAAR
Pp3c20_14740V3.2.p	AT5G52580.1	RabGAP/TBC domain-containing protein chr5:21338052-21342848 FORWARD LENGTH=673	REAS[+80]REIINVLEK
Pp3c21_14960V3.1.p	AT3G55020.1	Ypt/Rab-GAP domain of gyp1p superfamily protein chr3:20389278-20394713 REVERSE LENGTH=777	IPLEEPQLSS[+80]PR
Pp3c9_6690V3.1.p	AT5G56000.1	Hsp81.4, AtHsp90.4 HEAT SHOCK PROTEIN 81.4 chr5:22677602-22680067 REVERSE LENGTH=699	EVS[+80]DDEEDEEKKEEEEGK
Pp3c8_16060V3.1.p	AT4G37300.1	MEE59 maternal effect embryo arrest 59 chr4:17554805-17555498 FORWARD LENGTH=173	RPLKPS[+80]RSDAADM[+16]LAQVESNHTVVSDPPEQK
Pp3c15_15760V3.1.p	AT3G53040.1	late embryogenesis abundant protein, putative / LEA protein, putative chr3:19664797-19666405 REVERSE LENGTH=479	VNS[+80]GFSTDETVYTSETR
Pp3c15_14510V3.1.p	AT1G08190.1	ATVPS41, ZIP2, VPS41, ATVAM2, VAM2 vacuolar protein sorting 41 chr1:2567652-2573142 FORWARD LENGTH=980	S[+80]GSNM[+16]NDSAYGLEYNSSPDPAPM[+16]R
Pp3c12_3550V3.2.p	AT1G18160.1	Protein kinase superfamily protein chr1:6249126-6253835 FORWARD LENGTH=992	S[+80]SVEQLLR
Pp3c15_14510V3.1.p	AT1G08190.1	ATVPS41, ZIP2, VPS41, ATVAM2, VAM2 vacuolar protein sorting 41 chr1:2567652-2573142 FORWARD LENGTH=980	SGSNM[+16]NDSAY[+80]GLEYNSSPDPAPM[+16]R
Pp3c15_14510V3.1.p	AT1G08190.1	ATVPS41, ZIP2, VPS41, ATVAM2, VAM2 vacuolar protein sorting 41 chr1:2567652-2573142 FORWARD LENGTH=980	SGSNM[+16]NDS[+80]AYGLEYNSSPDPAPM[+16]R
Pp3c14_5500V3.1.p	AT1G15340.1	MBD10 methyl-CPG-binding domain 10 chr1:5275895-5277474 REVERSE LENGTH=384	DVTTESAS[+80]DKVEDEK
Pp3c23_13660V3.1.p	AT1G51440.1	alpha/beta-Hydrolases superfamily protein chr1:19070971-19072554 FORWARD LENGTH=527	M[+16]PQGTSLVSAQS[+80]DPSVLSK
Pp3c1_14800V3.1.p	AT3G46780.1	PTAC16 plastid transcriptionally active 16 chr3:17228766-17231021 FORWARD LENGTH=510	RGSVDNANGAGT[+80]M[+16]R
Pp3c19_7700V3.1.p	AT1G67680.1	SRP72 RNA-binding domain chr1:25365962-25368464 REVERSE LENGTH=664	S[+80]GDM[+16]SAAASNGPGPDSGK
Pp3c21_2730V3.1.p	AT3G51490.2	TMT3 tonoplast monosaccharide transporter3 chr3:19105018-19107562 REVERSE LENGTH=737	TGS[+80]HDFQSVLPK
Pp3c10_21630V3.1.p	AT2G43160.1	ENTH/VHS family protein chr2:17948884-17953267 FORWARD LENGTH=895	S[+80]ASAPQELQHLEQPPKPQQPAR
Pp3c1_15680V3.1.p	AT1G66350.1	RGL1, RGL RGA-like 1 chr1:24748327-24749862 FORWARD LENGTH=511	DTTS[+80]DGFVVVSC[+57]K
Pp3c15_5970V3.1.p	-	-	S[+80]LSLPVR
Pp3c6_27420V3.1.p	AT4G31360.1	selenium binding chr4:15221945-15223310 FORWARD LENGTH=186	EAEVEES[+80]GDEGQK
Pp3c1_32850V3.1.p	AT5G35750.1	AHK2, HK2 histidine kinase 2 chr5:13911743-13916337 REVERSE LENGTH=1176	TLS[+80]LPVGK
Pp3c12_18938V3.2.p	AT4G37080.1	Protein of unknown function, DUF547 chr4:17474205-17476716 FORWARD LENGTH=597	RYS[+80]QDITLPDTM[+16]TEQK
Pp3c11_12290V3.2.p	AT2G31030.1	ORP1B OSBP(oxysterol binding protein)-related protein 1B chr2:13206004-13207815 FORWARD LENGTH=489	SQNS[+80]VPIFNSR
Pp3c3_36976V3.3.p	AT2G29200.1	APUM1, PUM1 pumilio 1 chr2:12549483-12553185 REVERSE LENGTH=968	STTPVPGVS[+80]NLHQSSGPAAPVPR
Pp3c21_13490V3.2.p	AT2G33550.1	Homeodomain-like superfamily protein chr2:14210180-14211487 REVERSE LENGTH=314	AVS[+80]IEAAIS[+80]SLR
Pp3c7_3170V3.1.p	AT5G01970.1	unknown protein; BEST Arabidopsis thaliana protein match is: unknown protein (TAIR:AT1G30050.1); Has 240 Blast hit	S[+80]PSISPSVSLR
Pp3c3_37250V3.1.p	AT3G60240.2	EIF4G, CUM2 eukaryotic translation initiation factor 4G chr3:22261842-22268295 FORWARD LENGTH=1723	SISLS[+80]AAPSTYQPHR
Pp3c16_19150V3.1.p	-	-	GPVARGS[+80]REDFVEASTAASDDNDYR
Pp3c1_33100V3.1.p	AT1G04880.1	HMG (high mobility group) box protein with ARID/BRIGHT DNA-binding domain chr1:1376106-1378264 REVERSE LENGTH=44	SNS[+80]AVDIASTPTEDQPGFKR
Pp3c17_14810V3.1.p	AT2G32170.1	S-adenosyl-L-methionine-dependent methyltransferases superfamily protein chr2:13666476-13670924 FORWARD LENGTH=5	GREDESTIEVQSFSSPS[+80]R
Pp3c2_27130V3.1.p	AT1G32490.2	ESP3 RNA helicase family protein chr1:11742356-11749286 REVERSE LENGTH=1034	KGLSGIT[+80]IVDEDDNNSHR
Pp3c16_11700V3.1.p	-	-	QIS[+80]GVPDSITK
Pp3c17_5740V3.1.p	AT3G54860.1	ATVPS33, VPS33 Sec1/munc18-like (SM) proteins superfamily chr3:20324286-20329841 REVERSE LENGTH=592	Y[+80]DFIIATT[+80]K
Pp3c26_4130V3.1.p	AT2G35720.1	OWL1 DNAJ heat shock N-terminal domain-containing protein chr2:15016883-15019866 FORWARD LENGTH=538	S[+80]VSENLDQVD
Pp3c17_13440V3.1.p	-	-	QNS[+80]VLQLR
Pp3c5_24930V3.1.p	AT5G04770.1	ATCAT6, CAT6 cationic amino acid transporter 6 chr5:1379118-1382304 FORWARD LENGTH=583	NLT[+80]TAGDPVANPS[+80]GFAPM[+16]GIR
Pp3c5_11880V3.1.p	AT1G20450.1	LTI29, LTI45, ERD10 Dehydrin family protein chr1:7088235-7089107 REVERSE LENGTH=260	VEEPGYGYDQQTSEPTSLESGT[+80]QHSPKK
