# Supplementary material for: SnRK2 protein kinases represent an ancient system in plants for adaptation to a terrestrial environment
Source: Commun Biol. 2019 Jan 21;2:30. doi: 10.1038/s42003-019-0281-1 (PMC6340887; doi:10.1038/s42003-019-0281-1)
Supplement: Supplementary file 8 — Supplementary Data 6 [file 42003_2019_281_MOESM8_ESM.xlsx]

## Sheet: Sheet1
Supplementary Data 6 A list of phosphopeptides for in vitro phosphorylation assay. Four peptides were selected from Supplementary Table 5 for the in vitro phosphorylation assay. MS/MS-derived sequences are underlined, and phosphorylated residues are indicated by red color.
Lane No.	Accession number	Description	Peptide sequence	up in WT	down in QKO	Overlap	Total	Selected
1	Pp3c9_25200V1.1	(1 of 2) K00696 - sucrose-phosphate synthase	GLEDFKPLAGKQRTVSGRMESMQEEGPETSRFN	Not detected in this study. Used as a positive control.
2	Pp3c4_24010V3.1	(1 of 3) PTHR24115:SF449 - MICROTUBULE BASED KINESIN MOTOR PROTEIN	ENEKLFERLTDRSMTTISSPRVSSTPKIPRAES	×	○	×	○	○
3	Pp3c2_10380V3.1	(1 of 6) PTHR24351:SF81 - PHOTOTROPIN-2	EETKTKPVIRHHRSSSDTMTNTLPDLKEERKSA	○	×	○	○	○
4	Pp3c9_10940V3.2	(1 of 4) K08832 - serine/threonine-protein kinase SRPK3	VKGDRPLCASAPKRGRSLPLTEDLSKMELRCKI	×	×	○	○	○
5	Pp3c8_2690.v3.1	(1 of 3) PTHR23335 - CALMODULIN-BINDING TRANSCRIPTION ACTIVATOR CAMTA	RRKRSGLRGFKSGDLGIDTKEDDEEFLKEGRKL	×	×	×	○	×
