# Supplementary material for: SnRK2 protein kinases represent an ancient system in plants for adaptation to a terrestrial environment
Source: Commun Biol. 2019 Jan 21;2:30. doi: 10.1038/s42003-019-0281-1 (PMC6340887; doi:10.1038/s42003-019-0281-1)
Supplement: Supplementary file 9 — Supplementary Data 7 [file 42003_2019_281_MOESM9_ESM.xlsx]

## Sheet: Group 1
Supplementary Data 7 Classification of selected phosphopeptides by motif groups. (1/4)
Each motif group was defined as follows: Group 1, [-pS-P-];Group 2 , [-R-x-x-pS-]; Group 3, [-pS-x-S-]; and Group 4, [-S-x-pS].
Peptide(seq+mod)	Acc No.	Ortholog	Description	Motif group
M[+16]YQGGAGGEGAPPSYGGSDS[+80]PPSGAGPK	Pp3c7_22170V3.1.p	AT5G02500.1	HSC70-1, HSP70-1, AT-HSC70-1, HSC70 heat shock cognate protein 70-1 chr5:554055-556334 REVERSE LENGTH=651	1
M[+16]YQGGAGGGEGAAPSYGGTDS[+80]PPSGAGPK	Pp3c7_26760V3.1.p	AT5G02500.1	HSC70-1, HSP70-1, AT-HSC70-1, HSC70 heat shock cognate protein 70-1 chr5:554055-556334 REVERSE LENGTH=651	1
AQNAPTENAAPATS[+80]PGGR	Pp3c22_17930V3.1.p	AT2G03440.1	NRP1, ATNRP1 nodulin-related protein 1 chr2:1039409-1039972 REVERSE LENGTH=187	1
RGS[+80]PVVNGS[+80]PIAAR	Pp3c11_26740V3.1.p	AT4G31580.2	SRZ-22, SRZ22, RSZP22, RSZ22, At-RSZ22 serine/arginine-rich 22 chr4:15306983-15308064 FORWARD LENGTH=200	1
RGS[+80]PVVNGS[+80]PIAAR	Pp3c11_26740V3.1.p	AT4G31580.2	SRZ-22, SRZ22, RSZP22, RSZ22, At-RSZ22 serine/arginine-rich 22 chr4:15306983-15308064 FORWARD LENGTH=200	1
FDWDHPQHLQPQS[+80]PTAFK	Pp3c20_1250V3.1.p	AT3G29360.2	UDP-glucose 6-dehydrogenase family protein chr3:11267375-11268817 REVERSE LENGTH=480	1
VVYVPPPQPPSPITESNEEEGNS[+80]PK	Pp3c20_18330V3.1.p	AT2G45140.1	PVA12 plant VAP homolog 12 chr2:18611029-18612971 FORWARD LENGTH=239	1
APAELVAPDGGS[+80]PDSR	Pp3c1_21540V3.1.p	AT3G22850.1	Aluminium induced protein with YGL and LRDR motifs chr3:8089067-8090275 FORWARD LENGTH=248	1
APPVANSS[+80]PPPTDQ	Pp3c4_8110V3.1.p	AT1G67325.1	Ran BP2/NZF zinc finger-like superfamily protein chr1:25209825-25212412 REVERSE LENGTH=287	1
MYQGGAGGEGAPPSYGGSDS[+80]PPSGAGPK	Pp3c7_22170V3.1.p	AT5G02500.1	HSC70-1, HSP70-1, AT-HSC70-1, HSC70 heat shock cognate protein 70-1 chr5:554055-556334 REVERSE LENGTH=651	1
APEELVAPDSGS[+80]PDC[+57]R	Pp3c14_4330V3.1.p	AT3G22850.1	Aluminium induced protein with YGL and LRDR motifs chr3:8089067-8090275 FORWARD LENGTH=248	1
VLYVSPPQPPSPITESNEEEGNS[+80]PK	Pp3c24_5010V3.1.p	AT2G45140.1	PVA12 plant VAP homolog 12 chr2:18611029-18612971 FORWARD LENGTH=239	1
HTGQVPVEDNTSPVIEEPES[+80]PM[+16]VQTTPVR	Pp3c24_4080V3.1.p	AT5G60980.1	Nuclear transport factor 2 (NTF2) family protein with RNA binding (RRM-RBD-RNP motifs) domain chr5:24543988-2454	1
AS[+80]GSPPVPVM[+16]HS[+80]PPRPVTVK	Pp3c12_6510V3.1.p	AT1G77180.2	SKIP chromatin protein family chr1:28999791-29001632 REVERSE LENGTH=613	1
ASGS[+80]PPVPVM[+16]HS[+80]PPRPVTVK	Pp3c12_6510V3.1.p	AT1G77180.2	SKIP chromatin protein family chr1:28999791-29001632 REVERSE LENGTH=613	1
ASGS[+80]PPVPVM[+16]HS[+80]PPRPVTVK	Pp3c12_6510V3.1.p	AT1G77180.2	SKIP chromatin protein family chr1:28999791-29001632 REVERSE LENGTH=613	1
EQVTSTVSSLQGS[+80]PGGK	Pp3c20_11540V3.2.p	AT3G13330.1	PA200 proteasome activating protein 200 chr3:4319804-4330061 REVERSE LENGTH=1816	1
MYQGGAGGGEGAAPSYGGTDS[+80]PPSGAGPK	Pp3c7_26760V3.1.p	AT5G02500.1	HSC70-1, HSP70-1, AT-HSC70-1, HSC70 heat shock cognate protein 70-1 chr5:554055-556334 REVERSE LENGTH=651	1
ASGS[+80]PPVPVM[+16]HSPPRPVT[+80]VK	Pp3c12_6510V3.1.p	AT1G77180.2	SKIP chromatin protein family chr1:28999791-29001632 REVERSE LENGTH=613	1
M[+16]YQGGAGGEGAPPSYGGSDS[+80]PPSGAGPKIEEVD	Pp3c7_22170V3.1.p	AT5G02500.1	HSC70-1, HSP70-1, AT-HSC70-1, HSC70 heat shock cognate protein 70-1 chr5:554055-556334 REVERSE LENGTH=651	1
SLEAVM[+16]NS[+80]PPQPPTQGVAALPSPEELFNEVGK	Pp3c19_16860V3.1.p	-	-	1
NIRHS[+80]PEYAPYQGGGR	Pp3c18_16140V3.1.p	-	-	1
KSEADNEVNETTEVES[+80]PKGEEISPR	Pp3c6_10501V3.1.p	AT1G36730.1	Translation initiation factor IF2/IF5 chr1:13898706-13900025 REVERSE LENGTH=439	1
VGAAS[+80]PTPQRPGK	Pp3c1_19980V3.1.p	AT4G35780.1	ACT-like protein tyrosine kinase family protein chr4:16946729-16950405 REVERSE LENGTH=570	1
NM[+16]RHS[+80]PEYAPYQGGGR	Pp3c21_4170V3.1.p	AT4G35785.1	RNA-binding (RRM/RBD/RNP motifs) family protein chr4:16953211-16955127 REVERSE LENGTH=238	1
EAAAEAEPEPTTDATS[+80]PK	Pp3c11_14260V3.1.p	AT5G27120.1	NOP56-like pre RNA processing ribonucleoprotein chr5:9541287-9543684 FORWARD LENGTH=533	1
M[+16]YQGGAGGGEGAAPSYGGTDS[+80]PPSGAGPKIEEVD	Pp3c7_26760V3.1.p	AT5G02500.1	HSC70-1, HSP70-1, AT-HSC70-1, HSC70 heat shock cognate protein 70-1 chr5:554055-556334 REVERSE LENGTH=651	1
GSQPPSGQDDLYLS[+80]PPR	Pp3c19_4390V3.1.p	AT1G63220.1	Calcium-dependent lipid-binding (CaLB domain) family protein chr1:23449017-23450244 FORWARD LENGTH=147	1
VLYVSPPQPPSPITETNEEEGNS[+80]PK	Pp3c23_8610V3.1.p	AT2G45140.1	PVA12 plant VAP homolog 12 chr2:18611029-18612971 FORWARD LENGTH=239	1
DGQNAQSLPGS[+80]PR	Pp3c1_32960V3.1.p	AT3G53180.1	glutamate-ammonia ligases;catalytics;glutamate-ammonia ligases chr3:19707068-19711188 FORWARD LENGTH=852	1
SLS[+80]PGPIEPSPGR	Pp3c3_8000V3.2.p	AT1G77310.1	BEST Arabidopsis thaliana protein match is: wound-responsive family protein (TAIR:AT1G21610.1); Has 493 Blast hits	1
GKFTDADVS[+80]PPLQEVD	Pp3c1_25000V3.1.p	AT3G49910.1	Translation protein SH3-like family protein chr3:18504311-18504751 FORWARD LENGTH=146	1
EAAAEAEPEPTTDATS[+80]PKK	Pp3c11_14260V3.1.p	AT5G27120.1	NOP56-like pre RNA processing ribonucleoprotein chr5:9541287-9543684 FORWARD LENGTH=533	1
DSQSLLAS[+80]PR	Pp3c14_19260V3.1.p	AT3G53180.1	glutamate-ammonia ligases;catalytics;glutamate-ammonia ligases chr3:19707068-19711188 FORWARD LENGTH=852	1
GAS[+80]PGHVQELFVYEINER	Pp3c4_22490V3.1.p	AT3G25760.1	AOC1, ERD12 allene oxide cyclase 1 chr3:9403972-9405105 FORWARD LENGTH=254	1
SRPSGGFSDQAPRS[+80]PVSS	Pp3s152_10V3.1.p	AT3G13570.1	SCL30A, At-SCL30A SC35-like splicing factor 30A chr3:4429564-4431602 REVERSE LENGTH=262	1
SPFVSNGSRS[+80]PPLVDGNR	Pp3c20_3440V3.1.p	AT1G11480.1	eukaryotic translation initiation factor-related chr1:3864368-3866750 REVERSE LENGTH=578	1
GTPSLTPRLTPT[+80]GS[+80]PKPQPK	Pp3c14_14570V3.1.p	AT1G56080.1	unknown protein; FUNCTIONS IN: molecular_function unknown; INVOLVED IN: biological_process unknown; LOCATED IN: pl	1
GTPS[+80]LTPRLTPTGS[+80]PKPQPK	Pp3c14_14570V3.1.p	AT1G56080.1	unknown protein; FUNCTIONS IN: molecular_function unknown; INVOLVED IN: biological_process unknown; LOCATED IN: pl	1
VYNTSADVTM[+16]DAAPTVEAIPSTDAS[+80]PEK	Pp3c2_28380V3.1.p	AT5G27120.1	NOP56-like pre RNA processing ribonucleoprotein chr5:9541287-9543684 FORWARD LENGTH=533	1
SAFGAFDS[+80]PK	Pp3c26_230V3.1.p	AT1G21630.1	Calcium-binding EF hand family protein chr1:7581457-7587796 FORWARD LENGTH=1218	1
GTPSLT[+80]PRLTPTGS[+80]PKPQPK	Pp3c14_14570V3.1.p	AT1G56080.1	unknown protein; FUNCTIONS IN: molecular_function unknown; INVOLVED IN: biological_process unknown; LOCATED IN: pl	1
GTPSLTPRLT[+80]PTGS[+80]PKPQPK	Pp3c14_14570V3.1.p	AT1G56080.1	unknown protein; FUNCTIONS IN: molecular_function unknown; INVOLVED IN: biological_process unknown; LOCATED IN: pl	1
AAAAPKDS[+80]PPGDQEITTVPETDGVTEPAKPAEVTLEPSGTEDLEK	Pp3c2_14560V3.3.p	AT1G04080.1	PRP39 Tetratricopeptide repeat (TPR)-like superfamily protein chr1:1051803-1056550 FORWARD LENGTH=768	1
DLSS[+80]PITPK	Pp3c8_24280V3.1.p	AT1G52500.2	FPG-1, ATFPG-1, ATMMH-1, MMH-1 MUTM homolog-1 chr1:19560043-19562855 FORWARD LENGTH=390	1
EASS[+80]PVTQTPDTAPK	Pp3c22_210V3.1.p	AT3G57150.1	NAP57, AtNAP57, CBF5, AtCBF5 homologue of NAP57 chr3:21154255-21155952 REVERSE LENGTH=565	1
S[+80]PSGTM[+16]EGIVNTK	Pp3c14_21020V3.3.p	AT5G61060.1	HDA05, HDA5, ATHDA5 histone deacetylase 5 chr5:24567137-24570917 REVERSE LENGTH=660	1
AVQVLPVESQDEPPS[+80]PSDHSTLSK	Pp3c11_24230V3.1.p	AT4G38470.1	ACT-like protein tyrosine kinase family protein chr4:17999432-18003551 FORWARD LENGTH=575	1
VTLEGSSEVS[+80]PTSR	Pp3c14_3780V3.1.p	AT5G40280.1	ERA1, ATFTB, WIG Prenyltransferase family protein chr5:16101391-16104783 FORWARD LENGTH=482	1
AES[+80]PSGSVVVGR	Pp3c13_11410V3.2.p	AT5G06460.1	ATUBA2, UBA 2 ubiquitin activating enzyme 2 chr5:1970239-1974382 FORWARD LENGTH=1077	1
RGS[+80]PVGNGYAAS[+80]PR	Pp3c11_26740V3.1.p	AT4G31580.2	SRZ-22, SRZ22, RSZP22, RSZ22, At-RSZ22 serine/arginine-rich 22 chr4:15306983-15308064 FORWARD LENGTH=200	1
RGS[+80]PVGNGYAAS[+80]PR	Pp3c11_26740V3.1.p	AT4G31580.2	SRZ-22, SRZ22, RSZP22, RSZ22, At-RSZ22 serine/arginine-rich 22 chr4:15306983-15308064 FORWARD LENGTH=200	1
GRS[+80]PRYS[+80]PYR	Pp3c18_16140V3.1.p	-	-	1
GRS[+80]PRYS[+80]PYR	Pp3c18_16140V3.1.p	-	-	1
KPPPVTPPTQAIAADSFVSPLPGIHSISS[+80]PK	Pp3c21_21410V3.1.p	AT5G58140.1	PHOT2, NPL1 phototropin 2 chr5:23524771-23529993 FORWARD LENGTH=915	1
S[+80]PDPEM[+16]DPQLR	Pp3c2_10380V3.1.p	AT3G45780.2	PHOT1, NPH1, JK224, RPT1 phototropin 1 chr3:16818557-16823960 FORWARD LENGTH=996	1
VYNTSADVTM[+16]DAAPTVEAIPSTDAS[+80]PEKK	Pp3c2_28380V3.1.p	AT5G27120.1	NOP56-like pre RNA processing ribonucleoprotein chr5:9541287-9543684 FORWARD LENGTH=533	1
RGS[+80]PVANGS[+80]PIAAR	Pp3c7_5100V3.5.p	AT4G31580.2	SRZ-22, SRZ22, RSZP22, RSZ22, At-RSZ22 serine/arginine-rich 22 chr4:15306983-15308064 FORWARD LENGTH=200	1
RGS[+80]PVANGS[+80]PIAAR	Pp3c7_5100V3.5.p	AT4G31580.2	SRZ-22, SRZ22, RSZP22, RSZ22, At-RSZ22 serine/arginine-rich 22 chr4:15306983-15308064 FORWARD LENGTH=200	1
SGDVVHNADGTVTS[+80]PR	Pp3c4_32090V3.1.p	-	-	1
NFLAELGGGGPDGSVS[+80]PAGTGGGGGEVGSAR	Pp3c11_24710V3.1.p	AT5G51300.3	splicing factor-related chr5:20849881-20852295 REVERSE LENGTH=804	1
SSASFGQEGSFDLGS[+80]PR	Pp3c1_14120V3.1.p	AT1G20760.1	Calcium-binding EF hand family protein chr1:7209515-7214773 FORWARD LENGTH=1019	1
SGSGTGGGVSGSNAGGQIAS[+80]P	Pp3c19_19400V3.1.p	AT3G27650.1	LBD25 LOB domain-containing protein 25 chr3:10238731-10240346 FORWARD LENGTH=159	1
SESGGGDVTM[+16]GEAENEFAGS[+80]PNK	Pp3c4_19370V3.1.p	AT3G23620.1	Ribosomal RNA processing Brix domain protein chr3:8480147-8481873 FORWARD LENGTH=314	1
ELVGGGS[+80]PTPR	Pp3c15_12700V3.1.p	AT2G16485.1	nucleic acid binding;zinc ion binding;DNA binding chr2:7137269-7145222 REVERSE LENGTH=1773	1
HS[+80]PEYAPYQGGGR	Pp3c18_16140V3.1.p	-	-	1
DM[+16]DVDTPPATGQS[+80]PVSQK	Pp3c17_19240V3.1.p	AT1G20200.1	EMB2719, HAP15 PAM domain (PCI/PINT associated module) protein chr1:7001409-7004154 REVERSE LENGTH=488	1
LYQAEWRPASSDVYPDRPPS[+80]PGAR	Pp3c6_14240V3.1.p	AT1G73180.1	Eukaryotic translation initiation factor eIF2A family protein chr1:27518335-27521432 FORWARD LENGTH=513	1
GFGGLSS[+80]PGWSFDR	Pp3c26_230V3.1.p	AT1G21630.1	Calcium-binding EF hand family protein chr1:7581457-7587796 FORWARD LENGTH=1218	1
TLHGLHPAESGS[+80]PQPGSTPNR	Pp3c23_10370V3.1.p	AT3G47950.1	AHA4, HA4 H(+)-ATPase 4 chr3:17693015-17697801 FORWARD LENGTH=960	1
ASEYGGATS[+80]PTGYNQK	Pp3c12_12730V3.4.p	AT2G03150.1	emb1579 ATP/GTP-binding protein family chr2:952313-959004 FORWARD LENGTH=1340	1
IPSNGS[+80]PGFSIQPGDVR	Pp3c2_1120V3.1.p	AT1G64300.2	Protein kinase family protein chr1:23863543-23865776 FORWARD LENGTH=717	1
SSNNIVNS[+80]PPTAYLR	Pp3c2_28820V3.1.p	AT2G38440.1	ITB1, SCAR2, DIS3, WAVE4, ATSCAR2 SCAR homolog 2 chr2:16095550-16100851 FORWARD LENGTH=1399	1
SLDLDYDPDNEIANTPYQEAPSAPETNQEPGS[+80]PKK	Pp3c14_11250V3.1.p	AT2G34585.1	unknown protein; FUNCTIONS IN: molecular_function unknown; INVOLVED IN: biological_process unknown; LOCATED IN: pl	1
VVETFQS[+80]PSK	Pp3c3_30241V3.2.p	AT2G29210.1	splicing factor PWI domain-containing protein chr2:12558156-12562168 FORWARD LENGTH=878	1
ASDTPPLLQKPAS[+80]PVIPTDDAPLEK	Pp3c13_7410V3.1.p	AT5G53150.1	DNAJ heat shock N-terminal domain-containing protein chr5:21554935-21557202 FORWARD LENGTH=726	1
AAS[+80]PAAASTPASSSQDTSPEK	Pp3c15_10620V3.1.p	AT3G07660.1	Kinase-related protein of unknown function (DUF1296) chr3:2445275-2450372 REVERSE LENGTH=841	1
SLSVGGDEGEPSQSDQS[+80]PPR	Pp3c5_12340V3.1.p	AT2G23140.1	RING/U-box superfamily protein with ARM repeat domain chr2:9845696-9849105 REVERSE LENGTH=829	1
ANEYGGATS[+80]PTGYSQK	Pp3c4_10880V3.1.p	AT2G03150.1	emb1579 ATP/GTP-binding protein family chr2:952313-959004 FORWARD LENGTH=1340	1
VPQS[+80]PSLAGR	Pp3c4_24010V3.1.p	AT5G10470.2	KAC1 kinesin like protein for actin based chloroplast movement 1 chr5:3290121-3297248 REVERSE LENGTH=1274	1
FGPVVSSGS[+80]PR	Pp3c7_4630V3.1.p	AT3G61670.1	Protein of unknown function (DUF3133) chr3:22819052-22821870 FORWARD LENGTH=790	1
LTQVTPPSTQSHPAS[+80]PSR	Pp3c19_4670V3.1.p	-	-	1
FTDADVS[+80]PPLQEVD	Pp3c1_25000V3.1.p	AT3G49910.1	Translation protein SH3-like family protein chr3:18504311-18504751 FORWARD LENGTH=146	1
SRPSGGFSDQAPRS[+80]PVS[+80]S	Pp3s152_10V3.1.p	AT3G13570.1	SCL30A, At-SCL30A SC35-like splicing factor 30A chr3:4429564-4431602 REVERSE LENGTH=262	1
EYSQDHEANDEEIEGLDLPDVPTS[+80]PVRK	Pp3c2_32100V3.1.p	AT5G63880.1	VPS20.1 SNF7 family protein chr5:25563890-25565258 FORWARD LENGTH=219	1
SVSNM[+16]NGSVNIS[+80]PK	Pp3c19_6440V3.1.p	-	-	1
SLS[+80]PQGSSTPIDDR	Pp3c13_14500V3.1.p	AT5G04550.1	Protein of unknown function (DUF668) chr5:1303757-1305556 REVERSE LENGTH=599	1
AES[+80]PFKGGSEGFQNTK	Pp3c4_23170V3.1.p	AT3G50820.1	PSBO2, PSBO-2, OEC33 photosystem II subunit O-2 chr3:18891008-18892311 REVERSE LENGTH=331	1
LEQEAVAATS[+80]PAQEK	Pp3c13_4310V3.1.p	AT4G22320.1	unknown protein; BEST Arabidopsis thaliana protein match is: unknown protein (TAIR:AT5G55210.1); Has 8953 Blast hi	1
RVEEPGYGYDQQTSEPTSLESGTQHS[+80]PKK	Pp3c5_11880V3.1.p	AT1G20450.1	LTI29, LTI45, ERD10 Dehydrin family protein chr1:7088235-7089107 REVERSE LENGTH=260	1
AES[+80]PFKGGSEGYQQTK	Pp3c26_3620V3.1.p	AT3G50820.1	PSBO2, PSBO-2, OEC33 photosystem II subunit O-2 chr3:18891008-18892311 REVERSE LENGTH=331	1
S[+80]PSGTMEGIVNTK	Pp3c14_21020V3.3.p	AT5G61060.1	HDA05, HDA5, ATHDA5 histone deacetylase 5 chr5:24567137-24570917 REVERSE LENGTH=660	1
GVHSGGHLGVHPGS[+80]APSS[+80]PSGVAQK	Pp3c5_14060V3.1.p	AT2G19810.1	CCCH-type zinc finger family protein chr2:8550419-8551498 FORWARD LENGTH=359	1
S[+80]PSISPSVSLR	Pp3c7_3170V3.1.p	AT5G01970.1	unknown protein; BEST Arabidopsis thaliana protein match is: unknown protein (TAIR:AT1G30050.1); Has 240 Blast hit	1
TGSAGPES[+80]PTTLEK	Pp3c17_10760V3.1.p	AT3G62700.1	ATMRP10, MRP10, ABCC14 multidrug resistance-associated protein 10 chr3:23190428-23195727 REVERSE LENGTH=1539	1
ATAAHHGGASLS[+80]PPR	Pp3c6_17060V3.1.p	-	-	1
SRPSGGFSDQAPRS[+80]PVSS[+80]	Pp3s152_10V3.1.p	AT3G13570.1	SCL30A, At-SCL30A SC35-like splicing factor 30A chr3:4429564-4431602 REVERSE LENGTH=262	1
RSSLGSDS[+80]PLR	Pp3c11_17960V3.1.p	AT3G62860.1	alpha/beta-Hydrolases superfamily protein chr3:23239577-23242143 REVERSE LENGTH=348	1
S[+80]PSINVGLGR	Pp3c7_14100V3.1.p	AT4G32620.2	Enhancer of polycomb-like transcription factor protein chr4:15731968-15737222 FORWARD LENGTH=1540	1
SNSLGS[+80]PVFSR	Pp3c14_14050V3.1.p	AT1G03530.1	ATNAF1, NAF1 nuclear assembly factor 1 chr1:880638-883338 REVERSE LENGTH=801	1
HGM[+16]DLPS[+80]PK	Pp3c21_7560V3.2.p	-	-	1
LNSFS[+80]PAAM[+16]HDAEAPVDGASGGVYQR	Pp3c6_13600V3.1.p	AT2G19810.1	CCCH-type zinc finger family protein chr2:8550419-8551498 FORWARD LENGTH=359	1
LVAQTGDQSGS[+80]PR	Pp3c23_15410V3.1.p	AT1G21080.1	DNAJ heat shock N-terminal domain-containing protein chr1:7378822-7382275 REVERSE LENGTH=391	1
AETAGEDLVGGLGS[+80]PISVGDGR	Pp3c20_16510V3.1.p	AT5G47010.1	UPF1, LBA1, ATUPF1 RNA helicase, putative chr5:19072009-19078856 FORWARD LENGTH=1254	1
GLPQDGHGIAS[+80]PR	Pp3c18_1410V3.3.p	-	-	1
SESGGGDVTM[+16]GEAENEFAGS[+80]PNKK	Pp3c4_19370V3.1.p	AT3G23620.1	Ribosomal RNA processing Brix domain protein chr3:8480147-8481873 FORWARD LENGTH=314	1
AGVSGPATS[+80]PTPSPGM[+16]PR	Pp3c19_6040V3.1.p	AT3G10070.1	TAF12, TAFII58 TBP-associated factor 12 chr3:3104195-3106798 REVERSE LENGTH=539	1
GDIS[+80]PGAEDVR	Pp3c16_360V3.1.p	-	-	1
ADPVAVPS[+80]PSHR	Pp3c19_10090V3.1.p	AT5G38640.1	NagB/RpiA/CoA transferase-like superfamily protein chr5:15468020-15470674 REVERSE LENGTH=642	1
NMRHS[+80]PEYAPYQGGGR	Pp3c21_4170V3.1.p	AT4G35785.1	RNA-binding (RRM/RBD/RNP motifs) family protein chr4:16953211-16955127 REVERSE LENGTH=238	1
VIDHQNGTS[+80]PKL	Pp3c20_15490V3.1.p	-	-	1
TSFSHSSSPSTWLQQETSIS[+80]PK	Pp3c20_17480V3.3.p	AT4G27860.1	vacuolar iron transporter (VIT) family protein chr4:13873808-13876240 FORWARD LENGTH=611	1
VEEPGYGYDQQTSEPTSLESGTQHS[+80]PKK	Pp3c5_11880V3.1.p	AT1G20450.1	LTI29, LTI45, ERD10 Dehydrin family protein chr1:7088235-7089107 REVERSE LENGTH=260	1
TSNIPS[+80]PPQR	Pp3c6_4910V3.1.p	AT1G50030.1	TOR target of rapamycin chr1:18522626-18539619 REVERSE LENGTH=2481	1
EDVASSTPFS[+80]P	Pp3c7_13740V3.1.p	AT3G49800.1	BSD domain-containing protein chr3:18471957-18473676 REVERSE LENGTH=428	1
RGS[+80]PVVNGSPIAAR	Pp3c11_26740V3.1.p	AT4G31580.2	SRZ-22, SRZ22, RSZP22, RSZ22, At-RSZ22 serine/arginine-rich 22 chr4:15306983-15308064 FORWARD LENGTH=200	1
GDM[+16]AGLSSS[+80]PHVDGSLENLEPM[+16]R	Pp3c15_21940V3.2.p	AT5G61960.2	AML1, ML1 MEI2-like protein 1 chr5:24879001-24883483 REVERSE LENGTH=915	1
VEPNLLNEANNM[+16]SNGS[+80]PTYQFLDDTEISTK	Pp3c8_2730V3.5.p	AT3G45190.1	SIT4 phosphatase-associated family protein chr3:16541994-16548161 REVERSE LENGTH=789	1
SEAIPEEEEES[+80]PEPAETR	Pp3c20_16710V3.1.p	AT1G05910.1	cell division cycle protein 48-related / CDC48-related chr1:1790796-1796503 FORWARD LENGTH=1210	1
NPVAPSTPPDTLNTGPKS[+80]PPSLPPDLQLVDSATESK	Pp3c2_10380V3.1.p	AT3G45780.2	PHOT1, NPH1, JK224, RPT1 phototropin 1 chr3:16818557-16823960 FORWARD LENGTH=996	1
EAVTNS[+80]PEEGTANAVEASKPFTAK	Pp3c4_14410V3.1.p	AT4G38890.1	FMN-linked oxidoreductases superfamily protein chr4:18135909-18139100 REVERSE LENGTH=691	1
AS[+80]GSPPVPVMHS[+80]PPRPVTVK	Pp3c12_6510V3.1.p	AT1G77180.2	SKIP chromatin protein family chr1:28999791-29001632 REVERSE LENGTH=613	1
GSS[+80]PGTAGGSFAER	Pp3c2_23590V3.3.p	AT4G26640.2	WRKY20, AtWRKY20 WRKY family transcription factor family protein chr4:13437298-13440693 REVERSE LENGTH=557	1
GTPTLAM[+16]S[+80]PTSSTPK	Pp3c8_22460V3.1.p	AT5G18230.1	transcription regulator NOT2/NOT3/NOT5 family protein chr5:6021610-6027031 REVERSE LENGTH=843	1
ASGS[+80]PSTSAPPAEM[+16]WLTDER	Pp3c21_5710V3.1.p	AT1G32150.1	bZIP68, AtbZIP68 basic region/leucine zipper transcription factor 68 chr1:11566022-11568317 FORWARD LENGTH=389	1
SGGGSGGGGGGGASASNTGGQIPS[+80]P	Pp3c22_16800V3.2.p	AT3G27650.1	LBD25 LOB domain-containing protein 25 chr3:10238731-10240346 FORWARD LENGTH=159	1
SSAASHHNIIAGS[+80]PR	Pp3c13_14480V3.1.p	AT1G36160.2	ACC1 acetyl-CoA carboxylase 1 chr1:13534196-13543773 FORWARD LENGTH=2254	1
SM[+16]TTISS[+80]PR	Pp3c4_24010V3.1.p	AT5G10470.2	KAC1 kinesin like protein for actin based chloroplast movement 1 chr5:3290121-3297248 REVERSE LENGTH=1274	1
TPGTES[+80]PTSVITEADPNFSIEK	Pp3c23_5970V3.1.p	AT3G19870.1	unknown protein; Has 84 Blast hits to 64 proteins in 35 species: Archae - 0; Bacteria - 0; Metazoa - 31; Fungi - 0	1
ASGS[+80]PPVPVMHS[+80]PPRPVTVK	Pp3c12_6510V3.1.p	AT1G77180.2	SKIP chromatin protein family chr1:28999791-29001632 REVERSE LENGTH=613	1
ASGS[+80]PPVPVMHS[+80]PPRPVTVK	Pp3c12_6510V3.1.p	AT1G77180.2	SKIP chromatin protein family chr1:28999791-29001632 REVERSE LENGTH=613	1
DSSGGPPPLPASPSKS[+80]PPK	Pp3c3_10170V3.1.p	AT1G31480.1	SGR2 shoot gravitropism 2 (SGR2) chr1:11266225-11271527 FORWARD LENGTH=933	1
LM[+16]KS[+80]PDPLEEQR	Pp3c11_12150V3.1.p	AT1G67580.2	Protein kinase superfamily protein chr1:25327727-25330965 REVERSE LENGTH=752	1
AVSTS[+80]PIVDLEDTPR	Pp3c13_19410V3.1.p	AT2G45730.1	eukaryotic initiation factor 3 gamma subunit family protein chr2:18836519-18839123 REVERSE LENGTH=446	1
GS[+80]PVVNGS[+80]PIAAR	Pp3c11_26740V3.1.p	AT4G31580.2	SRZ-22, SRZ22, RSZP22, RSZ22, At-RSZ22 serine/arginine-rich 22 chr4:15306983-15308064 FORWARD LENGTH=200	1
GS[+80]PVVNGS[+80]PIAAR	Pp3c11_26740V3.1.p	AT4G31580.2	SRZ-22, SRZ22, RSZP22, RSZ22, At-RSZ22 serine/arginine-rich 22 chr4:15306983-15308064 FORWARD LENGTH=200	1
GIAS[+80]PVHHGGGFSSFFK	Pp3c10_8450V3.1.p	AT3G15730.1	PLDALPHA1, PLD phospholipase D alpha 1 chr3:5330835-5333474 FORWARD LENGTH=810	1
GAS[+80]PGHVQELFVYEINERDR	Pp3c4_22490V3.1.p	AT3G25760.1	AOC1, ERD12 allene oxide cyclase 1 chr3:9403972-9405105 FORWARD LENGTH=254	1
VVS[+80]PPRLGLEAEEVPEVETLR	Pp3c6_2600V3.1.p	-	-	1
VSVEDFEELKS[+80]PEAEEK	Pp3c21_7560V3.2.p	-	-	1
SQGPPS[+80]PIVK	Pp3c18_14790V3.1.p	-	-	1
S[+80]PPSIVNESSGQVSR	Pp3c2_26690V3.1.p	AT1G05150.1	Calcium-binding tetratricopeptide family protein chr1:1484280-1486706 REVERSE LENGTH=808	1
HSTLDGLSNSSASGS[+80]PR	Pp3c7_13740V3.1.p	AT3G49800.1	BSD domain-containing protein chr3:18471957-18473676 REVERSE LENGTH=428	1
NSSSFFGNSSFDATPSFFGGS[+80]PGGSK	Pp3c26_230V3.1.p	AT1G21630.1	Calcium-binding EF hand family protein chr1:7581457-7587796 FORWARD LENGTH=1218	1
SVAAVSS[+80]PPNPR	Pp3c23_9360V3.1.p	AT3G07220.1	SMAD/FHA domain-containing protein chr3:2297968-2299407 FORWARD LENGTH=320	1
FSSFPQYDDDGS[+80]PGR	Pp3c2_23840V3.1.p	AT3G19640.1	MGT4, MRS2-3 magnesium transporter 4 chr3:6820969-6823104 FORWARD LENGTH=484	1
GIPDS[+80]PM[+16]AGTTPR	Pp3c2_5790V3.1.p	AT3G01090.3	AKIN10, KIN10 SNF1 kinase homolog 10 chr3:31437-33977 REVERSE LENGTH=512	1
SFSLAAGGS[+80]PDTAK	Pp3c24_16310V3.2.p	AT3G17850.1	Protein kinase superfamily protein chr3:6109854-6116245 REVERSE LENGTH=1296	1
STEDVYGDPGS[+80]PK	Pp3c23_15570V3.1.p	AT2G47390.1	Prolyl oligopeptidase family protein chr2:19442278-19446253 REVERSE LENGTH=961	1
TVS[+80]HGQHAM[+16]PELAGS[+80]PEK	Pp3c27_6350V3.1.p	AT5G63190.2	MA3 domain-containing protein chr5:25346145-25348563 FORWARD LENGTH=702	1
GASHGYDHPAPIYENEESAPGM[+16]PGM[+16]YGFGMPGSES[+80]PSGFPK	Pp3c7_10150V3.1.p	AT2G40060.1	Clathrin light chain protein chr2:16726564-16728001 FORWARD LENGTH=258	1
RLNSFS[+80]PAAM[+16]HDAEAPVDGASGGVYQR	Pp3c6_13600V3.1.p	AT2G19810.1	CCCH-type zinc finger family protein chr2:8550419-8551498 FORWARD LENGTH=359	1
ERS[+80]PALPR	Pp3s152_10V3.1.p	AT3G13570.1	SCL30A, At-SCL30A SC35-like splicing factor 30A chr3:4429564-4431602 REVERSE LENGTH=262	1
TPS[+80]PHASPSPSPK	Pp3c17_15590V3.1.p	AT1G11360.4	Adenine nucleotide alpha hydrolases-like superfamily protein chr1:3822171-3822899 REVERSE LENGTH=242	1
NTHPPEPEEEFEPNTS[+80]PGEWGGQTPR	Pp3c14_14940V3.1.p	AT3G26935.1	DHHC-type zinc finger family protein chr3:9933001-9935218 REVERSE LENGTH=443	1
KIPPTRPIS[+80]PK	Pp3c23_8670V3.1.p	AT2G35880.1	TPX2 (targeting protein for Xklp2) protein family chr2:15063204-15065259 REVERSE LENGTH=432	1
LSQPGSLGGNTGPGSSFGTGVVGS[+80]PPSIGFR	Pp3c1_24111V3.1.p	AT3G18770.1	Autophagy-related protein 13 chr3:6460026-6462510 REVERSE LENGTH=625	1
IPLEEPQLSS[+80]PR	Pp3c21_14960V3.1.p	AT3G55020.1	Ypt/Rab-GAP domain of gyp1p superfamily protein chr3:20389278-20394713 REVERSE LENGTH=777	1
SEADNEVNETTEVES[+80]PKGEEISPR	Pp3c6_10501V3.1.p	AT1G36730.1	Translation initiation factor IF2/IF5 chr1:13898706-13900025 REVERSE LENGTH=439	1
TIVSLC[+57]NEDSNARS[+80]PSDTVTIPER	Pp3c16_8270V3.1.p	-	-	1
S[+80]PPLVDGNR	Pp3c20_3440V3.1.p	AT1G11480.1	eukaryotic translation initiation factor-related chr1:3864368-3866750 REVERSE LENGTH=578	1
LRS[+80]VS[+80]PVAR	Pp3c11_26740V3.1.p	AT4G31580.2	SRZ-22, SRZ22, RSZP22, RSZ22, At-RSZ22 serine/arginine-rich 22 chr4:15306983-15308064 FORWARD LENGTH=200	1
ARS[+80]PNFTAPR	Pp3c21_13710V3.1.p	AT4G32330.3	TPX2 (targeting protein for Xklp2) protein family chr4:15609801-15611867 FORWARD LENGTH=437	1
HSNYDGGLS[+80]PR	Pp3c15_5020V3.1.p	AT2G25430.1	epsin N-terminal homology (ENTH) domain-containing protein / clathrin assembly protein-related chr2:10822716-108	1
AVSTSLVS[+80]PSK	Pp3c15_8103V3.1.p	AT1G30240.2	unknown protein; Has 169 Blast hits to 168 proteins in 75 species: Archae - 0; Bacteria - 0; Metazoa - 49; Fungi -	1
SFSHLLAGAINS[+80]PTPDSVDR	Pp3c2_23590V3.3.p	AT4G26640.2	WRKY20, AtWRKY20 WRKY family transcription factor family protein chr4:13437298-13440693 REVERSE LENGTH=557	1
T[+80]VSHGQHAM[+16]PELAGS[+80]PEK	Pp3c27_6350V3.1.p	AT5G63190.2	MA3 domain-containing protein chr5:25346145-25348563 FORWARD LENGTH=702	1
VGS[+80]PDSWSPR	Pp3c19_3520V3.1.p	AT1G54385.2	ARM repeat superfamily protein chr1:20301289-20303048 REVERSE LENGTH=560	1
SQS[+80]PESKPTWLASPNVEDLK	Pp3c2_21670V3.1.p	AT2G41830.1	Uncharacterized protein chr2:17450431-17456453 REVERSE LENGTH=1025	1
NYPLS[+80]PR	Pp3c21_1300V3.1.p	AT5G44090.1	Calcium-binding EF-hand family protein chr5:17743264-17747909 REVERSE LENGTH=538	1
SDVGATIASDS[+80]PR	Pp3c6_14410V3.1.p	-	-	1
DDVSSVAATSQSGEDS[+80]PR	Pp3c4_15310V3.1.p	AT5G20610.1	unknown protein; BEST Arabidopsis thaliana protein match is: unknown protein (TAIR:AT5G26160.1); Has 918 Blast hit	1
AGAGPLNVGSSLLPTHLSVAVGNTPPLS[+80]PR	Pp3c1_38240V3.1.p	AT5G28850.2	Calcium-binding EF-hand family protein chr5:10877360-10881278 REVERSE LENGTH=536	1
M[+16]TPSS[+80]PAPLPK	Pp3c5_20450V3.1.p	AT4G10630.1	Glutaredoxin family protein chr4:6566625-6567629 REVERSE LENGTH=334	1
TSFSHSSSPSTWLQQETSIS[+80]PKREDTVNAPDLK	Pp3c20_17480V3.3.p	AT4G27860.1	vacuolar iron transporter (VIT) family protein chr4:13873808-13876240 FORWARD LENGTH=611	1
AGVSGPATS[+80]PTPSPGMPR	Pp3c19_6040V3.1.p	AT3G10070.1	TAF12, TAFII58 TBP-associated factor 12 chr3:3104195-3106798 REVERSE LENGTH=539	1
GASHGYDHPAPIYENEESAPGM[+16]PGMYGFGM[+16]PGSES[+80]PSGFPK	Pp3c7_10150V3.1.p	AT2G40060.1	Clathrin light chain protein chr2:16726564-16728001 FORWARD LENGTH=258	1
FGS[+80]PGVANPK	Pp3c9_22880V3.1.p	AT1G01510.1	AN NAD(P)-binding Rossmann-fold superfamily protein chr1:187235-189836 FORWARD LENGTH=636	1
SVS[+80]PQYGSYR	Pp3c21_4170V3.1.p	AT4G35785.1	RNA-binding (RRM/RBD/RNP motifs) family protein chr4:16953211-16955127 REVERSE LENGTH=238	1
LQEAPSDNGLQTLQNPNDVS[+80]PTPEAPAK	Pp3c7_140V3.1.p	AT3G27310.1	PUX1 plant UBX domain-containing protein 1 chr3:10087360-10089077 REVERSE LENGTH=251	1
RSSLGSDS[+80]PLRQADISALESATPSK	Pp3c11_17960V3.1.p	AT3G62860.1	alpha/beta-Hydrolases superfamily protein chr3:23239577-23242143 REVERSE LENGTH=348	1
GASHGYDHPAPIYENEESAPGMPGM[+16]YGFGM[+16]PGSES[+80]PSGFPK	Pp3c7_10150V3.1.p	AT2G40060.1	Clathrin light chain protein chr2:16726564-16728001 FORWARD LENGTH=258	1
MYQGGAGGEGAPPSYGGSDS[+80]PPSGAGPKIEEVD	Pp3c7_22170V3.1.p	AT5G02500.1	HSC70-1, HSP70-1, AT-HSC70-1, HSC70 heat shock cognate protein 70-1 chr5:554055-556334 REVERSE LENGTH=651	1
EAGATSGQLS[+80]PR	Pp3c17_20140V3.1.p	AT4G01400.2	FUNCTIONS IN: molecular_function unknown; INVOLVED IN: biological_process unknown; LOCATED IN: cellular_component	1
SSLGSDS[+80]PLR	Pp3c11_17960V3.1.p	AT3G62860.1	alpha/beta-Hydrolases superfamily protein chr3:23239577-23242143 REVERSE LENGTH=348	1
LC[+57]SVGGTS[+80]PPR	Pp3c2_7700V3.2.p	AT3G04910.1	WNK1, ZIK4, ATWNK1 with no lysine (K) kinase 1 chr3:1355084-1358057 FORWARD LENGTH=700	1
S[+80]PSYGYGAR	Pp3c11_26740V3.1.p	AT4G31580.2	SRZ-22, SRZ22, RSZP22, RSZ22, At-RSZ22 serine/arginine-rich 22 chr4:15306983-15308064 FORWARD LENGTH=200	1
TTNAATTDVPYSPFLPGS[+80]PGASDSSLIPTR	Pp3c19_4670V3.1.p	-	-	1
T[+80]VSHGQHAM[+16]PELAGS[+80]PEKHEK	Pp3c27_6350V3.1.p	AT5G63190.2	MA3 domain-containing protein chr5:25346145-25348563 FORWARD LENGTH=702	1
EVM[+16]S[+80]PSASGSEGRETIQPSPSLK	Pp3c20_17480V3.3.p	AT4G27860.1	vacuolar iron transporter (VIT) family protein chr4:13873808-13876240 FORWARD LENGTH=611	1
VNEAS[+80]PTPPTHDLVEAAEELEVPQESPAK	Pp3c15_12700V3.1.p	AT2G16485.1	nucleic acid binding;zinc ion binding;DNA binding chr2:7137269-7145222 REVERSE LENGTH=1773	1
SVPIS[+80]PSSASR	Pp3c22_3810V3.1.p	AT4G39820.1	Tetratricopeptide repeat (TPR)-like superfamily protein chr4:18476698-18477924 REVERSE LENGTH=408	1
HTGQVPVEDNTSPVIEEPES[+80]PMVQTTPVR	Pp3c24_4080V3.1.p	AT5G60980.1	Nuclear transport factor 2 (NTF2) family protein with RNA binding (RRM-RBD-RNP motifs) domain chr5:24543988-2454	1
GWANS[+80]PGIEEVQGNSK	Pp3c7_3340V3.1.p	AT3G06400.2	chromatin-remodeling protein 11 chr3:1941066-1946700 FORWARD LENGTH=1056	1
RGLNS[+80]PDLTIHPVTDSK	Pp3c7_13340V3.1.p	AT5G60770.1	ATNRT2.4, NRT2.4 nitrate transporter 2.4 chr5:24444396-24447026 FORWARD LENGTH=527	1
GGGGGLEGEQQSS[+80]PAQKPKPR	Pp3c3_35640V3.2.p	AT3G26400.1	EIF4B1 eukaryotic translation initiation factor 4B1 chr3:9666616-9669081 FORWARD LENGTH=532	1
IPPTRPIS[+80]PK	Pp3c23_8670V3.1.p	AT2G35880.1	TPX2 (targeting protein for Xklp2) protein family chr2:15063204-15065259 REVERSE LENGTH=432	1
YLNTS[+80]PPK	Pp3c8_15370V3.1.p	AT2G32850.2	Protein kinase superfamily protein chr2:13935448-13937977 REVERSE LENGTH=670	1
RATELAPSS[+80]PR	Pp3c12_21450V3.1.p	AT2G25110.1	SDF2, ATSDL, AtSDF2 stromal cell-derived factor 2-like protein precursor chr2:10684428-10685838 FORWARD LENGTH=21	1
GDVS[+80]PGAEEIR	Pp3c25_8110V3.1.p	-	-	1
ITVS[+80]PSLAGR	Pp3c2_25440V3.1.p	AT1G67580.2	Protein kinase superfamily protein chr1:25327727-25330965 REVERSE LENGTH=752	1
S[+80]PDPEMDPQLR	Pp3c2_10380V3.1.p	AT3G45780.2	PHOT1, NPH1, JK224, RPT1 phototropin 1 chr3:16818557-16823960 FORWARD LENGTH=996	1
VYNTSADVTMDAAPTVEAIPSTDAS[+80]PEKK	Pp3c2_28380V3.1.p	AT5G27120.1	NOP56-like pre RNA processing ribonucleoprotein chr5:9541287-9543684 FORWARD LENGTH=533	1
THSS[+80]PIP	Pp3c8_24670V3.1.p	AT1G09960.1	SUT4, ATSUT4, SUC4, ATSUC4 sucrose transporter 4 chr1:3244258-3246718 FORWARD LENGTH=510	1
NSSSFFGNSSFDATPSFFGGS[+80]PGGSKR	Pp3c26_230V3.1.p	AT1G21630.1	Calcium-binding EF hand family protein chr1:7581457-7587796 FORWARD LENGTH=1218	1
DLAM[+16]NKFDWDHPQHLQPQS[+80]PTAFK	Pp3c20_1250V3.1.p	AT3G29360.2	UDP-glucose 6-dehydrogenase family protein chr3:11267375-11268817 REVERSE LENGTH=480	1
ETEPQTEDEAPRAPS[+80]PIDVKPDSLLDGNSLAR	Pp3c14_5750V3.3.p	AT3G04610.1	FLK RNA-binding KH domain-containing protein chr3:1250762-1254272 REVERSE LENGTH=577	1
DLVENTQGS[+80]PPEK	Pp3c15_5120V3.1.p	AT2G17890.1	CPK16 calcium-dependent protein kinase 16 chr2:7769885-7772627 REVERSE LENGTH=571	1
GRS[+80]PLGHS[+80]PPRR	Pp3s152_10V3.1.p	AT3G13570.1	SCL30A, At-SCL30A SC35-like splicing factor 30A chr3:4429564-4431602 REVERSE LENGTH=262	1
GRS[+80]PLGHS[+80]PPRR	Pp3s152_10V3.1.p	AT3G13570.1	SCL30A, At-SCL30A SC35-like splicing factor 30A chr3:4429564-4431602 REVERSE LENGTH=262	1
SLEAVMNS[+80]PPQPPTQGVAALPSPEELFNEVGK	Pp3c19_16860V3.1.p	-	-	1
S[+80]PDPLEEQR	Pp3c11_12150V3.1.p	AT1G67580.2	Protein kinase superfamily protein chr1:25327727-25330965 REVERSE LENGTH=752	1
VSSSPVVDSPS[+80]PR	Pp3c5_16120V3.1.p	AT1G53300.1	TTL1 tetratricopetide-repeat thioredoxin-like 1 chr1:19879726-19882375 FORWARD LENGTH=699	1
SESGGGDVTMGEAENEFAGS[+80]PNKK	Pp3c4_19370V3.1.p	AT3G23620.1	Ribosomal RNA processing Brix domain protein chr3:8480147-8481873 FORWARD LENGTH=314	1
EAS[+80]PSGAEVDLFQAEQLDK	Pp3c7_5770V3.1.p	AT5G20610.1	unknown protein; BEST Arabidopsis thaliana protein match is: unknown protein (TAIR:AT5G26160.1); Has 918 Blast hit	1
TS[+80]PTLLQR	Pp3c17_11390V3.1.p	AT1G62330.1	O-fucosyltransferase family protein chr1:23046965-23050053 FORWARD LENGTH=652	1
IPVTES[+80]PR	Pp3c16_7870V3.3.p	-	-	1
HHDAEYINDREYS[+80]PR	Pp3c6_1500V3.1.p	-	-	1
TVS[+80]HGQHAM[+16]PELAGS[+80]PEKHEK	Pp3c27_6350V3.1.p	AT5G63190.2	MA3 domain-containing protein chr5:25346145-25348563 FORWARD LENGTH=702	1
T[+80]VSHGQHAMPELAGS[+80]PEK	Pp3c27_6350V3.1.p	AT5G63190.2	MA3 domain-containing protein chr5:25346145-25348563 FORWARD LENGTH=702	1
S[+80]PPSWLK	Pp3c7_26720V3.1.p	AT4G00100.1	ATRPS13A, RPS13, PFL2, RPS13A ribosomal protein S13A chr4:37172-38123 FORWARD LENGTH=151	1
GSGEDSLLSADESES[+80]PTSGLNAEK	Pp3c1_16600V3.1.p	AT1G68370.1	ARG1 Chaperone DnaJ-domain superfamily protein chr1:25632046-25634527 REVERSE LENGTH=410	1
SNYSDSASLS[+80]PK	Pp3c5_15750V3.1.p	AT3G05030.1	NHX2, ATNHX2 sodium hydrogen exchanger 2 chr3:1393456-1396784 REVERSE LENGTH=546	1
M[+16]ENPNYSLLEIES[+80]PTK	Pp3c18_10540V3.1.p	-	-	1
ISSAS[+80]PSVARPR	Pp3c5_20450V3.1.p	AT4G10630.1	Glutaredoxin family protein chr4:6566625-6567629 REVERSE LENGTH=334	1
SRELVGGGS[+80]PTPR	Pp3c15_12700V3.1.p	AT2G16485.1	nucleic acid binding;zinc ion binding;DNA binding chr2:7137269-7145222 REVERSE LENGTH=1773	1
GEVS[+80]PVAPAEAK	Pp3c11_24960V3.1.p	AT5G21160.1	LA RNA-binding protein chr5:7199191-7203879 REVERSE LENGTH=826	1
KPTIPTS[+80]PR	Pp3c14_10390V3.1.p	AT3G45780.2	PHOT1, NPH1, JK224, RPT1 phototropin 1 chr3:16818557-16823960 FORWARD LENGTH=996	1
VPES[+80]PLSSHR	Pp3c14_17403V3.1.p	AT3G05420.2	ACBP4 acyl-CoA binding protein 4 chr3:1561880-1567047 FORWARD LENGTH=669	1
DKLEM[+16]EEEVM[+16]KS[+80]PTPSAGDEVK	Pp3c16_10390V3.1.p	-	-	1
TVS[+80]HGQHAMPELAGS[+80]PEKHEK	Pp3c27_6350V3.1.p	AT5G63190.2	MA3 domain-containing protein chr5:25346145-25348563 FORWARD LENGTH=702	1
VYNTSADVTMDAAPTVEAIPSTDAS[+80]PEK	Pp3c2_28380V3.1.p	AT5G27120.1	NOP56-like pre RNA processing ribonucleoprotein chr5:9541287-9543684 FORWARD LENGTH=533	1
SSDVLESDATPEETSS[+80]PPSVPEDESAPK	Pp3c6_8290V3.1.p	-	-	1
DQS[+80]PHLAPR	Pp3c22_21290V3.1.p	AT3G48860.2	unknown protein; INVOLVED IN: biological_process unknown; LOCATED IN: plasma membrane; EXPRESSED IN: 22 plant stru	1
GASHGYDHPAPIYENEESAPGMPGM[+16]YGFGMPGSES[+80]PSGFPK	Pp3c7_10150V3.1.p	AT2G40060.1	Clathrin light chain protein chr2:16726564-16728001 FORWARD LENGTH=258	1
NRAES[+80]PSGSVVVGR	Pp3c13_11410V3.2.p	AT5G06460.1	ATUBA2, UBA 2 ubiquitin activating enzyme 2 chr5:1970239-1974382 FORWARD LENGTH=1077	1
MYQGGAGGGEGAAPSYGGTDS[+80]PPSGAGPKIEEVD	Pp3c7_26760V3.1.p	AT5G02500.1	HSC70-1, HSP70-1, AT-HSC70-1, HSC70 heat shock cognate protein 70-1 chr5:554055-556334 REVERSE LENGTH=651	1
EVM[+16]S[+80]PSASGSEGR	Pp3c20_17480V3.3.p	AT4G27860.1	vacuolar iron transporter (VIT) family protein chr4:13873808-13876240 FORWARD LENGTH=611	1
SESGGGDVTMGEAENEFAGS[+80]PNK	Pp3c4_19370V3.1.p	AT3G23620.1	Ribosomal RNA processing Brix domain protein chr3:8480147-8481873 FORWARD LENGTH=314	1
VAERPSAS[+80]PR	Pp3c11_18720V3.1.p	-	-	1
RGS[+80]PVGNGYAAS[+80]PRR	Pp3c11_26740V3.1.p	AT4G31580.2	SRZ-22, SRZ22, RSZP22, RSZ22, At-RSZ22 serine/arginine-rich 22 chr4:15306983-15308064 FORWARD LENGTH=200	1
RGS[+80]PVGNGYAAS[+80]PRR	Pp3c11_26740V3.1.p	AT4G31580.2	SRZ-22, SRZ22, RSZP22, RSZ22, At-RSZ22 serine/arginine-rich 22 chr4:15306983-15308064 FORWARD LENGTH=200	1
TVS[+80]HGQHAMPELAGS[+80]PEK	Pp3c27_6350V3.1.p	AT5G63190.2	MA3 domain-containing protein chr5:25346145-25348563 FORWARD LENGTH=702	1
GASHGYDHPAPIYENEESAPGMPGMYGFGM[+16]PGSES[+80]PSGFPK	Pp3c7_10150V3.1.p	AT2G40060.1	Clathrin light chain protein chr2:16726564-16728001 FORWARD LENGTH=258	1
GRS[+80]PYYSDR	Pp3c5_15610V3.1.p	AT3G13570.1	SCL30A, At-SCL30A SC35-like splicing factor 30A chr3:4429564-4431602 REVERSE LENGTH=262	1
RRS[+80]PDSTGTHSSPLSPLTPPPSR	Pp3c3_24130V3.1.p	AT5G55540.1	TRN1, LOP1 tornado 1 chr5:22496322-22500543 REVERSE LENGTH=1380	1
KPGFQS[+80]PSR	Pp3c2_28440V3.2.p	AT4G13350.2	NIG NSP (nuclear shuttle protein)-interacting GTPase chr4:7770170-7773321 REVERSE LENGTH=602	1
TVSHGQHAM[+16]PELAGS[+80]PEK	Pp3c27_6350V3.1.p	AT5G63190.2	MA3 domain-containing protein chr5:25346145-25348563 FORWARD LENGTH=702	1
NGS[+80]PLLGR	Pp3c22_21290V3.1.p	AT3G48860.2	unknown protein; INVOLVED IN: biological_process unknown; LOCATED IN: plasma membrane; EXPRESSED IN: 22 plant stru	1
EGS[+80]PGPGTLDDRPSR	Pp3c2_20530V3.6.p	AT1G21660.1	Chaperone DnaJ-domain superfamily protein chr1:7605924-7608835 FORWARD LENGTH=523	1
DGQNAQS[+80]LPGS[+80]PR	Pp3c1_32960V3.1.p	AT3G53180.1	glutamate-ammonia ligases;catalytics;glutamate-ammonia ligases chr3:19707068-19711188 FORWARD LENGTH=852	1
VQS[+80]PNAPQEPGVTSRPR	Pp3c23_19630V3.1.p	AT4G32760.2	ENTH/VHS/GAT family protein chr4:15799376-15803832 FORWARD LENGTH=676	1
GIVPQS[+80]PR	Pp3c12_9200V3.1.p	AT1G42550.1	PMI1 plastid movement impaired1 chr1:15977131-15979734 FORWARD LENGTH=843	1
EAEEPM[+16]TVNS[+80]PKEDEQQK	Pp3c15_5210V3.1.p	AT2G22400.1	S-adenosyl-L-methionine-dependent methyltransferases superfamily protein chr2:9504823-9508788 REVERSE LENGTH=808	1
EGC[+57]TPPLS[+80]PR	Pp3c17_21370V3.1.p	AT5G28850.2	Calcium-binding EF-hand family protein chr5:10877360-10881278 REVERSE LENGTH=536	1
M[+16]VEPTDTSEVNS[+80]PER	Pp3c22_9010V3.1.p	AT1G59940.1	ARR3 response regulator 3 chr1:22065894-22066895 REVERSE LENGTH=231	1
EAEEPMTVNS[+80]PKEDEQQK	Pp3c15_5210V3.1.p	AT2G22400.1	S-adenosyl-L-methionine-dependent methyltransferases superfamily protein chr2:9504823-9508788 REVERSE LENGTH=808	1
S[+80]PESEPFPK	Pp3c8_2690V3.1.p	AT2G22300.2	CAMTA3, SR1 signal responsive 1 chr2:9471599-9476472 FORWARD LENGTH=1032	1
GAAS[+80]PAWER	Pp3c17_17040V3.1.p	AT3G25070.1	RIN4 RPM1 interacting protein 4 chr3:9132458-9133747 FORWARD LENGTH=211	1
WSGNPGSS[+80]PVSR	Pp3c2_22070V3.1.p	AT1G03840.1	MGP C2H2 and C2HC zinc fingers superfamily protein chr1:967596-970058 REVERSE LENGTH=506	1
RTHSS[+80]PIP	Pp3c8_24670V3.1.p	AT1G09960.1	SUT4, ATSUT4, SUC4, ATSUC4 sucrose transporter 4 chr1:3244258-3246718 FORWARD LENGTH=510	1
HQETAM[+16]DIS[+80]PR	Pp3c27_1990V3.1.p	AT1G04950.3	TAFII59, TAF6, ATTAF6 TATA BOX ASSOCIATED FACTOR II 59 chr1:1403606-1407184 REVERSE LENGTH=549	1
DVNQM[+16]PDS[+80]PPR	Pp3c19_15730V3.3.p	AT1G06070.1	Basic-leucine zipper (bZIP) transcription factor family protein chr1:1835201-1837116 REVERSE LENGTH=423	1
DMDVDTPPATGQS[+80]PVSQK	Pp3c17_19240V3.1.p	AT1G20200.1	EMB2719, HAP15 PAM domain (PCI/PINT associated module) protein chr1:7001409-7004154 REVERSE LENGTH=488	1
GTPHLS[+80]PR	Pp3c5_17850V3.1.p	AT1G56080.1	unknown protein; FUNCTIONS IN: molecular_function unknown; INVOLVED IN: biological_process unknown; LOCATED IN: pl	1
S[+80]PNFTAPR	Pp3c1_11980V3.1.p	AT5G28646.2	WVD2 TPX2 (targeting protein for Xklp2) protein family chr5:10675192-10676151 FORWARD LENGTH=202	1
S[+80]PQGVEAAK	Pp3c6_15550V3.1.p	-	-	1
SM[+16]SVS[+80]PPR	Pp3c6_17060V3.1.p	-	-	1

## Sheet: Group 2
Supplementary Data 7 Classification of selected phosphopeptides by motif groups. (2/4)
Each motif group was defined as follows: Group 1, [-pS-P-];Group 2 , [-R-x-x-pS-]; Group 3, [-pS-x-S-]; and Group 4, [-S-x-pS].
Peptide(seq+mod)	Acc No.	Ortholog	Description	Motif group
RAAS[+80]NDLM[+16]AELEK	Pp3c7_3420V3.1.p	AT2G16640.1	ATTOC132, TOC132 multimeric translocon complex in the outer envelope membrane 132 chr2:7211489-7215109 REVERSE LE	2
T[+80]SS[+80]AGAPPK	Pp3c19_6510V3.1.p	AT5G60460.1	Preprotein translocase Sec, Sec61-beta subunit protein chr5:24317590-24317919 REVERSE LENGTH=109	2
VGS[+80]RPGTPGGVSSRPQT[+80]PDVPR	Pp3c3_35640V3.2.p	AT3G26400.1	EIF4B1 eukaryotic translation initiation factor 4B1 chr3:9666616-9669081 FORWARD LENGTH=532	2
VES[+80]SLALASSNVGEITTPEK	Pp3c9_25200V3.1.p	AT1G04920.1	ATSPS3F, SPS3F sucrose phosphate synthase 3F chr1:1391674-1395756 REVERSE LENGTH=1062	2
VDS[+80]EGQM[+16]C[+57]GSIFK	Pp3c1_21540V3.1.p	AT3G22850.1	Aluminium induced protein with YGL and LRDR motifs chr3:8089067-8090275 FORWARD LENGTH=248	2
TVS[+80]FGNLQAK	Pp3c4_28250V3.1.p	-	-	2
RSHS[+80]NISDGIQVR	Pp3c19_17580V3.1.p	AT1G67690.1	Zincin-like metalloproteases family protein chr1:25369086-25373730 FORWARD LENGTH=710	2
SVS[+80]M[+16]PLNK	Pp3c9_8350V3.6.p	AT5G60580.3	RING/U-box superfamily protein chr5:24354298-24356706 FORWARD LENGTH=487	2
TTS[+80]WDDFPR	Pp3c24_960V3.1.p	AT2G44160.1	MTHFR2 methylenetetrahydrofolate reductase 2 chr2:18262301-18265185 FORWARD LENGTH=594	2
SDS[+80]LLAVHEDEDSR	Pp3c17_14770V3.1.p	AT1G26760.1	ATXR1, SDG35 SET domain protein 35 chr1:9248304-9249941 REVERSE LENGTH=545	2
SHS[+80]NISDGIQVR	Pp3c19_17580V3.1.p	AT1G67690.1	Zincin-like metalloproteases family protein chr1:25369086-25373730 FORWARD LENGTH=710	2
TPS[+80]FQPR	Pp3c1_32960V3.1.p	AT3G53180.1	glutamate-ammonia ligases;catalytics;glutamate-ammonia ligases chr3:19707068-19711188 FORWARD LENGTH=852	2
STS[+80]VPEPFYGESR	Pp3c16_2340V3.1.p	-	-	2
RLS[+80]FDSVAEER	Pp3c21_11910V3.2.p	AT3G43300.2	ATMIN7 HOPM interactor 7 chr3:15234235-15245034 REVERSE LENGTH=1727	2
VGS[+80]RPGTPGGVS[+80]SRPQTPDVPR	Pp3c3_35640V3.2.p	AT3G26400.1	EIF4B1 eukaryotic translation initiation factor 4B1 chr3:9666616-9669081 FORWARD LENGTH=532	2
VGS[+80]RPGTPGGVSS[+80]RPQTPDVPR	Pp3c3_35640V3.2.p	AT3G26400.1	EIF4B1 eukaryotic translation initiation factor 4B1 chr3:9666616-9669081 FORWARD LENGTH=532	2
VGS[+80]RPGT[+80]PGGVSSRPQTPDVPR	Pp3c3_35640V3.2.p	AT3G26400.1	EIF4B1 eukaryotic translation initiation factor 4B1 chr3:9666616-9669081 FORWARD LENGTH=532	2
SIS[+80]LSAAPSTYQPHR	Pp3c3_37250V3.1.p	AT3G60240.2	EIF4G, CUM2 eukaryotic translation initiation factor 4G chr3:22261842-22268295 FORWARD LENGTH=1723	2
AAS[+80]NDLVAELEK	Pp3c11_19567V3.1.p	AT2G16640.1	ATTOC132, TOC132 multimeric translocon complex in the outer envelope membrane 132 chr2:7211489-7215109 REVERSE LE	2
M[+16]DS[+80]SLDTHNIELQK	Pp3c14_9480V3.1.p	AT5G40780.2	lysine histidine transporter 1 chr5:16323823-16327082 FORWARD LENGTH=445	2
VRS[+80]SAAAASEFGAK	Pp3c9_17670V3.1.p	AT1G79230.1	ST1, ATMST1, MST1, ATRDH1, STR1 mercaptopyruvate sulfurtransferase 1 chr1:29800824-29803679 FORWARD LENGTH=379	2
M[+16]S[+80]SFEALHTATNSR	Pp3c8_6500V3.1.p	AT1G74910.2	ADP-glucose pyrophosphorylase family protein chr1:28135770-28138456 REVERSE LENGTH=415	2
RSS[+80]YSESPLEEAPQASVAR	Pp3c15_11580V3.1.p	AT2G15020.1	unknown protein; BEST Arabidopsis thaliana protein match is: unknown protein (TAIR:AT5G64190.1); Has 72 Blast hits	2
TQS[+80]GAHSSNAVYTPLK	Pp3c3_37250V3.1.p	AT3G60240.2	EIF4G, CUM2 eukaryotic translation initiation factor 4G chr3:22261842-22268295 FORWARD LENGTH=1723	2
SLS[+80]SPDSSWR	Pp3c10_10840V3.1.p	AT1G79660.1	unknown protein; BEST Arabidopsis thaliana protein match is: unknown protein (TAIR:AT1G16170.1); Has 30201 Blast h	2
RQPS[+80]GAYDPSTAAK	Pp3c22_5280V3.1.p	AT5G13200.1	GRAM domain family protein chr5:4207081-4208079 FORWARD LENGTH=272	2
TPS[+80]PVYHLSR	Pp3c3_36740V3.1.p	AT2G29200.1	APUM1, PUM1 pumilio 1 chr2:12549483-12553185 REVERSE LENGTH=968	2
SNS[+80]LSSSSSTFQPHR	Pp3c3_36480V3.1.p	AT3G60240.4	EIF4G, CUM2 eukaryotic translation initiation factor 4G chr3:22261842-22268295 FORWARD LENGTH=1727	2
FDS[+80]FGPGDAVAPPR	Pp3c2_27990V3.1.p	AT1G20760.1	Calcium-binding EF hand family protein chr1:7209515-7214773 FORWARD LENGTH=1019	2
IIS[+80]PERHDAFAM[+16]GDATPDER	Pp3c11_14450V3.1.p	AT5G64270.1	splicing factor, putative chr5:25706909-25710718 FORWARD LENGTH=1269	2
RFS[+80]PSPR	Pp3c6_9110V3.1.p	AT3G13570.1	SCL30A, At-SCL30A SC35-like splicing factor 30A chr3:4429564-4431602 REVERSE LENGTH=262	2
IGS[+80]RDLHQM[+16]C[+57]GDEQEEEGPLKPYEEK	Pp3c21_9690V3.1.p	AT4G26620.1	Sucrase/ferredoxin-like family protein chr4:13427599-13429877 REVERSE LENGTH=443	2
RAAS[+80]NDLVAELEK	Pp3c11_19567V3.1.p	AT2G16640.1	ATTOC132, TOC132 multimeric translocon complex in the outer envelope membrane 132 chr2:7211489-7215109 REVERSE LE	2
STS[+80]ETIHPTPDYK	Pp3c12_20560V3.1.p	AT4G02120.1	CTP synthase family protein chr4:940873-944097 FORWARD LENGTH=556	2
TPS[+80]PVYHLS[+80]R	Pp3c3_36976V3.3.p	AT2G29200.1	APUM1, PUM1 pumilio 1 chr2:12549483-12553185 REVERSE LENGTH=968	2
ILS[+80]GLGQAADGHM[+16]AM[+16]AR	Pp3c21_370V3.1.p	AT2G26590.3	RPN13 regulatory particle non-ATPase 13 chr2:11311182-11314717 REVERSE LENGTH=300	2
SLS[+80]NDVLK	Pp3c7_3420V3.1.p	AT2G16640.1	ATTOC132, TOC132 multimeric translocon complex in the outer envelope membrane 132 chr2:7211489-7215109 REVERSE LE	2
ANS[+80]IPVEEK	Pp3c2_30970V3.1.p	AT4G17520.1	Hyaluronan / mRNA binding family chr4:9771496-9773313 FORWARD LENGTH=360	2
SSS[+80]SASALM[+16]DLSPSPPTSAVPPR	Pp3c1_36370V3.1.p	AT5G24710.1	Transducin/WD40 repeat-like superfamily protein chr5:8459148-8467920 REVERSE LENGTH=1377	2
RGS[+80]GIQLGPDEDR	Pp3c3_36480V3.1.p	AT3G60240.4	EIF4G, CUM2 eukaryotic translation initiation factor 4G chr3:22261842-22268295 FORWARD LENGTH=1727	2
VGS[+80]RPGT[+80]PGGVSSRPQT[+80]PDVPR	Pp3c3_35640V3.2.p	AT3G26400.1	EIF4B1 eukaryotic translation initiation factor 4B1 chr3:9666616-9669081 FORWARD LENGTH=532	2
SSS[+80]DTM[+16]TNTLPDLK	Pp3c2_10380V3.1.p	AT3G45780.2	PHOT1, NPH1, JK224, RPT1 phototropin 1 chr3:16818557-16823960 FORWARD LENGTH=996	2
QQS[+80]M[+16]SVGGPGFSR	Pp3c11_23720V3.1.p	AT1G17500.1	ATPase E1-E2 type family protein / haloacid dehalogenase-like hydrolase family protein chr1:6018757-6023201 FORW	2
SSGVVPPERENS[+80]LNSGM[+16]PF	Pp3c5_21520V3.1.p	AT4G38810.2	Calcium-binding EF-hand family protein chr4:18115607-18118860 REVERSE LENGTH=375	2
RSNS[+80]AVDIASTPTEDQPGFK	Pp3c1_33100V3.1.p	AT1G04880.1	HMG (high mobility group) box protein with ARID/BRIGHT DNA-binding domain chr1:1376106-1378264 REVERSE LENGTH=44	2
AAS[+80]NDLM[+16]AELEK	Pp3c7_3420V3.1.p	AT2G16640.1	ATTOC132, TOC132 multimeric translocon complex in the outer envelope membrane 132 chr2:7211489-7215109 REVERSE LE	2
TQS[+80]GAHGSSAVYTPVK	Pp3c3_36480V3.1.p	AT3G60240.4	EIF4G, CUM2 eukaryotic translation initiation factor 4G chr3:22261842-22268295 FORWARD LENGTH=1727	2
QSS[+80]GLADQLVLGR	Pp3c12_12950V3.1.p	AT5G42950.1	GYF domain-containing protein chr5:17224436-17231044 FORWARD LENGTH=1714	2
S[+80]GSGTGGGVSGSNAGGQIASP	Pp3c19_19400V3.1.p	AT3G27650.1	LBD25 LOB domain-containing protein 25 chr3:10238731-10240346 FORWARD LENGTH=159	2
TSS[+80]TTLSQHPQSQYSSVEETPDGAR	Pp3c5_6540V3.1.p	AT1G02080.2	transcription regulators chr1:373694-386682 FORWARD LENGTH=2377	2
SLS[+80]EEVFTNEEAEPAVGTENASTDSKPDEVK	Pp3c11_19567V3.1.p	AT2G16640.1	ATTOC132, TOC132 multimeric translocon complex in the outer envelope membrane 132 chr2:7211489-7215109 REVERSE LE	2
S[+80]KMSAADAGGSISLR	Pp3c10_13360V3.1.p	-	-	2
TNS[+80]APPNLDEQR	Pp3c3_36480V3.1.p	AT3G60240.4	EIF4G, CUM2 eukaryotic translation initiation factor 4G chr3:22261842-22268295 FORWARD LENGTH=1727	2
TTS[+80]WDEFPR	Pp3c10_24030V3.1.p	AT2G44160.1	MTHFR2 methylenetetrahydrofolate reductase 2 chr2:18262301-18265185 FORWARD LENGTH=594	2
QLS[+80]IDQFENEGR	Pp3c5_1890V3.1.p	AT2G27210.1	BSL3 BRI1 suppressor 1 (BSU1)-like 3 chr2:11630188-11636182 FORWARD LENGTH=1006	2
VNS[+80]VSPDGIASNK	Pp3c20_16690V3.1.p	AT2G43320.2	S-adenosyl-L-methionine-dependent methyltransferases superfamily protein chr2:17996874-17999158 REVERSE LENGTH=3	2
TGS[+80]APVGPDSSTGYSLNGNYNSDFKPSAGAVAEAHK	Pp3c12_1420V3.1.p	AT4G26750.1	hydroxyproline-rich glycoprotein family protein chr4:13475848-13478382 REVERSE LENGTH=421	2
EC[+57]S[+80]ADLAEELRK	Pp3c11_19567V3.1.p	AT2G16640.1	ATTOC132, TOC132 multimeric translocon complex in the outer envelope membrane 132 chr2:7211489-7215109 REVERSE LE	2
RAQS[+80]EIAFR	Pp3c22_13770V3.1.p	AT1G06070.1	Basic-leucine zipper (bZIP) transcription factor family protein chr1:1835201-1837116 REVERSE LENGTH=423	2
SAS[+80]APQELQHLEQPPKPQQPAR	Pp3c10_21630V3.1.p	AT2G43160.1	ENTH/VHS family protein chr2:17948884-17953267 FORWARD LENGTH=895	2
SNS[+80]AVDIASTPTEDQPGFKR	Pp3c1_33100V3.1.p	AT1G04880.1	HMG (high mobility group) box protein with ARID/BRIGHT DNA-binding domain chr1:1376106-1378264 REVERSE LENGTH=44	2
QQS[+80]MSVGGPGFSR	Pp3c11_23720V3.1.p	AT1G17500.1	ATPase E1-E2 type family protein / haloacid dehalogenase-like hydrolase family protein chr1:6018757-6023201 FORW	2
RGES[+80]SSSGGFESTGLNNVIVGR	Pp3c1_6272V3.1.p	AT4G03560.1	ATTPC1, TPC1, ATCCH1, FOU2 two-pore channel 1 chr4:1580253-1585691 FORWARD LENGTH=733	2
RQGS[+80]YDEALVK	Pp3c16_12370V3.1.p	-	-	2
ATS[+80]APPHLEELQR	Pp3c5_3970V3.1.p	AT5G56510.1	APUM12, PUM12 pumilio 12 chr5:22881721-22883842 FORWARD LENGTH=596	2
AQS[+80]NSSSTSAEEVLDR	Pp3c15_3450V3.1.p	AT3G13300.2	VCS Transducin/WD40 repeat-like superfamily protein chr3:4304085-4309949 FORWARD LENGTH=1309	2
TM[+16]S[+80]GGYANNPPPGM[+16]GPPR	Pp3c9_17500V3.1.p	AT5G61960.2	AML1, ML1 MEI2-like protein 1 chr5:24879001-24883483 REVERSE LENGTH=915	2
M[+16]GS[+80]VPGLSGGNLSFSGSDAR	Pp3c8_3320V3.1.p	AT3G10360.1	APUM4, PUM4 pumilio 4 chr3:3211276-3215144 REVERSE LENGTH=1003	2
S[+80]GELDSYVVLDHR	Pp3c16_10870V3.2.p	-	-	2
TRSGS[+80]ISGSIG	Pp3c24_19890V3.1.p	AT1G19835.2	Plant protein of unknown function (DUF869) chr1:6856212-6859513 REVERSE LENGTH=982	2
SGS[+80]NM[+16]NDSAYGLEYNSSPDPAPM[+16]R	Pp3c15_14510V3.1.p	AT1G08190.1	ATVPS41, ZIP2, VPS41, ATVAM2, VAM2 vacuolar protein sorting 41 chr1:2567652-2573142 FORWARD LENGTH=980	2
TVS[+80]SDWAER	Pp3c3_36740V3.1.p	AT2G29200.1	APUM1, PUM1 pumilio 1 chr2:12549483-12553185 REVERSE LENGTH=968	2
SRS[+80]IQIGEISSSQGGSVAR	Pp3c10_13600V3.1.p	AT4G39420.2	unknown protein; INVOLVED IN: biological_process unknown; LOCATED IN: cellular_component unknown; EXPRESSED IN: le	2
RQES[+80]FGLR	Pp3c14_19810V3.1.p	AT5G57580.1	Calmodulin-binding protein chr5:23314994-23317683 REVERSE LENGTH=647	2
SS[+80]YSESPLEEAPQASVAR	Pp3c15_11580V3.1.p	AT2G15020.1	unknown protein; BEST Arabidopsis thaliana protein match is: unknown protein (TAIR:AT5G64190.1); Has 72 Blast hits	2
RRSS[+80]YSESPLEEAPQASVAR	Pp3c15_11580V3.1.p	AT2G15020.1	unknown protein; BEST Arabidopsis thaliana protein match is: unknown protein (TAIR:AT5G64190.1); Has 72 Blast hits	2
AVS[+80]IEAAIS[+80]SLR	Pp3c21_13490V3.2.p	AT2G33550.1	Homeodomain-like superfamily protein chr2:14210180-14211487 REVERSE LENGTH=314	2
TVS[+80]HGQHAM[+16]PELAGSPEK	Pp3c27_6350V3.1.p	AT5G63190.2	MA3 domain-containing protein chr5:25346145-25348563 FORWARD LENGTH=702	2
S[+80]RDLEDLFAK	Pp3c14_23400V3.1.p	AT2G37340.1	RSZ33, ATRSZ33, RS2Z33, AT-RS2Z33 arginine/serine-rich zinc knuckle-containing protein 33 chr2:15670372-15672331	2
EAS[+80]NGTGLYGYDEK	Pp3c2_12110V3.2.p	AT5G47680.1	TRM10, AtTRM FUNCTIONS IN: molecular_function unknown; INVOLVED IN: biological_process unknown; LOCATED IN: cellula	2
DRDGS[+80]IGNGARAPLVR	Pp3c11_22390V3.1.p	AT1G30440.1	Phototropic-responsive NPH3 family protein chr1:10759475-10762199 FORWARD LENGTH=665	2
SVS[+80]LGSSASEESGPQQGK	Pp3c17_17000V3.1.p	AT2G24260.1	LRL1 LJRHL1-like 1 chr2:10319646-10322177 REVERSE LENGTH=350	2
S[+80]SAAAASEFGAK	Pp3c9_17670V3.1.p	AT1G79230.1	ST1, ATMST1, MST1, ATRDH1, STR1 mercaptopyruvate sulfurtransferase 1 chr1:29800824-29803679 FORWARD LENGTH=379	2
AQS[+80]EIAFR	Pp3c22_13770V3.1.p	AT1G06070.1	Basic-leucine zipper (bZIP) transcription factor family protein chr1:1835201-1837116 REVERSE LENGTH=423	2
TSS[+80]VLTAGLGILAEK	Pp3c16_24260V3.1.p	-	-	2
S[+80]LVDLIQEDFPR	Pp3c3_36740V3.1.p	AT2G29200.1	APUM1, PUM1 pumilio 1 chr2:12549483-12553185 REVERSE LENGTH=968	2
SHS[+80]GSTSNM[+16]SLLTR	Pp3c25_12850V3.1.p	-	-	2
S[+80]FAPPSQSASDLAR	Pp3c15_25770V3.1.p	AT4G35985.1	Senescence/dehydration-associated protein-related chr4:17032268-17033862 REVERSE LENGTH=448	2
LNS[+80]FSPAAM[+16]HDAEAPVDGASGGVYQR	Pp3c6_13600V3.1.p	AT2G19810.1	CCCH-type zinc finger family protein chr2:8550419-8551498 FORWARD LENGTH=359	2
SNS[+80]FRDTM[+16]IEPPSYADAIFSPYLADDSNGSAR	Pp3c2_34810V3.1.p	AT5G07120.1	SNX2b sorting nexin 2B chr5:2207065-2209355 REVERSE LENGTH=572	2
S[+80]VEPKPSSVTPPSSR	Pp3c13_8320V3.1.p	-	-	2
QQS[+80]APPAFTDLPVSR	Pp3c1_24111V3.1.p	AT3G18770.1	Autophagy-related protein 13 chr3:6460026-6462510 REVERSE LENGTH=625	2
GRPGS[+80]GGYIR	Pp3c9_9170V3.2.p	AT3G07660.1	Kinase-related protein of unknown function (DUF1296) chr3:2445275-2450372 REVERSE LENGTH=841	2
RAAS[+80]NDLMAELEK	Pp3c7_3420V3.1.p	AT2G16640.1	ATTOC132, TOC132 multimeric translocon complex in the outer envelope membrane 132 chr2:7211489-7215109 REVERSE LE	2
TSS[+80]DVSSFGSDLPQR	Pp3c7_6670V3.1.p	AT3G55270.1	MKP1, ATMKP1 mitogen-activated protein kinase phosphatase 1 chr3:20496775-20499408 FORWARD LENGTH=784	2
YGS[+80]GTGPGDNFGSQYLNSR	Pp3c20_7060V3.1.p	AT1G21380.1	Target of Myb protein 1 chr1:7485806-7488032 REVERSE LENGTH=506	2
VDS[+80]EGQMC[+57]GSIFK	Pp3c1_21540V3.1.p	AT3G22850.1	Aluminium induced protein with YGL and LRDR motifs chr3:8089067-8090275 FORWARD LENGTH=248	2
RM[+16]S[+80]SFEALHTATNSR	Pp3c8_6500V3.1.p	AT1G74910.2	ADP-glucose pyrophosphorylase family protein chr1:28135770-28138456 REVERSE LENGTH=415	2
GES[+80]S[+80]S[+80]SGGFESTGLNNVIVGR	Pp3c1_6272V3.1.p	AT4G03560.1	ATTPC1, TPC1, ATCCH1, FOU2 two-pore channel 1 chr4:1580253-1585691 FORWARD LENGTH=733	2
LDS[+80]FSSVHADGAK	Pp3c1_14120V3.1.p	AT1G20760.1	Calcium-binding EF hand family protein chr1:7209515-7214773 FORWARD LENGTH=1019	2
VGNLRVDS[+80]EGESADPAPASSPDGKK	Pp3c8_22080V3.1.p	AT2G40116.1	Phosphoinositide-specific phospholipase C family protein chr2:16751782-16754311 FORWARD LENGTH=613	2
SGS[+80]TPGPFNGQK	Pp3c1_14310V3.1.p	AT3G52950.2	CBS / octicosapeptide/Phox/Bemp1 (PB1) domains-containing protein chr3:19634866-19636536 FORWARD LENGTH=556	2
QSS[+80]SPADLLAAINER	Pp3c14_20740V3.1.p	AT1G35460.1	basic helix-loop-helix (bHLH) DNA-binding superfamily protein chr1:13040092-13041907 FORWARD LENGTH=259	2
YGS[+80]GTGPGDNFGSQYLHQR	Pp3c23_19630V3.1.p	AT4G32760.2	ENTH/VHS/GAT family protein chr4:15799376-15803832 FORWARD LENGTH=676	2
EAS[+80]REIINVLEK	Pp3c20_14740V3.2.p	AT5G52580.1	RabGAP/TBC domain-containing protein chr5:21338052-21342848 FORWARD LENGTH=673	2
QGS[+80]ITLPR	Pp3c20_7230V3.2.p	AT1G49720.1	ABF1 abscisic acid responsive element-binding factor 1 chr1:18400826-18402354 FORWARD LENGTH=392	2
RLS[+80]FNM[+16]GSPSR	Pp3c3_31040V3.1.p	AT4G25680.1	PPPDE putative thiol peptidase family protein chr4:13088425-13089952 FORWARD LENGTH=252	2
VGS[+80]RPGTPGGVSSRPQTPDVPR	Pp3c3_35640V3.2.p	AT3G26400.1	EIF4B1 eukaryotic translation initiation factor 4B1 chr3:9666616-9669081 FORWARD LENGTH=532	2
QGS[+80]GEAGGYAEDGIGHHVTSR	Pp3c26_12400V3.1.p	AT2G47850.3	Zinc finger C-x8-C-x5-C-x3-H type family protein chr2:19595953-19598119 FORWARD LENGTH=468	2
HFS[+80]DEEQPR	Pp3c3_10250V3.1.p	AT2G39050.1	hydroxyproline-rich glycoprotein family protein chr2:16303427-16305336 FORWARD LENGTH=317	2
LDS[+80]SAQLPPISQAAR	Pp3c9_4440V3.1.p	-	-	2
HTS[+80]GFTTQEEVR	Pp3c14_10960V3.1.p	AT5G38840.1	SMAD/FHA domain-containing protein chr5:15551329-15554846 FORWARD LENGTH=735	2
VGNLRVDS[+80]EGESADPAPASSPDGK	Pp3c8_22080V3.1.p	AT2G40116.1	Phosphoinositide-specific phospholipase C family protein chr2:16751782-16754311 FORWARD LENGTH=613	2
QLS[+80]GVSPSPQSSR	Pp3c12_13780V3.1.p	AT5G42950.1	GYF domain-containing protein chr5:17224436-17231044 FORWARD LENGTH=1714	2
YPS[+80]M[+16]PRYPLSPLHGEVDVSEIRK	Pp3c1_2920V3.1.p	AT1G63440.1	HMA5 heavy metal atpase 5 chr1:23527655-23531109 FORWARD LENGTH=995	2
HNS[+80]SPNPLQYC[+57]PK	Pp3c24_11630V3.1.p	AT1G02170.1	LOL3, ATMCPB1, MCP1B, ATMC1, MC1 metacaspase 1 chr1:411883-413426 FORWARD LENGTH=367	2
RHS[+80]YM[+16]GGESLVESGALM[+16]R	Pp3c15_21940V3.2.p	AT5G61960.2	AML1, ML1 MEI2-like protein 1 chr5:24879001-24883483 REVERSE LENGTH=915	2
S[+80]LPLTEDLSK	Pp3c9_10940V3.2.p	AT3G53030.1	SRPK4 ser/arg-rich protein kinase 4 chr3:19662412-19664362 FORWARD LENGTH=529	2
VNS[+80]IPAEAKPSAVDK	Pp3c7_26560V3.1.p	AT4G17520.1	Hyaluronan / mRNA binding family chr4:9771496-9773313 FORWARD LENGTH=360	2
S[+80]LGQLFGYSR	Pp3c22_4480V3.1.p	AT4G15520.1	tRNA/rRNA methyltransferase (SpoU) family protein chr4:8862829-8864366 FORWARD LENGTH=222	2
AS[+80]PPS[+80]ETGM[+16]LVVESVVPGGPAHK	Pp3c2_7790V3.1.p	AT3G03380.1	DegP7 DegP protease 7 chr3:799720-808319 FORWARD LENGTH=1097	2
IGS[+80]RDLHQMC[+57]GDEQEEEGPLKPYEEK	Pp3c21_9690V3.1.p	AT4G26620.1	Sucrase/ferredoxin-like family protein chr4:13427599-13429877 REVERSE LENGTH=443	2
RPQS[+80]PLSSSSK	Pp3c3_34200V3.1.p	AT2G46560.1	transducin family protein / WD-40 repeat family protein chr2:19115570-19125856 REVERSE LENGTH=2513	2
RDSS[+80]DFSTPDATISLR	Pp3c14_6590V3.1.p	AT3G19240.1	Vacuolar import/degradation, Vid27-related protein chr3:6664383-6666423 FORWARD LENGTH=648	2
VGS[+80]NLVESEIR	Pp3c20_4100V3.1.p	AT5G04870.1	CPK1, ATCPK1 calcium dependent protein kinase 1 chr5:1417015-1419877 REVERSE LENGTH=610	2
RQDS[+80]LSNNFHPSSR	Pp3c8_14270V3.1.p	AT1G34470.1	Protein of unknown function (DUF803) chr1:12604574-12606758 FORWARD LENGTH=368	2
NLS[+80]VELLSPM[+16]DVQK	Pp3c20_17480V3.3.p	AT4G27860.1	vacuolar iron transporter (VIT) family protein chr4:13873808-13876240 FORWARD LENGTH=611	2
TVS[+80]HGQHAMPELAGSPEK	Pp3c27_6350V3.1.p	AT5G63190.2	MA3 domain-containing protein chr5:25346145-25348563 FORWARD LENGTH=702	2
TNS[+80]GIATPAER	Pp3c12_18380V3.1.p	AT1G30360.1	ERD4 Early-responsive to dehydration stress protein (ERD4) chr1:10715892-10718799 FORWARD LENGTH=724	2
SVS[+80]SVAPAALVPIR	Pp3c1_31160V3.1.p	AT2G26890.1	GRV2, KAM2 DNAJ heat shock N-terminal domain-containing protein chr2:11462327-11473841 REVERSE LENGTH=2554	2
RYS[+80]QDITLPDTM[+16]TEQK	Pp3c12_18938V3.2.p	AT4G37080.1	Protein of unknown function, DUF547 chr4:17474205-17476716 FORWARD LENGTH=597	2
QGS[+80]PGLNSYSAPR	Pp3c5_3970V3.1.p	AT5G56510.1	APUM12, PUM12 pumilio 12 chr5:22881721-22883842 FORWARD LENGTH=596	2
S[+80]M[+16]KPEEIITNLDK	Pp3c11_22570V3.2.p	AT3G48050.2	BAH domain ;TFIIS helical bundle-like domain chr3:17734270-17739412 REVERSE LENGTH=1613	2
RFS[+80]EEYQK	Pp3c21_21410V3.1.p	AT5G58140.1	PHOT2, NPL1 phototropin 2 chr5:23524771-23529993 FORWARD LENGTH=915	2
FDS[+80]FNSVQGDGAR	Pp3c2_27990V3.1.p	AT1G20760.1	Calcium-binding EF hand family protein chr1:7209515-7214773 FORWARD LENGTH=1019	2
SLS[+80]ANSFR	Pp3c3_10570V3.3.p	AT4G32600.1	RING/U-box superfamily protein chr4:15724010-15725737 FORWARD LENGTH=453	2
SNS[+80]TIDLR	Pp3c17_10760V3.1.p	AT3G62700.1	ATMRP10, MRP10, ABCC14 multidrug resistance-associated protein 10 chr3:23190428-23195727 REVERSE LENGTH=1539	2
QNS[+80]VLQLR	Pp3c17_13440V3.1.p	-	-	2
RPLS[+80]PPHLR	Pp3c25_11320V3.1.p	-	-	2
EC[+57]S[+80]ADLAEELR	Pp3c11_19567V3.1.p	AT2G16640.1	ATTOC132, TOC132 multimeric translocon complex in the outer envelope membrane 132 chr2:7211489-7215109 REVERSE LE	2
RLNS[+80]FSPAAM[+16]HDAEAPVDGASGGVYQR	Pp3c6_13600V3.1.p	AT2G19810.1	CCCH-type zinc finger family protein chr2:8550419-8551498 FORWARD LENGTH=359	2
TFS[+80]GPSQFGGGGPLR	Pp3c8_13190V3.1.p	AT5G15860.1	ATPCME, PCME prenylcysteine methylesterase chr5:5178676-5181263 REVERSE LENGTH=427	2
TTS[+80]LTEEEVKHDLSTPK	Pp3c6_16450V3.1.p	-	-	2
M[+16]NS[+80]RESLLGSR	Pp3c26_14760V3.1.p	AT4G29260.1	HAD superfamily, subfamily IIIB acid phosphatase chr4:14422310-14423409 REVERSE LENGTH=255	2
KGS[+80]GVEASIVK	Pp3c12_12950V3.1.p	AT5G42950.1	GYF domain-containing protein chr5:17224436-17231044 FORWARD LENGTH=1714	2
TVS[+80]HGQHAM[+16]PELAGS[+80]PEK	Pp3c27_6350V3.1.p	AT5G63190.2	MA3 domain-containing protein chr5:25346145-25348563 FORWARD LENGTH=702	2
TNS[+80]SGFGPGVDADVFK	Pp3c24_4890V3.1.p	AT5G05010.2	clathrin adaptor complexes medium subunit family protein chr5:1477137-1479872 FORWARD LENGTH=527	2
SHS[+80]FGGGGSAGLHAFNNFFSSPPSSPVSR	Pp3c6_13600V3.1.p	AT2G19810.1	CCCH-type zinc finger family protein chr2:8550419-8551498 FORWARD LENGTH=359	2
TIVSLC[+57]NEDSNARSPS[+80]DTVTIPER	Pp3c16_8270V3.1.p	-	-	2
S[+80]IQIGEISSSQGGSVAR	Pp3c10_13600V3.1.p	AT4G39420.2	unknown protein; INVOLVED IN: biological_process unknown; LOCATED IN: cellular_component unknown; EXPRESSED IN: le	2
RNS[+80]IDFLPEDPVQPVK	Pp3c11_14370V3.1.p	AT1G02000.1	GAE2 UDP-D-glucuronate 4-epimerase 2 chr1:346052-347356 FORWARD LENGTH=434	2
SSS[+80]LGTDLIALR	Pp3c18_7090V3.1.p	-	-	2
QDS[+80]LSNNFHPSSR	Pp3c8_14270V3.1.p	AT1G34470.1	Protein of unknown function (DUF803) chr1:12604574-12606758 FORWARD LENGTH=368	2
M[+16]DVENREC[+57]S[+80]ADLAEELRK	Pp3c11_19567V3.1.p	AT2G16640.1	ATTOC132, TOC132 multimeric translocon complex in the outer envelope membrane 132 chr2:7211489-7215109 REVERSE LE	2
VNS[+80]VSSGLVR	Pp3c8_15830V3.1.p	AT2G43320.2	S-adenosyl-L-methionine-dependent methyltransferases superfamily protein chr2:17996874-17999158 REVERSE LENGTH=3	2
ELS[+80]GIHYELQATDPTEM[+16]DLEVIK	Pp3c26_7930V3.1.p	AT4G00680.1	ADF8 actin depolymerizing factor 8 chr4:279780-280608 REVERSE LENGTH=140	2
SFS[+80]VQQIDK	Pp3c1_30350V3.1.p	AT4G23440.1	Disease resistance protein (TIR-NBS class) chr4:12237765-12240659 FORWARD LENGTH=964	2
LRS[+80]VS[+80]PVAR	Pp3c11_26740V3.1.p	AT4G31580.2	SRZ-22, SRZ22, RSZP22, RSZ22, At-RSZ22 serine/arginine-rich 22 chr4:15306983-15308064 FORWARD LENGTH=200	2
TGS[+80]HDFQSVLPK	Pp3c21_2730V3.1.p	AT3G51490.2	TMT3 tonoplast monosaccharide transporter3 chr3:19105018-19107562 REVERSE LENGTH=737	2
SNS[+80]ATLM[+16]EPVGK	Pp3c8_10390V3.1.p	AT4G13730.1	Ypt/Rab-GAP domain of gyp1p superfamily protein chr4:7970299-7974055 FORWARD LENGTH=449	2
SVS[+80]GC[+57]GVSAAPK	Pp3c11_24570V3.1.p	AT5G41100.2	FUNCTIONS IN: molecular_function unknown; INVOLVED IN: biological_process unknown; LOCATED IN: plasma membrane; EX	2
DSS[+80]TVIEQDSEERPAEEEGNQVDK	Pp3c14_4960V3.2.p	AT3G48710.1	DEK domain-containing chromatin associated protein chr3:18041024-18043995 FORWARD LENGTH=462	2
SHS[+80]TESLLR	Pp3c22_1270V3.1.p	AT3G53180.1	glutamate-ammonia ligases;catalytics;glutamate-ammonia ligases chr3:19707068-19711188 FORWARD LENGTH=852	2
ESS[+80]VTDNSGVTGAAPFDGEK	Pp3c5_16910V3.1.p	-	-	2
SNS[+80]AVDIASTPTEDQPGFK	Pp3c1_33100V3.1.p	AT1G04880.1	HMG (high mobility group) box protein with ARID/BRIGHT DNA-binding domain chr1:1376106-1378264 REVERSE LENGTH=44	2
RLPS[+80]VNSR	Pp3c9_20320V3.1.p	AT1G48090.1	calcium-dependent lipid-binding family protein chr1:17732582-17758194 REVERSE LENGTH=4146	2
S[+80]AERPILDRPTGADR	Pp3c3_37250V3.1.p	AT3G60240.2	EIF4G, CUM2 eukaryotic translation initiation factor 4G chr3:22261842-22268295 FORWARD LENGTH=1723	2
RNS[+80]FGIQR	Pp3c17_14200V3.1.p	AT3G15220.1	Protein kinase superfamily protein chr3:5126899-5131752 REVERSE LENGTH=690	2
AIS[+80]FNSR	Pp3c1_24111V3.1.p	AT3G18770.1	Autophagy-related protein 13 chr3:6460026-6462510 REVERSE LENGTH=625	2
NRS[+80]LNNNLLR	Pp3c14_20740V3.1.p	AT1G35460.1	basic helix-loop-helix (bHLH) DNA-binding superfamily protein chr1:13040092-13041907 FORWARD LENGTH=259	2
HM[+16]S[+80]LPTPTDGPANQNSDDQYVQM[+16]R	Pp3c19_11400V3.1.p	AT2G42280.1	basic helix-loop-helix (bHLH) DNA-binding superfamily protein chr2:17611428-17613163 REVERSE LENGTH=359	2
RM[+16]PS[+80]FNR	Pp3c5_25070V3.1.p	AT1G06330.1	Heavy metal transport/detoxification superfamily protein chr1:1931671-1932266 REVERSE LENGTH=159	2
RFS[+80]DASVQSDM[+16]K	Pp3c3_26590V3.1.p	AT5G02500.1	HSC70-1, HSP70-1, AT-HSC70-1, HSC70 heat shock cognate protein 70-1 chr5:554055-556334 REVERSE LENGTH=651	2
QLS[+80]IDQFENEGRR	Pp3c5_1890V3.1.p	AT2G27210.1	BSL3 BRI1 suppressor 1 (BSU1)-like 3 chr2:11630188-11636182 FORWARD LENGTH=1006	2
TDS[+80]LTDDTDAASSSTLASEAPER	Pp3c16_8270V3.1.p	-	-	2
APS[+80]LHNLLESIPDPVK	Pp3c10_19890V3.1.p	AT3G07300.2	NagB/RpiA/CoA transferase-like superfamily protein chr3:2324967-2327380 REVERSE LENGTH=407	2
VTS[+80]IPLK	Pp3c9_25080V3.1.p	AT5G35730.1	EXS (ERD1/XPR1/SYG1) family protein chr5:13893941-13896821 FORWARD LENGTH=457	2
TVS[+80]HGNQENPDPAEK	Pp3c5_1690V3.1.p	AT5G63190.2	MA3 domain-containing protein chr5:25346145-25348563 FORWARD LENGTH=702	2
AGS[+80]GNGVSESAEWESR	Pp3c20_6700V3.1.p	-	-	2
KPS[+80]LSLGAK	Pp3c2_23830V3.1.p	AT4G17890.1	AGD8 ARF-GAP domain 8 chr4:9937121-9939146 FORWARD LENGTH=413	2
SQS[+80]EPDFGR	Pp3c4_2860V3.1.p	AT5G47490.1	RGPR-related chr5:19264675-19270487 FORWARD LENGTH=1361	2
S[+80]GDM[+16]SAAASNGPGPDSGK	Pp3c19_7700V3.1.p	AT1G67680.1	SRP72 RNA-binding domain chr1:25365962-25368464 REVERSE LENGTH=664	2
KVS[+80]FAEGR	Pp3c11_1080V3.3.p	AT2G35110.2	GRL, NAP1, NAPP transcription activators chr2:14795970-14803525 REVERSE LENGTH=1396	2
M[+16]AS[+80]NVLAR	Pp3c14_12270V3.1.p	AT5G03760.1	ATCSLA09, CSLA09, ATCSLA9, CSLA9, RAT4 Nucleotide-diphospho-sugar transferases superfamily protein chr5:985910-99	2
KLS[+80]NPTLGTNR	Pp3c1_30970V3.1.p	AT4G10840.1	Tetratricopeptide repeat (TPR)-like superfamily protein chr4:6656614-6659033 FORWARD LENGTH=609	2
TSS[+80]LNPNM[+16]ESSLK	Pp3c7_24490V3.1.p	AT1G69310.2	WRKY57, ATWRKY57 WRKY DNA-binding protein 57 chr1:26056118-26057909 REVERSE LENGTH=287	2
QGS[+80]PGLNSYTAAR	Pp3c6_20180V3.1.p	AT5G56510.1	APUM12, PUM12 pumilio 12 chr5:22881721-22883842 FORWARD LENGTH=596	2
RLS[+80]TPGVALTHQLS[+80]FGSR	Pp3c17_24080V3.1.p	AT3G57780.1	BEST Arabidopsis thaliana protein match is: nucleolar protein gar2-related (TAIR:AT2G42320.2); Has 3163 Blast hits	2
GHS[+80]LGSNEELDGR	Pp3c4_6340V3.1.p	AT2G15020.1	unknown protein; BEST Arabidopsis thaliana protein match is: unknown protein (TAIR:AT5G64190.1); Has 72 Blast hits	2
QIS[+80]GVPDSITK	Pp3c16_11700V3.1.p	-	-	2
SLS[+80]LPVM[+16]GSLADTGSIESAPAHEDLPPLDEPLPDK	Pp3c5_1250V3.1.p	-	-	2
TVS[+80]FGNLQAKDEADGDELLR	Pp3c4_28250V3.1.p	-	-	2
RLS[+80]TPGVALTHQLSFGS[+80]R	Pp3c17_24080V3.1.p	AT3G57780.1	BEST Arabidopsis thaliana protein match is: nucleolar protein gar2-related (TAIR:AT2G42320.2); Has 3163 Blast hits	2
RGS[+80]GIQLGPDEDRWIR	Pp3c3_36480V3.1.p	AT3G60240.4	EIF4G, CUM2 eukaryotic translation initiation factor 4G chr3:22261842-22268295 FORWARD LENGTH=1727	2
TSS[+80]LNPNMESSLK	Pp3c7_24490V3.1.p	AT1G69310.2	WRKY57, ATWRKY57 WRKY DNA-binding protein 57 chr1:26056118-26057909 REVERSE LENGTH=287	2
SAS[+80]VEVLAPSK	Pp3c14_12410V3.1.p	AT3G14270.1	FAB1B phosphatidylinositol-4-phosphate 5-kinase family protein chr3:4754624-4761185 FORWARD LENGTH=1791	2
RTHS[+80]SPIP	Pp3c8_24670V3.1.p	AT1G09960.1	SUT4, ATSUT4, SUC4, ATSUC4 sucrose transporter 4 chr1:3244258-3246718 FORWARD LENGTH=510	2
RDS[+80]SALADAAPGSASIGDGNANEADETVQSDGVDANRPVNR	Pp3c8_14980V3.1.p	AT4G28080.1	Tetratricopeptide repeat (TPR)-like superfamily protein chr4:13948993-13957840 REVERSE LENGTH=1819	2
QSS[+80]SPADLLAAINEREDEM[+16]NPK	Pp3c14_20740V3.1.p	AT1G35460.1	basic helix-loop-helix (bHLH) DNA-binding superfamily protein chr1:13040092-13041907 FORWARD LENGTH=259	2
SLS[+80]C[+57]VNPSPGR	Pp3c17_8300V3.1.p	AT3G58760.1	Integrin-linked protein kinase family chr3:21728756-21731740 FORWARD LENGTH=471	2
RSLS[+80]SPDSSWR	Pp3c10_10840V3.1.p	AT1G79660.1	unknown protein; BEST Arabidopsis thaliana protein match is: unknown protein (TAIR:AT1G16170.1); Has 30201 Blast h	2
TSS[+80]GNM[+16]GAASGATYAGWQGQK	Pp3c3_36976V3.3.p	AT2G29200.1	APUM1, PUM1 pumilio 1 chr2:12549483-12553185 REVERSE LENGTH=968	2
TRS[+80]RDLEDLFAK	Pp3c14_23400V3.1.p	AT2G37340.1	RSZ33, ATRSZ33, RS2Z33, AT-RS2Z33 arginine/serine-rich zinc knuckle-containing protein 33 chr2:15670372-15672331	2
THS[+80]SPIP	Pp3c8_24670V3.1.p	AT1G09960.1	SUT4, ATSUT4, SUC4, ATSUC4 sucrose transporter 4 chr1:3244258-3246718 FORWARD LENGTH=510	2
NLS[+80]NSSATLAR	Pp3c23_680V3.1.p	AT1G13210.1	ACA.l autoinhibited Ca2+/ATPase II chr1:4509252-4513774 REVERSE LENGTH=1203	2
S[+80]LNNNLLR	Pp3c14_20740V3.1.p	AT1G35460.1	basic helix-loop-helix (bHLH) DNA-binding superfamily protein chr1:13040092-13041907 FORWARD LENGTH=259	2
TTS[+80]LTEEEVK	Pp3c6_16450V3.1.p	-	-	2
TNS[+80]M[+16]LSSETK	Pp3c18_22500V3.1.p	-	-	2
TES[+80]GIFR	Pp3c3_5990V3.1.p	AT3G50530.1	CRK CDPK-related kinase chr3:18753833-18756487 FORWARD LENGTH=601	2
SGS[+80]EAVSSLAPKPAVEGK	Pp3c6_900V3.1.p	-	-	2
SPS[+80]YGYGAR	Pp3c11_26740V3.1.p	AT4G31580.2	SRZ-22, SRZ22, RSZP22, RSZ22, At-RSZ22 serine/arginine-rich 22 chr4:15306983-15308064 FORWARD LENGTH=200	2
GAS[+80]IEELVPR	Pp3c22_22990V3.1.p	-	-	2
TVS[+80]HGQHAM[+16]PELAGS[+80]PEKHEK	Pp3c27_6350V3.1.p	AT5G63190.2	MA3 domain-containing protein chr5:25346145-25348563 FORWARD LENGTH=702	2
RLS[+80]LLR	Pp3c25_12650V3.1.p	-	-	2
RLS[+80]LLR	Pp3c7_16600V3.1.p	AT1G67750.1	Pectate lyase family protein chr1:25401660-25403165 FORWARD LENGTH=408	2
LNS[+80]FSPAAMHDAEAPVDGASGGVYQR	Pp3c6_13600V3.1.p	AT2G19810.1	CCCH-type zinc finger family protein chr2:8550419-8551498 FORWARD LENGTH=359	2
FSS[+80]GENLNNFSGTSDTR	Pp3c23_17930V3.1.p	AT4G12770.1	Chaperone DnaJ-domain superfamily protein chr4:7506736-7511408 REVERSE LENGTH=891	2
GES[+80]LSSSQSPQAR	Pp3c2_33000V3.2.p	AT3G19720.1	ARC5, DRP5B P-loop containing nucleoside triphosphate hydrolases superfamily protein chr3:6850591-6855389 REVERSE	2
SSS[+80]SIPTFGHYDESPFLDLPR	Pp3c21_15220V3.1.p	AT1G06330.1	Heavy metal transport/detoxification superfamily protein chr1:1931671-1932266 REVERSE LENGTH=159	2
KFS[+80]GGSGSSILDEVEHQQTHQELER	Pp3c18_14600V3.1.p	-	-	2
GC[+57]S[+80]LDLAEELQK	Pp3c7_3420V3.1.p	AT2G16640.1	ATTOC132, TOC132 multimeric translocon complex in the outer envelope membrane 132 chr2:7211489-7215109 REVERSE LE	2
KES[+80]ISVLGDENDTDGDKGPSENLK	Pp3c20_13300V3.1.p	AT4G17330.1	ATG2484-1, G2484-1 G2484-1 protein chr4:9689263-9697172 REVERSE LENGTH=2037	2
DHS[+80]SKFEGYGAGSRPGYSQEEVR	Pp3c23_7770V3.1.p	-	-	2
TVS[+80]SELGSR	Pp3c3_10620V3.1.p	AT4G35450.4	AKR2, AFT, AKR2A ankyrin repeat-containing protein 2 chr4:16840072-16841759 FORWARD LENGTH=304	2
TVS[+80]HGQHAMPELAGS[+80]PEKHEK	Pp3c27_6350V3.1.p	AT5G63190.2	MA3 domain-containing protein chr5:25346145-25348563 FORWARD LENGTH=702	2
LGS[+80]SFLQR	Pp3c4_2860V3.1.p	AT5G47490.1	RGPR-related chr5:19264675-19270487 FORWARD LENGTH=1361	2
RSES[+80]GLIR	Pp3c25_6190V3.1.p	-	-	2
SSS[+80]DTMTNTLPDLK	Pp3c2_10380V3.1.p	AT3G45780.2	PHOT1, NPH1, JK224, RPT1 phototropin 1 chr3:16818557-16823960 FORWARD LENGTH=996	2
RAQS[+80]EIALR	Pp3c19_15730V3.3.p	AT1G06070.1	Basic-leucine zipper (bZIP) transcription factor family protein chr1:1835201-1837116 REVERSE LENGTH=423	2
SSS[+80]SLALSR	Pp3c21_2140V3.1.p	AT4G21160.4	ZAC Calcium-dependent ARF-type GTPase activating protein family chr4:11284694-11286532 FORWARD LENGTH=337	2
RHS[+80]ISAVQFPDTPK	Pp3c4_24010V3.1.p	AT5G10470.2	KAC1 kinesin like protein for actin based chloroplast movement 1 chr5:3290121-3297248 REVERSE LENGTH=1274	2
TM[+16]S[+80]GGYANNPPPGMGPPR	Pp3c9_17500V3.1.p	AT5G61960.2	AML1, ML1 MEI2-like protein 1 chr5:24879001-24883483 REVERSE LENGTH=915	2
TVS[+80]HGQHAMPELAGS[+80]PEK	Pp3c27_6350V3.1.p	AT5G63190.2	MA3 domain-containing protein chr5:25346145-25348563 FORWARD LENGTH=702	2
SHS[+80]FDDQVGDK	Pp3c14_22720V3.1.p	AT4G13350.2	NIG NSP (nuclear shuttle protein)-interacting GTPase chr4:7770170-7773321 REVERSE LENGTH=602	2
TSS[+80]AEDEISTR	Pp3c3_9650V3.1.p	AT3G02850.1	SKOR STELAR K+ outward rectifier chr3:619701-623473 REVERSE LENGTH=828	2
RGS[+80]DGSISGSGGHGPVR	Pp3c14_5240V3.3.p	AT2G37550.2	ASP1, AGD7 ARF-GAP domain 7 chr2:15755544-15757456 REVERSE LENGTH=456	2
REAS[+80]REIINVLEK	Pp3c20_14740V3.2.p	AT5G52580.1	RabGAP/TBC domain-containing protein chr5:21338052-21342848 FORWARD LENGTH=673	2
SES[+80]GLIR	Pp3c25_6190V3.1.p	-	-	2
RVLS[+80]GDSGFSK	Pp3c27_5350V3.2.p	AT1G71450.1	Integrase-type DNA-binding superfamily protein chr1:26927088-26927639 FORWARD LENGTH=183	2
NPS[+80]WC[+57]S[+80]GNLS[+80]R	Pp3c16_14180V3.1.p	-	-	2
AQS[+80]NSSSTSAEEVLDRVQEK	Pp3c15_3450V3.1.p	AT3G13300.2	VCS Transducin/WD40 repeat-like superfamily protein chr3:4304085-4309949 FORWARD LENGTH=1309	2
VAS[+80]LEHLQK	Pp3c9_6350V3.1.p	AT5G28770.1	BZO2H3, AtbZIP63 bZIP transcription factor family protein chr5:10796648-10798147 REVERSE LENGTH=307	2
ASGEDRPSNFFNRLDS[+80]FSSVHADGAK	Pp3c1_14120V3.1.p	AT1G20760.1	Calcium-binding EF hand family protein chr1:7209515-7214773 FORWARD LENGTH=1019	2
SYS[+80]VYPGR	Pp3c6_3870V3.2.p	AT1G06330.1	Heavy metal transport/detoxification superfamily protein chr1:1931671-1932266 REVERSE LENGTH=159	2
TLS[+80]LPVGK	Pp3c1_32850V3.1.p	AT5G35750.1	AHK2, HK2 histidine kinase 2 chr5:13911743-13916337 REVERSE LENGTH=1176	2
RQS[+80]LDSGLAK	Pp3c23_8650V3.1.p	AT4G32330.3	TPX2 (targeting protein for Xklp2) protein family chr4:15609801-15611867 FORWARD LENGTH=437	2
TIS[+80]NAVQR	Pp3c23_14820V3.1.p	AT2G01180.2	ATPAP1, PAP1, LPP1, ATLPP1 phosphatidic acid phosphatase 1 chr2:107182-108090 REVERSE LENGTH=302	2
RMPS[+80]FNR	Pp3c5_25070V3.1.p	AT1G06330.1	Heavy metal transport/detoxification superfamily protein chr1:1931671-1932266 REVERSE LENGTH=159	2
SRS[+80]YC[+57]ADDAVGTSR	Pp3c24_4990V3.1.p	AT5G12240.2	unknown protein; FUNCTIONS IN: molecular_function unknown; INVOLVED IN: biological_process unknown; LOCATED IN: ce	2
VNS[+80]GFSTDETVYTSETR	Pp3c15_15760V3.1.p	AT3G53040.1	late embryogenesis abundant protein, putative / LEA protein, putative chr3:19664797-19666405 REVERSE LENGTH=479	2
MAS[+80]NVLAR	Pp3c14_12270V3.1.p	AT5G03760.1	ATCSLA09, CSLA09, ATCSLA9, CSLA9, RAT4 Nucleotide-diphospho-sugar transferases superfamily protein chr5:985910-99	2
AM[+16]S[+80]ESNIDALK	Pp3c21_16620V3.1.p	AT4G31590.1	ATCSLC05, CSLC05, ATCSLC5, CSLC5 Cellulose-synthase-like C5 chr4:15309889-15312336 REVERSE LENGTH=692	2
TSS[+80]M[+16]SSAGLVNNSR	Pp3c18_6880V3.7.p	-	-	2
SSS[+80]AAEQLSK	Pp3c24_12620V3.1.p	-	-	2
TTS[+80]QDFGSSM[+16]R	Pp3c12_18938V3.2.p	AT4G37080.1	Protein of unknown function, DUF547 chr4:17474205-17476716 FORWARD LENGTH=597	2
YPS[+80]M[+16]PR	Pp3c1_2920V3.1.p	AT1G63440.1	HMA5 heavy metal atpase 5 chr1:23527655-23531109 FORWARD LENGTH=995	2
S[+80]YC[+57]ADDAVGTSR	Pp3c24_4990V3.1.p	AT5G12240.2	unknown protein; FUNCTIONS IN: molecular_function unknown; INVOLVED IN: biological_process unknown; LOCATED IN: ce	2
MGS[+80]SGSALQR	Pp3c12_12950V3.1.p	AT5G42950.1	GYF domain-containing protein chr5:17224436-17231044 FORWARD LENGTH=1714	2
SSS[+80]SIADIK	Pp3c19_15630V3.1.p	AT4G01290.2	unknown protein; FUNCTIONS IN: molecular_function unknown; INVOLVED IN: biological_process unknown; LOCATED IN: ce	2
SDS[+80]LLAVHEDEDSRAR	Pp3c17_14770V3.1.p	AT1G26760.1	ATXR1, SDG35 SET domain protein 35 chr1:9248304-9249941 REVERSE LENGTH=545	2
M[+16]AS[+80]NM[+16]LAR	Pp3c14_13750V3.1.p	AT5G03760.1	ATCSLA09, CSLA09, ATCSLA9, CSLA9, RAT4 Nucleotide-diphospho-sugar transferases superfamily protein chr5:985910-99	2
ATASHRDES[+80]M[+16]DDEEALK	Pp3c1_25070V3.1.p	AT1G59870.1	PEN3, PDR8, ATPDR8, ABCG36, ATABCG36 ABC-2 and Plant PDR ABC-type transporter family protein chr1:22034661-220398	2
STS[+80]M[+16]PGGGLR	Pp3c15_4760V3.1.p	AT1G35460.1	basic helix-loop-helix (bHLH) DNA-binding superfamily protein chr1:13040092-13041907 FORWARD LENGTH=259	2

## Sheet: Group 3
Supplementary Data 7 Classification of selected phosphopeptides by motif groups. (3/4)
Each motif group was defined as follows: Group 1, [-pS-P-];Group 2 , [-R-x-x-pS-]; Group 3, [-pS-x-S-]; and Group 4, [-S-x-pS].
Peptide(seq+mod)	Acc No.	Ortholog	Description	Motif group
M[+16]YQGGAGGEGAPPSYGGS[+80]DSPPSGAGPK	Pp3c7_22170V3.1.p	AT5G02500.1	HSC70-1, HSP70-1, AT-HSC70-1, HSC70 heat shock cognate protein 70-1 chr5:554055-556334 REVERSE LENGTH=651	3
AYDAYLADPS[+80]LSPSLK	Pp3c4_21240V3.1.p	-	-	3
NSLS[+80]LSDALM[+16]HTN	Pp3c23_18930V3.1.p	AT5G04870.1	CPK1, ATCPK1 calcium dependent protein kinase 1 chr5:1417015-1419877 REVERSE LENGTH=610	3
GTSAGLSASFS[+80]R	Pp3c16_13830V3.1.p	-	-	3
MYQGGAGGEGAPPSYGGS[+80]DSPPSGAGPK	Pp3c7_22170V3.1.p	AT5G02500.1	HSC70-1, HSP70-1, AT-HSC70-1, HSC70 heat shock cognate protein 70-1 chr5:554055-556334 REVERSE LENGTH=651	3
S[+80]DSLLAVHEDEDSR	Pp3c17_14770V3.1.p	AT1G26760.1	ATXR1, SDG35 SET domain protein 35 chr1:9248304-9249941 REVERSE LENGTH=545	3
AS[+80]GSPPVPVM[+16]HS[+80]PPRPVTVK	Pp3c12_6510V3.1.p	AT1G77180.2	SKIP chromatin protein family chr1:28999791-29001632 REVERSE LENGTH=613	3
M[+16]YQGGAGGEGAPPSYGGS[+80]DSPPSGAGPKIEEVD	Pp3c7_22170V3.1.p	AT5G02500.1	HSC70-1, HSP70-1, AT-HSC70-1, HSC70 heat shock cognate protein 70-1 chr5:554055-556334 REVERSE LENGTH=651	3
S[+80]HSFSGAIPETK	Pp3c1_17080V3.1.p	-	-	3
NSLS[+80]LSDALM[+16]NPQ	Pp3c20_4100V3.1.p	AT5G04870.1	CPK1, ATCPK1 calcium dependent protein kinase 1 chr5:1417015-1419877 REVERSE LENGTH=610	3
NS[+80]LSLSDALM[+16]NPQ	Pp3c20_4100V3.1.p	AT5G04870.1	CPK1, ATCPK1 calcium dependent protein kinase 1 chr5:1417015-1419877 REVERSE LENGTH=610	3
RGADGGFIM[+16]S[+80]ASHNPAGPEEDWGIK	Pp3c9_5060V3.1.p	AT5G51820.1	PGM, ATPGMP, PGM1, STF1 phosphoglucomutase chr5:21063531-21067933 REVERSE LENGTH=623	3
ASLYEAEHDGS[+80]KSPVAR	Pp3c23_8670V3.1.p	AT2G35880.1	TPX2 (targeting protein for Xklp2) protein family chr2:15063204-15065259 REVERSE LENGTH=432	3
S[+80]DSLLAVQEVEDSK	Pp3c2_8360V3.1.p	AT1G26760.1	ATXR1, SDG35 SET domain protein 35 chr1:9248304-9249941 REVERSE LENGTH=545	3
IDIDQGS[+80]LSSPR	Pp3c12_3550V3.2.p	AT1G18160.1	Protein kinase superfamily protein chr1:6249126-6253835 FORWARD LENGTH=992	3
S[+80]SSSASALM[+16]DLSPSPPTSAVPPR	Pp3c1_36370V3.1.p	AT5G24710.1	Transducin/WD40 repeat-like superfamily protein chr5:8459148-8467920 REVERSE LENGTH=1377	3
SSSS[+80]ASALM[+16]DLSPSPPTSAVPPR	Pp3c1_36370V3.1.p	AT5G24710.1	Transducin/WD40 repeat-like superfamily protein chr5:8459148-8467920 REVERSE LENGTH=1377	3
S[+80]ISLSAAPSTYQPHR	Pp3c3_37250V3.1.p	AT3G60240.2	EIF4G, CUM2 eukaryotic translation initiation factor 4G chr3:22261842-22268295 FORWARD LENGTH=1723	3
IVTGAVTEDS[+80]ESVDK	Pp3c22_16420V3.1.p	-	-	3
WGDTANPAYGS[+80]FSDHQFTR	Pp3c24_960V3.1.p	AT2G44160.1	MTHFR2 methylenetetrahydrofolate reductase 2 chr2:18262301-18265185 FORWARD LENGTH=594	3
GGFSASTDS[+80]LSK	Pp3c14_19260V3.1.p	AT3G53180.1	glutamate-ammonia ligases;catalytics;glutamate-ammonia ligases chr3:19707068-19711188 FORWARD LENGTH=852	3
SAAPPSIAENPS[+80]SSSAR	Pp3c2_9250V3.1.p	AT5G66200.1	ARO2 armadillo repeat only 2 chr5:26453648-26455603 REVERSE LENGTH=651	3
S[+80]TSETIHPTPDYK	Pp3c12_20560V3.1.p	AT4G02120.1	CTP synthase family protein chr4:940873-944097 FORWARD LENGTH=556	3
SS[+80]SSASALM[+16]DLSPSPPTSAVPPR	Pp3c1_36370V3.1.p	AT5G24710.1	Transducin/WD40 repeat-like superfamily protein chr5:8459148-8467920 REVERSE LENGTH=1377	3
S[+80]NSLSSSSSTFQPHR	Pp3c3_36480V3.1.p	AT3G60240.4	EIF4G, CUM2 eukaryotic translation initiation factor 4G chr3:22261842-22268295 FORWARD LENGTH=1727	3
KPPPVTPPTQAIAADSFVSPLPGIHS[+80]ISSPK	Pp3c21_21410V3.1.p	AT5G58140.1	PHOT2, NPL1 phototropin 2 chr5:23524771-23529993 FORWARD LENGTH=915	3
S[+80]YSNM[+16]HNVPNQLFTSFP	Pp3c1_11190V3.1.p	-	-	3
AAQTIITQNS[+80]ASAPVSPK	Pp3c22_17160V3.1.p	AT2G41740.1	VLN2, ATVLN2 villin 2 chr2:17410962-17416878 REVERSE LENGTH=976	3
DDVGISS[+80]GSGTRGELGDM[+16]AEQAK	Pp3c3_7180V3.1.p	AT2G07560.1	AHA6, HA6 H(+)-ATPase 6 chr2:3170394-3173952 REVERSE LENGTH=949	3
NFLAELGGGGPDGS[+80]VSPAGTGGGGGEVGSAR	Pp3c11_24710V3.1.p	AT5G51300.3	splicing factor-related chr5:20849881-20852295 REVERSE LENGTH=804	3
SAAPPSIAENPSS[+80]SSAR	Pp3c2_9250V3.1.p	AT5G66200.1	ARO2 armadillo repeat only 2 chr5:26453648-26455603 REVERSE LENGTH=651	3
NS[+80]LSLSDALM[+16]HTN	Pp3c23_18930V3.1.p	AT5G04870.1	CPK1, ATCPK1 calcium dependent protein kinase 1 chr5:1417015-1419877 REVERSE LENGTH=610	3
S[+80]SSDTM[+16]TNTLPDLK	Pp3c2_10380V3.1.p	AT3G45780.2	PHOT1, NPH1, JK224, RPT1 phototropin 1 chr3:16818557-16823960 FORWARD LENGTH=996	3
S[+80]RSQVTNEGEVYC[+57]PNPNIR	Pp3c11_3540V3.2.p	-	-	3
TLHGLHPAES[+80]GSPQPGSTPNR	Pp3c23_10370V3.1.p	AT3G47950.1	AHA4, HA4 H(+)-ATPase 4 chr3:17693015-17697801 FORWARD LENGTH=960	3
S[+80]DSANM[+16]LEVDDATK	Pp3c14_14050V3.1.p	AT1G03530.1	ATNAF1, NAF1 nuclear assembly factor 1 chr1:880638-883338 REVERSE LENGTH=801	3
SAGS[+80]DSIWYGADRPK	Pp3c5_7180V3.1.p	AT2G05100.1	LHCB2.1, LHCB2 photosystem II light harvesting complex gene 2.1 chr2:1823449-1824331 REVERSE LENGTH=265	3
KGS[+80]ISEYGPPEK	Pp3c11_12080V3.1.p	AT1G06680.1	PSBP-1, OEE2, PSII-P, OE23 photosystem II subunit P-1 chr1:2047940-2049186 FORWARD LENGTH=263	3
S[+80]VSENLDQVD	Pp3c26_4130V3.1.p	AT2G35720.1	OWL1 DNAJ heat shock N-terminal domain-containing protein chr2:15016883-15019866 FORWARD LENGTH=538	3
SLSVGGDEGEPS[+80]QSDQSPPR	Pp3c5_12340V3.1.p	AT2G23140.1	RING/U-box superfamily protein with ARM repeat domain chr2:9845696-9849105 REVERSE LENGTH=829	3
SS[+80]ESEFGDEAVESEPVR	Pp3c20_17480V3.3.p	AT4G27860.1	vacuolar iron transporter (VIT) family protein chr4:13873808-13876240 FORWARD LENGTH=611	3
LSYES[+80]DSSVITEER	Pp3c5_17850V3.1.p	AT1G56080.1	unknown protein; FUNCTIONS IN: molecular_function unknown; INVOLVED IN: biological_process unknown; LOCATED IN: pl	3
S[+80]ASAPQELQHLEQPPKPQQPAR	Pp3c10_21630V3.1.p	AT2G43160.1	ENTH/VHS family protein chr2:17948884-17953267 FORWARD LENGTH=895	3
TAS[+80]ASNADFEAAFK	Pp3c3_36740V3.1.p	AT2G29200.1	APUM1, PUM1 pumilio 1 chr2:12549483-12553185 REVERSE LENGTH=968	3
SIIQAAIAS[+80]ASP	Pp3c16_14220V3.1.p	-	-	3
RGESS[+80]SSGGFESTGLNNVIVGR	Pp3c1_6272V3.1.p	AT4G03560.1	ATTPC1, TPC1, ATCCH1, FOU2 two-pore channel 1 chr4:1580253-1585691 FORWARD LENGTH=733	3
S[+80]YSNLLDLNEDSM[+16]TPADSPVSFR	Pp3c7_15250V3.1.p	AT4G17770.1	ATTPS5, TPS5 trehalose phosphatase/synthase 5 chr4:9877055-9880084 FORWARD LENGTH=862	3
S[+80]GSNM[+16]NDSAYGLEYNSSPDPAPM[+16]R	Pp3c15_14510V3.1.p	AT1G08190.1	ATVPS41, ZIP2, VPS41, ATVAM2, VAM2 vacuolar protein sorting 41 chr1:2567652-2573142 FORWARD LENGTH=980	3
YHGHS[+80]M[+16]SDPGSTYR	Pp3c5_14810V3.1.p	AT1G59900.1	AT-E1 ALPHA, E1 ALPHA pyruvate dehydrogenase complex E1 alpha subunit chr1:22051368-22053660 FORWARD LENGTH=389	3
S[+80]ISSSNLQYR	Pp3c5_24610V3.1.p	AT3G43120.1	SAUR-like auxin-responsive protein family chr3:15094644-15095312 FORWARD LENGTH=160	3
RSSLGS[+80]DSPLR	Pp3c11_17960V3.1.p	AT3G62860.1	alpha/beta-Hydrolases superfamily protein chr3:23239577-23242143 REVERSE LENGTH=348	3
S[+80]GSTPGPFNGQK	Pp3c1_14310V3.1.p	AT3G52950.2	CBS / octicosapeptide/Phox/Bemp1 (PB1) domains-containing protein chr3:19634866-19636536 FORWARD LENGTH=556	3
TEEELAHLRS[+80]R	Pp3c11_3540V3.2.p	-	-	3
NSLS[+80]LSDALMHTN	Pp3c23_18930V3.1.p	AT5G04870.1	CPK1, ATCPK1 calcium dependent protein kinase 1 chr5:1417015-1419877 REVERSE LENGTH=610	3
S[+80]NSFRDTM[+16]IEPPSYADAIFSPYLADDSNGSAR	Pp3c2_34810V3.1.p	AT5G07120.1	SNX2b sorting nexin 2B chr5:2207065-2209355 REVERSE LENGTH=572	3
YGLDTTEFTSNPS[+80]ESM[+16]R	Pp3c16_17060V3.2.p	-	-	3
ASISGEAGGEPHLHQNPDGTTSTEGISPS[+80]SSK	Pp3c11_3540V3.2.p	-	-	3
VS[+80]DSWKEDPDTFSIELGHR	Pp3c23_22360V3.1.p	AT1G06840.1	Leucine-rich repeat protein kinase family protein chr1:2097854-2103208 REVERSE LENGTH=953	3
HQHS[+80]SSLDGSTSLDFEGSDSK	Pp3c22_13770V3.1.p	AT1G06070.1	Basic-leucine zipper (bZIP) transcription factor family protein chr1:1835201-1837116 REVERSE LENGTH=423	3
GES[+80]S[+80]S[+80]SGGFESTGLNNVIVGR	Pp3c1_6272V3.1.p	AT4G03560.1	ATTPC1, TPC1, ATCCH1, FOU2 two-pore channel 1 chr4:1580253-1585691 FORWARD LENGTH=733	3
ALQS[+80]QSFGAVGDDRVTPALDYK	Pp3c14_22720V3.1.p	AT4G13350.2	NIG NSP (nuclear shuttle protein)-interacting GTPase chr4:7770170-7773321 REVERSE LENGTH=602	3
GADGGFIM[+16]S[+80]ASHNPAGPEEDWGIK	Pp3c9_5060V3.1.p	AT5G51820.1	PGM, ATPGMP, PGM1, STF1 phosphoglucomutase chr5:21063531-21067933 REVERSE LENGTH=623	3
RGADGGFIMS[+80]ASHNPAGPEEDWGIK	Pp3c9_5060V3.1.p	AT5G51820.1	PGM, ATPGMP, PGM1, STF1 phosphoglucomutase chr5:21063531-21067933 REVERSE LENGTH=623	3
AS[+80]GSPPVPVMHS[+80]PPRPVTVK	Pp3c12_6510V3.1.p	AT1G77180.2	SKIP chromatin protein family chr1:28999791-29001632 REVERSE LENGTH=613	3
AAAFESTSS[+80]FSALPLQR	Pp3c3_31080V3.1.p	AT2G46920.2	POL Protein phosphatase 2C family protein chr2:19278106-19280921 REVERSE LENGTH=856	3
GAES[+80]ESDSILM[+16]ADPEK	Pp3c2_2730V3.1.p	-	-	3
LSVDGNM[+16]S[+80]ISNPADLER	Pp3c9_25200V3.1.p	AT1G04920.1	ATSPS3F, SPS3F sucrose phosphate synthase 3F chr1:1391674-1395756 REVERSE LENGTH=1062	3
ASGSPS[+80]TSAPPAEM[+16]WLTDER	Pp3c21_5710V3.1.p	AT1G32150.1	bZIP68, AtbZIP68 basic region/leucine zipper transcription factor 68 chr1:11566022-11568317 FORWARD LENGTH=389	3
S[+80]ISSAQFFGDQYK	Pp3c2_23830V3.1.p	AT4G17890.1	AGD8 ARF-GAP domain 8 chr4:9937121-9939146 FORWARD LENGTH=413	3
S[+80]MSQLSQDEINSFSK	Pp3c2_3490V3.1.p	AT2G30630.1	P-loop containing nucleoside triphosphate hydrolases superfamily protein chr2:13046883-13049106 REVERSE LENGTH=5	3
ASLYEAEHDGS[+80]KS[+80]PVAR	Pp3c23_8670V3.1.p	AT2G35880.1	TPX2 (targeting protein for Xklp2) protein family chr2:15063204-15065259 REVERSE LENGTH=432	3
GGGTDAPEDDAEEEEEARPS[+80]ISYDDM[+16]WAK	Pp3c15_18470V3.1.p	AT2G07360.1	SH3 domain-containing protein chr2:3047623-3057099 REVERSE LENGTH=1196	3
QNHS[+80]SSPSFEQLIR	Pp3c12_12950V3.1.p	AT5G42950.1	GYF domain-containing protein chr5:17224436-17231044 FORWARD LENGTH=1714	3
GASHGYDHPAPIYENEESAPGM[+16]PGM[+16]YGFGMPGS[+80]ESPSGFPK	Pp3c7_10150V3.1.p	AT2G40060.1	Clathrin light chain protein chr2:16726564-16728001 FORWARD LENGTH=258	3
S[+80]FSSHGSGDQLIIDEAELQR	Pp3c2_12740V3.1.p	AT4G34660.1	SH3 domain-containing protein chr4:16545595-16548294 REVERSE LENGTH=368	3
IS[+80]LSPGSATHPR	Pp3c1_30350V3.1.p	AT4G23440.1	Disease resistance protein (TIR-NBS class) chr4:12237765-12240659 FORWARD LENGTH=964	3
RPLKPS[+80]RSDAADM[+16]LAQVESNHTVVSDPPEQK	Pp3c8_16060V3.1.p	AT4G37300.1	MEE59 maternal effect embryo arrest 59 chr4:17554805-17555498 FORWARD LENGTH=173	3
HGFM[+16]GM[+16]GGGS[+80]SSSSSSDEEREGAAER	Pp3c13_6860V3.2.p	-	-	3
HADVSALQSATS[+80]SSK	Pp3c7_6500V3.1.p	AT3G62860.1	alpha/beta-Hydrolases superfamily protein chr3:23239577-23242143 REVERSE LENGTH=348	3
GGS[+80]GSPNNDDGEDPEYVNADITADELR	Pp3c3_17280V3.1.p	AT1G69550.1	disease resistance protein (TIR-NBS-LRR class) chr1:26148836-26153374 REVERSE LENGTH=1400	3
SSVGS[+80]ESLPVGASNPDHM[+16]R	Pp3c2_28160V3.1.p	AT1G12430.1	PAK, ARK3 armadillo repeat kinesin 3 chr1:4234122-4238552 REVERSE LENGTH=919	3
EIPSYSSFTS[+80]FSK	Pp3c4_17130V3.1.p	AT5G22940.1	F8H FRA8 homolog chr5:7677197-7678892 FORWARD LENGTH=469	3
DYYEGERHDIGGDTS[+80]FSPR	Pp3c15_5820V3.2.p	AT2G18160.1	ATBZIP2, GBF5, bZIP2 basic leucine-zipper 2 chr2:7898288-7898803 REVERSE LENGTH=171	3
S[+80]LSLPVR	Pp3c15_5970V3.1.p	-	-	3
SDVGATIAS[+80]DSPR	Pp3c6_14410V3.1.p	-	-	3
SQVS[+80]FSR	Pp3c6_1500V3.1.p	-	-	3
ATAAHHGGAS[+80]LSPPR	Pp3c6_17060V3.1.p	-	-	3
QSPVNTSSSTLNSS[+80]GSVSK	Pp3c24_690V3.1.p	-	-	3
S[+80]RSFNFR	Pp3c3_21970V3.1.p	AT5G40640.1	unknown protein; LOCATED IN: plasma membrane; EXPRESSED IN: 19 plant structures; EXPRESSED DURING: 7 growth stages	3
S[+80]M[+16]SIEM[+16]PTNAGR	Pp3c10_19380V3.1.p	AT5G48800.1	Phototropic-responsive NPH3 family protein chr5:19786881-19789003 FORWARD LENGTH=614	3
LSNSLSTNYS[+80]R	Pp3c12_17390V3.1.p	AT2G41880.1	GK-1, AGK1 guanylate kinase 1 chr2:17475088-17477076 FORWARD LENGTH=387	3
S[+80]GSQLDLSAATDGM[+16]QENGHDGR	Pp3c24_19890V3.1.p	AT1G19835.2	Plant protein of unknown function (DUF869) chr1:6856212-6859513 REVERSE LENGTH=982	3
S[+80]SSDTMTNTLPDLK	Pp3c2_10380V3.1.p	AT3G45780.2	PHOT1, NPH1, JK224, RPT1 phototropin 1 chr3:16818557-16823960 FORWARD LENGTH=996	3
SLGSHLS[+80]LSPK	Pp3c15_14540V3.1.p	AT5G53750.1	CBS domain-containing protein chr5:21817416-21818723 FORWARD LENGTH=408	3
YDS[+80]ASENGSENVGSNR	Pp3c17_8300V3.1.p	AT3G58760.1	Integrin-linked protein kinase family chr3:21728756-21731740 FORWARD LENGTH=471	3
S[+80]DSANMLEVDDATK	Pp3c14_14050V3.1.p	AT1G03530.1	ATNAF1, NAF1 nuclear assembly factor 1 chr1:880638-883338 REVERSE LENGTH=801	3
S[+80]VSGVLGKPLSDIR	Pp3c3_37890V3.1.p	AT5G12180.1	CPK17 calcium-dependent protein kinase 17 chr5:3937136-3939323 FORWARD LENGTH=528	3
SSTSASRPS[+80]FSK	Pp3c21_7720V3.2.p	-	-	3
LGLSDEGS[+80]ASPK	Pp3c23_21520V3.1.p	AT1G52500.2	FPG-1, ATFPG-1, ATMMH-1, MMH-1 MUTM homolog-1 chr1:19560043-19562855 FORWARD LENGTH=390	3
GSGEDSLLSADES[+80]ESPTSGLNAEK	Pp3c1_16600V3.1.p	AT1G68370.1	ARG1 Chaperone DnaJ-domain superfamily protein chr1:25632046-25634527 REVERSE LENGTH=410	3
S[+80]ASTGDFM[+16]SAER	Pp3c7_24190V3.1.p	AT5G14720.1	Protein kinase superfamily protein chr5:4748212-4752642 REVERSE LENGTH=674	3
ISS[+80]ASPSVARPR	Pp3c5_20450V3.1.p	AT4G10630.1	Glutaredoxin family protein chr4:6566625-6567629 REVERSE LENGTH=334	3
SQVS[+80]FSRLPVGNPNYVK	Pp3c6_1500V3.1.p	-	-	3
TAELNVLETVVS[+80]ESK	Pp3c23_10270V3.4.p	AT5G47690.1	binding chr5:19317899-19327014 FORWARD LENGTH=1605	3
HS[+80]NSFSATSPPGLSESR	Pp3c17_19120V3.2.p	AT1G59560.1	ZCF61, DAL2 E3 Ubiquitin ligase family protein chr1:21881741-21883632 FORWARD LENGTH=338	3
AAQTIITQNS[+80]ASAPVS[+80]PK	Pp3c22_17160V3.1.p	AT2G41740.1	VLN2, ATVLN2 villin 2 chr2:17410962-17416878 REVERSE LENGTH=976	3
SVSSVAPAVSVS[+80]T[+80]QS[+80]SSER	Pp3c1_31160V3.1.p	AT2G26890.1	GRV2, KAM2 DNAJ heat shock N-terminal domain-containing protein chr2:11462327-11473841 REVERSE LENGTH=2554	3
NQLQQKPS[+80]LSK	Pp3c14_13150V3.1.p	AT5G53620.3	unknown protein; INVOLVED IN: biological_process unknown; EXPRESSED IN: 23 plant structures; EXPRESSED DURING: 13	3
GGFSAS[+80]TDS[+80]LSK	Pp3c14_19260V3.1.p	AT3G53180.1	glutamate-ammonia ligases;catalytics;glutamate-ammonia ligases chr3:19707068-19711188 FORWARD LENGTH=852	3
S[+80]M[+16]SIEMPTNAGR	Pp3c10_19380V3.1.p	AT5G48800.1	Phototropic-responsive NPH3 family protein chr5:19786881-19789003 FORWARD LENGTH=614	3
YHGHS[+80]MSDPGSTYR	Pp3c5_14810V3.1.p	AT1G59900.1	AT-E1 ALPHA, E1 ALPHA pyruvate dehydrogenase complex E1 alpha subunit chr1:22051368-22053660 FORWARD LENGTH=389	3
KSFFTKS[+80]HS[+80]FSGSIPESK	Pp3c2_22190V3.1.p	-	-	3
YIPES[+80]LS[+80]DGGKS[+80]DK	Pp3c14_26270V3.1.p	AT2G01060.1	myb-like HTH transcriptional regulator family protein chr2:73456-74902 REVERSE LENGTH=286	3
DS[+80]INS[+80]DSGASTSFTGQPPTSGSEAAGGHAALVK	Pp3c1_17760V3.1.p	AT3G27700.2	zinc finger (CCCH-type) family protein / RNA recognition motif (RRM)-containing protein chr3:10257681-10261330 R	3

## Sheet: Group 4
Supplementary Data 7 Classification of selected phosphopeptides by motif groups. (4/4)
Each motif group was defined as follows: Group 1, [-pS-P-];Group 2 , [-R-x-x-pS-]; Group 3, [-pS-x-S-]; and Group 4, [-S-x-pS].
Peptide(seq+mod)	Acc No.	Ortholog	Description	Motif group
SHS[+80]FSGSIPESK	Pp3c2_22190V3.1.p	-	-	4
ETIQPSPS[+80]LK	Pp3c20_17480V3.3.p	AT4G27860.1	vacuolar iron transporter (VIT) family protein chr4:13873808-13876240 FORWARD LENGTH=611	4
AYDAYLADPSLSPS[+80]LK	Pp3c4_21240V3.1.p	-	-	4
SHS[+80]FSGAIPETK	Pp3c1_17080V3.1.p	-	-	4
SHSFS[+80]GSIPESK	Pp3c2_22190V3.1.p	-	-	4
GGFSAS[+80]TDSLSK	Pp3c14_19260V3.1.p	AT3G53180.1	glutamate-ammonia ligases;catalytics;glutamate-ammonia ligases chr3:19707068-19711188 FORWARD LENGTH=852	4
S[+80]GIKEPLIPK	Pp3c21_4350V3.1.p	-	-	4
SSGS[+80]FDLGSPR	Pp3c2_27990V3.1.p	AT1G20760.1	Calcium-binding EF hand family protein chr1:7209515-7214773 FORWARD LENGTH=1019	4
S[+80]LNM[+16]GFEFTADEPVR	Pp3c7_21340V3.2.p	AT3G09560.3	Lipin family protein chr3:2934953-2938673 REVERSE LENGTH=904	4
SAAPPSIAENPSSSS[+80]AR	Pp3c2_9250V3.1.p	AT5G66200.1	ARO2 armadillo repeat only 2 chr5:26453648-26455603 REVERSE LENGTH=651	4
S[+80]DAADM[+16]LAQVESNHTVVSDPPEQK	Pp3c8_16060V3.1.p	AT4G37300.1	MEE59 maternal effect embryo arrest 59 chr4:17554805-17555498 FORWARD LENGTH=173	4
NSLSLS[+80]DALM[+16]HTN	Pp3c23_18930V3.1.p	AT5G04870.1	CPK1, ATCPK1 calcium dependent protein kinase 1 chr5:1417015-1419877 REVERSE LENGTH=610	4
LELAAQQPSSS[+80]SSPSYR	Pp3c11_11980V3.1.p	AT2G36900.1	MEMB11, ATMEMB11 membrin 11 chr2:15491615-15492587 REVERSE LENGTH=225	4
SISLS[+80]AAPSTYQPHR	Pp3c3_37250V3.1.p	AT3G60240.2	EIF4G, CUM2 eukaryotic translation initiation factor 4G chr3:22261842-22268295 FORWARD LENGTH=1723	4
TSSS[+80]FTAPGGR	Pp3c21_7720V3.2.p	-	-	4
DDVGISSGS[+80]GTRGELGDM[+16]AEQAK	Pp3c3_7180V3.1.p	AT2G07560.1	AHA6, HA6 H(+)-ATPase 6 chr2:3170394-3173952 REVERSE LENGTH=949	4
LTQVTPPSTQSHPASPS[+80]R	Pp3c19_4670V3.1.p	-	-	4
RGESSS[+80]SGGFESTGLNNVIVGR	Pp3c1_6272V3.1.p	AT4G03560.1	ATTPC1, TPC1, ATCCH1, FOU2 two-pore channel 1 chr4:1580253-1585691 FORWARD LENGTH=733	4
TSSESPFQSIS[+80]R	Pp3c5_6540V3.1.p	AT1G02080.2	transcription regulators chr1:373694-386682 FORWARD LENGTH=2377	4
S[+80]LSPQGSSTPIDDR	Pp3c13_14500V3.1.p	AT5G04550.1	Protein of unknown function (DUF668) chr5:1303757-1305556 REVERSE LENGTH=599	4
SSGS[+80]DSIWYGADRPK	Pp3c6_12510V3.1.p	AT2G05100.1	LHCB2.1, LHCB2 photosystem II light harvesting complex gene 2.1 chr2:1823449-1824331 REVERSE LENGTH=265	4
GES[+80]S[+80]S[+80]SGGFESTGLNNVIVGR	Pp3c1_6272V3.1.p	AT4G03560.1	ATTPC1, TPC1, ATCCH1, FOU2 two-pore channel 1 chr4:1580253-1585691 FORWARD LENGTH=733	4
S[+80]STREEDENELR	Pp3c5_3340V3.1.p	AT1G15520.1	PDR12, ATPDR12, ABCG40, ATABCG40 pleiotropic drug resistance 12 chr1:5331993-5338175 REVERSE LENGTH=1423	4
VVETFQSPS[+80]K	Pp3c3_30241V3.2.p	AT2G29210.1	splicing factor PWI domain-containing protein chr2:12558156-12562168 FORWARD LENGTH=878	4
GREDESTIEVQSFSSPS[+80]R	Pp3c17_14810V3.1.p	AT2G32170.1	S-adenosyl-L-methionine-dependent methyltransferases superfamily protein chr2:13666476-13670924 FORWARD LENGTH=5	4
YHGHSM[+16]S[+80]DPGSTYR	Pp3c5_14810V3.1.p	AT1G59900.1	AT-E1 ALPHA, E1 ALPHA pyruvate dehydrogenase complex E1 alpha subunit chr1:22051368-22053660 FORWARD LENGTH=389	4
KLSGSES[+80]FQR	Pp3c14_12690V3.2.p	AT1G15200.1	protein-protein interaction regulator family protein chr1:5228477-5231017 REVERSE LENGTH=423	4
ADPVAVPSPS[+80]HR	Pp3c19_10090V3.1.p	AT5G38640.1	NagB/RpiA/CoA transferase-like superfamily protein chr5:15468020-15470674 REVERSE LENGTH=642	4
TPAATESPS[+80]SPSLQNGGQNGTPSSSR	Pp3c11_24230V3.1.p	AT4G38470.1	ACT-like protein tyrosine kinase family protein chr4:17999432-18003551 FORWARD LENGTH=575	4
DVTTESAS[+80]DKVEDEK	Pp3c14_5500V3.1.p	AT1G15340.1	MBD10 methyl-CPG-binding domain 10 chr1:5275895-5277474 REVERSE LENGTH=384	4
QSPVNTSSSTLNSSGS[+80]VSK	Pp3c24_690V3.1.p	-	-	4
S[+80]LTHIDEGDK	Pp3c19_7970V3.1.p	AT3G47790.1	ATATH7, ATH7 ABC2 homolog 7 chr3:17629584-17633711 FORWARD LENGTH=901	4
RPLKPSRS[+80]DAADM[+16]LAQVESNHTVVSDPPEQK	Pp3c8_16060V3.1.p	AT4G37300.1	MEE59 maternal effect embryo arrest 59 chr4:17554805-17555498 FORWARD LENGTH=173	4
S[+80]SPPM[+16]QAVVESDDK	Pp3c19_16860V3.1.p	-	-	4
S[+80]GNTYEQAMM[+16]EAK	Pp3c16_9600V3.1.p	-	-	4
KPLTSSVS[+80]M[+16]K	Pp3c24_5790V3.1.p	AT2G43130.1	ARA4, ATRAB11F, ATRABA5C, ARA-4, RABA5C P-loop containing nucleoside triphosphate hydrolases superfamily protein	4
SPS[+80]SVGFAESTGGGQASK	Pp3c21_18410V3.2.p	AT4G19040.3	EDR2 ENHANCED DISEASE RESISTANCE 2 chr4:10431799-10437171 REVERSE LENGTH=720	4
KLDSQS[+80]LPASR	Pp3c2_25690V3.1.p	AT1G59710.1	Protein of unknown function (DUF569) chr1:21938623-21939673 FORWARD LENGTH=300	4
RLTPSAS[+80]AGTK	Pp3c22_17160V3.1.p	AT2G41740.1	VLN2, ATVLN2 villin 2 chr2:17410962-17416878 REVERSE LENGTH=976	4
LPHSSS[+80]LPVSK	Pp3c15_19890V3.11.p	AT3G28760.1	FUNCTIONS IN: molecular_function unknown; INVOLVED IN: biological_process unknown; LOCATED IN: chloroplast; EXPRES	4
HLGPSPS[+80]LNR	Pp3c5_15800V3.1.p	AT4G19900.1	alpha 1,4-glycosyltransferase family protein chr4:10789144-10791433 REVERSE LENGTH=644	4
LVSSNS[+80]LGSNGNGGSR	Pp3c15_1650V3.1.p	AT3G56680.1	Single-stranded nucleic acid binding R3H protein chr3:20991537-20993446 FORWARD LENGTH=353	4
SHS[+80]GGLLAK	Pp3c2_27270V3.1.p	-	-	4
AVSTSLVSPS[+80]K	Pp3c15_8103V3.1.p	AT1G30240.2	unknown protein; Has 169 Blast hits to 168 proteins in 75 species: Archae - 0; Bacteria - 0; Metazoa - 49; Fungi -	4
LYSES[+80]VNAR	Pp3c2_21670V3.1.p	AT2G41830.1	Uncharacterized protein chr2:17450431-17456453 REVERSE LENGTH=1025	4
S[+80]NDEHVAAIK	Pp3c23_10780V3.1.p	AT3G02520.1	GRF7, GF14 NU general regulatory factor 7 chr3:526800-527915 REVERSE LENGTH=265	4
LEALSNS[+80]M[+16]PR	Pp3c6_29110V3.1.p	-	-	4
HGFM[+16]GM[+16]GGGSSSSSS[+80]SDEEREGAAER	Pp3c13_6860V3.2.p	-	-	4
S[+80]GNTYEQAM[+16]M[+16]EAK	Pp3c16_9600V3.1.p	-	-	4
RLTPSVS[+80]LPPK	Pp3c21_4350V3.1.p	-	-	4
RLESSPS[+80]FSNQEDSK	Pp3c6_25280V3.1.p	AT3G56690.1	CIP111 Cam interacting protein 111 chr3:20993869-20998531 REVERSE LENGTH=1022	4
DDVGISSGS[+80]GTRGELGDMAEQAK	Pp3c3_7180V3.1.p	AT2G07560.1	AHA6, HA6 H(+)-ATPase 6 chr2:3170394-3173952 REVERSE LENGTH=949	4
S[+80]GNTYEQAM[+16]MEAK	Pp3c16_9600V3.1.p	-	-	4
SPS[+80]EIWQEIR	Pp3c21_5430V3.1.p	AT5G51070.1	ERD1, CLPD, SAG15 Clp ATPase chr5:20764479-20768481 FORWARD LENGTH=945	4
LSGSES[+80]FQR	Pp3c14_12690V3.2.p	AT1G15200.1	protein-protein interaction regulator family protein chr1:5228477-5231017 REVERSE LENGTH=423	4
DM[+16]AAPTESEARDESAS[+80]VEEENAHAVVK	Pp3c6_8290V3.1.p	-	-	4
RRGESSS[+80]SGGFESTGLNNVIVGR	Pp3c1_6272V3.1.p	AT4G03560.1	ATTPC1, TPC1, ATCCH1, FOU2 two-pore channel 1 chr4:1580253-1585691 FORWARD LENGTH=733	4
NEQLVHVHSLS[+80]R	Pp3c3_8960V3.1.p	AT3G19340.1	Protein of unknown function (DUF3754) chr3:6701387-6704071 REVERSE LENGTH=487	4
S[+80]GNTYEQAMMEAK	Pp3c16_9600V3.1.p	-	-	4
S[+80]M[+16]DPTYVTEQSPK	Pp3c5_10920V3.1.p	AT1G24620.1	EF hand calcium-binding protein family chr1:8723893-8724453 REVERSE LENGTH=186	4
LDSQS[+80]LPASR	Pp3c2_25690V3.1.p	AT1G59710.1	Protein of unknown function (DUF569) chr1:21938623-21939673 FORWARD LENGTH=300	4
S[+80]DAADMLAQVESNHTVVSDPPEQK	Pp3c8_16060V3.1.p	AT4G37300.1	MEE59 maternal effect embryo arrest 59 chr4:17554805-17555498 FORWARD LENGTH=173	4
SM[+16]S[+80]LNSRPQPK	Pp3c20_11410V3.1.p	AT3G15820.1	ROD1 phosphatidic acid phosphatase-related / PAP2-related chr3:5351217-5353573 FORWARD LENGTH=301	4
GAYLDSGS[+80]GAYSDTGR	Pp3c20_3440V3.1.p	AT1G11480.1	eukaryotic translation initiation factor-related chr1:3864368-3866750 REVERSE LENGTH=578	4
SSSSSS[+80]ARKEESLGM[+16]LK	Pp3c22_3770V3.1.p	AT4G21160.4	ZAC Calcium-dependent ARF-type GTPase activating protein family chr4:11284694-11286532 FORWARD LENGTH=337	4
DESAS[+80]VEEENAHAVVK	Pp3c6_8290V3.1.p	-	-	4
SVSSVAPAVSVS[+80]T[+80]QS[+80]SSER	Pp3c1_31160V3.1.p	AT2G26890.1	GRV2, KAM2 DNAJ heat shock N-terminal domain-containing protein chr2:11462327-11473841 REVERSE LENGTH=2554	4
GGDFSNS[+80]IQR	Pp3c7_5880V3.1.p	AT3G09920.3	PIP5K9 phosphatidyl inositol monophosphate 5 kinase chr3:3040426-3043676 REVERSE LENGTH=815	4
LLKGDGS[+80]YAVTPSES[+80]GDDLPR	Pp3c12_9200V3.1.p	AT1G42550.1	PMI1 plastid movement impaired1 chr1:15977131-15979734 FORWARD LENGTH=843	4
SHS[+80]VSLC[+57]R	Pp3c4_30710V3.1.p	AT2G46800.2	ZAT, ATMTP1, MTP1, ZAT1, ATCDF1 zinc transporter of Arabidopsis thaliana chr2:19238128-19239324 FORWARD LENGTH=39	4
SSTSASRPSFS[+80]K	Pp3c21_7720V3.2.p	-	-	4
GGFSAS[+80]TDS[+80]LSK	Pp3c14_19260V3.1.p	AT3G53180.1	glutamate-ammonia ligases;catalytics;glutamate-ammonia ligases chr3:19707068-19711188 FORWARD LENGTH=852	4
VRGM[+16]LSSSSS[+80]HEANK	Pp3c25_130V3.1.p	-	-	4
S[+80]NSSSSGSSFNSLR	Pp3c19_10380V3.1.p	AT3G48860.2	unknown protein; INVOLVED IN: biological_process unknown; LOCATED IN: plasma membrane; EXPRESSED IN: 22 plant stru	4
KSFFTKS[+80]HS[+80]FSGSIPESK	Pp3c2_22190V3.1.p	-	-	4
DDVGISSGS[+80]GTR	Pp3c3_7180V3.1.p	AT2G07560.1	AHA6, HA6 H(+)-ATPase 6 chr2:3170394-3173952 REVERSE LENGTH=949	4
QM[+16]SGLASSGS[+80]SGNYGNSSSSSYR	Pp3c2_17390V3.1.p	AT3G16270.1	ENTH/VHS family protein chr3:5513701-5516540 FORWARD LENGTH=690	4
YIPES[+80]LS[+80]DGGKS[+80]DK	Pp3c14_26270V3.1.p	AT2G01060.1	myb-like HTH transcriptional regulator family protein chr2:73456-74902 REVERSE LENGTH=286	4
LTPSAS[+80]AGTK	Pp3c22_17160V3.1.p	AT2G41740.1	VLN2, ATVLN2 villin 2 chr2:17410962-17416878 REVERSE LENGTH=976	4
