# Supplementary material for: SnRK2 protein kinases represent an ancient system in plants for adaptation to a terrestrial environment
Source: Commun Biol. 2019 Jan 21;2:30. doi: 10.1038/s42003-019-0281-1 (PMC6340887; doi:10.1038/s42003-019-0281-1)
Supplement: Supplementary file 10 — Supplementary Data 8 [file 42003_2019_281_MOESM10_ESM.xlsx]

## Sheet: Sheet1
Supplementary Data 8 Primer sequences used in this study.
Primer name	Sequence(5'-3')	Description
confirmation of homologous recombination
PpSnRK2B 5'NotI F	GCGGCCGCTCCCTCCTCTAGATATTTCTTATCTCAC	5' primer amplifying 5' homologous recombination (PpSnRK2B)
PpSnRK2B 5'NotI R	GCGGCCGCTACAACTGAAAATTACAGGCAGAGTG	3' primer amplifying 5' homologous recombination (PpSnRK2B)
PpSnRK2B 3'HindIII F	AAGCTTTAGGAGGTTAAATGATGGTGTATTC	5' primer amplifying 3' homologous recombination (PpSnRK2B)
PpSnRK2B 3'HindIII R	AAGCTTAACAAACACAAGGCATATAACTCTT	3' primer amplifying 3' homologous recombination (PpSnRK2B)
PpSnRK2C 5´sfiI F	GAGCGGCCGCGGCCAAATCGGCCGGATGATTCACATCGCCTGG	5' primer amplifying 5' homologous recombination (PpSnRK2C)
PpSnRK2C 5´sfiI R	TACCGTCGACGGCCCTTATGGCCCTGAGGCAGCGAATGGTTG	3' primer amplifying 5' homologous recombination (PpSnRK2C)
PpSnRK2C 3´AscI F	TTCTAGAGCGGCCGGCGCGCCTACTACGTCCCTTCGGTCG	5' primer amplifying 3' homologous recombination (PpSnRK2C)
PpSnRK2C 3´AscI R	ACATATGATGCATGGCGCGCCCCACTGCCAGGTACAACTCC	3' primer amplifying 3' homologous recombination (PpSnRK2C)
PpSnRK2D 5´HindIII F	CGGTATCGATAAGCTTGTAGTTGAACCCAAAATGGACCACT	5' primer amplifying 5' homologous recombination (PpSnRK2D)
PpSnRK2D 5´HindIII R	ATTCGATATCAAGCTTGTCTACCTCAATCCGAACGTCAAC	3' primer amplifying 5' homologous recombination (PpSnRK2D)
PpSnRK2D 3´NotI F	GATCCTAGAGCGGCCGCCGACTTCAACAATGTTATTGGAGATGC	5' primer amplifying 3' homologous recombination (PpSnRK2D)
PpSnRK2D 3´NotI R	ACCGCGGTGGCGGCCGCATGTTGGACTTTTAGAAGCCATCTTC	3' primer amplifying 3' homologous recombination (PpSnRK2D)
PpSnRK2A F	GAGAGCGTGAGAGAGAGAGAGAGACGGA	5' primer amplifying PpSnRK2A
PpSnRK2A R	CATGGGTATTCCACTCTATCTAACTACAACACC	3' primer amplifying PpSnRK2A
PpSnRK2B F	AGGAGTGAGTGGGGGAAGTTGCGATG	5' primer amplifying PpSnRK2B
PpSnRK2B R	TGCCCCGTCGCTCTAACTGCTACCCTACA	3' primer amplifying PpSnRK2B
PpSnRK2C F	CGGTTGGTTATAGTTAGTTGGAGGCTGGG	5' primer amplifying PpSnRK2C
PpSnRK2C R	CCTACTTCCTCCTGCTAACGACTGAACTT	3' primer amplifying PpSnRK2C
PpSnRK2D F	CAATGGACCAACTGGACATTCCGAGCAT	5' primer amplifying PpSnRK2D
PpSnRK2D R	CTACATTGCACACACAAACTCTCCACTGC	3' primer amplifying PpSnRK2D
PpSnRK2B 5'check F	GTGAGATGAGTGTGAACAAGTGTG	5' primer confirmation of 5' homologous recombination (PpSnRK2B)
PpSnRK2B 5'check R	CATGCGATCCTCACCAAAAT	3' primer confirmation of 5' homologous recombination (PpSnRK2B)
PpSnRK2B 3'check F	GTCTTCTGAGACTGTATCTTTGACA	5' primer confirmation of 3' homologous recombination (PpSnRK2B)
PpSnRK2B 3'check R	GTCAAAAGTCATGAAGATTGGAT	3' primer confirmation of 3' homologous recombination (PpSnRK2B)
PpSnRK2C 5'check F	TCATTGAAGCACCAAGCATTG	5' primer confirmation of 5' homologous recombination (PpSnRK2C)
PpSnRK2C 5'check R	AGTCGTCCATTGTAATCTCCG	3' primer confirmation of 5' homologous recombination (PpSnRK2C)
PpSnRK2C 3'check F	GTTTCGCTCATGTGTTGAGCA	5' primer confirmation of 3' homologous recombination (PpSnRK2C)
PpSnRK2C 3'check R	CAACATAGTTCTCTACTTCAACAACC	3' primer confirmation of 3' homologous recombination (PpSnRK2C)
PpSnRK2D 5'check F	GCAATGCTAGAGACTTATAGTTGG	5' primer confirmation of 5' homologous recombination (PpSnRK2D)
PpSnRK2D 5'check R	GCCCTTTGGTCTTCTGAGACTG	3' primer confirmation of 5' homologous recombination (PpSnRK2D)
PpSnRK2D 3'check F	TCGTCTTGATGAGACCTGCTGCGTA	5' primer confirmation of 3' homologous recombination (PpSnRK2D)
PpSnRK2D 3'check R	TCCAACTCTTACATATTGGTTTGGAAG	3' primer confirmation of 3' homologous recombination (PpSnRK2D)
PpSnRK2B 3'probe F	TAGGAGGTTAAATGATGGTGTATTC	5' primer amplifying DNA probe for soutren blot analysis (PpSnRK2B)
PpSnRK2B 3'probe R	CATGGAAATCTCAGGTCTAGTGTA	3' primer amplifying DNA probe for soutren blot analysis (PpSnRK2B)
PpSnRK2C 3'probe F	GGTGCTATTTGATAGTGTACTGGTAGA	5' primer amplifying DNA probe for soutren blot analysis (PpSnRK2C)
PpSnRK2C 3'probe R	AGTTGCAGTAATTCTGCTCAACCA	3' primer amplifying DNA probe for soutren blot analysis (PpSnRK2C)
PpSnRK2D 3'probe F	CGACTTCAACAATGTTATTGGAGATGC	5' primer amplifying DNA probe for soutren blot analysis (PpSnRK2D)
PpSnRK2D 3'probe R	TTCATGGAATGAGACAACCACTG	3' primer amplifying DNA probe for soutren blot analysis (PpSnRK2D)
RNA analysis
Pp3c19_7890 F	GCGGCCCAGAAGAGCAA	5' primer amplifying DNA probe for northern blot analysis (Pp3c19_7890)
Pp3c19_7890 R	TTCGTCTTCTCTGGGATGTCCT	3' primer amplifying DNA probe for northern blot analysis (Pp3c19_7890)
Pp3c12_22330 F	ATTGAACACCATTGCTCTTAAAATGT	5' primer amplifying DNA probe for northern blot analysis (Pp3c12_22330)
Pp3c12_22330 R	GGTGATTAAGCTTGAGATTGAATATG	3' primer amplifying DNA probe for northern blot analysis (Pp3c12_22330)
Pp3c16_20740 F	ACTATACACATAGTGTAAAGATGGAGTGAT	5' primer amplifying DNA probe for northern blot analysis (Pp3c16_20740)
Pp3c16_20740 R	GAGTTCAAAGCTTGGAGATGAAGCT	3' primer amplifying DNA probe for northern blot analysis (Pp3c16_20740)
PpLEA1 F	ATGTCTAGCGACCAGGACC	5' primer amplifying DNA probe for northern blot analysis (PpLEA1)
PpLEA1 R	CTACTGGTTCGTGAACTTGGAC	3' primer amplifying DNA probe for northern blot analysis (PpLEA1)
qRT-PCR analysis
ABA and Osmo-induc (SnRK2 regu)
Pp3c17_8560 F	GGGTGACAATTTGAAGCAGAAC	5' primer amplifying Pp3c17_8560
Pp3c17_8560 R	TGCGGTTAGTGGCGTCTTT	3' primer amplifying Pp3c17_8560
Pp3c17_4440 F	GGGAACAATACCCCGCAAG	5' primer amplifying Pp3c17_4440
Pp3c17_4440 R	CAGGAGCAACACAGCACACA	3' primer amplifying Pp3c17_4440
Pp3c25_4290 F	CAGCGGAGCTCTTTCGATTT	5' primer amplifying Pp3c25_4290
Pp3c25_4290 R	CTATCTGCGAGGTGGGTTTTG	3' primer amplifying Pp3c25_4290
ABA-induc (SnRK2 regu)
Pp3c9_3820 F	CTTCATCGATATCTTCAGCTTTTCC	5' primer amplifying Pp3c9_3820
Pp3c9_3820 R	GCATTCCCATACCACCCTCTT	3' primer amplifying Pp3c9_3820
Pp3c14_24760 F	CGGTTTCCTATCGTCGTCATC	5' primer amplifying Pp3c14_24760
Pp3c14_24760 R	GCCAAATCCAAGCACATCC	3' primer amplifying Pp3c14_24760
Pp3c4_21500 F	GCGGTGTTATGACCACACTTATTC	5' primer amplifying Pp3c4_21500
Pp3c4_21500 R	TGTTCTTGCTCTCTCGCCTTC	3' primer amplifying Pp3c4_21500
Osmo-induc (SnRK2 regu)
Pp3c15_22920 F	AGCATTTTGACTCTGCCCTTGT	5' primer amplifying Pp3c15_22920
Pp3c15_22920 R	CCTCCCAATCACTATCTCCCTTC	3' primer amplifying Pp3c15_22920
Pp3c5_3730 F	GCGATGGCTGTGACCAATAC	5' primer amplifying Pp3c5_3730
Pp3c5_3730 R	CCCTCCTCCCTTCTTTCTCC	3' primer amplifying Pp3c5_3730
Pp3c1_6640 F	GCTGGATGCATCGTCACCT	5' primer amplifying Pp3c1_6640
Pp3c1_6640 R	GCGTGGGTTCCTTCTTGTTC	3' primer amplifying Pp3c1_6640
ABA-induc (SnRK2 non-regu)
Pp3c23_18320 F	TTCATATCGCCTCCCTGTTCTT	5' primer amplifying Pp3c23_18320
Pp3c23_18320 R	ACACTCTCTCACGCAAATCCTTC	3' primer amplifying Pp3c23_18320
Pp3c4_1630 F	GAAGTCAAGCAATAAGCACAAATCC	5' primer amplifying Pp3c4_1630
Pp3c4_1630 R	ATCCAGCAAACAAAGAGCAAGA	3' primer amplifying Pp3c4_1630
Osmo-induc (SnRK2 non-regu)
Pp3c4_31070 F	CACCAAATTACCTTTCCTTCTTCCT	5' primer amplifying Pp3c4_31070
Pp3c4_31070 R	AACACTTTCCCACACTTCTGCTC	3' primer amplifying Pp3c4_31070
Pp3c24_11420 F	CGAGTGAAACTGTAAGCCTCAGC	5' primer amplifying Pp3c24_11420
Pp3c24_11420 R	TCATCTTCTTCTCCGCACCA	3' primer amplifying Pp3c24_11420
Construct generations
FI PpSnRK2D promoter vector
PpSnRK2D promoter F	CTGTTTAGTTCTCGAGGGACCACTTCCAAGAATTGTA	5' primer amplifying PpSnRK2D promoter
PpSnRK2D promoter R	CGACCTAGAGCGGCCGCTTTGGTCCATTGCTAGCCCCCGT	3' primer amplifying PpSnRK2D promoter
AtSnRK2.8 F	TGGACCAAAGCGGCCGCATGGAGAGGTACGAAATAGTG	5' primer amplifying AtSnRK2.8
AtSnRK2.8 R	CGACCTAGAGCGGCCGCTCACAAAGGGGAAAGGAGA	3' primer amplifying AtSnRK2.8
AtSnRK2.6 F	TGGACCAAAGCGGCCGCATGGATCGACCAGCAGTGA	5' primer amplifying AtSnRK2.6
AtSnRK2.6 R	CGACCTAGAGCGGCCGCTCACATTGCGTACACAATC	3' primer amplifying AtSnRK2.6
AtSnRK2.5 F	TGGACCAAAGCGGCCGCATGGACAAGTATGAGGTTGT	5' primer amplifying AtSnRK2.5
AtSnRK2.5 R	CGACCTAGAGCGGCCGCTTAAGCTTTGGGAGGCTCT	3' primer amplifying AtSnRK2.5
PpSnRK2A F	TGGACCAAAGCGGCCGCATGGATATTCCGAGCATG	5' primer amplifying PpSnRK2A
PpSnRK2A R	CGACCTAGAGCGGCCGCCTACATTGCGCACACAAACT	3' primer amplifying PpSnRK2A
PpSnRK2B F	TGGACCAAAGCGGCCGCATGGATCATCTGGACATTC	5' primer amplifying PpSnRK2B
PpSnRK2B R	CGACCTAGAGCGGCCGCCTACATTGCACATACGAACT	3' primer amplifying PpSnRK2B
PpSnRK2C F	TGGACCAAAGCGGCCGCATGGATCATCTGGACATTC	5' primer amplifying PpSnRK2C
PpSnRK2C R	CGACCTAGAGCGGCCGCTTATATTGTGCACACAAACTCTCC	3' primer amplifying PpSnRK2C
PpSnRK2D F	TGGACCAAAGCGGCCGCATGGACCAACTGGACATTC	5' primer amplifying PpSnRK2D
PpSnRK2D R	CGACCTAGAGCGGCCGCCTACATTGCACACACAAACT	3' primer amplifying PpSnRK2D
FI PpSnRK2D promoter HA vector
HA F	TGGACCAAAGCGGCCGCATGTACCCATACGATGTTCCTG	5' primer amplifying HA-tag
HA AtSnRK2.5 R	ACTTGTCCATGGGCCCCTGAGCAGCGTAATCTGGAACG	3' primer amplifying HA-tag
AtSnRK2.5 F	TCAGGGGCCCATGGACAAGTATGAGGTTGTGA	5' primer amplifying AtSnRK2.5
AtSnRK2.5 R	ATCTGTCGACCTAGATTAGGGCCCTTAAGCTTTGGGAGGCTCTTG	3' primer amplifying AtSnRK2.5
AtSnRK2.4 F	ATTACGCTGCTCAGGGGCCCATGGACAAGTACGAGCTGGT	5' primer amplifying AtSnRK2.4
AtSnRK2.4 R	GTCGACCTAGATTAGGGCCCTCAACTTATTCTCACTTCTCCAC	3' primer amplifying AtSnRK2.4
AtSnRK2.6 F	ATTACGCTGCTCAGGGGCCCATGGATCGACCAGCAGTGAGTG	5' primer amplifying AtSnRK2.6
AtSnRK2.6 R	GTCGACCTAGATTAGGGCCCTCACATTGCGTACACAATCTCTC	3' primer amplifying AtSnRK2.6
AtSnRK2.8 F	ATTACGCTGCTCAGGGGCCCATGGAGAGGTACGAAATAGTGAAGGA	5' primer amplifying AtSnRK2.8
AtSnRK2.8 R	GTCGACCTAGATTAGGGCCCTCACAAAGGGGAAAGGAGATCA	3' primer amplifying AtSnRK2.8
AtSnRK2.10 F	TCAGGGGCCCATGGACAAGTACGAGCTTGTT	5' primer amplifying AtSnRK2.10
AtSnRK2.10 R	ATCTGTCGACCTAGATTAGGGCCCTTAACTGACTCGGACTTCTCCC	3' primer amplifying AtSnRK2.10
HA F	TGGACCAAAGCGGCCGCATGTACCCATACGATGTTCCTG	5' primer amplifying HA-tag
HA PpSnRK2D R	GTTGGTCCATGGGCCCCTGAGCAGCGTAATCTGGAACG	3' primer amplifying HA-tag
PpSnRK2D F	TCAGGGGCCCATGGACCAACTGGACATTCCGA	5' primer amplifying PpSnRK2D
PpSnRK2D R	ATCTGTCGACCTAGATTAGGGCCCCTACATTGCACACACAAACTC	3' primer amplifying PpSnRK2D
PpSnRK2D M F	GTTGCACTCGATGCCGAAGTCGACTGTGGGAAC	5' primer amplifying for mutation analysis (PpSnRK2D Q/M)
PpSnRK2D M R	ACTTCGGCATCGAGTGCAACAAAGACGACT	3' primer amplifying for mutation analysis (PpSnRK2D Q/M)
PpSnRK2D N F	GTTGCACTCGAATCCGAAGTCGACTGTGGGAAC	5' primer amplifying for mutation analysis (PpSnRK2D Q/N)
PpSnRK2D N R	ACTTCGGATTCGAGTGCAACAAAGACGACT	3' primer amplifying for mutation analysis (PpSnRK2D Q/N)
PpSnRK2D R F	GTTGCACTCGAGACCGAAGTCGACTGTGGGAAC	5' primer amplifying for mutation analysis (PpSnRK2D Q/R)
PpSnRK2D R R	ACTTCGGTCTCGAGTGCAACAAAGACGACT	3' primer amplifying for mutation analysis (PpSnRK2D Q/R)
PpSnRK2D K F	GTTGCACTCGAAACCGAAGTCGACTGTGGGAAC	5' primer amplifying for mutation analysis (PpSnRK2D Q/K)
PpSnRK2D K R	ACTTCGGTTTCGAGTGCAACAAAGACGACT	3' primer amplifying for mutation analysis (PpSnRK2D Q/K)
FI vector
PpSnRK2A F	CTGCTCAGTGCGGCCGCATGGATATTCCGAGCATG	5' primer amplifying PpSnRK2A
PpSnRK2A R	CGACCTAGAGCGGCCGCCTACATTGCGCACACAAACT	3' primer amplifying PpSnRK2A
PpSnRK2D F	CTGCTCAGTGCGGCCGCATGGACCAACTGGACATTC	5' primer amplifying PpSnRK2D
PpSnRK2D R	CGACCTAGAGCGGCCGCCTACATTGCACACACAAACT	3' primer amplifying PpSnRK2D
PpARK F	CTGCTCAGTGCGGCCGCATGAGTAGCGGGGACGATGA	5' primer amplifying PpARK
PpARK R	CGACCTAGAGCGGCCGCTTATAGGTCTCGATCACTCAGTCCAGA	3' primer amplifying PpARK
pMAL-c5X vector
PpSnRK2B F	GAAGGATTTCACATATG ATGGATCATCTGGACATTCCCG	5' primer amplifying PpSnRK2B
PpSnRK2B R	CCGCCCATGGACATATG CTACATTGCACATACGAACTCCC	3' primer amplifying PpSnRK2B
PpSnRK2D F	GAAGGATTTCACATATGATGGACCAACTGGACATTCCG	5' primer amplifying PpSnRK2Ds
PpSnRK2D R	CCGCCCATGGACATATGCTACATTGCACACACAAACTCTCC	3' primer amplifying PpSnRK2Ds
pGEX-5X-3 vector
Pp3c9_25200V1.1 F	GAATTCCCGGGTCGACGGGCTGGAGGACTTCAAGCCCCTGGCAGGAAAGCAGCGCACCGTGAGCGGACGCATGGAATCTATGCAAGAGGAAGGGCCGGAGACAAGTAGGTTCAAC	5' primer amplifying phosphopeptide (Pp3c9_25200V1.1)
Pp3c9_25200V1.1 R	GGCCGCTCGAGTCGAGTTGAACCTACTTGTCTCCGGCCCTTCCTCTTGCATAGATTCCATGCGTCCGCTCACGGTGCGCTGCTTTCCTGCCAGGGGCTTGAAGTCCTCCAGCCCG	3' primer amplifying phosphopeptide (Pp3c9_25200V1.1)
Pp3c4_24010V3.1 F	GAATTCCCGGGTCGACGAGAATGAGAAGCTTTTCGAGCGACTGACGGATAGGAGTATGACTACAATTAGCTCACCAAGGGTTTCATCCACTCCGAAGATTCCACGTGCGGAGTCAG	5' primer amplifying phosphopeptide (Pp3c4_24010V3.1)
Pp3c4_24010V3.1 R	GGCCGCTCGAGTCGACTGACTCCGCACGTGGAATCTTCGGAGTGGATGAAACCCTTGGTGAGCTAATTGTAGTCATACTCCTATCCGTCAGTCGCTCGAAAAGCTTCTCATTCTCG	3' primer amplifying phosphopeptide (Pp3c4_24010V3.1)
Pp3c2_10380V3.1 F	GAATTCCCGGGTCGACGAGGAAACGAAAACAAAGCCAGTTATTAGACATCATAGAAGCTCATCGGACACCATGACCAACACCTTACCCGATCTGAAGGAAGAGAGAAAATCCGCAG	5' primer amplifying phosphopeptide (Pp3c2_10380V3.1)
Pp3c2_10380V3.1 R	GGCCGCTCGAGTCGACTGCGGATTTTCTCTCTTCCTTCAGATCGGGTAAGGTGTTGGTCATGGTGTCCGATGAGCTTCTATGATGTCTAATAACTGGCTTTGTTTTCGTTTCCTCG	3' primer amplifying phosphopeptide (Pp3c2_10380V3.1)
Pp3c9_10940V3.2 F	GAATTCCCGGGTCGACGTCAAAGGAGACCGTCCTTTGTGTGCGAGTGCTCCTAAACGAGGCCGGAGCTTGCCTCTCACGGAGGACTTAAGTAAGATGGAATTGCGATGTAAAATAG	5' primer amplifying phosphopeptide (Pp3c9_10940V3.2)
Pp3c9_10940V3.2 R	GGCCGCTCGAGTCGACTATTTTACATCGCAATTCCATCTTACTTAAGTCCTCCGTGAGAGGCAAGCTCCGGCCTCGTTTAGGAGCACTCGCACACAAAGGACGGTCTCCTTTGACG	3' primer amplifying phosphopeptide (Pp3c9_10940V3.2)
Pp3c8_2690.v3.1 F	GAATTCCCGGGTCGACAGACGCAAAAGATCAGGTCTTCGGGGCTTCAAGAGCGGGGACCTTGGCATTGATACTAAAGAGGACGACGAAGAGTTTTTGAAAGAGGGAAGAAAACTAG	5' primer amplifying phosphopeptide (Pp3c8_2690.v3.1)
Pp3c8_2690.v3.1 R	GGCCGCTCGAGTCGACTAGTTTTCTTCCCTCTTTCAAAAACTCTTCGTCGTCCTCTTTAGTATCAATGCCAAGGTCCCCGCTCTTGAAGCCCCGAAGACCTGATCTTTTGCGTCTG	3' primer amplifying phosphopeptide (Pp3c8_2690.v3.1)
FL vector
PpPYL1 F	ATCTCCACCGCGGTGATGCAGACGAAAGGACGTCA	5' primer amplifying PpPYL1
PpPYL1 R	GTATGGGTAAAAGATCTACACTTGCACAGCCTCCTTC	3' primer amplifying PpPYL1
PpPYL2 F	ATCTCCACCGCGGTGATGATGCAGGAGAAACAGGGG	5' primer amplifying PpPYL2
PpPYL2 R	GTATGGGTAAAAGATCTACGGTGCCGCTGGTTTCT	3' primer amplifying PpPYL2
PpPYL3 F	ATCTCCACCGCGGTGATGGTTCGAAGCGATGTGGAAG	5' primer amplifying PpPYL3
PpPYL3 R	GTATGGGTAAAAGATTTAAGGAGACCTGACCCGTGAC	3' primer amplifying PpPYL3
PpPYL4 F	ATCTCCACCGCGGTGATGAGGTTTGATATTGGGCATAACG	5' primer amplifying PpPYL4
PpPYL4 R	GTATGGGTAAAAGATCTAGAGGGGCAGGCGAAAGA	3' primer amplifying PpPYL4
