# Supplementary material for: SnRK2 protein kinases represent an ancient system in plants for adaptation to a terrestrial environment
Source: Commun Biol. 2019 Jan 21;2:30. doi: 10.1038/s42003-019-0281-1 (PMC6340887; doi:10.1038/s42003-019-0281-1)
Supplement: Supplementary file 11 — Supplementary Data 9 [file 42003_2019_281_MOESM11_ESM.xlsx]

## Sheet: Sheet1
	Supplementary Data 9 Data source of amino acid sequences of SnRK2-type protein kinases used for phylogenetic analysis
	species	Source
	Chlamydomonas reinhardtii	Phytozome12	https://phytozome.jgi.doe.gov
	Volvox carteri	Phytozome12	https://phytozome.jgi.doe.gov
	Ostreococcus lucimarinus	Phytozome12	https://phytozome.jgi.doe.gov
	Mesostigma viride	Ju et al., 2015	https://www.ncbi.nlm.nih.gov/Traces/wgs/wgsviewer.cgi?val=GBSK01&search=GBSK01000000&display=scaffolds
	Klebsormidium nitens	Hori et al., 2014	http://www.plantmorphogenesis.bio.titech.ac.jp/~algae_genome_project/klebsormidium/
	Nitella mirabilis	Ju et al., 2015	https://www.ncbi.nlm.nih.gov/Traces/wgs/wgsviewer.cgi?val=GBST01&search=GBST01000000&display=scaffolds
	Colechaete orbicularis	Ju et al., 2015	https://www.ncbi.nlm.nih.gov/Traces/wgs/wgsviewer.cgi?val=GBSL01&search=GBSL01000000&display=scaffolds
	Spirogyra pratensis	Ju et al., 2015	https://www.ncbi.nlm.nih.gov/Traces/wgs/wgsviewer.cgi?val=GBSM01&search=GBSM01000000&display=scaffolds
	Marchantia polymorpha	Phytozome12	https://phytozome.jgi.doe.gov
	Sphagnum fallax	Phytozome12	https://phytozome.jgi.doe.gov
	Physcomitrella patens	Phytozome12	https://phytozome.jgi.doe.gov
	Selaginella moellendorffii	Phytozome12	https://phytozome.jgi.doe.gov
	Ceratopteris richardii	SA McAdam et al., 2016	Genbank and supplementary information of SA McAdam et al.,2016
	Picea abies	Nystedt et al., 2013	http://congenie.org
	Oryza sativa	Phytozome12	https://phytozome.jgi.doe.gov
	Arabidopsis thaliana	Phytozome12	https://phytozome.jgi.doe.gov
	Ju, C., Van de Poel, B., Cooper, E.D., Thierer, J.H., Gibbons, T.R., Delwiche, C.F., and Chang, C. (2015). Conservation of ethylene as a plant hormone over 450 million years of evolution. Nat Plants 1, 14004.
	Nystedt, B., Street, N.R., Wetterbom, A., Zuccolo, A., Lin, Y.C., Scofield, D.G.,Vezzi, F., Delhomme, N., Giacomello, S., Alexeyenko, A., et al. (2013). TheNorway spruce genome sequence and conifer genome evolution. Nature497, 579–584.
	Hori, K., Maruyama, F., Fujisawa, T., Togashi, T., Yamamoto, N., Seo, M., Sato,S., Yamada, T., Mori, H., Tajima, N., et al. (2014). Klebsormidium flaccidum genome reveals primary factors for plant terrestrial adaptation. Nat. Commun.5, 3978.
	Scott A. M. McAdam, Timothy J. Brodribb, Jo Ann Banks, Rainer Hedrich, Nadia M. Atallah, Chao Cai, Michael A. Geringer, Christof Lind, David S. Nichols, Kye Stachowski, Dietmar Geiger, and Frances C. Sussmilch (2016). Abscisic acid controlled sex before transpiration in vascular plants.PNAS 113 (45) 12862-12867
