# Supplementary material for: SnRK2 protein kinases represent an ancient system in plants for adaptation to a terrestrial environment
Source: Commun Biol. 2019 Jan 21;2:30. doi: 10.1038/s42003-019-0281-1 (PMC6340887; doi:10.1038/s42003-019-0281-1)
Supplement: Supplementary file 12 — Supplementary Data 10 [file 42003_2019_281_MOESM12_ESM.xlsx]

## Sheet: Fig 4b
Supplementary Data 10 Source data of figure 4b.
Line	Effector	Treatment	GUS	LUC	GUS/LUC
WT	vector	no	109	368681	0.000295649
			137	180186	0.000760325
			226	79472	0.00284377
		ABA	2325	89065	0.0261045
			2477	86783	0.0285425
			3973	115950	0.0342648
QKO	vector	no	235	505149	0.000465209
			543	301582	0.00180051
			114	1252675	9.10052e-05
		ABA	755	1719921	0.000438974
			316	447283	0.000706488
			254	399567	0.000635688
	PpSnRK2B-GFP	no	867	368299	0.00235407
			1298	597628	0.00217192
			1539	1247439	0.00123373
		ABA	15488	865124	0.0179026
			9118	368667	0.0247323
			19348	734449	0.0263436
	PpSnRK2B-GFP (S165/169A)	no	56	75043	0.000746239
			124	415242	0.000298621
			340	956367	0.000355512
		ABA	257	438270	0.000586397
			276	221314	0.0012471
			179	455518	0.000392959

## Sheet: Fig 4c
Supplementary Data 10 Source data of figure 4c.
Line	Effector	Treatment	GUS	LUC	GUS/LUC
WT	vector	no	0.155	1.96101	0.0790411
			0.072	1.36804	0.05263
			0.156	2.06747	0.0754545
			0.175	2.04531	0.0855616
		ABA	0.675	1.50352	0.448947
			0.355	0.877094	0.404746
			0.462	1.52157	0.303634
			0.58	1.98685	0.29192
QKO	vector	no	0.378	3.57777	0.105652
			0.363	3.90958	0.0928488
			0.194	2.28274	0.0849855
			0.349	4.69908	0.0742698
		ABA	0.472	3.51066	0.134448
			0.236	2.63529	0.0895535
			0.116	1.63723	0.0708512
			0.369	4.05063	0.0910968
	PpSnRK2D	no	0.06	1.78623	0.0335903
			0.099	2.94453	0.0336217
			0.136	2.50685	0.0542514
			0.162	3.59463	0.0450672
		ABA	1.809	2.10096	0.861036
			3.629	3.52668	1.02901
			1.658	2.02176	0.820079
			2.6	2.97833	0.872973
	PpSnRK2D-M	no	0.084	2.57521	0.0326187
			0.097	2.71636	0.0357096
			0.046	1.8411	0.0249851
			0.146	2.09179	0.0697968
		ABA	1.112	2.56778	0.433059
			2.171	3.22253	0.673694
			1.866	3.00762	0.620423
			2.464	3.84717	0.64047
	PpSnRK2D-N	no	0.079	3.04095	0.0259788
			0.084	2.68165	0.0313239
			0.076	2.49501	0.0304608
			0.15	2.19658	0.0682879
		ABA	2.067	2.98102	0.693386
			1.453	2.51563	0.577588
			2.017	3.85481	0.523242
			2.63	3.64573	0.721392
	PpSnRK2D-R	no	0.328	2.27439	0.144214
			0.168	2.02635	0.0829075
			0.506	1.41718	0.357048
			0.39	2.05331	0.189938
		ABA	0.812	3.18009	0.255339
			0.771	2.73861	0.28153
			0.738	2.81762	0.261923
			0.759	2.1002	0.361394
	PpSnRK2D-K	no	0.193	2.02755	0.095189
			0.214	2.53134	0.0845402
			0.16	1.95433	0.0818696
			0.183	2.04123	0.0896519
		ABA	0.84	3.43583	0.244483
			1.518	3.78412	0.40115
			0.619	3.50071	0.176821
			2.048	5.07063	0.403894

## Sheet: Fig 4d
Supplementary Data 10 Source data of figure 4d.
Line	Effector	Treatment	GUS	LUC	GUS/LUC
WT	vector	no	0.252	2.35019	0.107225
			0.396	2.06928	0.191371
			0.216	1.24475	0.173529
			0.209	1.95121	0.107113
		Mannitol	0.666	0.980454	0.679277
			1.049	1.01942	1.02902
			2.074	2.28231	0.908727
			1.818	2.18618	0.831589
QKO	vector	no	0.067	3.89256	0.0172123
			0.055	3.47517	0.0158266
			0.06	4.57572	0.0131127
			0.202	6.78625	0.0297661
		Mannitol	0.186	1.32461	0.140419
			0.113	1.33176	0.08485
			0.371	1.09776	0.33796
			0.297	1.9028	0.156086
	PpSnRK2D	no	1.035	1.49389	0.692822
			1.788	2.15141	0.831083
			3.164	3.23065	0.97937
			7.022	5.31985	1.31996
		Mannitol	7.471	2.35637	3.17056
			4.048	1.16572	3.47252
			3.884	1.25052	3.10592
			6.703	1.82971	3.66342
	PpSnRK2D-M	no	1.25	2.19578	0.569273
			1.159	1.90849	0.607286
			0.951	1.39363	0.682388
			0.895	1.75825	0.50903
		Mannitol	2.435	0.972257	2.50448
			1.772	0.76645	2.31196
			3.095	1.10346	2.80481
			1.358	0.689422	1.96977
	PpSnRK2D-N	no	2.021	2.25849	0.894846
			1.217	1.89837	0.641077
			0.681	1.4482	0.470239
			1.358	2.08782	0.650438
		Mannitol	2.253	0.807487	2.79014
			1.225	0.510691	2.39871
			1.293	0.481639	2.68458
			2.059	1.20029	1.71542
	PpSnRK2D-R	no	0.197	4.87765	0.0403883
			0.391	5.54938	0.0704583
			0.383	3.79752	0.100855
			0.11	1.86966	0.0588343
		Mannitol	0.138	0.470717	0.29317
			0.702	1.0374	0.676693
			1.145	1.45828	0.785172
			0.917	0.636699	1.44024
	PpSnRK2D-K	no	0.466	5.15411	0.0904132
			0.819	5.26532	0.155546
			0.883	5.25776	0.167942
			0.929	5.88113	0.157963
		Mannitol	0.528	0.541483	0.975101
			1.603	1.08484	1.47764
			1.395	1.13534	1.22871
			1.476	1.18614	1.24438

## Sheet: Fig 5a
Supplementary Data 10 Source data of figure 5a.
Line	Effector	Treatment	GUS	LUC	GUS/LUC
WT	vector	no	0.21	1.45559	0.144271
			0.079	0.681295	0.115956
			0.054	0.330818	0.163232
			0.078	0.326668	0.238775
		ABA	0.866	1.35536	0.638945
			0.365	0.493035	0.740313
			0.615	0.629703	0.976652
			0.227	0.362649	0.625949
QKO	vector	no	0.098	0.735329	0.133274
			0.165	0.981248	0.168153
			0.234	1.25627	0.186266
			0.139	1.04221	0.133371
		ABA	0.241	1.02423	0.235299
			0.121	0.916426	0.132035
			0.242	1.4414	0.167892
			0.147	0.782998	0.18774
	PpSnRK2A	no	0.069	0.790759	0.087258
			0.331	1.95389	0.169406
			0.104	1.04466	0.0995543
			0.288	1.19695	0.240611
		ABA	1.042	1.0542	0.988423
			1.325	1.37561	0.963207
			1.103	0.924931	1.19252
			1.648	1.73547	0.949596
	PpSnRK2B	no	0.139	0.786389	0.176757
			0.157	1.25592	0.125008
			0.129	1.29075	0.0999416
			0.073	0.769904	0.094817
		ABA	1.24	1.16634	1.06315
			1.789	1.47657	1.21159
			0.825	1.23211	0.669582
			2.58	1.66808	1.54669
	PpSnRK2C	no	0.601	4.2638	0.140954
			0.413	1.8652	0.221424
			0.161	1.97415	0.081554
			0.183	2.1585	0.0847811
		ABA	2.359	2.04162	1.15546
			2.234	2.9169	0.76588
			1.47	1.93385	0.76014
			2.31	2.84785	0.811139
	PpSnRK2D	no	0.648	3.92922	0.164918
			0.237	2.93996	0.0806134
			0.482	2.86984	0.167954
			0.217	1.70957	0.126933
		ABA	3.911	3.28126	1.19192
			3.504	2.577	1.35972
			1.823	1.75244	1.04026
			1.823	1.70159	1.07135
	AtSnRK2.5	no	0.355	1.50772	0.235455
			0.435	1.26036	0.34514
			0.618	2.43816	0.25347
			0.206	0.740767	0.27809
		ABA	0.543	1.96801	0.275913
			0.732	1.85438	0.39474
			0.615	2.15882	0.284878
			0.377	1.09927	0.342955
	AtSnRK2.8	no	0.528	3.2912	0.160428
			0.356	3.66097	0.0972421
			0.072	1.36759	0.0526473
			0.18	1.85903	0.0968246
		ABA	3.022	3.57276	0.845844
			3.697	3.89479	0.949217
			1.525	2.52563	0.60381
			2.025	2.46093	0.82286
	AtSnRK2.6	no	0.121	2.256	0.0536347
			0.324	2.12441	0.152513
			0.223	1.96966	0.113217
			0.3	2.64406	0.113462
		ABA	2.562	2.81038	0.911622
			4.925	3.88234	1.26856
			2.596	2.70636	0.95922
			2.287	2.47471	0.924148
	KnSnRK2	no	1.082	3.68625	0.293524
			0.388	2.35942	0.164447
			0.656	2.44268	0.268557
			0.376	1.90221	0.197664
		ABA	2.144	2.52983	0.847487
			2.556	2.29395	1.11423
			3.936	4.5081	0.873096
			4.171	3.55471	1.17337

## Sheet: Fig 5b
Supplementary Data 10 Source data of figure 5b.
Line	Effector	Treatment	GUS	LUC	GUS/LUC
WT	vector	no	0.143	1.20408	0.118762
			0.164	0.646169	0.253804
			0.207	0.708481	0.292175
			0.123	0.342172	0.359469
		Mannitol	0.647	0.513586	1.25977
			0.299	0.362699	0.824374
			0.7	0.627941	1.11475
			0.246	0.238663	1.03074
QKO	vector	no	0.082	2.92144	0.0280683
			0.087	2.65727	0.0327403
			0.136	2.51688	0.0540352
			0.118	1.66202	0.070998
		Mannitol	0.079	0.543365	0.14539
			0.072	0.793986	0.0906817
			0.175	1.00853	0.173519
			0.042	0.429178	0.0978614
	PpSnRK2D	no	4.336	2.30184	1.88371
			2.705	1.78584	1.51469
			4.175	2.17124	1.92287
			5.177	2.54516	2.03405
		Mannitol	2.951	0.565135	5.22176
			8.535	1.82198	4.68446
			3.636	0.751713	4.83695
			4.449	0.859713	5.17498
	AtSnRK2.5	no	0.151	1.92824	0.0783099
			0.292	2.85409	0.102309
			0.117	1.20215	0.0973254
			0.028	1.00499	0.0278609
		Mannitol	0.186	0.338666	0.549213
			0.15	0.424036	0.353743
			0.208	0.547731	0.379749
			0.067	0.395915	0.169228
	AtSnRK2.8	no	1.61	1.89888	0.847867
			0.92	1.62434	0.566383
			1.423	1.82373	0.780268
			0.793	0.943179	0.840773
		Mannitol	0.716	0.28106	2.5475
			1.538	0.489136	3.14432
			3.617	0.926926	3.90215
			2.151	0.890925	2.41435
	AtSnRK2.6	no	1.209	2.02306	0.597608
			1.103	1.68231	0.655648
			1.281	2.10107	0.60969
			1.326	2.71752	0.487944
		Mannitol	2.109	0.643369	3.27805
			2.629	0.869103	3.02496
			5.723	1.48564	3.85222
			1.015	0.469769	2.16064

## Sheet: Supp Fig2b
Supplementary Data 10 Source data of Supplementary Figure 2b.
ABA concentration	Line	Treatment	The amount of electrolyte leakage from the freeze-thawed tissues (Eft)	the amount of electrolytes after boiling (Eb)	Eft/Eb	Average	Survival
0 μM	WT	Freezing	220	220	1		-1.23914
			260	260	1		-1.23914
			183	190	0.963158		2.88534
		4°C	11	270	0.0407407	0.095677
			25	155	0.16129
			17	200	0.085
		LN2	250	250	1	0.988931
			188	193	0.974093
			136	137	0.992701
	SKO	Freezing	151	153	0.986928		-1.22034
			132	140	0.942857		3.72469
			155	160	0.96875		0.819354
		4°C	10	139	0.0719424	0.0848355
			12	150	0.08
			16	156	0.102564
		LN2	150	158	0.949367	0.976052
			131	133	0.984962
			161	162	0.993827
	DKO	Freezing	144	145	0.993103		0.115346
			143	151	0.94702		5.18453
			139	140	0.992857		0.142439
		4°C	13	160	0.08125	0.0850603
			11	152	0.0723684
			13	128	0.101562
		LN2	105	105	1	0.994152
			112	114	0.982456
			125	125	1
	TKO	Freezing	123	124	0.991935		-1.20032
			121	129	0.937984		4.88929
			107	107	1		-2.11059
		4°C	8	112	0.0714286	0.0953499
			13	131	0.0992366
			12	104	0.115385
		LN2	121	125	0.968	0.981301
			81	83	0.975904
			90	90	1
	QKO#3	Freezing	61	63	0.968254		-1.77943
			82	85	0.964706		-1.36469
			86	88	0.977273		-2.83363
		4°C	15	101	0.148515	0.0975255
			7	88	0.0795455
			8	124	0.0645161
		LN2	97	98	0.989796	0.953031
			106	110	0.963636
			96	106	0.90566
	QKO#7	Freezing	90	92	0.978261		0.881054
			103	105	0.980952		0.555608
			88	88	1		-1.74755
		4°C	16	87	0.183908	0.158525
			10	80	0.125
			15	90	0.166667
		LN2	95	96	0.989583	0.985547
			100	102	0.980392
			74	75	0.986667
1 μM	WT	Freezing	88	172	0.511628		54.03
			84	174	0.482759		57.3903
			89	146	0.609589		42.6278
		4°C	18	175	0.102857	0.116681
			20	173	0.115607
			25	190	0.131579
		LN2	121	123	0.98374	0.975822
			138	139	0.992806
			155	163	0.95092
	SKO	Freezing	48	94	0.510638		53.1683
			56	102	0.54902		48.7731
			63	128	0.492188		55.2811
		4°C	15	139	0.107914	0.101671
			9	98	0.0918367
			12	114	0.105263
		LN2	100	103	0.970874	0.97494
			117	120	0.975
			93	95	0.978947
	DKO	Freezing	45	112	0.401786		68.4088
			78	159	0.490566		57.9485
			77	154	0.5		56.837
		4°C	20	168	0.119048	0.13366
			23	183	0.125683
			20	128	0.15625
		LN2	105	107	0.981308	0.982396
			141	143	0.986014
			146	149	0.979866
	TKO	Freezing	70	148	0.472973		59.0913
			86	147	0.585034		45.5771
			48	127	0.377953		70.5505
		4°C	16	96	0.166667	0.133755
			12	90	0.133333
			8	79	0.101266
		LN2	85	90	0.944444	0.962963
			82	82	1
			85	90	0.944444
	QKO#3	Freezing	68	77	0.883117		12.0743
			88	96	0.916667		8.13781
			85	95	0.894737		10.7109
		4°C	16	96	0.166667	0.133755
			12	90	0.133333
			8	79	0.101266
		LN2	68	69	0.985507	0.986023
			109	110	0.990909
			107	109	0.981651
	QKO#7	Freezing	91	96	0.947917		0.110353
			122	122	1		-6.16292
			106	110	0.963636		-1.78304
		4°C	12	81	0.148148	0.118591
			11	95	0.115789
			9	98	0.0918367
		LN2	85	85	1	0.948833
			100	105	0.952381
			76	85	0.894118
10 μM	WT	Freezing	40	97	0.412371		66.8122
			45	127	0.354331		74.1196
			41	138	0.297101		81.325
		4°C	17	138	0.123188	0.148773
			23	147	0.156463
			20	120	0.166667
		LN2	142	146	0.972603	0.943036
			111	125	0.888
			123	127	0.968504
	SKO	Freezing	34	89	0.382022		76.6638
			32	98	0.326531		83.7387
			24	72	0.333333		82.8714
		4°C	34	98	0.346939	0.198985
			17	169	0.100592
			13	87	0.149425
		LN2	127	127	1	0.983333
			85	85	1
			95	100	0.95
	DKO	Freezing	58	194	0.298969		79.9939
			40	128	0.3125		78.4
			94	210	0.447619		62.4843
		4°C	11	106	0.103774	0.129124
			19	135	0.140741
			24	168	0.142857
		LN2	155	160	0.96875	0.978089
			88	88	1
			84	87	0.965517
	TKO	Freezing	48	139	0.345324		70.8837
			37	102	0.362745		68.8459
			26	90	0.288889		77.485
		4°C	19	162	0.117284	0.0964046
			11	165	0.0666667
			12	114	0.105263
		LN2	115	120	0.958333	0.951319
			64	66	0.969697
			100	108	0.925926
	QKO#3	Freezing	113	118	0.957627		0.23142
			146	159	0.918239		4.66521
			132	141	0.93617		2.64675
		4°C	9	105	0.0857143	0.0713199
			9	145	0.062069
			9	136	0.0661765
		LN2	128	132	0.969697	0.959683
			101	106	0.95283
			110	115	0.956522
	QKO#7	Freezing	86	96	0.895833		7.49912
			79	82	0.963415		-0.63061
			89	92	0.967391		-1.10899
		4°C	11	87	0.126437	0.126887
			11	86	0.127907
			12	95	0.126316
		LN2	70	74	0.945946	0.958172
			91	98	0.928571
			75	75	1

## Sheet: Supp Fig3
Supplementary Data 10 Source data of supplementary figure 3.
Gene ID	Line	Treatment	Ratio
ABA and Osmostress-upregulated (SnRK2-regulated)
Pp3c17_8560	WT	no	0.00609
			0.007203
			0.006728
		ABA	36.93
			43.82
			47.91
		Mannitol	4.234
			4.127
			3.309
	QKO	no	0.008558
			0.009772
			0.00799
		ABA	0.009857
			0.01172
			0.008628
		Mannitol	0.0125
			0.01311
			0.01066
Pp3c17_4440	WT	no	0.006947
			0.0125
			0.01159
		ABA	3.728
			4.677
			4.726
		Mannitol	1.542
			1.354
			1.36
	QKO	no	0.01358
			0.01454
			0.01514
		ABA	0.03781
			0.04258
			0.0503
		Mannitol	0.05931
			0.0533
			0.04995
Pp3c25_4290	WT	no	0.008342
			0.008277
			0.00709
		ABA	3.488
			3.899
			4.124
		Mannitol	0.992
			0.9878
			0.9279
	QKO	no	0.00315
			0.002709
			0.003427
		ABA	0.005584
			0.006524
			0.005987
		Mannitol	0.0214
			0.014
			0.0167
ABA-upregulated (SnRK2-regulated)
Pp3c9_3820	WT	no	0.007672
			0.007805
			0.007214
		ABA	0.5348
			0.4952
			0.487
		Mannitol	0.02228
			0.01856
			0.02157
	QKO	no	0.003202
			0.003388
			0.002941
		ABA	0.004572
			0.006043
			0.005806
		Mannitol	0.002041
			0.001737
			0.003078
Pp3c14_24760	WT	no	0.01046
			0.008269
			0.0123
		ABA	0.3228
			0.3453
			0.3114
		Mannitol	0.02555
			0.02495
			0.02602
	QKO	no	0.005154
			0.006578
			0.003397
		ABA	0.01439
			0.01252
			0.01526
		Mannitol	0.008392
			0.006364
			0.005807
Pp3c4_21500	WT	no	0.134
			0.115
			0.145
		ABA	5.002
			5.697
			4.921
		Mannitol	0.1084
			0.09851
			0.1174
	QKO	no	0.04794
			0.05429
			0.06228
		ABA	0.02794
			0.04156
			0.0651
		Mannitol	0.02238
			0.0299
			0.02167
Osmostress-upregulated (SnRK2-regulated)
Pp3c5_3730	WT	no	0.01032
			0.007315
			0.007439
		ABA	0.001852
			0.002618
			0.002567
		Mannitol	0.02103
			0.04124
			0.04025
	QKO	no	0.003566
			0.003262
			0.002927
		ABA	0.001104
			0.001623
			0.001218
		Mannitol	0.00251
			0.003088
			0.001346
Pp3c1_6640	WT	no	0.0178
			0.009924
			0.01537
		ABA	0.00373
			0.002899
			0.002063
		Mannitol	0.05485
			0.1127
			0.09232
	QKO	no	0.01764
			0.01478
			0.01712
		ABA	0.01961
			0.0197
			0.0148
		Mannitol	0.02475
			0.02277
			0.02657
Pp3c3_18450	WT	no	0.0004322
			0.0006094
			0.0006902
		ABA	0.0006583
			0.000631
			0.0003115
		Mannitol	0.002998
			0.002352
			0.002576
	QKO	no	7.484e-05
			7.627e-05
			0.0001013
		ABA	0.0005723
			0.0004364
			0.0003603
		Mannitol	0.0005008
			0.0007437
			0.0009527
ABA-upregulated (not SnRK2-regulated)
Pp3c23_18320	WT	no	0.006405
			0.009935
			0.01111
		ABA	0.03339
			0.03781
			0.03563
		Mannitol	0.01248
			0.006783
			0.01216
	QKO	no	0.01125
			0.01103
			0.01147
		ABA	0.02928
			0.03273
			0.03657
		Mannitol	0.01206
			0.01517
			0.01349
Pp3c4_1630	WT	no	0.003261
			0.002406
			0.003145
		ABA	0.01001
			0.01007
			0.01003
		Mannitol	0.006195
			0.004594
			0.005285
	QKO	no	0.003529
			0.003597
			0.004372
		ABA	0.005121
			0.005183
			0.005977
		Mannitol	0.005839
			0.004646
			0.005594
Osmostress-upregulated (not SnRK2-regulated)
Pp3c4_31070	WT	no	0.002961
			0.002961
			0.002335
		ABA	0.001667
			0.00296
			0.00298
		Mannitol	0.009708
			0.01023
			0.01232
	QKO	no	0.003422
			0.004399
			0.003423
		ABA	0.006845
			0.004285
			0.005019
		Mannitol	0.01561
			0.0154
			0.01306
Pp3c24_11420	WT	no	0.03993
			0.03226
			0.04359
		ABA	0.01018
			0.01283
			0.01041
		Mannitol	0.3924
			0.4133
			0.3183
	QKO	no	0.1026
			0.09489
			0.09487
		ABA	0.06971
			0.07085
			0.07648
		Mannitol	0.4115
			0.4001
			0.4572

## Sheet: Supp Fig 7b
Supplementary Data 10 Source data of supplementary figure 7b.
Line	Effector	Treatment	GUS	LUC	GUS/LUC
WT	no	no	0.797	7.74046	0.102965
			0.554	10.1191	0.054748
			0.435	6.70929	0.0648355
			0.888	10.9049	0.0814314
	no	ABA	1.365	5.58329	0.24448
			1.701	4.73064	0.359571
			0.819	3.80568	0.215205
			1.618	6.93706	0.23324
	no	Mannitol	0.179	2.26735	0.0789469
			0.159	4.3477	0.0365711
			0.425	6.61886	0.0642105
			0.49	6.89538	0.0710621

## Sheet: Supp Fig8a
Supplementary Data 10 Source data of supplementary figure 8a.
Line	Effector	Treatment	GUS	LUC	GUS/LUC
WT	vector	no	0.018	1.24129	0.014501
			0.076	2.40974	0.0315387
			0.025	2.07645	0.0120398
			0.042	2.30022	0.0182591
		ABA	0.705	3.0185	0.23356
			0.865	2.7056	0.319707
			0.192	1.68423	0.113999
			0.494	2.58662	0.190982
ark	vector	no	0.272	5.68471	0.0478476
			0.334	5.14406	0.0649293
			0.293	4.21652	0.0694886
			0.722	6.68939	0.107932
		ABA	0.989	10.8232	0.0913779
			0.309	3.34102	0.0924867
			0.119	2.03855	0.0583747
			0.34	6.49346	0.0523604
	AtSnRK2.8	no	0.51	4.10825	0.12414
			0.404	4.4913	0.0899517
			0.31	2.18415	0.141931
			0.21	2.71798	0.0772632
		ABA	0.468	5.73763	0.0815668
			0.119	2.39445	0.0496983
			0.012	1.69909	0.0070626
			0.233	1.94489	0.119801
	AtSnRK2.6	no	0.179	2.49494	0.0717453
			0.153	2.11594	0.0723082
			0.154	1.72129	0.0894675
			0.141	2.2943	0.0614566
		ABA	0.588	5.72723	0.102668
			0.113	1.80288	0.0626775
			0.398	4.15522	0.0957832
			0.18	2.40422	0.0748684
	ARK	no	0.361	4.37773	0.0824629
			0.079	3.03821	0.0260022
			0.03	1.52755	0.0196393
			0.569	6.24186	0.0911587
		ABA	1.276	5.20058	0.245357
			0.669	4.30496	0.155402
			1.006	3.71489	0.270802
			0.981	4.18093	0.234637

## Sheet: Supp Fig15
Supplementary Data 10 Source data of supplementary figure 15.
Line	Effector	Treatment	GUS	LUC	GUS/LUC
WT	FL vector	no	0.116	0.302412	0.383582
			0.243	0.676092	0.359419
			0.06	0.241007	0.248955
			0.185	0.284996	0.649131
		ABA	1.231	0.339545	3.62544
			1.023	0.580945	1.76092
			0.118	0.0605686	1.9482
			0.104	0.085927	1.21033
	PpPYL1	no	0.263	0.335604	0.783663
			0.184	0.344759	0.533706
			0.147	0.220894	0.665478
			0.028	0.0968535	0.289096
		ABA	0.427	0.0846971	5.04149
			2.97	0.291676	10.1825
			1.049	0.21475	4.88476
			0.223	0.105806	2.10762
	PpPYL2	no	0.441	0.375281	1.17512
			0.143	0.235342	0.607626
			0.147	0.138532	1.06113
			0.058	0.278082	0.208571
		ABA	2.931	0.329562	8.89362
			0.508	0.0940285	5.40262
			0.615	0.0530829	11.5857
			0.702	0.0918172	7.64562
	PpPYL3	no	0.648	0.670114	0.967
			0.257	0.434707	0.591202
			0.463	0.457228	1.01262
			1.969	0.438229	4.49308
		ABA	3.72	0.420845	8.83937
			2.358	0.316821	7.44268
			2.581	0.33965	7.599
			1.879	0.186831	10.0572
	PpPYL4	no	0.04	0.134453	0.297501
			0.231	0.276282	0.836103
			0.596	0.423621	1.40692
			0.694	0.794589	0.873407
		ABA	0.226	0.0607287	3.72147
			0.884	0.146141	6.04895
			0.942	0.244775	3.84843
			2.331	0.59581	3.91232
QKO	FL vector	no	0.104	0.295088	0.352437
			0.449	0.359895	1.24759
			0.352	0.353797	0.994921
			0.152	0.375618	0.404666
		ABA	0.423	0.281777	1.50119
			0.205	0.331448	0.618499
			0.413	0.551221	0.749245
			0.275	0.32032	0.858517
	PpPYL1	no	0.598	0.399951	1.49518
			0.264	0.439973	0.600037
			0.44	0.439391	1.00139
			0.205	0.416645	0.492026
		ABA	0.25	0.298064	0.838746
			0.099	0.251532	0.393588
			0.084	0.199722	0.420585
			0.153	0.378961	0.403735
	PpPYL2	no	0.315	0.366745	0.858908
			0.163	0.2809	0.580277
			0.31	0.174514	1.77636
			0.124	0.232303	0.533787
		ABA	0.201	0.321383	0.625421
			0.232	0.276517	0.839007
			0.389	0.543094	0.716267
			0.118	0.319819	0.368958
	PpPYL3	no	0.883	0.653869	1.35042
			0.401	0.879662	0.455857
			1.322	0.765438	1.72712
			0.571	0.534091	1.06911
		ABA	0.748	0.566701	1.31992
			0.04	0.260005	0.153843
			0.466	0.681508	0.683778
			1.316	0.480859	2.73677
	PpPYL4	no	0.296	0.59111	0.500753
			0.488	0.600033	0.813289
			1.283	0.859739	1.49231
			0.822	0.844214	0.973687
		ABA	0.771	0.619282	1.24499
			1.095	0.654292	1.67356
			0.939	0.880411	1.06655
			0.46	0.631957	0.727898
